# Supplementary material for: Coherence in cooperative photon emission from indistinguishable quantum emitters
Source: Sci Adv. 2022 Mar 18;8(11):eabm8171. doi: 10.1126/sciadv.abm8171 (PMC8932659; doi:10.1126/sciadv.abm8171)
Supplement: Supplementary file 2 — Dataset [file sciadv.abm8171_dataset.zip]

Archive with 26 entries (25 files):
- dataset_coherence_cooperative/
- dataset_coherence_cooperative/1d.csv
- dataset_coherence_cooperative/2a.csv
- dataset_coherence_cooperative/2b.csv
- dataset_coherence_cooperative/2c.csv
- dataset_coherence_cooperative/2d.csv
- dataset_coherence_cooperative/3a.csv
- dataset_coherence_cooperative/3b_bottom.csv
- dataset_coherence_cooperative/3b_top.csv
- dataset_coherence_cooperative/3c_3d.csv
- dataset_coherence_cooperative/4a.csv
- dataset_coherence_cooperative/4b.csv
- dataset_coherence_cooperative/4c.csv
- dataset_coherence_cooperative/4d.csv
- dataset_coherence_cooperative/S1.csv
- dataset_coherence_cooperative/S2a.csv
- dataset_coherence_cooperative/S2b.csv
- dataset_coherence_cooperative/S3a.csv
- dataset_coherence_cooperative/S3b_S3c.csv
- dataset_coherence_cooperative/S4a.csv
- dataset_coherence_cooperative/S4b.csv
- dataset_coherence_cooperative/S4c.csv
- dataset_coherence_cooperative/S4d.csv
- dataset_coherence_cooperative/S5a.csv
- dataset_coherence_cooperative/S5b.csv
- dataset_coherence_cooperative/S5c.csv
