# Supplementary material for: Coherence in cooperative photon emission from indistinguishable quantum emitters
Source: Sci Adv. 2022 Mar 18;8(11):eabm8171. doi: 10.1126/sciadv.abm8171 (PMC8932659; doi:10.1126/sciadv.abm8171)
Supplement: Supplementary file 2 — Dataset [file sciadv.abm8171_dataset.zip › dataset_coherence_cooperative/2a.csv]

Wavelength (nm)	Voltage (V)	Log10@Intensity
954.7563968620309	-1.2	[1.5797836 1.4313638 1.6720978 ... 1.6232493 1.60206 1.7323937]
954.7724179520595	-1.199	[1.3222193 1.3802112 1.5682018 ... 1.60206 1.7075702 1.748188 ]
954.7884369366617	-1.198	[1.4149734 1.447158 1.6720978 ... 1.3802112 1.7242758 1.7403626]
954.8044538157434	-1.197	[1.447158 1.60206 1.69897 ... 1.4149734 1.4913617 1.60206 ]
954.820468589211	-1.196	[1.5314789 1.3222193 1.6532125 ... 1.5185139 1.690196 1.7242758]
954.8364812569712	-1.195	[1.5185139 1.7403626 1.6812413 ... 1.447158 1.748188 1.7403626]
954.8524918189302	-1.194	[1.4149734 1.5314789 1.69897 ... 1.7075702 1.6127839 1.7403626]
954.8685002749944	-1.193	[1.4771212 1.5440681 1.6812413 ... 1.6127839 1.5682018 1.6812413]
954.8845066250705	-1.192	[1.3802112 1.4913617 1.7160033 ... 1.5314789 1.60206 1.6232493]
954.9005108690651	-1.191	[1.6532125 1.3802112 1.6812413 ... 1.30103 1.60206 1.7160033]
954.9165130068853	-1.19	[1.39794 1.6627579 1.5185139 ... 1.7075702 1.5682018 1.6812413]
954.9325130384374	-1.189	[1.5563025 1.5563025 1.6812413 ... 1.3802112 1.6127839 1.6232493]
954.9485109636286	-1.188	[1.4913617 1.5563025 1.6334685 ... 1.5185139 1.5563025 1.7242758]
954.9645067823658	-1.187	[1.5314789 1.60206 1.5797836 ... 1.6127839 1.7558749 1.819544 ]
954.980500494556	-1.186	[1.5682018 1.5563025 1.4149734 ... 1.462398 1.5910646 1.60206 ]
954.9964921001063	-1.185	[1.5797836 1.5682018 1.7323937 ... 1.2552725 1.5682018 1.6720978]
955.0124815989237	-1.184	[1.5563025 1.5185139 1.7075702 ... 1.5682018 1.6434526 1.6434526]
955.0284689909158	-1.183	[1.1139433 1.4149734 1.7242758 ... 1.5185139 1.3424227 1.8129133]
955.0444542759898	-1.182	[1.447158 1.6334685 1.7160033 ... 1.763428 1.763428 1.8388491]
955.0604374540529	-1.181	[1.5185139 1.5797836 1.7403626 ... 1.39794 1.7242758 1.6532125]
955.0764185250129	-1.18	[1.4313638 1.5563025 1.7403626 ... 1.4149734 1.6232493 1.6232493]
955.0923974887769	-1.179	[1.50515 1.6434526 1.6532125 ... 1.4771212 1.5797836 1.5797836]
955.1083743452529	-1.178	[1.30103 1.5797836 1.6334685 ... 1.7075702 1.6532125 1.5185139]
955.1243490943485	-1.177	[1.447158 1.6812413 1.6627579 ... 1.2787536 1.6232493 1.748188 ]
955.1403217359714	-1.176	[1.5563025 1.462398 1.462398 ... 1.3424227 1.6127839 1.7403626]
955.1562922700294	-1.175	[1.5185139 1.5440681 1.7075702 ... 1.50515 1.69897 1.6720978]
955.1722606964304	-1.174	[1.3424227 1.6720978 1.748188 ... 1.50515 1.819544 1.770852 ]
955.1882270150826	-1.173	[1.462398 1.4771212 1.8325089 ... 1.6720978 1.7853298 1.7923917]
955.2041912258937	-1.172	[1.4149734 1.6434526 1.6720978 ... 1.69897 1.4913617 1.748188 ]
955.220153328772	-1.171	[1.5185139 1.50515 1.6720978 ... 1.4771212 1.6532125 1.7781513]
955.2361133236257	-1.17	[1.3424227 1.3802112 1.5682018 ... 1.4913617 1.6720978 1.7853298]
955.252071210363	-1.169	[1.3617278 1.5682018 1.6720978 ... 1.5682018 1.6127839 1.7160033]
955.2680269888924	-1.168	[1.3802112 1.6232493 1.748188 ... 1.4149734 1.690196 1.80618 ]
955.2839806591222	-1.167	[1.2787536 1.6627579 1.7075702 ... 1.447158 1.7075702 1.7323937]
955.2999322209608	-1.166	[1.5314789 1.462398 1.7160033 ... 1.690196 1.6532125 1.8976271]
955.315881674317	-1.165	[1.30103 1.50515 1.6334685 ... 1.69897 1.6812413 1.819544 ]
955.3318290190991	-1.164	[1.447158 1.4313638 1.6334685 ... 1.4913617 1.6334685 1.8388491]
955.347774255216	-1.163	[1.5797836 1.4913617 1.7160033 ... 1.39794 1.5563025 1.5797836]
955.3637173825765	-1.162	[1.50515 1.60206 1.3424227 ... 1.5563025 1.69897 1.6627579]
955.3796584010895	-1.161	[1.5314789 1.69897 1.6812413 ... 1.5185139 1.6434526 1.5910646]
955.3955973106637	-1.16	[1.6232493 1.2787536 1.8129133 ... 1.5910646 1.5440681 1.770852 ]
955.4115341112082	-1.159	[1.39794 1.690196 1.5185139 ... 1.5797836 1.6627579 1.748188 ]
955.4274688026321	-1.158	[1.3802112 1.447158 1.5682018 ... 1.4149734 1.6127839 1.748188 ]
955.4434013848446	-1.157	[1.39794 1.4313638 1.7323937 ... 1.447158 1.7403626 1.7160033]
955.459331857755	-1.156	[1.5797836 1.5314789 1.6232493 ... 1.447158 1.4771212 1.6812413]
955.4752602212722	-1.155	[1.5440681 1.5440681 1.7242758 ... 1.447158 1.5682018 1.748188 ]
955.4911864753058	-1.154	[1.5440681 1.4913617 1.690196 ... 1.5185139 1.50515 1.7853298]
955.5071106197653	-1.153	[1.5185139 1.5910646 1.5440681 ... 1.6627579 1.690196 1.60206 ]
955.5230326545602	-1.152	[1.4913617 1.4149734 1.5440681 ... 1.5314789 1.39794 1.8325089]
955.5389525795997	-1.151	[1.5185139 1.60206 1.5682018 ... 1.5797836 1.7558749 1.7558749]
955.5548703947941	-1.15	[1.4313638 1.50515 1.7242758 ... 1.5440681 1.7923917 1.763428 ]
955.5707861000526	-1.149	[1.3617278 1.5563025 1.447158 ... 1.5910646 1.690196 1.8129133]
955.5866996952853	-1.148	[1.0791812 1.5314789 1.690196 ... 1.4771212 1.6127839 1.690196 ]
955.6026111804019	-1.147	[1.4771212 1.3802112 1.5314789 ... 1.69897 1.4771212 1.8129133]
955.6185205553124	-1.146	[1.39794 1.4913617 1.6434526 ... 1.6334685 1.3222193 1.6720978]
955.6344278199267	-1.145	[1.5185139 1.5563025 1.6812413 ... 1.4771212 1.748188 1.819544 ]
955.650332974155	-1.144	[1.20412 1.6812413 1.7323937 ... 1.5682018 1.6812413 1.9138138]
955.6662360179076	-1.143	[1.4313638 1.4771212 1.6812413 ... 1.4913617 1.7160033 1.4913617]
955.6821369510944	-1.142	[1.4149734 1.50515 1.7160033 ... 1.4913617 1.6232493 1.7853298]
955.698035773626	-1.141	[1.4149734 1.5314789 1.7242758 ... 1.6127839 1.6334685 1.7075702]
955.7139324854127	-1.14	[1.5563025 1.230449 1.7160033 ... 1.4313638 1.5910646 1.6127839]
955.7298270863646	-1.139	[1.3222193 1.5682018 1.7242758 ... 1.5563025 1.6434526 1.770852 ]
955.7457195763927	-1.138	[1.4313638 1.6627579 1.60206 ... 1.6232493 1.5910646 1.7853298]
955.7616099554076	-1.137	[1.5185139 1.0413927 1.6434526 ... 1.5440681 1.5314789 1.60206 ]
955.7774982233198	-1.136	[1.5910646 1.3424227 1.7242758 ... 1.50515 1.5314789 1.8260748]
955.7933843800398	-1.135	[1.2787536 1.39794 1.6127839 ... 1.5185139 1.5440681 1.8633229]
955.8092684254786	-1.134	[1.4771212 1.4313638 1.690196 ... 1.6334685 1.7923917 1.7781513]
955.8251503595475	-1.133	[1.4149734 1.7160033 1.6532125 ... 1.50515 1.5314789 1.6434526]
955.8410301821568	-1.132	[1.3424227 1.69897 1.6232493 ... 1.50515 1.6334685 1.7993406]
955.8569078932179	-1.131	[1.4149734 1.5314789 1.69897 ... 1.6812413 1.7075702 1.7853298]
955.8727834926419	-1.13	[1.3222193 1.6127839 1.6720978 ... 1.5440681 1.6627579 1.8260748]
955.88865698034	-1.129	[1.462398 1.4771212 1.6720978 ... 1.7160033 1.60206 1.6720978]
955.9045283562232	-1.128	[1.3424227 1.5314789 1.7403626 ... 1.5563025 1.5797836 1.80618 ]
955.9203976202031	-1.127	[1.4313638 1.5440681 1.6127839 ... 1.5185139 1.6720978 1.6532125]
955.936264772191	-1.126	[1.4149734 1.5910646 1.6532125 ... 1.3424227 1.5797836 1.7853298]
955.9521298120983	-1.125	[1.4313638 1.462398 1.7075702 ... 1.60206 1.6127839 1.7075702]
955.9679927398367	-1.1239999999999999	[1.3424227 1.4771212 1.7242758 ... 1.3424227 1.6627579 1.8388491]
955.9838535553176	-1.123	[1.3424227 1.6532125 1.690196 ... 1.4149734 1.7853298 1.6627579]
955.9997122584527	-1.1219999999999999	[1.3424227 1.6232493 1.7160033 ... 1.6232493 1.770852 1.6532125]
956.0155688491542	-1.121	[1.4913617 1.39794 1.5797836 ... 1.5910646 1.6232493 1.7403626]
956.0314233273333	-1.1199999999999999	[1.5797836 1.2787536 1.6127839 ... 1.3222193 1.50515 1.6627579]
956.0472756929024	-1.119	[1.462398 1.447158 1.6812413 ... 1.5440681 1.462398 1.8129133]
956.0631259457732	-1.1179999999999999	[1.6334685 1.6127839 1.6232493 ... 1.5563025 1.4771212 1.8388491]
956.0789740858578	-1.117	[1.4313638 1.5910646 1.7558749 ... 1.5797836 1.5910646 1.8260748]
956.0948201130684	-1.1159999999999999	[1.3617278 1.4913617 1.6334685 ... 1.7403626 1.5440681 1.7242758]
956.110664027317	-1.115	[1.447158 1.5440681 1.60206 ... 1.6127839 1.6720978 1.7242758]
956.1265058285163	-1.1139999999999999	[1.447158 1.4771212 1.7993406 ... 1.50515 1.6812413 1.819544 ]
956.1423455165782	-1.113	[1.2787536 1.6232493 1.5797836 ... 1.462398 1.5910646 1.690196 ]
956.1581830914155	-1.1119999999999999	[1.6434526 1.4771212 1.690196 ... 1.39794 1.5797836 1.7160033]
956.1740185529403	-1.111	[1.39794 1.60206 1.50515 ... 1.5797836 1.4771212 1.7993406]
956.1898519010653	-1.1099999999999999	[1.462398 1.60206 1.7853298 ... 1.690196 1.5314789 1.6720978]
956.2056831357033	-1.109	[1.60206 1.5682018 1.6627579 ... 1.5910646 1.69897 1.69897 ]
956.2215122567669	-1.1079999999999999	[1.230449 1.5440681 1.7160033 ... 1.60206 1.5185139 1.7558749]
956.2373392641687	-1.107	[1.3802112 1.4313638 1.5185139 ... 1.5314789 1.7558749 1.7403626]
956.2531641578216	-1.1059999999999999	[1.3802112 1.4149734 1.69897 ... 1.5682018 1.6334685 1.6627579]
956.2689869376389	-1.105	[1.4149734 1.4149734 1.6232493 ... 1.3617278 1.5440681 1.6812413]
956.2848076035333	-1.1039999999999999	[1.3222193 1.5797836 1.8573325 ... 1.0413927 1.5440681 1.80618 ]
956.3006261554178	-1.103	[1.447158 1.50515 1.7242758 ... 1.4313638 1.6812413 1.7323937]
956.3164425932057	-1.1019999999999999	[1.1139433 1.6434526 1.7160033 ... 1.6127839 1.5797836 1.6627579]
956.3322569168101	-1.101	[1.5910646 1.6434526 1.845098 ... 1.230449 1.6232493 1.7160033]
956.3480691261445	-1.0999999999999999	[1.4771212 1.4771212 1.5910646 ... 1.5440681 1.5440681 1.770852 ]
956.363879221122	-1.099	[1.4149734 1.462398 1.7853298 ... 1.5440681 1.5797836 1.5910646]
956.3796872016562	-1.0979999999999999	[0.30103 1.50515 1.5797836 ... 1.690196 1.5682018 1.6434526]
956.3954930676605	-1.097	[1.5185139 1.4771212 1.6720978 ... 1.5440681 1.4149734 1.7160033]
956.4112968190485	-1.0959999999999999	[1.447158 1.447158 1.5314789 ... 1.6532125 1.5563025 1.5185139]
956.4270984557339	-1.095	[1.3617278 1.5563025 1.8129133 ... 1.5185139 1.4149734 1.7853298]
956.4428979776305	-1.0939999999999999	[1.30103 0.69897 1.6720978 ... 1.6720978 1.4913617 1.6532125]
956.458695384652	-1.093	[1.5185139 1.5682018 1.7323937 ... 1.5563025 1.7323937 1.7403626]
956.4744906767123	-1.0919999999999999	[1.30103 1.6127839 1.763428 ... 1.2787536 1.6812413 1.7075702]
956.4902838537253	-1.091	[1.4913617 1.5910646 1.5910646 ... 1.5910646 1.7160033 1.5563025]
956.506074915605	-1.0899999999999999	[1.6334685 1.5910646 1.5797836 ... 1.3802112 1.6532125 1.748188 ]
956.5218638622655	-1.089	[1.2787536 1.5440681 1.6627579 ... 1.5314789 1.7242758 1.69897 ]
956.5376506936211	-1.0879999999999999	[1.0413927 1.5440681 1.6434526 ... 1.4771212 1.7403626 1.7242758]
956.5534354095859	-1.087	[1.5910646 1.5314789 1.6334685 ... 1.50515 1.6720978 1.60206 ]
956.5692180100741	-1.0859999999999999	[1.5185139 1.4149734 1.7993406 ... 1.39794 1.5314789 1.60206 ]
956.5849984950005	-1.085	[1.4913617 1.4913617 1.6232493 ... 1.5314789 1.770852 1.763428 ]
956.600776864279	-1.0839999999999999	[1.1760913 1.3617278 1.5185139 ... 1.5185139 1.4313638 1.7923917]
956.6165531178247	-1.083	[1.5682018 1.50515 1.7403626 ... 1.3424227 1.6232493 1.7160033]
956.6323272555514	-1.0819999999999999	[1.4313638 1.6532125 1.5682018 ... 1.5185139 1.5797836 1.8325089]
956.6480992773746	-1.081	[1.3424227 1.6434526 1.69897 ... 1.6127839 1.6232493 1.6720978]
956.6638691832088	-1.08	[1.5185139 1.5682018 1.6434526 ... 1.7075702 1.5563025 1.5440681]
956.6796369729686	-1.079	[1.3802112 1.5314789 1.4913617 ... 1.6334685 1.5797836 1.763428 ]
956.695402646569	-1.0779999999999998	[1.5563025 1.5563025 1.7853298 ... 1.5797836 1.6532125 1.7075702]
956.711166203925	-1.077	[1.5314789 1.6720978 1.7853298 ... 1.5797836 1.5682018 1.4313638]
956.7269276449517	-1.076	[1.5314789 1.3424227 1.4771212 ... 1.4149734 1.5910646 1.6812413]
956.7426869695641	-1.075	[1.39794 1.5314789 1.6127839 ... 1.5797836 1.7923917 1.6812413]
956.7584441776773	-1.0739999999999998	[1.5682018 1.39794 1.6532125 ... 1.6434526 1.7242758 1.7075702]
956.7741992692067	-1.073	[1.4149734 1.462398 1.69897 ... 1.6532125 1.7075702 1.7323937]
956.7899522440678	-1.072	[1.1760913 1.6812413 1.7242758 ... 1.60206 1.6232493 1.6812413]
956.8057031021755	-1.071	[1.5563025 1.3222193 1.6434526 ... 1.6532125 1.4313638 1.69897 ]
956.8214518434457	-1.0699999999999998	[1.6334685 1.5682018 1.69897 ... 1.60206 1.7403626 1.6334685]
956.8371984677938	-1.069	[1.447158 1.4313638 1.6127839 ... 1.4149734 1.763428 1.7323937]
956.8529429751353	-1.068	[1.462398 1.7242758 1.462398 ... 1.5440681 1.4913617 1.7853298]
956.8686853653862	-1.067	[1.50515 1.4913617 1.4771212 ... 1.6627579 1.690196 1.7242758]
956.884425638462	-1.0659999999999998	[1.6627579 1.462398 1.5682018 ... 1.60206 1.4149734 1.6720978]
956.9001637942785	-1.065	[1.447158 1.6627579 1.690196 ... 1.50515 1.5797836 1.7160033]
956.9158998327517	-1.064	[1.2552725 1.5682018 1.462398 ... 1.447158 1.7403626 1.6127839]
956.9316337537979	-1.063	[1.0791812 1.5797836 1.7323937 ... 1.7323937 1.6812413 1.447158 ]
956.9473655573325	-1.0619999999999998	[1.4149734 1.5185139 1.6532125 ... 1.5910646 1.5440681 1.7993406]
956.9630952432722	-1.061	[1.5563025 1.447158 1.6334685 ... 1.6232493 1.6627579 1.770852 ]
956.9788228115331	-1.06	[1.0791812 1.6532125 1.7403626 ... 1.4913617 1.6532125 1.7323937]
956.9945482620311	-1.059	[1.462398 1.5563025 1.6232493 ... 1.3222193 1.6627579 1.763428 ]
957.0102715946829	-1.0579999999999998	[1.6434526 1.5185139 1.69897 ... 1.5440681 1.7160033 1.8633229]
957.0259928094047	-1.057	[1.447158 1.5563025 1.7160033 ... 1.5797836 1.6334685 1.5185139]
957.0417119061133	-1.056	[1.3617278 1.447158 1.7323937 ... 1.4149734 1.5797836 1.6532125]
957.0574288847249	-1.055	[1.69897 1.5563025 1.6232493 ... 1.39794 1.690196 1.6334685]
957.0731437451564	-1.054	[1.60206 1.5682018 1.5185139 ... 1.6532125 1.6434526 1.6812413]
957.0888564873243	-1.053	[1.3424227 1.39794 1.6232493 ... 1.4771212 1.6720978 1.7075702]
957.1045671111456	-1.052	[1.50515 1.6720978 1.7853298 ... 1.230449 1.5797836 1.7558749]
957.120275616537	-1.051	[1.447158 1.6334685 1.6812413 ... 1.5440681 1.60206 1.69897 ]
957.1359820034155	-1.05	[1.4149734 1.447158 1.5682018 ... 1.5440681 1.69897 1.7323937]
957.151686271698	-1.049	[1.462398 1.5797836 1.6434526 ... 1.4149734 1.5314789 1.80618 ]
957.1673884213019	-1.048	[1.3222193 1.447158 1.50515 ... 1.39794 1.5910646 1.8260748]
957.1830884521439	-1.047	[1.462398 1.2787536 1.6812413 ... 1.5314789 1.50515 1.7403626]
957.1987863641415	-1.046	[1.5440681 1.5910646 1.60206 ... 1.39794 1.6232493 1.7853298]
957.2144821572119	-1.045	[1.447158 1.3617278 1.60206 ... 1.3802112 1.462398 1.7853298]
957.2301758312724	-1.044	[1.5440681 1.462398 1.6720978 ... 1.5314789 1.6627579 1.748188 ]
957.2458673862405	-1.043	[1.50515 1.3222193 1.6127839 ... 1.230449 1.3424227 1.5682018]
957.2615568220338	-1.042	[1.5910646 1.6334685 1.7993406 ... 1.6812413 1.6434526 1.6334685]
957.2772441385697	-1.041	[1.2787536 1.6532125 1.8388491 ... 1.60206 1.6627579 1.8129133]
957.292929335766	-1.04	[1.447158 1.5185139 1.6434526 ... 1.690196 1.6127839 1.6627579]
957.3086124135403	-1.039	[1.4313638 1.5185139 1.763428 ... 1.5682018 1.6720978 1.6532125]
957.3242933718107	-1.038	[1.5185139 1.5797836 1.7160033 ... 1.5185139 1.6334685 1.6232493]
957.3399722104947	-1.037	[1.2787536 1.4913617 1.5314789 ... 1.6812413 1.6334685 1.690196 ]
957.3556489295104	-1.036	[1.60206 1.50515 1.5910646 ... 1.39794 1.6812413 1.748188 ]
957.3713235287757	-1.035	[1.39794 1.4771212 1.6812413 ... 1.5797836 1.5797836 1.6532125]
957.386996008209	-1.034	[1.3424227 1.3802112 1.7075702 ... 1.5440681 1.6127839 1.7403626]
957.4026663677282	-1.033	[1.4771212 1.5314789 1.5797836 ... 1.447158 1.6232493 1.6334685]
957.4183346072516	-1.032	[1.3222193 1.4313638 1.5682018 ... 1.5314789 1.5314789 1.5563025]
957.4340007266975	-1.031	[1.5185139 1.50515 1.6127839 ... 1.7160033 1.447158 1.6720978]
957.4496647259845	-1.03	[1.462398 1.5563025 1.5440681 ... 1.6532125 1.6334685 1.7781513]
957.4653266050306	-1.029	[1.447158 1.462398 1.763428 ... 1.6812413 1.7075702 1.6532125]
957.4809863637546	-1.028	[1.50515 1.5563025 1.5563025 ... 1.6434526 1.6127839 1.69897 ]
957.4966440020752	-1.027	[1.462398 1.6232493 1.7323937 ... 1.4771212 1.3222193 1.7781513]
957.5122995199107	-1.026	[1.4313638 1.6232493 1.6232493 ... 1.3802112 1.6627579 1.7242758]
957.5279529171804	-1.025	[1.5563025 1.3222193 1.5185139 ... 1.4771212 1.6334685 1.6532125]
957.5436041938026	-1.024	[1.5563025 1.6127839 1.5797836 ... 1.5314789 1.4913617 1.8129133]
957.5592533496966	-1.023	[1.5314789 1.5314789 1.7323937 ... 1.5797836 1.6812413 1.9444827]
957.5749003847811	-1.022	[1.50515 1.4913617 1.6434526 ... 1.6812413 1.5563025 1.7242758]
957.5905452989753	-1.021	[1.462398 1.690196 1.7160033 ... 1.5682018 1.447158 1.7160033]
957.606188092198	-1.02	[1.462398 1.5440681 1.5797836 ... 1.6627579 1.7075702 1.748188 ]
957.6218287643687	-1.019	[1.50515 1.6627579 1.690196 ... 1.4913617 1.690196 1.6627579]
957.6374673154066	-1.018	[1.447158 1.4913617 1.7923917 ... 1.3222193 1.5563025 1.763428 ]
957.653103745231	-1.017	[1.462398 1.50515 1.6434526 ... 1.2787536 1.6232493 1.8129133]
957.6687380537612	-1.016	[1.447158 1.3424227 1.7242758 ... 1.5440681 1.60206 1.6532125]
957.6843702409169	-1.015	[1.4913617 1.5314789 1.748188 ... 1.60206 1.60206 1.7160033]
957.7000003066173	-1.014	[1.3617278 1.5314789 1.6232493 ... 1.39794 1.5910646 1.6334685]
957.7156282507823	-1.013	[1.20412 1.447158 1.5910646 ... 1.4913617 1.7242758 1.7160033]
957.7312540733316	-1.012	[1.4149734 1.6720978 1.7160033 ... 1.5682018 1.3424227 1.7160033]
957.7468777741848	-1.011	[1.3222193 1.30103 1.7853298 ... 1.60206 1.6627579 1.7853298]
957.7624993532619	-1.01	[1.39794 1.5682018 1.5440681 ... 1.4313638 1.69897 1.60206 ]
957.7781188104826	-1.009	[1.447158 1.60206 1.6434526 ... 1.3424227 1.5314789 1.690196 ]
957.7937361457671	-1.008	[1.4313638 1.50515 1.7323937 ... 1.6127839 1.4771212 1.7558749]
957.8093513590353	-1.007	[1.3222193 1.4913617 1.5910646 ... 1.7323937 1.5185139 1.6127839]
957.8249644502075	-1.006	[1.5440681 1.5314789 1.6812413 ... 1.3802112 1.4913617 1.7923917]
957.8405754192037	-1.005	[1.2787536 1.6434526 1.5797836 ... 1.4771212 1.6127839 1.7403626]
957.8561842659443	-1.004	[1.3222193 1.3802112 1.7242758 ... 1.5910646 1.5910646 1.690196 ]
957.8717909903495	-1.003	[1.4771212 1.6232493 1.7923917 ... 1.5682018 1.7160033 1.8512584]
957.88739559234	-1.002	[1.3802112 1.3802112 1.6812413 ... 1.5314789 1.6434526 1.6334685]
957.902998071836	-1.001	[1.3802112 1.4771212 1.690196 ... 1.5563025 1.6334685 1.8976271]
957.9185984287582	-1.0	[1.3802112 1.6232493 1.5910646 ... 1.4771212 1.6627579 1.7923917]
957.934196663027	-0.9989999999999999	[1.6627579 1.447158 1.6720978 ... 1.7242758 1.7160033 1.6812413]
957.9497927745638	-0.998	[1.3802112 1.5910646 1.7075702 ... 1.447158 1.462398 1.690196 ]
957.9653867632885	-0.9969999999999999	[1.462398 1.4313638 1.6127839 ... 1.50515 1.6812413 1.7323937]
957.9809786291225	-0.996	[1.39794 1.30103 1.7403626 ... 1.3617278 1.4771212 1.8325089]
957.9965683719867	-0.9949999999999999	[1.4149734 1.5797836 1.770852 ... 1.5682018 1.690196 1.50515 ]
958.0121559918018	-0.994	[1.20412 1.5440681 1.6812413 ... 1.7323937 1.690196 1.690196 ]
958.0277414884891	-0.9929999999999999	[1.4771212 1.5682018 1.5185139 ... 1.4913617 1.5440681 1.6812413]
958.04332486197	-0.992	[1.0791812 1.6532125 1.5797836 ... 1.5563025 1.39794 1.690196 ]
958.0589061121651	-0.991	[1.3802112 1.6532125 1.5910646 ... 1.5185139 1.6434526 1.690196 ]
958.0744852389961	-0.99	[1.5314789 1.6127839 1.6720978 ... 1.5440681 1.6334685 1.7558749]
958.0900622423842	-0.989	[1.6532125 1.5563025 1.6627579 ... 1.5682018 1.7323937 1.5797836]
958.1056371222511	-0.988	[1.5185139 1.30103 1.60206 ... 1.4149734 1.5797836 1.770852 ]
958.121209878518	-0.987	[1.60206 1.20412 1.6334685 ... 1.5682018 1.6232493 1.7160033]
958.1367805111066	-0.986	[1.5682018 1.5563025 1.690196 ... 1.462398 1.60206 1.7323937]
958.1523490199387	-0.985	[1.1139433 1.5185139 1.5910646 ... 1.462398 1.6812413 1.7160033]
958.1679154049357	-0.984	[1.4149734 1.6232493 1.6532125 ... 1.4771212 1.5910646 1.6532125]
958.1834796660197	-0.983	[1.690196 1.5440681 1.6627579 ... 1.5910646 1.50515 1.7160033]
958.1990418031124	-0.982	[1.447158 1.5440681 1.4771212 ... 1.2787536 1.5797836 1.6812413]
958.2146018161359	-0.981	[1.5314789 1.462398 1.6532125 ... 1.4149734 1.690196 1.6720978]
958.230159705012	-0.98	[1.3617278 1.4913617 1.7242758 ... 1.4149734 1.69897 1.7075702]
958.2457154696631	-0.979	[1.4913617 1.60206 1.6232493 ... 1.5185139 1.7075702 1.6627579]
958.2612691100111	-0.978	[1.50515 1.3802112 1.6127839 ... 1.60206 1.6627579 1.6720978]
958.2768206259783	-0.977	[1.5185139 1.69897 1.69897 ... 1.5185139 1.5682018 1.6627579]
958.292370017487	-0.976	[1.3424227 1.50515 1.5682018 ... 1.4771212 1.5563025 1.7075702]
958.3079172844596	-0.975	[1.39794 1.2787536 1.7242758 ... 1.5440681 1.6720978 1.7075702]
958.3234624268187	-0.974	[1.50515 1.5440681 1.7075702 ... 1.60206 1.748188 1.763428 ]
958.3390054444865	-0.973	[1.4313638 1.6127839 1.6334685 ... 1.4771212 1.5797836 1.7323937]
958.3545463373858	-0.972	[1.4913617 1.7075702 1.7242758 ... 1.69897 1.30103 1.7323937]
958.3700851054392	-0.971	[1.3222193 1.50515 1.8573325 ... 1.6127839 1.6532125 1.6720978]
958.3856217485697	-0.97	[1.4913617 1.5797836 1.5797836 ... 1.6812413 1.5797836 1.748188 ]
958.4011562666999	-0.969	[1.5797836 1.3802112 1.50515 ... 1.60206 1.6334685 1.690196 ]
958.4166886597527	-0.968	[1.1760913 1.447158 1.6720978 ... 1.5185139 1.462398 1.6334685]
958.4322189276511	-0.967	[1.2552725 1.5185139 1.6334685 ... 1.5797836 1.7558749 1.6127839]
958.4477470703179	-0.966	[1.4771212 1.447158 1.5797836 ... 1.7075702 1.5910646 1.748188 ]
958.4632730876766	-0.965	[1.447158 1.6334685 1.6627579 ... 1.4149734 1.6232493 1.7853298]
958.4787969796502	-0.964	[1.6334685 1.5563025 1.462398 ... 1.39794 1.6812413 1.8512584]
958.4943187461618	-0.963	[1.5682018 1.3617278 1.7160033 ... 1.5910646 1.748188 1.8129133]
958.509838387135	-0.962	[1.447158 1.4771212 1.60206 ... 1.5797836 1.60206 1.7242758]
958.525355902493	-0.961	[1.462398 1.6720978 1.7781513 ... 1.462398 1.6127839 1.7403626]
958.5408712921594	-0.96	[1.0791812 1.60206 1.7403626 ... 1.447158 1.6127839 1.7242758]
958.5563845560575	-0.959	[1.462398 1.6434526 1.447158 ... 1.3424227 1.5910646 1.7558749]
958.5718956941115	-0.958	[1.5314789 1.69897 1.6232493 ... 1.5910646 1.6627579 1.7160033]
958.5874047062445	-0.957	[1.2552725 1.447158 1.7403626 ... 1.4771212 1.6232493 1.770852 ]
958.6029115923805	-0.956	[1.462398 1.3617278 1.6812413 ... 1.6434526 1.5682018 1.7558749]
958.6184163524432	-0.955	[1.5910646 1.4913617 1.7403626 ... 1.6127839 1.6232493 1.6434526]
958.6339189863568	-0.954	[1.5563025 1.60206 1.7323937 ... 1.462398 1.5910646 1.8129133]
958.6494194940447	-0.953	[1.6434526 1.6127839 1.748188 ... 1.462398 1.6627579 1.5563025]
958.6649178754317	-0.952	[1. 1.6720978 1.6720978 ... 1.5910646 1.770852 1.690196 ]
958.6804141304414	-0.951	[1.3802112 1.4913617 1.7781513 ... 1.3424227 1.5797836 1.748188 ]
958.6959082589982	-0.95	[1.30103 1.462398 1.7323937 ... 1.447158 1.69897 1.7242758]
958.7114002610264	-0.949	[1.5797836 1.4771212 1.748188 ... 1.5314789 1.7323937 1.8260748]
958.7268901364502	-0.948	[1.2552725 1.5314789 1.69897 ... 1.462398 1.60206 1.6434526]
958.7423778851942	-0.947	[1.447158 1.6232493 1.50515 ... 1.6127839 1.6720978 1.6812413]
958.7578635071825	-0.946	[1.5797836 1.3802112 1.5797836 ... 1.5682018 1.748188 1.5910646]
958.7733470023403	-0.945	[1.4771212 1.5563025 1.6434526 ... 1.5910646 1.5910646 1.690196 ]
958.7888283705917	-0.944	[1.5185139 1.4771212 1.5682018 ... 1.39794 1.5797836 1.5563025]
958.8043076118615	-0.943	[1.462398 1.690196 1.50515 ... 1.4149734 1.763428 1.7242758]
958.8197847260745	-0.942	[1.447158 1.5910646 1.5682018 ... 1.4771212 1.50515 1.763428 ]
958.8352597131559	-0.941	[1.3802112 1.39794 1.7075702 ... 1.6334685 1.60206 1.80618 ]
958.8507325730302	-0.94	[1.3617278 1.6532125 1.5440681 ... 1. 1.5563025 1.80618 ]
958.8662033056225	-0.939	[1.4913617 1.5682018 1.7075702 ... 1.5563025 1.5185139 1.7403626]
958.8816719108579	-0.938	[1.1760913 1.50515 1.748188 ... 1.6627579 1.6532125 1.7323937]
958.8971383886615	-0.9369999999999999	[1.1760913 1.6434526 1.5797836 ... 1.5185139 1.6127839 1.7323937]
958.9126027389588	-0.9359999999999999	[1.230449 1.4149734 1.748188 ... 1.3424227 1.7242758 1.7993406]
958.9280649616746	-0.9349999999999999	[1.1760913 1.447158 1.763428 ... 1.2552725 1.7403626 1.5797836]
958.9435250567346	-0.9339999999999999	[1.50515 1.5910646 1.7160033 ... 1.3802112 1.30103 1.7160033]
958.9589830240642	-0.9329999999999999	[1.3222193 1.3222193 1.7323937 ... 1.5185139 1.7403626 1.6627579]
958.9744388635888	-0.9319999999999999	[1.462398 1.60206 1.5682018 ... 1.6127839 1.5682018 1.819544 ]
958.9898925752341	-0.9309999999999999	[1.4771212 1.4149734 1.6812413 ... 1.6434526 1.6334685 1.690196 ]
959.0053441589256	-0.9299999999999999	[1.4313638 1.447158 1.6812413 ... 1.5797836 1.6812413 1.8388491]
959.0207936145891	-0.9289999999999999	[1.5563025 1.60206 1.6720978 ... 1.6812413 1.5440681 1.7923917]
959.0362409421506	-0.9279999999999999	[1.5797836 1.462398 1.7993406 ... 1.4913617 1.80618 1.5682018]
959.0516861415356	-0.9269999999999999	[1.3424227 1.5185139 1.69897 ... 1.3802112 1.5797836 1.7323937]
959.0671292126701	-0.9259999999999999	[1.3222193 1.7160033 1.748188 ... 1.60206 1.6720978 1.7781513]
959.0825701554802	-0.9249999999999999	[1.7075702 1.50515 1.6334685 ... 1.7323937 1.7160033 1.6532125]
959.0980089698922	-0.9239999999999999	[1.6232493 1.462398 1.6127839 ... 1.4913617 1.462398 1.770852 ]
959.113445655832	-0.9229999999999999	[1.2787536 1.5440681 1.6720978 ... 1.447158 1.39794 1.7853298]
959.128880213226	-0.9219999999999999	[1.39794 1.4771212 1.4771212 ... 1.5682018 1.5797836 1.80618 ]
959.1443126420003	-0.9209999999999999	[1.3802112 1.447158 1.7242758 ... 1.39794 1.6127839 1.7075702]
959.1597429420814	-0.9199999999999999	[1.3222193 1.5563025 1.5682018 ... 1.5682018 1.4913617 1.5797836]
959.1751711133958	-0.9189999999999999	[1.50515 1.690196 1.6812413 ... 1.39794 1.6627579 1.7242758]
959.19059715587	-0.9179999999999999	[1.30103 1.39794 1.7242758 ... 1.447158 1.60206 1.6434526]
959.2060210694303	-0.9169999999999999	[1.3222193 1.6334685 1.5682018 ... 1.690196 1.6627579 1.690196 ]
959.221442854004	-0.9159999999999999	[1.4771212 1.50515 1.6812413 ... 1.230449 1.462398 1.8260748]
959.2368625095172	-0.9149999999999999	[1.4771212 1.4149734 1.6532125 ... 1.50515 1.690196 1.690196 ]
959.252280035897	-0.9139999999999999	[1.3802112 1.5563025 1.6232493 ... 1.4149734 1.690196 1.690196 ]
959.2676954330703	-0.9129999999999999	[1.5440681 1.4771212 1.4771212 ... 1.50515 1.770852 1.6232493]
959.283108700964	-0.9119999999999999	[1.3802112 1.447158 1.7323937 ... 1.6532125 1.6434526 1.8512584]
959.2985198395052	-0.911	[1.5314789 1.3424227 1.7242758 ... 1.50515 1.6812413 1.7403626]
959.3139288486209	-0.9099999999999999	[1.4771212 1.60206 1.6627579 ... 1.6232493 1.7160033 1.7242758]
959.3293357282383	-0.909	[1.3222193 1.5797836 1.6532125 ... 1.50515 1.763428 1.6434526]
959.3447404782847	-0.9079999999999999	[1.5682018 1.39794 1.5910646 ... 1.5682018 1.6720978 1.6812413]
959.3601430986874	-0.907	[1.3802112 1.4913617 1.6627579 ... 1.5314789 1.3424227 1.763428 ]
959.3755435893739	-0.9059999999999999	[1.3802112 1.447158 1.5440681 ... 1.50515 1.6127839 1.5797836]
959.3909419502714	-0.905	[1.3617278 1.6334685 1.5440681 ... 1.6127839 1.2787536 1.6334685]
959.4063381813078	-0.9039999999999999	[1.39794 1.4313638 1.690196 ... 1.3802112 1.3617278 1.80618 ]
959.4217322824103	-0.903	[1.4771212 1.5563025 1.6720978 ... 1.5314789 1.4913617 1.748188 ]
959.4371242535069	-0.9019999999999999	[1.3222193 1.3802112 1.7242758 ... 1.447158 1.5440681 1.6720978]
959.4525140945252	-0.901	[1.5682018 1.4913617 1.6627579 ... 1.5185139 1.6127839 1.6127839]
959.4679018053931	-0.8999999999999999	[1.4149734 1.39794 1.6720978 ... 1.5910646 1.4771212 1.80618 ]
959.4832873860385	-0.899	[1.2787536 1.4913617 1.7993406 ... 1.462398 1.4913617 1.7923917]
959.4986708363895	-0.8979999999999999	[1.447158 1.5314789 1.5682018 ... 1.3424227 1.7853298 1.7242758]
959.5140521563737	-0.897	[1.2787536 1.5440681 1.763428 ... 1.5440681 1.5682018 1.770852 ]
959.5294313459198	-0.8959999999999999	[1.4771212 1.4313638 1.6434526 ... 1.5682018 1.6434526 1.6720978]
959.5448084049556	-0.895	[1.5314789 1.7075702 1.7160033 ... 1.5440681 1.60206 1.7323937]
959.5601833334094	-0.8939999999999999	[1.3222193 1.5440681 1.6434526 ... 1.5910646 1.6434526 1.763428 ]
959.5755561312096	-0.893	[1.4149734 1.6627579 1.819544 ... 1.4771212 1.5440681 1.7993406]
959.5909267982848	-0.8919999999999999	[1.4913617 1.447158 1.4313638 ... 1.4313638 1.60206 1.7075702]
959.6062953345632	-0.891	[1.5563025 1.6334685 1.6232493 ... 1.5440681 1.6334685 1.7853298]
959.6216617399737	-0.8899999999999999	[1.3222193 1.4913617 1.5910646 ... 1.6627579 1.6334685 1.690196 ]
959.6370260144446	-0.889	[1.2787536 1.1760913 1.690196 ... 1.30103 1.69897 1.819544 ]
959.6523881579044	-0.8879999999999999	[1.6532125 1.4771212 1.6232493 ... 1.6232493 1.690196 1.7160033]
959.6677481702824	-0.887	[1.462398 1.7558749 1.6434526 ... 1.5314789 1.6127839 1.80618 ]
959.6831060515071	-0.8859999999999999	[1.230449 1.1760913 1.8573325 ... 1.5797836 1.5910646 1.7923917]
959.6984618015076	-0.885	[1.3424227 1.3424227 1.8633229 ... 1.4771212 1.6434526 1.6334685]
959.7138154202129	-0.8839999999999999	[1.5910646 1.60206 1.6720978 ... 1.5185139 1.7781513 1.690196 ]
959.7291669075521	-0.883	[1.39794 1.6127839 1.6434526 ... 1.6627579 1.5563025 1.5563025]
959.744516263454	-0.8819999999999999	[1.2787536 1.5185139 1.7242758 ... 1.5440681 1.69897 1.763428 ]
959.759863487848	-0.881	[1.1760913 1.50515 1.7160033 ... 1.7403626 1.5440681 1.7923917]
959.7752085806635	-0.8799999999999999	[1.2787536 1.6127839 1.6334685 ... 1.5314789 1.5440681 1.7323937]
959.7905515418298	-0.879	[1.5440681 1.5910646 1.7781513 ... 1.6127839 1.8573325 1.748188 ]
959.8058923712762	-0.8779999999999999	[1.5797836 1.5314789 1.5797836 ... 1.6127839 1.5797836 1.7403626]
959.8212310689323	-0.877	[1.1139433 1.5440681 1.7323937 ... 1.5682018 1.6812413 1.8633229]
959.8365676347278	-0.8759999999999999	[1.0791812 1.5314789 1.6334685 ... 1.50515 1.60206 1.80618 ]
959.851902068592	-0.875	[1.2787536 1.5314789 1.7781513 ... 1.5563025 1.5314789 1.8129133]
959.867234370455	-0.8739999999999999	[1.462398 1.5797836 1.5910646 ... 1.6812413 1.5910646 1.8976271]
959.8825645402462	-0.873	[1.5910646 1.50515 1.6532125 ... 1.4149734 1.7558749 1.6434526]
959.8978925778958	-0.8719999999999999	[1.2787536 1.6127839 1.6434526 ... 1.4149734 1.7403626 1.819544 ]
959.9132184833336	-0.871	[1.5440681 1.6232493 1.7403626 ... 1.39794 1.6720978 1.5682018]
959.9285422564897	-0.8699999999999999	[1.0791812 1.5314789 1.6232493 ... 1.3222193 1.5440681 1.5910646]
959.9438638972939	-0.869	[1.4771212 1.7323937 1.6720978 ... 1.6127839 1.447158 1.7075702]
959.9591834056766	-0.8679999999999999	[1.20412 1.6334685 1.5563025 ... 1.5682018 1.60206 1.7853298]
959.974500781568	-0.867	[1.50515 1.5185139 1.7160033 ... 1.4913617 1.5563025 1.8325089]
959.9898160248983	-0.8659999999999999	[1.230449 1.60206 1.5797836 ... 1.50515 1.447158 1.5563025]
960.005129135598	-0.865	[1.5314789 1.5910646 1.5440681 ... 1.5563025 1.690196 1.7323937]
960.0204401135974	-0.8639999999999999	[1.5314789 1.5314789 1.7242758 ... 1.7075702 1.80618 1.819544 ]
960.0357489588272	-0.863	[1.4313638 1.4913617 1.6434526 ... 1.5314789 1.6334685 1.6532125]
960.0510556712179	-0.8619999999999999	[1.2787536 1.5440681 1.690196 ... 1.3617278 1.7993406 1.7323937]
960.0663602507	-0.861	[1.462398 1.4913617 1.7160033 ... 1.3424227 1.6720978 1.7075702]
960.0816626972044	-0.8599999999999999	[1.30103 1.5910646 1.60206 ... 1.4313638 1.6434526 1.6532125]
960.0969630106619	-0.859	[1.5440681 1.462398 1.6434526 ... 1.447158 1.5440681 1.690196 ]
960.1122611910032	-0.8579999999999999	[1.60206 1.50515 1.6627579 ... 1.50515 1.6532125 1.7923917]
960.1275572381594	-0.857	[1.4313638 1.5314789 1.6532125 ... 1.447158 1.4913617 1.845098 ]
960.1428511520617	-0.8559999999999999	[1.3802112 1.50515 1.6627579 ... 1.50515 1.69897 1.6627579]
960.1581429326409	-0.855	[1.30103 1.4913617 1.6720978 ... 1.7160033 1.5682018 1.6812413]
960.1734325798283	-0.8539999999999999	[1.2787536 1.6127839 1.5682018 ... 1.447158 1.4771212 1.690196 ]
960.1887200935552	-0.853	[1.3424227 1.4913617 1.5910646 ... 1.60206 1.7242758 1.6532125]
960.2040054737525	-0.8519999999999999	[1.4313638 1.4913617 1.6627579 ... 1.6627579 1.6532125 1.6812413]
960.2192887203521	-0.851	[1.3424227 1.6232493 1.6812413 ... 1.5797836 1.6434526 1.8260748]
960.2345698332854	-0.8499999999999999	[1.0791812 1.5682018 1.690196 ... 1.4149734 1.4771212 1.690196 ]
960.2498488124837	-0.849	[1.4913617 1.447158 1.690196 ... 0.9542425 1.6232493 1.6532125]
960.2651256578787	-0.848	[1.50515 1.6232493 1.7160033 ... 1.50515 1.6720978 1.7993406]
960.2804003694021	-0.847	[1.5440681 1.462398 1.462398 ... 1.5797836 1.6232493 1.7403626]
960.2956729469855	-0.846	[1.50515 1.6627579 1.7160033 ... 1.1760913 1.7403626 1.60206 ]
960.3109433905607	-0.845	[1.7242758 1.6434526 1.6334685 ... 1.20412 1.447158 1.8512584]
960.3262117000602	-0.844	[1.447158 1.4313638 1.7075702 ... 1.4313638 1.5563025 1.7242758]
960.341477875415	-0.843	[1.50515 1.447158 1.5563025 ... 1.5910646 1.5563025 1.748188 ]
960.356741916558	-0.842	[1.2787536 1.5563025 1.6627579 ... 1.6232493 1.690196 1.7403626]
960.3720038234208	-0.841	[1.230449 1.4913617 1.7323937 ... 1.50515 1.6127839 1.8573325]
960.3872635959356	-0.84	[1.5682018 1.5797836 1.69897 ... 1.5910646 1.6434526 1.7075702]
960.4025212340349	-0.839	[1.5563025 1.39794 1.6627579 ... 1.447158 1.4771212 1.7558749]
960.4177767376509	-0.838	[1.3424227 1.1139433 1.6532125 ... 1.447158 1.7323937 1.6232493]
960.4330301067159	-0.837	[1.5440681 1.5910646 1.7403626 ... 1.447158 1.6434526 1.763428 ]
960.4482813411626	-0.836	[1.30103 1.3424227 1.5910646 ... 1.3802112 1.5797836 1.6434526]
960.4635304409234	-0.835	[1.50515 1.60206 1.447158 ... 1.3802112 1.5314789 1.5910646]
960.4787774059308	-0.834	[1.7160033 1.6127839 1.4913617 ... 1.5797836 1.6812413 1.5185139]
960.4940222361179	-0.833	[1.30103 1.5185139 1.690196 ... 1.50515 1.6232493 1.7323937]
960.5092649314169	-0.832	[1.5682018 1.5314789 1.4913617 ... 1.5440681 1.5682018 1.5185139]
960.5245054917608	-0.831	[1.5910646 1.4913617 1.690196 ... 1.447158 1.6532125 1.690196 ]
960.5397439170829	-0.83	[1.30103 1.6127839 1.6334685 ... 1.447158 1.3222193 1.6720978]
960.5549802073158	-0.829	[1.30103 1.5185139 1.7558749 ... 1.6232493 1.6434526 1.7403626]
960.5702143623928	-0.828	[1.5682018 1.5440681 1.6334685 ... 1.6334685 1.6127839 1.7853298]
960.5854463822467	-0.827	[1.20412 1.447158 1.5185139 ... 1.5682018 1.7323937 1.7075702]
960.6006762668109	-0.826	[1.4771212 1.5185139 1.5797836 ... 1.5563025 1.5910646 1.690196 ]
960.6159040160187	-0.825	[1.5185139 1.5314789 1.7160033 ... 1.1760913 1.60206 1.908485 ]
960.6311296298032	-0.824	[1.2552725 1.60206 1.6532125 ... 1.69897 1.6627579 1.6434526]
960.6463531080982	-0.823	[1.5682018 1.462398 1.6334685 ... 1.3222193 1.5682018 1.8388491]
960.6615744508368	-0.822	[1.1760913 1.50515 1.6812413 ... 1.69897 1.6812413 1.690196 ]
960.6767936579529	-0.821	[1.30103 1.4149734 1.748188 ... 1.6127839 1.6232493 1.748188 ]
960.6920107293798	-0.82	[1.20412 1.3424227 1.69897 ... 1.1139433 1.5314789 1.5185139]
960.7072256650516	-0.819	[1.30103 1.3617278 1.5185139 ... 1.6812413 1.7781513 1.6812413]
960.7224384649018	-0.818	[1.3617278 1.7242758 1.6434526 ... 1.5563025 1.5563025 1.50515 ]
960.7376491288642	-0.817	[1.3617278 1.3424227 1.748188 ... 1.3222193 1.6812413 1.748188 ]
960.7528576568727	-0.816	[1.3802112 1.4913617 1.8573325 ... 1.30103 1.5910646 1.6232493]
960.7680640488614	-0.815	[1.4771212 1.5314789 1.7160033 ... 1.7323937 1.5314789 1.7075702]
960.7832683047648	-0.814	[1.447158 1.4913617 1.6127839 ... 1.5185139 1.5682018 1.7558749]
960.7984704245163	-0.813	[1.2787536 1.50515 1.6812413 ... 1.5440681 1.6627579 1.7323937]
960.8136704080503	-0.8119999999999999	[1.3802112 1.4771212 1.7075702 ... 1.6127839 1.7075702 1.7160033]
960.8288682553015	-0.8109999999999999	[1.5185139 1.5440681 1.7993406 ... 1.447158 1.50515 1.8573325]
960.8440639662036	-0.8099999999999999	[1.5314789 1.4149734 1.6532125 ... 1.5797836 1.5797836 1.7993406]
960.8592575406916	-0.8089999999999999	[1.4313638 1.6232493 1.6812413 ... 1.6532125 1.6720978 1.8325089]
960.8744489786999	-0.8079999999999999	[1.462398 1.3802112 1.7160033 ... 1.7781513 1.5797836 1.6434526]
960.8896382801628	-0.8069999999999999	[1.4149734 1.5185139 1.690196 ... 1.462398 1.6434526 1.7558749]
960.904825445015	-0.8059999999999999	[1.6127839 1.6627579 1.5563025 ... 1.5440681 1.5563025 1.7993406]
960.9200104731916	-0.8049999999999999	[1.3617278 1.6532125 1.6812413 ... 1.4913617 1.5563025 1.5563025]
960.9351933646269	-0.8039999999999999	[1.2552725 1.5563025 1.6627579 ... 1.6812413 1.60206 1.7853298]
960.9503741192563	-0.8029999999999999	[1.5440681 1.462398 1.690196 ... 1.4771212 1.7558749 1.69897 ]
960.9655527370139	-0.8019999999999999	[1.39794 1.4313638 1.6532125 ... 1.5682018 1.6627579 1.6812413]
960.9807292178357	-0.8009999999999999	[1.50515 1.5797836 1.6334685 ... 1.5440681 1.4913617 1.7853298]
960.9959035616561	-0.7999999999999999	[1.5314789 1.447158 1.5682018 ... 1.5797836 1.5797836 1.763428 ]
961.0110757684103	-0.7989999999999999	[1.2787536 1.5563025 1.5797836 ... 1.5910646 1.5314789 1.6532125]
961.0262458380337	-0.7979999999999999	[1.4771212 1.4771212 1.748188 ... 1.6434526 1.6127839 1.80618 ]
961.0414137704618	-0.7969999999999999	[1.4313638 1.3424227 1.5563025 ... 1.50515 1.60206 1.770852 ]
961.0565795656295	-0.7959999999999999	[1.2787536 1.3802112 1.6627579 ... 1.6720978 1.690196 1.7075702]
961.0717432234725	-0.7949999999999999	[1.4771212 1.2787536 1.5797836 ... 1.4313638 1.763428 1.748188 ]
961.0869047439262	-0.7939999999999999	[1.4913617 1.5563025 1.69897 ... 1.4149734 1.690196 1.8325089]
961.1020641269265	-0.7929999999999999	[1.20412 1.4313638 1.7075702 ... 1.5563025 1.5797836 1.8388491]
961.1172213724088	-0.7919999999999999	[1.0413927 1.6127839 1.7403626 ... 1.7075702 1.6434526 1.6812413]
961.1323764803087	-0.7909999999999999	[1.5797836 1.4313638 1.5563025 ... 1.6532125 1.5563025 1.819544 ]
961.1475294505624	-0.7899999999999999	[1.30103 1.6627579 1.8260748 ... 1.6127839 1.6720978 1.6334685]
961.1626802831053	-0.7889999999999999	[1.0791812 1.39794 1.5440681 ... 1.4149734 1.5185139 1.8129133]
961.1778289778737	-0.7879999999999999	[1.3424227 1.5440681 1.69897 ... 1.60206 1.6127839 1.8260748]
961.1929755348034	-0.7869999999999999	[1.3802112 1.30103 1.462398 ... 1.5440681 1.462398 1.6812413]
961.2081199538309	-0.7859999999999999	[1.2552725 1.6627579 1.7242758 ... 1.4771212 1.5314789 1.7558749]
961.2232622348918	-0.7849999999999999	[1.4313638 1.3617278 1.6812413 ... 1.6434526 1.690196 1.690196 ]
961.2384023779227	-0.7839999999999999	[1.3617278 1.3802112 1.6127839 ... 1.5910646 1.7075702 1.69897 ]
961.2535403828597	-0.7829999999999999	[1.30103 1.5314789 1.5185139 ... 1.6334685 1.80618 1.7403626]
961.2686762496395	-0.782	[1.6720978 1.5797836 1.6627579 ... 1.6532125 1.6532125 1.748188 ]
961.2838099781982	-0.7809999999999999	[1.2552725 1.60206 1.6127839 ... 1.3617278 1.3617278 1.819544 ]
961.2989415684724	-0.78	[1.4149734 1.20412 1.69897 ... 1.39794 1.6627579 1.6532125]
961.314071020399	-0.7789999999999999	[1.4313638 1.5563025 1.690196 ... 1.2787536 1.690196 1.819544 ]
961.3291983339143	-0.778	[1.3617278 1.5910646 1.462398 ... 1.462398 1.5910646 1.7075702]
961.3443235089552	-0.7769999999999999	[1.3802112 1.6232493 1.7403626 ... 1.3617278 1.6127839 1.8388491]
961.3594465454586	-0.776	[1.3222193 1.5314789 1.6334685 ... 1.3424227 1.4313638 1.819544 ]
961.3745674433612	-0.7749999999999999	[1.6434526 1.4771212 1.5314789 ... 1.462398 1.6532125 1.748188 ]
961.3896862026	-0.774	[1.5440681 1.3424227 1.6232493 ... 1. 1.6720978 1.6334685]
961.4048028231122	-0.7729999999999999	[1.4771212 1.5440681 1.6627579 ... 1.5185139 1.6334685 1.6434526]
961.4199173048347	-0.772	[1.30103 1.60206 1.7403626 ... 1.4313638 1.4313638 1.6127839]
961.4350296477048	-0.7709999999999999	[1.5563025 1.4149734 1.5440681 ... 1.5563025 1.6232493 1.5910646]
961.4501398516597	-0.77	[1.4149734 1.4771212 1.4313638 ... 1.5185139 1.3802112 1.8325089]
961.4652479166369	-0.7689999999999999	[1.3617278 1.5314789 1.6627579 ... 1.6127839 1.6334685 1.6232493]
961.4803538425735	-0.768	[1.5314789 1.3802112 1.690196 ... 1.0791812 1.7160033 1.6627579]
961.4954576294072	-0.7669999999999999	[1.5797836 1.5910646 1.69897 ... 1.4149734 1.7075702 1.8388491]
961.5105592770753	-0.766	[1.4913617 1.3424227 1.6434526 ... 1.6720978 1.748188 1.7323937]
961.5256587855157	-0.7649999999999999	[1.5682018 1.7075702 1.7323937 ... 1.4149734 1.6532125 1.7160033]
961.5407561546658	-0.764	[1.6627579 1.5682018 1.7781513 ... 1.5563025 1.6532125 1.7160033]
961.5558513844637	-0.7629999999999999	[1.6127839 1.5563025 1.6127839 ... 1.5563025 1.5314789 1.845098 ]
961.5709444748468	-0.762	[1.20412 1.6334685 1.462398 ... 1.30103 1.6532125 1.690196 ]
961.5860354257534	-0.7609999999999999	[1.30103 1.4913617 1.5563025 ... 1.5682018 1.5440681 1.5910646]
961.6011242371211	-0.76	[1.5910646 1.6334685 1.5910646 ... 1.4771212 1.447158 1.7075702]
961.6162109088883	-0.7589999999999999	[1.5440681 1.6232493 1.6532125 ... 1.6232493 1.462398 1.690196 ]
961.631295440993	-0.758	[1.4149734 1.462398 1.4913617 ... 1.4313638 1.5682018 1.7558749]
961.6463778333733	-0.7569999999999999	[1.0413927 1.5440681 1.462398 ... 1.6232493 1.5797836 1.6127839]
961.6614580859674	-0.756	[1.5910646 1.5682018 1.690196 ... 1.5563025 1.6720978 1.6627579]
961.6765361987138	-0.7549999999999999	[1.2552725 1.50515 1.6720978 ... 1.6232493 1.6232493 1.69897 ]
961.6916121715509	-0.754	[1.5185139 1.5682018 1.80618 ... 1.5185139 1.6812413 1.6720978]
961.7066860044172	-0.7529999999999999	[1.2552725 1.4913617 1.5797836 ... 1.6627579 1.4913617 1.7558749]
961.7217576972512	-0.752	[1.4313638 1.50515 1.6720978 ... 1.447158 1.60206 1.763428 ]
961.7368272499913	-0.7509999999999999	[1.5682018 1.4771212 1.50515 ... 1.447158 1.6334685 1.690196 ]
961.7518946625767	-0.75	[1.4149734 1.2552725 1.6434526 ... 1.6434526 1.6720978 1.763428 ]
961.7669599349455	-0.7489999999999999	[1.3802112 1.5563025 1.7323937 ... 1.4913617 1.5314789 1.8388491]
961.7820230670371	-0.748	[1.20412 1.60206 1.7242758 ... 1.5910646 1.4313638 1.7853298]
961.7970840587905	-0.7469999999999999	[1.6232493 1.4771212 1.6334685 ... 1.5910646 1.5910646 1.7075702]
961.812142910144	-0.746	[1.3617278 1.6127839 1.6627579 ... 1.7160033 1.6627579 1.690196 ]
961.8271996210372	-0.7449999999999999	[1.2552725 1.5314789 1.5314789 ... 1.4771212 1.7323937 1.6127839]
961.8422541914092	-0.744	[1.462398 1.5563025 1.5563025 ... 1.4913617 1.6334685 1.7403626]
961.8573066211992	-0.7429999999999999	[1.3222193 1.4913617 1.6232493 ... 1.7323937 1.5563025 1.3424227]
961.8723569103461	-0.742	[1.230449 1.5563025 1.60206 ... 1.2552725 1.5440681 1.7853298]
961.8874050587898	-0.7409999999999999	[1.4913617 1.4313638 1.6720978 ... 1.5185139 1.6812413 1.7403626]
961.9024510664692	-0.74	[1.462398 1.5682018 1.6627579 ... 1.50515 1.5682018 1.7781513]
961.9174949333241	-0.7389999999999999	[1.230449 1.5185139 1.7075702 ... 1.7075702 1.6627579 1.690196 ]
961.932536659294	-0.738	[1.462398 1.447158 1.5797836 ... 1.4771212 1.6812413 1.69897 ]
961.9475762443185	-0.7369999999999999	[1.4149734 1.462398 1.3802112 ... 1.2787536 1.6627579 1.819544 ]
961.9626136883373	-0.736	[1.5440681 1.748188 1.7853298 ... 1.447158 1.60206 1.7558749]
961.9776489912905	-0.7349999999999999	[1.3617278 1.6812413 1.5563025 ... 1.5563025 1.50515 1.69897 ]
961.9926821531174	-0.734	[1.4149734 1.4313638 1.5682018 ... 1.5797836 1.748188 1.8260748]
962.0077131737584	-0.7329999999999999	[1.5185139 1.230449 1.4913617 ... 1.39794 1.3617278 1.690196 ]
962.022742053153	-0.732	[1.1139433 1.4913617 1.7323937 ... 1.5797836 1.6812413 1.7160033]
962.0377687912418	-0.7309999999999999	[1.2787536 1.462398 1.6812413 ... 1.2787536 1.770852 1.690196 ]
962.0527933879647	-0.73	[1.3424227 1.5682018 1.60206 ... 1.5797836 1.6232493 1.6532125]
962.0678158432619	-0.7289999999999999	[1.4149734 1.447158 1.60206 ... 1.4313638 1.5797836 1.7160033]
962.0828361570736	-0.728	[1.5563025 1.3802112 1.60206 ... 1.5314789 1.7853298 1.6232493]
962.0978543293403	-0.7269999999999999	[1.39794 1.3424227 1.5797836 ... 1.4149734 1.6334685 1.80618 ]
962.1128703600024	-0.726	[1.5314789 1.4771212 1.8573325 ... 1.5440681 1.462398 1.6627579]
962.1278842490004	-0.7249999999999999	[1.50515 1.3222193 1.60206 ... 1.4771212 1.7242758 1.6532125]
962.1428959962749	-0.724	[1.6812413 1.2787536 1.6812413 ... 1.4149734 1.7323937 1.7781513]
962.1579056017665	-0.7229999999999999	[1.462398 1.39794 1.230449 ... 1.5797836 1.7160033 1.7403626]
962.172913065416	-0.722	[1.2787536 1.6434526 1.7403626 ... 1.5563025 1.5314789 1.80618 ]
962.187918387164	-0.7209999999999999	[1.39794 1.4913617 1.6434526 ... 1.8325089 1.748188 1.5910646]
962.2029215669514	-0.72	[1.447158 1.462398 1.5797836 ... 1.5797836 1.748188 1.8388491]
962.2179226047194	-0.719	[1.3617278 1.7323937 1.6127839 ... 1.5185139 1.60206 1.748188 ]
962.2329215004088	-0.718	[1.3802112 1.5440681 1.6532125 ... 1.2552725 1.763428 1.7323937]
962.2479182539607	-0.717	[1.462398 1.5910646 1.5797836 ... 1.4913617 1.4913617 1.6127839]
962.2629128653163	-0.716	[1.4771212 1.5797836 1.7323937 ... 1.4149734 1.6434526 1.770852 ]
962.2779053344167	-0.715	[1.4771212 1.5440681 1.770852 ... 1.0413927 1.4913617 1.7558749]
962.2928956612034	-0.714	[1.3617278 1.4149734 1.6812413 ... 1.447158 1.6812413 1.845098 ]
962.3078838456174	-0.713	[1.20412 1.4313638 1.7323937 ... 1.3802112 1.69897 1.763428 ]
962.3228698876006	-0.712	[1.3802112 1.6232493 1.5314789 ... 1.230449 1.5440681 1.763428 ]
962.3378537870942	-0.711	[1.39794 1.6434526 1.50515 ... 1.5563025 1.6812413 1.7853298]
962.3528355440401	-0.71	[1.462398 1.5185139 1.7558749 ... 1.3802112 1.6627579 1.6812413]
962.3678151583796	-0.709	[1.3802112 1.4149734 1.770852 ... 1.5185139 1.60206 1.8325089]
962.3827926300545	-0.708	[1.447158 1.5563025 1.763428 ... 1.50515 1.5797836 1.7242758]
962.3977679590068	-0.707	[1.5682018 1.4913617 1.6434526 ... 1.462398 1.7160033 1.6720978]
962.4127411451782	-0.706	[1.3802112 1.4771212 1.7160033 ... 1.4149734 1.5910646 1.6334685]
962.4277121885107	-0.705	[1.5440681 1.4913617 1.5185139 ... 1.6127839 1.6434526 1.7853298]
962.4426810889462	-0.704	[1.39794 1.4913617 1.60206 ... 1.4149734 1.6334685 1.690196 ]
962.4576478464272	-0.703	[1.5682018 1.39794 1.748188 ... 1.5563025 1.6127839 1.748188 ]
962.4726124608953	-0.702	[1.4771212 1.5314789 1.5797836 ... 1.6232493 1.60206 1.7075702]
962.4875749322931	-0.701	[1.6720978 1.447158 1.6627579 ... 1.447158 1.5563025 1.4913617]
962.5025352605629	-0.7	[1.447158 1.5185139 1.7853298 ... 1.60206 1.6232493 1.6720978]
962.5174934456469	-0.699	[1.5314789 1.5440681 1.6627579 ... 1.447158 1.6334685 1.6334685]
962.5324494874876	-0.698	[1.4771212 1.5797836 1.6627579 ... 1.690196 1.7160033 1.8512584]
962.5474033860277	-0.697	[1.30103 1.6334685 1.5910646 ... 1.6627579 1.6434526 1.7923917]
962.5623551412094	-0.696	[1.20412 1.4771212 1.5682018 ... 1.4771212 1.6812413 1.6434526]
962.5773047529758	-0.695	[1.4771212 1.5910646 1.6627579 ... 1.6127839 1.6232493 1.6232493]
962.5922522212696	-0.694	[1. 1.6532125 1.6232493 ... 1.6127839 1.6434526 1.80618 ]
962.6071975460331	-0.693	[1.5797836 1.2787536 1.6812413 ... 1.5563025 1.7242758 1.7993406]
962.6221407272099	-0.692	[1.462398 1.6127839 1.5910646 ... 1.1760913 1.7403626 1.7993406]
962.6370817647426	-0.691	[1.4913617 1.4149734 1.6532125 ... 1.30103 1.6334685 1.6127839]
962.6520206585742	-0.69	[1.5440681 1.60206 1.8512584 ... 1.462398 1.6127839 1.7853298]
962.6669574086477	-0.689	[1.50515 1.4149734 1.5910646 ... 1.447158 1.7075702 1.6720978]
962.6818920149065	-0.688	[1.0791812 1.4771212 1.6232493 ... 1.6334685 1.6434526 1.7993406]
962.6968244772938	-0.6869999999999999	[1.5563025 1.5797836 1.748188 ... 1.5563025 1.60206 1.770852 ]
962.7117547957529	-0.6859999999999999	[1.3802112 1.5563025 1.5563025 ... 1.6334685 1.60206 1.7160033]
962.7266829702271	-0.6849999999999999	[1.4149734 1.5682018 1.7323937 ... 1.462398 1.6532125 1.8129133]
962.7416090006599	-0.6839999999999999	[1.5314789 1.4913617 1.7242758 ... 1.4771212 1.5314789 1.7075702]
962.7565328869948	-0.6829999999999999	[1.30103 1.50515 1.5563025 ... 1.5563025 1.69897 1.7781513]
962.7714546291755	-0.6819999999999999	[1.3617278 1.50515 1.5314789 ... 1.447158 1.60206 1.6627579]
962.7863742271459	-0.6809999999999999	[1.5797836 1.6334685 1.5682018 ... 1.60206 1.6334685 1.7781513]
962.8012916808492	-0.6799999999999999	[1.4771212 1.5185139 1.5682018 ... 1.6127839 1.6334685 1.7923917]
962.8162069902296	-0.6789999999999999	[1.39794 1.5682018 1.7993406 ... 1.5185139 1.69897 1.690196 ]
962.831120155231	-0.6779999999999999	[1.447158 1.447158 1.5314789 ... 1.4313638 1.7781513 1.7242758]
962.8460311757971	-0.6769999999999999	[1.3802112 1.5440681 1.6720978 ... 1.60206 1.50515 1.5314789]
962.8609400518721	-0.6759999999999999	[1.6812413 1.39794 1.7403626 ... 1.6532125 1.60206 1.7923917]
962.8758467834003	-0.6749999999999999	[1.4149734 1.5440681 1.7923917 ... 1.3222193 1.7403626 1.5314789]
962.8907513703256	-0.6739999999999999	[1.5185139 1.690196 1.5797836 ... 1.6232493 1.7323937 1.7993406]
962.9056538125924	-0.6729999999999999	[1.1760913 1.2787536 1.7323937 ... 1.5797836 1.60206 1.6720978]
962.9205541101448	-0.6719999999999999	[1.5185139 1.4913617 1.6232493 ... 1.50515 1.6127839 1.7558749]
962.9354522629275	-0.6709999999999999	[1.4313638 1.4771212 1.7242758 ... 1.6532125 1.6532125 1.6627579]
962.9503482708849	-0.6699999999999999	[1.3617278 1.50515 1.6720978 ... 1.60206 1.7993406 1.6627579]
962.9652421339615	-0.6689999999999999	[1.6127839 1.3617278 1.69897 ... 1.3424227 1.6434526 1.7993406]
962.9801338521017	-0.6679999999999999	[1.5314789 1.7242758 1.748188 ... 1.60206 1.6232493 1.7323937]
962.9950234252506	-0.6669999999999999	[1.30103 1.5682018 1.7993406 ... 1.6334685 1.5910646 1.763428 ]
963.0099108533526	-0.6659999999999999	[1.462398 1.5314789 1.6720978 ... 1.60206 1.462398 1.6720978]
963.0247961363528	-0.6649999999999999	[1.60206 1.4771212 1.6334685 ... 1.50515 1.6812413 1.6812413]
963.0396792741959	-0.6639999999999999	[1.3222193 1.30103 1.6812413 ... 1.5797836 1.5797836 1.4313638]
963.054560266827	-0.6629999999999999	[1.6127839 1.6232493 1.6532125 ... 1.3424227 1.6720978 1.60206 ]
963.0694391141909	-0.6619999999999999	[1.20412 1.5563025 1.690196 ... 1.5563025 1.6334685 1.8325089]
963.0843158162331	-0.6609999999999999	[1.3617278 1.5314789 1.6720978 ... 1.5440681 1.69897 1.6720978]
963.0991903728985	-0.6599999999999999	[1.4149734 1.6434526 1.6232493 ... 1.5797836 1.6720978 1.7558749]
963.1140627841327	-0.6589999999999999	[1.50515 1.5314789 1.6334685 ... 1.3222193 1.6720978 1.8512584]
963.1289330498805	-0.6579999999999999	[1.39794 1.6434526 1.6232493 ... 1.4771212 1.5910646 1.6812413]
963.1438011700877	-0.6569999999999999	[1.447158 1.1139433 1.6532125 ... 1.5440681 1.690196 1.80618 ]
963.1586671446997	-0.6559999999999999	[1.5682018 1.447158 1.7160033 ... 1.5563025 1.748188 1.7242758]
963.1735309736621	-0.6549999999999999	[1.5440681 1.6434526 1.6720978 ... 1.462398 1.5314789 1.8573325]
963.1883926569204	-0.6539999999999999	[1.4771212 1.4913617 1.6232493 ... 1.7160033 1.50515 1.7853298]
963.2032521944203	-0.6529999999999999	[1.0791812 1.69897 1.770852 ... 1.462398 1.6720978 1.6532125]
963.2181095861079	-0.6519999999999999	[1.4149734 1.50515 1.7558749 ... 1.5682018 1.5797836 1.69897 ]
963.2329648319284	-0.6509999999999999	[1.2552725 1.2552725 1.6434526 ... 1.462398 1.5185139 1.7242758]
963.2478179318282	-0.6499999999999999	[1.5314789 1.5440681 1.69897 ... 1.4771212 1.6532125 1.763428 ]
963.2626688857531	-0.6489999999999999	[1.2787536 1.5563025 1.5682018 ... 1.5440681 1.6127839 1.6532125]
963.2775176936492	-0.6479999999999999	[1.30103 1.4149734 1.6720978 ... 1.447158 1.6532125 1.819544 ]
963.2923643554627	-0.6469999999999999	[1.447158 1.5797836 1.6434526 ... 1.5910646 1.6812413 1.8388491]
963.3072088711396	-0.6459999999999999	[1.4149734 1.5563025 1.5910646 ... 1.4913617 1.6127839 1.763428 ]
963.3220512406266	-0.6449999999999999	[1.5563025 1.6232493 1.6334685 ... 1.6127839 1.690196 1.7993406]
963.3368914638694	-0.6439999999999999	[1.3802112 1.7242758 1.5910646 ... 1.4149734 1.6127839 1.7781513]
963.3517295408147	-0.6429999999999999	[1.462398 1.447158 1.7558749 ... 1.5185139 1.5910646 1.7242758]
963.3665654714094	-0.6419999999999999	[1.3617278 1.5185139 1.7558749 ... 1.5563025 1.6627579 1.8512584]
963.3813992555995	-0.6409999999999999	[1.3802112 1.5682018 1.5563025 ... 1.6232493 1.6232493 1.8129133]
963.3962308933318	-0.6399999999999999	[1.5682018 1.3802112 1.763428 ... 1.60206 1.6532125 1.7993406]
963.4110603845531	-0.6389999999999999	[1.39794 1.5440681 1.6334685 ... 1.6532125 1.6334685 1.7403626]
963.42588772921	-0.6379999999999999	[1.50515 1.5797836 1.690196 ... 1.60206 1.5563025 1.6812413]
963.4407129272495	-0.6369999999999999	[1.4771212 1.20412 1.6232493 ... 1.146128 1.6232493 1.770852 ]
963.4555359786185	-0.6359999999999999	[1.5682018 1.6334685 1.763428 ... 1.5314789 1.6232493 1.7853298]
963.4703568832639	-0.6349999999999999	[1.20412 1.5314789 1.6334685 ... 1.6127839 1.447158 1.6127839]
963.4851756411327	-0.6339999999999999	[1.4313638 1.6532125 1.7781513 ... 1.4149734 1.7853298 1.6127839]
963.4999922521724	-0.6329999999999999	[1.3222193 1.4149734 1.4771212 ... 1.3617278 1.5185139 1.4771212]
963.51480671633	-0.6319999999999999	[1.3617278 1.4149734 1.447158 ... 1.5185139 1.5910646 1.7242758]
963.5296190335524	-0.6309999999999999	[1.5797836 1.5563025 1.60206 ... 1.4771212 1.6232493 1.7558749]
963.5444292037876	-0.6299999999999999	[1.5563025 1.1760913 1.7323937 ... 1.69897 1.6627579 1.8573325]
963.5592372269825	-0.6289999999999999	[1.2552725 1.3617278 1.462398 ... 1.5797836 1.7075702 1.7853298]
963.5740431030848	-0.6279999999999999	[1.50515 1.5440681 1.6532125 ... 1.5797836 1.5314789 1.5682018]
963.5888468320423	-0.6269999999999999	[1.5797836 1.5563025 1.6232493 ... 1.4771212 1.690196 1.748188 ]
963.6036484138021	-0.6259999999999999	[1.5797836 1.447158 1.6334685 ... 1.7242758 1.6127839 1.7781513]
963.6184478483124	-0.6249999999999999	[1.4313638 1.5440681 1.69897 ... 1.50515 1.50515 1.819544 ]
963.6332451355207	-0.6239999999999999	[1.462398 1.5682018 1.5797836 ... 1.4771212 1.8808136 1.7242758]
963.6480402753749	-0.623	[1.5314789 1.5440681 1.7075702 ... 1.4771212 1.50515 1.5797836]
963.6628332678231	-0.622	[1.3222193 1.3222193 1.690196 ... 1.447158 1.5682018 1.8129133]
963.6776241128131	-0.621	[1.3802112 1.4771212 1.5910646 ... 1.1760913 1.5440681 1.7242758]
963.692412810293	-0.62	[1.5797836 1.5314789 1.60206 ... 1.20412 1.50515 1.6627579]
963.7071993602109	-0.619	[1.462398 1.6232493 1.6720978 ... 1.3222193 1.462398 1.8388491]
963.7219837625153	-0.618	[1.462398 1.4913617 1.7242758 ... 1.5185139 1.6334685 1.6334685]
963.7367660171541	-0.617	[1.462398 1.1760913 1.7242758 ... 1.5440681 1.5797836 1.7403626]
963.7515461240758	-0.616	[1.5314789 1.69897 1.6127839 ... 1.5682018 1.5563025 1.690196 ]
963.7663240832289	-0.615	[1.5682018 1.5314789 1.60206 ... 1.39794 1.7075702 1.7160033]
963.781099894562	-0.614	[1.4149734 1.5797836 1.6434526 ... 1.5185139 1.5563025 1.763428 ]
963.7958735580232	-0.613	[1.4149734 1.6627579 1.7403626 ... 1.4913617 1.6532125 1.7781513]
963.8106450735619	-0.612	[1.4913617 1.2552725 1.6127839 ... 1.7075702 1.4149734 1.8129133]
963.8254144411261	-0.611	[1.146128 1.3424227 1.7242758 ... 1.39794 1.462398 1.7160033]
963.8401816606648	-0.61	[1.462398 1.6232493 1.6232493 ... 1.447158 1.6232493 1.690196 ]
963.8549467321272	-0.609	[1.50515 1.6812413 1.5797836 ... 1.4149734 1.6434526 1.770852 ]
963.8697096554617	-0.608	[1.5440681 1.60206 1.7403626 ... 1.50515 1.8512584 1.4771212]
963.8844704306177	-0.607	[1.3222193 1.3222193 1.5797836 ... 1.690196 1.5910646 1.7160033]
963.8992290575442	-0.606	[1.4149734 1.5185139 1.6334685 ... 1.30103 1.4149734 1.7923917]
963.9139855361902	-0.605	[1.4313638 1.5314789 1.690196 ... 1.39794 1.5440681 1.7075702]
963.9287398665051	-0.604	[1.5314789 1.50515 1.7323937 ... 1.4913617 1.69897 1.7323937]
963.9434920484379	-0.603	[1.462398 1.462398 1.690196 ... 1.5440681 1.50515 1.7781513]
963.9582420819382	-0.602	[1.39794 1.5682018 1.7323937 ... 1.4149734 1.7075702 1.6127839]
963.9729899669555	-0.601	[1.3222193 1.6127839 1.7403626 ... 1.447158 1.5440681 1.8129133]
963.9877357034391	-0.6	[1.60206 1.5797836 1.6232493 ... 1.6434526 1.4913617 1.7242758]
964.0024792913387	-0.599	[1.462398 1.50515 1.5682018 ... 1.5314789 1.5440681 1.690196 ]
964.0172207306039	-0.598	[1.146128 1.5440681 1.7323937 ... 1.3802112 1.690196 1.5682018]
964.0319600211845	-0.597	[1.60206 1.2552725 1.6532125 ... 1.7160033 1.50515 1.7403626]
964.0466971630302	-0.596	[1.4313638 1.6334685 1.4771212 ... 1.5440681 1.7323937 1.7160033]
964.0614321560909	-0.595	[1.2787536 1.1139433 1.6334685 ... 1.5563025 1.5314789 1.7403626]
964.0761650003166	-0.594	[1.3222193 1.6720978 1.7242758 ... 1.5185139 1.690196 1.7323937]
964.0908956956572	-0.593	[1.5440681 1.4313638 1.8512584 ... 1.5797836 1.5185139 1.8750613]
964.1056242420628	-0.592	[1.5563025 1.6127839 1.5440681 ... 1.3424227 1.5314789 1.6627579]
964.1203506394836	-0.591	[1.4313638 1.6127839 1.7853298 ... 1.6127839 1.6232493 1.819544 ]
964.1350748878698	-0.59	[1.5797836 1.3424227 1.763428 ... 1.39794 1.5185139 1.748188 ]
964.1497969871717	-0.589	[1.5185139 1.50515 1.6334685 ... 1.4771212 1.60206 1.763428 ]
964.1645169373397	-0.588	[1.50515 1.6232493 1.60206 ... 1.30103 1.7558749 1.6812413]
964.1792347383242	-0.587	[1.5314789 1.4313638 1.7242758 ... 1.5314789 1.6532125 1.748188 ]
964.1939503900757	-0.586	[1.5440681 1.462398 1.4913617 ... 1.6532125 1.6334685 1.7781513]
964.2086638925447	-0.585	[1.2552725 1.4771212 1.690196 ... 1.3802112 1.7075702 1.763428 ]
964.2233752456821	-0.584	[1.2787536 1.1760913 1.5314789 ... 1.5185139 1.6232493 1.7323937]
964.2380844494382	-0.583	[1.5440681 1.50515 1.6812413 ... 1.60206 1.6127839 1.748188 ]
964.2527915037643	-0.582	[1.5910646 1.6127839 1.690196 ... 1.3802112 1.462398 1.7323937]
964.2674964086112	-0.581	[1.39794 1.60206 1.5563025 ... 1.4913617 1.5185139 1.7403626]
964.2821991639296	-0.58	[1.447158 1.230449 1.690196 ... 1.6334685 1.6532125 1.5563025]
964.2968997696704	-0.579	[1.5797836 1.4771212 1.69897 ... 1.4313638 1.690196 1.7323937]
964.311598225785	-0.578	[1.6232493 1.5185139 1.6127839 ... 1.230449 1.60206 1.5563025]
964.3262945322246	-0.577	[1.50515 1.6720978 1.7242758 ... 1.50515 1.7781513 1.7993406]
964.3409886889402	-0.576	[1.4771212 1.30103 1.6434526 ... 1.4913617 1.5185139 1.748188 ]
964.355680695883	-0.575	[1.6127839 1.3617278 1.50515 ... 1.5910646 1.5440681 1.748188 ]
964.3703705530047	-0.574	[1.30103 1.6334685 1.5797836 ... 1.6532125 1.6627579 1.7323937]
964.3850582602566	-0.573	[1.447158 1.60206 1.7403626 ... 1.60206 1.7075702 1.763428 ]
964.3997438175901	-0.572	[1.5440681 1.6232493 1.6627579 ... 1.3617278 1.7075702 1.80618 ]
964.414427224957	-0.571	[1.5682018 1.5563025 1.763428 ... 1.5563025 1.5682018 1.5682018]
964.4291084823088	-0.57	[1.3802112 1.5440681 1.5314789 ... 1.5563025 1.7923917 1.7323937]
964.4437875895973	-0.569	[1.4149734 1.1760913 1.6812413 ... 1.6812413 1.5563025 1.763428 ]
964.4584645467742	-0.568	[1.5563025 1.69897 1.770852 ... 1.4149734 1.6127839 1.763428 ]
964.4731393537916	-0.567	[1.3617278 1.5563025 1.6812413 ... 1.39794 1.763428 1.7075702]
964.4878120106011	-0.566	[1.39794 1.5440681 1.5563025 ... 1.4313638 1.6720978 1.6434526]
964.5024825171552	-0.565	[1.5314789 1.3617278 1.5682018 ... 1.690196 1.7558749 1.8388491]
964.5171508734054	-0.564	[1.50515 1.30103 1.60206 ... 1.3802112 1.690196 1.7075702]
964.5318170793045	-0.563	[1.6232493 1.6434526 1.6334685 ... 1.50515 1.5440681 1.6434526]
964.5464811348043	-0.5619999999999999	[1.4313638 1.4913617 1.447158 ... 1.5440681 1.6532125 1.7781513]
964.5611430398569	-0.5609999999999999	[1.4313638 1.4913617 1.690196 ... 1.6127839 1.7075702 1.8750613]
964.5758027944154	-0.5599999999999999	[1.4313638 1.5440681 1.7558749 ... 1.447158 1.7558749 1.7558749]
964.5904603984316	-0.5589999999999999	[1.3802112 1.4313638 1.748188 ... 1.447158 1.6334685 1.748188 ]
964.6051158518583	-0.5579999999999999	[1.4149734 1.60206 1.5910646 ... 1.5910646 1.6334685 1.7923917]
964.6197691546479	-0.5569999999999999	[1.2552725 1.39794 1.6334685 ... 1.6627579 1.6532125 1.7558749]
964.6344203067536	-0.5559999999999999	[1.447158 1.462398 1.690196 ... 1.146128 1.6627579 1.7323937]
964.6490693081274	-0.5549999999999999	[1.4913617 1.447158 1.5910646 ... 1.60206 0.9542425 1.7403626]
964.6637161587225	-0.5539999999999999	[1.230449 1.5910646 1.5314789 ... 1.30103 1.6434526 1.8512584]
964.6783608584918	-0.5529999999999999	[1.3617278 1.5440681 1.6812413 ... 1.462398 1.6434526 1.8129133]
964.6930034073882	-0.5519999999999999	[1.462398 1.146128 1.748188 ... 1.50515 1.7075702 1.7923917]
964.7076438053646	-0.5509999999999999	[1.5563025 1.5563025 1.748188 ... 1.6127839 1.7075702 1.60206 ]
964.7222820523743	-0.5499999999999999	[1.447158 1.4771212 1.8260748 ... 1.60206 1.7160033 1.7853298]
964.7369181483704	-0.5489999999999999	[1.5797836 1.4149734 1.5563025 ... 1.6812413 1.4913617 1.770852 ]
964.7515520933058	-0.5479999999999999	[1.3617278 1.69897 1.6627579 ... 1.4149734 1.7075702 1.8129133]
964.7661838871344	-0.5469999999999999	[1.6434526 1.462398 1.5910646 ... 1.6720978 1.6232493 1.690196 ]
964.780813529809	-0.5459999999999999	[1.3222193 1.3617278 1.6334685 ... 1.6232493 1.5682018 1.8750613]
964.7954410212834	-0.5449999999999999	[1.4313638 1.5910646 1.6812413 ... 1.5682018 1.60206 1.6720978]
964.8100663615113	-0.5439999999999999	[1.4149734 1.6127839 1.6127839 ... 1.5440681 1.7923917 1.748188 ]
964.8246895504458	-0.5429999999999999	[1.4913617 1.6127839 1.6720978 ... 1.2552725 1.5314789 1.7403626]
964.8393105880409	-0.5419999999999999	[1.5314789 1.5563025 1.6127839 ... 1.30103 1.50515 1.6434526]
964.8539294742502	-0.5409999999999999	[1.3222193 1.5797836 1.6127839 ... 1.6720978 1.6434526 1.8260748]
964.8685462090276	-0.5399999999999999	[1.7075702 1.5682018 1.6720978 ... 1.5682018 1.7160033 1.763428 ]
964.8831607923267	-0.5389999999999999	[1.4149734 1.5797836 1.6627579 ... 1.5563025 1.690196 1.7558749]
964.897773224102	-0.5379999999999999	[1.4913617 1.39794 1.6127839 ... 1.30103 1.5440681 1.6812413]
964.9123835043071	-0.5369999999999999	[1.50515 1.6532125 1.5314789 ... 1.5797836 1.6232493 1.7160033]
964.9269916328963	-0.5359999999999999	[1.5314789 1.5910646 1.690196 ... 1.5910646 1.7558749 1.50515 ]
964.9415976098234	-0.5349999999999999	[1.2787536 1.4313638 1.5797836 ... 1.6127839 1.60206 1.7160033]
964.9562014350431	-0.5339999999999999	[1.5682018 1.2787536 1.6627579 ... 1.5797836 1.4913617 1.7558749]
964.9708031085095	-0.5329999999999999	[1.5314789 1.5797836 1.8633229 ... 1.50515 1.69897 1.690196 ]
964.9854026301771	-0.5319999999999999	[1.6127839 1.50515 1.69897 ... 1.60206 1.5682018 1.770852 ]
965.0000000000001	-0.5309999999999999	[1.60206 1.447158 1.462398 ... 1.5440681 1.6720978 1.8512584]
965.0145952179332	-0.5299999999999999	[1.2787536 1.5440681 1.5910646 ... 1.5910646 1.6720978 1.770852 ]
965.0291882839311	-0.5289999999999999	[1.3424227 1.60206 1.7075702 ... 1.3802112 1.7558749 1.8388491]
965.0437791979482	-0.5279999999999999	[1.30103 1.60206 1.7558749 ... 1.462398 1.7558749 1.7993406]
965.0583679599395	-0.5269999999999999	[1.3802112 1.39794 1.5797836 ... 1.5910646 1.6720978 1.6812413]
965.0729545698596	-0.5259999999999999	[1.447158 1.50515 1.6720978 ... 1.30103 1.6334685 1.7242758]
965.0875390276636	-0.5249999999999999	[1.3424227 1.4913617 1.6720978 ... 1.4913617 1.7160033 1.7853298]
965.1021213333062	-0.5239999999999999	[1.690196 1.20412 1.6720978 ... 1.4149734 1.5440681 1.763428 ]
965.1167014867426	-0.5229999999999999	[1.5185139 1.50515 1.6720978 ... 1.5314789 1.7075702 1.6532125]
965.1312794879279	-0.5219999999999999	[1.4313638 1.5185139 1.6334685 ... 1.5314789 1.5440681 1.7558749]
965.1458553368172	-0.5209999999999999	[1.2787536 1.6532125 1.7923917 ... 1.60206 1.60206 1.6720978]
965.1604290333657	-0.5199999999999999	[1.5563025 1.6627579 1.6812413 ... 1.462398 1.69897 1.6532125]
965.175000577529	-0.5189999999999999	[1.230449 1.5185139 1.5563025 ... 1.5185139 1.4771212 1.7558749]
965.1895699692619	-0.5179999999999999	[1.5910646 1.6627579 1.7323937 ... 1.6232493 1.7323937 1.7993406]
965.2041372085206	-0.5169999999999999	[1.3424227 1.5910646 1.7075702 ... 1.5563025 1.6627579 1.7323937]
965.21870229526	-0.5159999999999999	[1.4149734 1.5314789 1.7403626 ... 1.8388491 1.3424227 1.8260748]
965.2332652294359	-0.5149999999999999	[1.447158 1.5682018 1.7323937 ... 1.5440681 1.6334685 1.8260748]
965.2478260110041	-0.5139999999999999	[1.50515 1.60206 1.770852 ... 1.3802112 1.763428 1.6334685]
965.2623846399204	-0.5129999999999999	[1.1760913 1.6334685 1.6812413 ... 1.60206 1.50515 1.6232493]
965.2769411161402	-0.5119999999999999	[1.146128 1.4913617 1.6532125 ... 1.6720978 1.6127839 1.5314789]
965.2914954396198	-0.5109999999999999	[1.3617278 1.462398 1.6127839 ... 1.6334685 1.5563025 1.7160033]
965.306047610315	-0.5099999999999999	[1.4313638 1.4149734 1.5185139 ... 1.5440681 1.4149734 1.7993406]
965.3205976281819	-0.5089999999999999	[1.50515 1.5682018 1.748188 ... 1.6720978 1.5797836 1.7558749]
965.3351454931764	-0.5079999999999999	[1.3617278 1.5440681 1.7403626 ... 1.5797836 1.6627579 1.7075702]
965.3496912052548	-0.5069999999999999	[1.462398 1.5185139 1.6812413 ... 1.4149734 1.5910646 1.69897 ]
965.3642347643734	-0.5059999999999999	[1.30103 1.462398 1.6532125 ... 1.447158 1.60206 1.80618 ]
965.3787761704884	-0.5049999999999999	[1.230449 1.4913617 1.6232493 ... 1.4149734 1.6627579 1.8129133]
965.3933154235561	-0.5039999999999999	[1.4913617 1.4149734 1.6232493 ... 1.5563025 1.4313638 1.7403626]
965.4078525235334	-0.5029999999999999	[1.4913617 1.5314789 1.7242758 ... 1.5563025 1.6334685 1.8388491]
965.4223874703763	-0.5019999999999999	[1.5314789 1.5440681 1.69897 ... 1.5314789 1.6532125 1.763428 ]
965.4369202640418	-0.5009999999999999	[1.6532125 1.5682018 1.7781513 ... 1.6627579 1.7853298 1.80618 ]
965.4514509044861	-0.4999999999999999	[1.6334685 1.4913617 1.7242758 ... 1.5314789 1.6127839 1.7558749]
965.4659793916663	-0.4989999999999999	[1.1139433 1.80618 1.6532125 ... 1.5910646 1.7160033 1.8573325]
965.4805057255395	-0.4979999999999999	[1.30103 1.5682018 1.6720978 ... 1.7242758 1.5797836 1.8692317]
965.4950299060617	-0.4969999999999999	[1.20412 1.7160033 1.8325089 ... 1.447158 1.462398 1.8692317]
965.5095519331908	-0.496	[1.30103 1.30103 1.6812413 ... 1.6434526 1.6127839 1.845098 ]
965.5240718068833	-0.495	[1.30103 1.462398 1.6812413 ... 1.50515 1.5440681 1.7923917]
965.5385895270963	-0.494	[1.5797836 1.69897 1.6812413 ... 1.5682018 1.5440681 1.7323937]
965.5531050937872	-0.493	[1.6232493 1.5440681 1.5563025 ... 1.5910646 1.5563025 1.763428 ]
965.5676185069129	-0.492	[1.5185139 1.39794 1.6720978 ... 1.5563025 1.7323937 1.6720978]
965.5821297664312	-0.491	[1.4313638 1.5185139 1.7075702 ... 1.69897 1.7558749 1.6812413]
965.5966388722992	-0.49	[1.30103 1.5314789 1.763428 ... 1.5563025 1.6720978 1.8388491]
965.6111458244742	-0.489	[1.3802112 1.39794 1.7242758 ... 1.4771212 1.6720978 1.8512584]
965.6256506229139	-0.488	[1.5314789 1.4913617 1.7075702 ... 1.748188 1.6232493 1.6627579]
965.6401532675762	-0.487	[1.3617278 1.4771212 1.6720978 ... 1.4913617 1.5440681 1.7323937]
965.6546537584182	-0.486	[1.20412 1.4771212 1.6720978 ... 1.1760913 1.690196 1.819544 ]
965.6691520953981	-0.485	[1.2787536 1.6127839 1.6532125 ... 1.5185139 1.6532125 1.5185139]
965.6836482784734	-0.484	[1.30103 1.2787536 1.50515 ... 1.6720978 1.690196 1.7558749]
965.698142307602	-0.483	[1.6434526 1.5910646 1.6720978 ... 1.50515 1.6812413 1.8920946]
965.7126341827421	-0.482	[1.462398 1.2787536 1.690196 ... 1.5682018 1.5314789 1.7993406]
965.7271239038515	-0.481	[1.30103 1.60206 1.6720978 ... 1.5797836 1.6627579 1.6720978]
965.7416114708885	-0.48	[1.5314789 1.39794 1.6532125 ... 1.5563025 1.6627579 1.6232493]
965.7560968838111	-0.479	[1.5314789 1.50515 1.690196 ... 1.690196 1.7403626 1.69897 ]
965.7705801425777	-0.478	[1.5797836 1.5682018 1.5797836 ... 1.6627579 1.7558749 1.6532125]
965.7850612471464	-0.477	[1.50515 1.50515 1.7075702 ... 1.3802112 1.60206 1.7242758]
965.7995401974757	-0.476	[1.39794 1.5314789 1.7558749 ... 1.4313638 1.7242758 1.7160033]
965.8140169935241	-0.475	[1.3802112 1.5910646 1.6627579 ... 1.462398 1.763428 1.6334685]
965.8284916352502	-0.474	[1.3222193 1.5797836 1.5314789 ... 1.4149734 1.5314789 1.8864907]
965.8429641226122	-0.473	[1.447158 1.5682018 1.7853298 ... 1.7075702 1.6232493 1.6812413]
965.8574344555692	-0.472	[1.1760913 1.447158 1.6720978 ... 1.5563025 1.8325089 1.6812413]
965.8719026340798	-0.471	[1.0413927 1.4771212 1.748188 ... 1.5682018 1.7075702 1.60206 ]
965.8863686581027	-0.47	[1.3424227 1.60206 1.5185139 ... 1.60206 1.763428 1.7403626]
965.900832527597	-0.469	[1.5185139 1.60206 1.7160033 ... 1.4913617 1.6812413 1.7781513]
965.9152942425216	-0.46799999999999997	[1.5910646 1.5185139 1.69897 ... 1.5797836 1.6627579 1.7160033]
965.9297538028353	-0.46699999999999997	[1.6532125 1.3617278 1.5910646 ... 1.4913617 1.819544 1.8129133]
965.9442112084973	-0.46599999999999997	[1.447158 1.5314789 1.5797836 ... 1.6334685 1.6627579 1.6532125]
965.9586664594669	-0.46499999999999997	[1.447158 1.5910646 1.8325089 ... 1.5440681 1.770852 1.6627579]
965.9731195557034	-0.46399999999999997	[1.4771212 1.60206 1.5682018 ... 1.5185139 1.60206 1.5910646]
965.9875704971658	-0.46299999999999997	[1.5682018 1.230449 1.60206 ... 1.4313638 1.5910646 1.748188 ]
966.0020192838138	-0.46199999999999997	[1.4913617 1.3802112 1.5797836 ... 1.5563025 1.5563025 1.6720978]
966.0164659156067	-0.46099999999999997	[1.4771212 1.5682018 1.462398 ... 1.5910646 1.7075702 1.4913617]
966.030910392504	-0.45999999999999996	[1.3802112 1.50515 1.763428 ... 1.20412 1.5910646 1.7323937]
966.0453527144653	-0.45899999999999996	[1.30103 1.3617278 1.69897 ... 1.462398 1.7160033 1.8692317]
966.0597928814503	-0.45799999999999996	[1.6127839 1.5797836 1.6532125 ... 1.4913617 1.5797836 1.6127839]
966.0742308934186	-0.45699999999999996	[1.39794 1.5440681 1.6434526 ... 1.30103 1.6627579 1.8573325]
966.0886667503305	-0.45599999999999996	[1.39794 1.60206 1.6627579 ... 1.447158 1.7242758 1.7781513]
966.1031004521453	-0.45499999999999996	[1.5314789 1.50515 1.4913617 ... 1.5185139 1.5682018 1.6434526]
966.1175319988232	-0.45399999999999996	[1.2552725 1.60206 1.69897 ... 1.5314789 1.7075702 1.7993406]
966.1319613903244	-0.45299999999999996	[1.30103 1.6812413 1.6812413 ... 1.6127839 1.6627579 1.6434526]
966.1463886266085	-0.45199999999999996	[1.20412 1.4313638 1.7075702 ... 1.5797836 1.7923917 1.7781513]
966.1608137076361	-0.45099999999999996	[1.39794 1.5185139 1.5314789 ... 1.5185139 1.6627579 1.6127839]
966.1752366333674	-0.44999999999999996	[1.3617278 1.5910646 1.6434526 ... 1.4313638 1.690196 1.6434526]
966.1896574037626	-0.44899999999999995	[1.5440681 1.447158 1.6627579 ... 1.5440681 1.4313638 1.5440681]
966.204076018782	-0.44799999999999995	[1.4913617 1.5563025 1.7242758 ... 1.60206 1.6812413 1.6812413]
966.2184924783861	-0.44699999999999995	[1.4313638 1.50515 1.7558749 ... 1.69897 1.6812413 1.7781513]
966.2329067825356	-0.44599999999999995	[1.5185139 1.4913617 1.6232493 ... 1.6720978 1.7403626 1.7242758]
966.2473189311909	-0.44499999999999995	[1.5185139 1.5797836 1.5910646 ... 1.6532125 1.6232493 1.6812413]
966.2617289243127	-0.44399999999999995	[1.230449 1.3222193 1.6532125 ... 1.6127839 1.6532125 1.8633229]
966.2761367618618	-0.44299999999999995	[1.4913617 1.6532125 1.60206 ... 1.50515 1.6232493 1.6334685]
966.2905424437989	-0.44199999999999995	[1.5185139 1.4771212 1.6627579 ... 1.6434526 1.6812413 1.7075702]
966.3049459700851	-0.44099999999999995	[1.3222193 1.60206 1.6720978 ... 1.50515 1.6334685 1.6532125]
966.3193473406811	-0.43999999999999995	[1.6127839 1.5314789 1.4771212 ... 1.4771212 1.5440681 1.7075702]
966.333746555548	-0.43899999999999995	[1.5185139 1.6232493 1.6334685 ... 1.0413927 1.6720978 1.60206 ]
966.348143614647	-0.43799999999999994	[1.5440681 1.462398 1.6627579 ... 1.6720978 1.5314789 1.7923917]
966.3625385179391	-0.43699999999999994	[1.5314789 1.4771212 1.7242758 ... 1.447158 1.5440681 1.8129133]
966.3769312653857	-0.43599999999999994	[1.30103 1.462398 1.5910646 ... 1.5440681 1.4913617 1.7403626]
966.3913218569479	-0.43499999999999994	[1.5440681 1.4313638 1.7853298 ... 1.5314789 1.6532125 1.6532125]
966.4057102925873	-0.43399999999999994	[1.5314789 1.5314789 1.748188 ... 1.6334685 1.6627579 1.6812413]
966.4200965722652	-0.43299999999999994	[1.4913617 1.30103 1.69897 ... 1.6532125 1.6812413 1.7781513]
966.4344806959432	-0.43199999999999994	[1.447158 1.447158 1.6232493 ... 1.462398 1.6232493 1.8260748]
966.4488626635828	-0.43099999999999994	[1.447158 1.39794 1.60206 ... 1.5563025 1.6627579 1.7075702]
966.4632424751458	-0.42999999999999994	[1.3222193 1.60206 1.4771212 ... 1.6627579 1.60206 1.7242758]
966.4776201305937	-0.42899999999999994	[1.462398 1.5563025 1.7558749 ... 1.5682018 1.6720978 1.763428 ]
966.4919956298884	-0.42799999999999994	[1.447158 1.5185139 1.5682018 ... 1.3424227 1.6232493 1.6334685]
966.5063689729919	-0.42699999999999994	[1.5563025 1.462398 1.5440681 ... 1.5440681 1.6434526 1.5797836]
966.5207401598661	-0.42599999999999993	[1.4149734 1.5440681 1.6720978 ... 1.50515 1.748188 1.7993406]
966.5351091904729	-0.42499999999999993	[1.20412 1.5314789 1.6532125 ... 1.462398 1.6720978 1.7075702]
966.5494760647746	-0.42399999999999993	[1.5563025 1.6334685 1.5314789 ... 1.5440681 1.6434526 1.690196 ]
966.5638407827331	-0.42299999999999993	[1.5797836 1.6434526 1.748188 ... 1.4313638 1.60206 1.7160033]
966.578203344311	-0.42199999999999993	[1.4771212 1.5185139 1.6720978 ... 1.60206 1.5797836 1.770852 ]
966.5925637494701	-0.42099999999999993	[1.3222193 1.6627579 1.4913617 ... 1.4771212 1.6334685 1.8573325]
966.6069219981731	-0.41999999999999993	[1.3222193 1.447158 1.5563025 ... 1.230449 1.6334685 1.6334685]
966.6212780903825	-0.41899999999999993	[1.5440681 1.5314789 1.5563025 ... 1.6232493 1.6627579 1.763428 ]
966.6356320260605	-0.4179999999999999	[1.447158 1.5797836 1.6627579 ... 1.3617278 1.6812413 1.6812413]
966.64998380517	-0.4169999999999999	[1.2552725 1.5797836 1.8512584 ... 1.7075702 1.748188 1.5910646]
966.6643334276736	-0.4159999999999999	[1.50515 1.5185139 1.6532125 ... 1.6127839 1.6532125 1.7781513]
966.6786808935339	-0.4149999999999999	[1.4313638 1.5440681 1.7923917 ... 1.5797836 1.50515 1.6334685]
966.6930262027138	-0.4139999999999999	[1.447158 1.30103 1.6720978 ... 1.5910646 1.6627579 1.7160033]
966.7073693551761	-0.4129999999999999	[1.447158 1.5682018 1.6434526 ... 1.6434526 1.5185139 1.6812413]
966.7217103508838	-0.4119999999999999	[1.3802112 1.5910646 1.5910646 ... 1.4913617 1.6127839 1.5563025]
966.7360491897998	-0.4109999999999999	[1.5682018 1.5682018 1.7993406 ... 1.3222193 1.6434526 1.690196 ]
966.7503858718873	-0.4099999999999999	[1.6434526 1.4913617 1.7242758 ... 1.60206 1.7160033 1.819544 ]
966.7647203971095	-0.4089999999999999	[1.2787536 1.5314789 1.7993406 ... 1.447158 1.5563025 1.7558749]
966.7790527654295	-0.4079999999999999	[1.3802112 1.4771212 1.6127839 ... 1.6232493 1.6334685 1.8388491]
966.7933829768107	-0.4069999999999999	[1.4771212 1.5185139 1.5185139 ... 1.5563025 1.50515 1.5185139]
966.8077110312164	-0.4059999999999999	[1.5185139 1.5910646 1.7160033 ... 1.5910646 1.6127839 1.6434526]
966.82203692861	-0.4049999999999999	[1.6127839 1.5185139 1.6334685 ... 1.6334685 1.7075702 1.5563025]
966.8363606689552	-0.4039999999999999	[1.5440681 1.6127839 1.5314789 ... 1.3802112 1.7242758 1.8388491]
966.8506822522154	-0.4029999999999999	[1.0413927 1.230449 1.7558749 ... 1.5185139 1.6232493 1.748188 ]
966.8650016783542	-0.4019999999999999	[1.230449 1.7242758 1.748188 ... 1.5797836 1.50515 1.5682018]
966.8793189473355	-0.4009999999999999	[1.39794 1.447158 1.6127839 ... 1.690196 1.5910646 1.7075702]
966.893634059123	-0.3999999999999999	[1.5185139 1.6434526 1.690196 ... 1.7403626 1.5910646 1.6532125]
966.9079470136807	-0.3989999999999999	[1.60206 1.6334685 1.7853298 ... 1.4913617 1.748188 1.5797836]
966.9222578109722	-0.3979999999999999	[1.30103 1.5185139 1.39794 ... 1.3802112 1.7558749 1.7403626]
966.9365664509618	-0.3969999999999999	[1.5440681 1.30103 1.5797836 ... 1.50515 1.5682018 1.6720978]
966.9508729336136	-0.3959999999999999	[1.60206 1.4913617 1.6127839 ... 1.4771212 1.5440681 1.6627579]
966.9651772588915	-0.3949999999999999	[1.5910646 1.6720978 1.5682018 ... 1.5797836 1.7075702 1.7323937]
966.9794794267599	-0.3939999999999999	[1.3617278 1.3222193 1.763428 ... 1.4771212 1.7075702 1.8260748]
966.9937794371831	-0.3929999999999999	[1.4149734 1.3222193 1.690196 ... 1.4149734 1.6812413 1.845098 ]
967.0080772901255	-0.3919999999999999	[1.60206 1.462398 1.748188 ... 1.447158 1.690196 1.5797836]
967.0223729855513	-0.3909999999999999	[1.3424227 1.5910646 1.763428 ... 1.690196 1.5563025 1.5563025]
967.0366665234254	-0.3899999999999999	[1.230449 1.60206 1.5797836 ... 1.5314789 1.69897 1.69897 ]
967.0509579037117	-0.3889999999999999	[1.5797836 1.447158 1.7403626 ... 1.5563025 1.6127839 1.69897 ]
967.0652471263757	-0.3879999999999999	[1.5185139 1.5563025 1.7403626 ... 1.3617278 1.6127839 1.7923917]
967.0795341913816	-0.3869999999999999	[1.447158 1.5440681 1.6532125 ... 1.50515 1.3617278 1.7323937]
967.0938190986942	-0.3859999999999999	[1.5797836 1.5910646 1.7242758 ... 1.4149734 1.6627579 1.7781513]
967.1081018482786	-0.3849999999999999	[1.690196 1.6232493 1.6434526 ... 1.5797836 1.6532125 1.819544 ]
967.1223824400994	-0.3839999999999999	[1.50515 1.5314789 1.690196 ... 1.5440681 1.5682018 1.80618 ]
967.1366608741218	-0.3829999999999999	[1.1139433 1.39794 1.5314789 ... 1.5682018 1.30103 1.845098 ]
967.1509371503108	-0.3819999999999999	[1.462398 1.4313638 1.7242758 ... 1.6812413 1.462398 1.7242758]
967.1652112686317	-0.3809999999999999	[1.2787536 1.5682018 1.6232493 ... 1.4771212 1.6434526 1.60206 ]
967.1794832290495	-0.3799999999999999	[1.4771212 1.4913617 1.7160033 ... 1.6232493 1.6627579 1.6232493]
967.1937530315297	-0.3789999999999999	[1.39794 1.3802112 1.7075702 ... 1.39794 1.6532125 1.5682018]
967.2080206760376	-0.3779999999999999	[1.2787536 1.5910646 1.5797836 ... 1.5314789 1.50515 1.6434526]
967.2222861625382	-0.3769999999999999	[1.4913617 1.5185139 1.6334685 ... 1.50515 1.69897 1.60206 ]
967.2365494909977	-0.3759999999999999	[1.50515 1.5314789 1.6434526 ... 1.50515 1.7403626 1.7242758]
967.2508106613814	-0.3749999999999999	[1.447158 1.6232493 1.5797836 ... 1.6720978 1.7323937 1.8325089]
967.2650696736546	-0.3739999999999999	[1.447158 1.60206 1.7781513 ... 1.5910646 1.6232493 1.7075702]
967.2793265277834	-0.3729999999999999	[1.50515 1.3802112 1.5440681 ... 1.6334685 1.7558749 1.69897 ]
967.2935812237333	-0.3719999999999999	[1.3617278 1.6232493 1.6127839 ... 1.60206 1.5682018 1.748188 ]
967.3078337614705	-0.3709999999999999	[1.4771212 1.5314789 1.5440681 ... 1.5682018 1.6127839 1.7923917]
967.3220841409608	-0.3699999999999999	[1.2787536 1.4771212 1.60206 ... 1.5910646 1.4771212 1.8388491]
967.33633236217	-0.3689999999999999	[1.4313638 1.6127839 1.5563025 ... 1.2552725 1.5440681 1.7075702]
967.3505784250642	-0.3679999999999999	[1.50515 1.5440681 1.5314789 ... 1.50515 1.5563025 1.7993406]
967.3648223296098	-0.367	[1.5797836 1.6127839 1.770852 ... 1.5563025 1.7242758 1.7160033]
967.3790640757727	-0.366	[1.462398 1.6232493 1.3802112 ... 1.2787536 1.7558749 1.8129133]
967.3933036635193	-0.365	[1.4313638 1.5440681 1.8750613 ... 1.4149734 1.5185139 1.6812413]
967.407541092816	-0.364	[1.39794 1.2787536 1.690196 ... 1.5185139 1.5440681 1.7323937]
967.4217763636293	-0.363	[1.3802112 1.3424227 1.3424227 ... 1.3222193 1.7403626 1.5797836]
967.4360094759253	-0.362	[1.4313638 1.50515 1.748188 ... 1.60206 1.6334685 1.6532125]
967.450240429671	-0.361	[1.6627579 1.5563025 1.5910646 ... 1.50515 1.69897 1.7853298]
967.4644692248328	-0.36	[1.3617278 1.50515 1.6812413 ... 1.4313638 1.5682018 1.7242758]
967.4786958613774	-0.359	[1.5797836 1.5440681 1.5797836 ... 1.6232493 1.5440681 1.6232493]
967.4929203392717	-0.358	[1.4771212 1.5440681 1.7160033 ... 1.5185139 1.5440681 1.7853298]
967.5071426584825	-0.357	[1.50515 1. 1.4913617 ... 1.4913617 1.6334685 1.8633229]
967.5213628189765	-0.356	[1.447158 1.30103 1.5682018 ... 1.447158 1.763428 1.7403626]
967.5355808207212	-0.355	[1.462398 1.50515 1.8129133 ... 1.5797836 1.5910646 1.7853298]
967.5497966636829	-0.354	[1.39794 1.5314789 1.7993406 ... 1.4913617 1.5185139 1.7853298]
967.5640103478295	-0.353	[1.5910646 1.5563025 1.5314789 ... 1.447158 1.5910646 1.7558749]
967.5782218731276	-0.352	[1.39794 1.5682018 1.6812413 ... 1.5185139 1.4913617 1.5797836]
967.5924312395448	-0.351	[1.50515 1.462398 1.50515 ... 1.50515 1.6720978 1.80618 ]
967.6066384470483	-0.35	[1.146128 1.4913617 1.6812413 ... 1.50515 1.7160033 1.6532125]
967.6208434956058	-0.349	[1.3424227 1.5314789 1.7160033 ... 1.462398 1.6434526 1.8388491]
967.6350463851843	-0.348	[1.3617278 1.50515 1.69897 ... 1.5314789 1.6720978 1.6434526]
967.6492471157517	-0.347	[1.5682018 1.5910646 1.6127839 ... 1.30103 1.5797836 1.7993406]
967.6634456872754	-0.346	[1.5682018 1.447158 1.6627579 ... 1.6232493 1.5797836 1.690196 ]
967.6776420997231	-0.345	[1.4913617 1.5440681 1.690196 ... 1.5910646 1.5682018 1.6627579]
967.6918363530631	-0.344	[1.3617278 1.5797836 1.6434526 ... 1.5797836 1.6812413 1.748188 ]
967.7060284472624	-0.34299999999999997	[1.4149734 1.2787536 1.5797836 ... 1.5440681 1.6127839 1.6232493]
967.7202183822894	-0.34199999999999997	[1.4149734 1.5314789 1.5797836 ... 1.3802112 1.7403626 1.690196 ]
967.734406158112	-0.34099999999999997	[1.4771212 1.5314789 1.770852 ... 1.4913617 1.7075702 1.690196 ]
967.7485917746984	-0.33999999999999997	[1.5440681 1.5314789 1.7923917 ... 1.5185139 1.5185139 1.7323937]
967.7627752320165	-0.33899999999999997	[1.447158 1.60206 1.6127839 ... 1.5682018 1.690196 1.7558749]
967.7769565300343	-0.33799999999999997	[1.3424227 1.5910646 1.6434526 ... 1.50515 1.7403626 1.7853298]
967.7911356687205	-0.33699999999999997	[1.6127839 1.6532125 1.7853298 ... 1.6434526 1.5797836 1.6627579]
967.8053126480431	-0.33599999999999997	[1.39794 1.5185139 1.6127839 ... 1.60206 1.447158 1.6532125]
967.8194874679706	-0.33499999999999996	[1.4771212 1.4313638 1.6720978 ... 1.447158 1.5682018 1.770852 ]
967.8336601284715	-0.33399999999999996	[1.447158 1.5440681 1.690196 ... 1.7075702 1.5185139 1.7242758]
967.8478306295145	-0.33299999999999996	[1.20412 1.6434526 1.8750613 ... 1.4913617 1.462398 1.7558749]
967.8619989710678	-0.33199999999999996	[1.5314789 1.4149734 1.7558749 ... 1.5797836 1.4771212 1.690196 ]
967.8761651531005	-0.33099999999999996	[1.50515 1.146128 1.4913617 ... 1.4771212 1.6532125 1.7323937]
967.8903291755812	-0.32999999999999996	[1.447158 1.447158 1.6334685 ... 1.3222193 1.50515 1.6627579]
967.9044910384786	-0.32899999999999996	[1.3802112 1.4913617 1.6127839 ... 1.3802112 1.447158 1.60206 ]
967.9186507417617	-0.32799999999999996	[1.3222193 1.5185139 1.60206 ... 1.5185139 1.6434526 1.5797836]
967.9328082853995	-0.32699999999999996	[1.3424227 1.5185139 1.7403626 ... 1.6127839 1.5910646 1.7323937]
967.9469636693609	-0.32599999999999996	[1.3424227 1.6434526 1.7323937 ... 1.462398 1.5797836 1.6532125]
967.9611168936152	-0.32499999999999996	[1.39794 1.3802112 1.5682018 ... 1.6232493 1.7323937 1.770852 ]
967.9752679581314	-0.32399999999999995	[1.30103 1.5563025 1.7075702 ... 1.4149734 1.6627579 1.6232493]
967.989416862879	-0.32299999999999995	[1.5440681 1.3222193 1.6720978 ... 1.5185139 1.7075702 1.6812413]
968.003563607827	-0.32199999999999995	[1.4771212 1.8325089 1.763428 ... 1.5682018 1.6812413 1.7853298]
968.0177081929451	-0.32099999999999995	[1.462398 1.6627579 1.5910646 ... 1.5185139 1.5797836 1.6532125]
968.0318506182024	-0.31999999999999995	[1.6334685 1.5910646 1.7075702 ... 1.462398 1.6627579 1.763428 ]
968.0459908835686	-0.31899999999999995	[1.5797836 1.30103 1.50515 ... 1.50515 1.5910646 1.7558749]
968.0601289890134	-0.31799999999999995	[1.5563025 1.6434526 1.5682018 ... 1.230449 1.6434526 1.69897 ]
968.0742649345066	-0.31699999999999995	[1.5682018 1.5797836 1.5185139 ... 1.2552725 1.6627579 1.6627579]
968.0883987200174	-0.31599999999999995	[1.50515 1.690196 1.7923917 ... 1.3802112 1.6627579 1.5797836]
968.1025303455161	-0.31499999999999995	[1.462398 1.39794 1.6434526 ... 1.7075702 1.5185139 1.748188 ]
968.1166598109725	-0.31399999999999995	[1.462398 1.39794 1.6627579 ... 1.69897 1.6720978 1.8325089]
968.1307871163564	-0.31299999999999994	[1.5314789 1.5682018 1.69897 ... 1.6720978 1.5563025 1.6627579]
968.144912261638	-0.31199999999999994	[1.462398 1.3802112 1.7923917 ... 1.5797836 1.6812413 1.6334685]
968.1590352467872	-0.31099999999999994	[1.6434526 1.4913617 1.748188 ... 1.4149734 1.50515 1.7242758]
968.1731560717743	-0.30999999999999994	[1.3222193 1.6232493 1.5910646 ... 1.6627579 1.60206 1.80618 ]
968.1872747365694	-0.30899999999999994	[1.462398 1.4771212 1.80618 ... 1.5682018 1.5563025 1.763428 ]
968.2013912411431	-0.30799999999999994	[1.4313638 1.6127839 1.7242758 ... 1.770852 1.5185139 1.6720978]
968.2155055854657	-0.30699999999999994	[1.6232493 1.5185139 1.7160033 ... 1.690196 1.6434526 1.7242758]
968.2296177695073	-0.30599999999999994	[1.462398 1.50515 1.7160033 ... 1.447158 1.5563025 1.7781513]
968.2437277932386	-0.30499999999999994	[1.4149734 1.4771212 1.7781513 ... 1.50515 1.4771212 1.6627579]
968.2578356566305	-0.30399999999999994	[1.447158 1.690196 1.6334685 ... 1.4771212 1.6532125 1.7323937]
968.2719413596533	-0.30299999999999994	[1.462398 1.4149734 1.6334685 ... 1.3802112 1.6532125 1.7242758]
968.2860449022778	-0.30199999999999994	[1.3222193 1.5682018 1.7242758 ... 1.3424227 1.5314789 1.7853298]
968.3001462844749	-0.30099999999999993	[1.4149734 1.447158 1.7160033 ... 1.4313638 1.447158 1.6812413]
968.3142455062153	-0.29999999999999993	[1.4913617 1.3802112 1.7160033 ... 1.5440681 1.7242758 1.748188 ]
968.32834256747	-0.29899999999999993	[1.3617278 1.6532125 1.7160033 ... 1.5797836 1.6127839 1.763428 ]
968.3424374682103	-0.29799999999999993	[1.447158 1.39794 1.690196 ... 1.2787536 1.60206 1.6334685]
968.3565302084069	-0.29699999999999993	[1.30103 1.6812413 1.6812413 ... 1.5440681 1.6627579 1.819544 ]
968.3706207880311	-0.29599999999999993	[1.5563025 1.6334685 1.6720978 ... 1.60206 1.4771212 1.7781513]
968.3847092070541	-0.29499999999999993	[1.447158 1.5440681 1.7853298 ... 1.462398 1.7160033 1.7781513]
968.3987954654473	-0.29399999999999993	[1.39794 1.5314789 1.5910646 ... 1.6627579 1.447158 1.6720978]
968.4128795631821	-0.2929999999999999	[1.4313638 1.5314789 1.6334685 ... 1.5314789 1.748188 1.69897 ]
968.4269615002296	-0.2919999999999999	[1.2552725 1.4913617 1.447158 ... 1.50515 1.3424227 1.748188 ]
968.4410412765616	-0.2909999999999999	[1.4913617 1.5910646 1.6434526 ... 1.3222193 1.462398 1.8388491]
968.4551188921495	-0.2899999999999999	[1.2552725 1.5797836 1.7242758 ... 1.50515 1.5797836 1.8129133]
968.4691943469651	-0.2889999999999999	[1.5563025 1.60206 1.6127839 ... 1.5314789 1.4913617 1.7923917]
968.4832676409801	-0.2879999999999999	[1.3802112 1.5185139 1.7323937 ... 1.3617278 1.6532125 1.7558749]
968.4973387741661	-0.2869999999999999	[1.462398 1.447158 1.5563025 ... 1.6627579 1.4771212 1.69897 ]
968.5114077464951	-0.2859999999999999	[1.4913617 1.6812413 1.5563025 ... 1.5185139 1.5563025 1.6720978]
968.5254745579393	-0.2849999999999999	[1.4149734 1.4913617 1.7403626 ... 1.69897 1.5440681 1.819544 ]
968.5395392084703	-0.2839999999999999	[1.5440681 1.3617278 1.7075702 ... 1.5910646 1.7781513 1.8388491]
968.5536016980603	-0.2829999999999999	[1.3802112 1.6127839 1.6434526 ... 1.7160033 1.6720978 1.80618 ]
968.5676620266814	-0.2819999999999999	[1.3222193 1.5682018 1.6127839 ... 1.462398 1.6812413 1.748188 ]
968.5817201943058	-0.2809999999999999	[1.30103 1.5314789 1.7242758 ... 1.4771212 1.6434526 1.5682018]
968.5957762009059	-0.2799999999999999	[1.4313638 1.6532125 1.763428 ... 1.5314789 1.6232493 1.8573325]
968.609830046454	-0.2789999999999999	[1.2552725 1.5314789 1.7853298 ... 1.5440681 1.5910646 1.7923917]
968.6238817309226	-0.2779999999999999	[1.5440681 1.60206 1.5797836 ... 1.4771212 1.6127839 1.8808136]
968.6379312542838	-0.2769999999999999	[1.146128 1.3617278 1.7781513 ... 1.6812413 1.5314789 1.69897 ]
968.6519786165105	-0.2759999999999999	[1.462398 1.50515 1.690196 ... 1.6812413 1.5314789 1.7075702]
968.6660238175755	-0.2749999999999999	[1.2787536 1.4313638 1.7853298 ... 1.50515 1.80618 1.5563025]
968.6800668574513	-0.2739999999999999	[1.3222193 1.5910646 1.447158 ... 1.5440681 1.6434526 1.7323937]
968.6941077361104	-0.2729999999999999	[1.6232493 1.7242758 1.447158 ... 1.5682018 1.6232493 1.7403626]
968.7081464535261	-0.2719999999999999	[1.39794 1.6627579 1.4913617 ... 1.30103 1.5185139 1.7160033]
968.7221830096711	-0.2709999999999999	[1.4149734 1.4771212 1.7242758 ... 1.4149734 1.6434526 1.748188 ]
968.7362174045184	-0.2699999999999999	[1.50515 1.6127839 1.6720978 ... 1.5682018 1.7403626 1.7853298]
968.7502496380409	-0.2689999999999999	[1.4771212 1.60206 1.50515 ... 1.5440681 1.6532125 1.8388491]
968.7642797102121	-0.2679999999999999	[1.5682018 1.6812413 1.7781513 ... 1.50515 1.4913617 1.763428 ]
968.778307621005	-0.2669999999999999	[1.4149734 1.6434526 1.7403626 ... 1.5910646 1.6532125 1.763428 ]
968.7923333703926	-0.2659999999999999	[1.447158 1.5910646 1.6720978 ... 1.6720978 1.6532125 1.7160033]
968.8063569583486	-0.2649999999999999	[1.30103 1.1760913 1.6720978 ... 1.462398 1.5797836 1.7923917]
968.8203783848463	-0.2639999999999999	[1.462398 1.50515 1.6812413 ... 1.69897 1.7242758 1.7853298]
968.834397649859	-0.2629999999999999	[1.39794 1.39794 1.7323937 ... 1.6232493 1.6532125 1.6720978]
968.8484147533607	-0.2619999999999999	[1.462398 1.462398 1.819544 ... 1.50515 1.6627579 1.7923917]
968.8624296953246	-0.2609999999999999	[1.5910646 1.4913617 1.7075702 ... 1.7853298 1.5185139 1.69897 ]
968.8764424757245	-0.2599999999999999	[1.4313638 1.6334685 1.7923917 ... 1.4913617 1.69897 1.7242758]
968.8904530945342	-0.2589999999999999	[1.230449 1.50515 1.5910646 ... 1.690196 1.5910646 1.7993406]
968.9044615517274	-0.2579999999999999	[1.4313638 1.6127839 1.80618 ... 1.6532125 1.5797836 1.690196 ]
968.9184678472783	-0.2569999999999999	[1.4771212 1.50515 1.5797836 ... 1.6232493 1.6434526 1.6127839]
968.9324719811603	-0.2559999999999999	[1.3802112 1.6232493 1.5797836 ... 1.50515 1.7160033 1.8750613]
968.9464739533481	-0.2549999999999999	[1.0413927 1.447158 1.6532125 ... 1.50515 1.69897 1.69897 ]
968.9604737638155	-0.2539999999999999	[1.3424227 1.5682018 1.6434526 ... 1.6334685 1.7558749 1.819544 ]
968.9744714125367	-0.2529999999999999	[1.2552725 1.2552725 1.7403626 ... 1.3802112 1.50515 1.5797836]
968.9884668994858	-0.2519999999999999	[1.146128 1.5797836 1.6127839 ... 1.6434526 1.6232493 1.7853298]
969.0024602246374	-0.2509999999999999	[1.3222193 1.20412 1.6812413 ... 1.30103 1.5185139 1.6532125]
969.0164513879656	-0.2499999999999999	[1.4771212 1.230449 1.6812413 ... 1.6334685 1.6532125 1.770852 ]
969.0304403894452	-0.2489999999999999	[1.39794 1.5797836 1.5910646 ... 1.5440681 1.6127839 1.7923917]
969.0444272290504	-0.2479999999999999	[1.2552725 1.447158 1.80618 ... 1.39794 1.5682018 1.763428 ]
969.0584119067561	-0.2469999999999999	[1. 1.5314789 1.763428 ... 1.50515 1.6720978 1.763428 ]
969.0723944225365	-0.24599999999999989	[1.462398 1.5314789 1.7558749 ... 1.5314789 1.6532125 1.6720978]
969.0863747763669	-0.24499999999999988	[1.3222193 1.5563025 1.6532125 ... 1.4149734 1.6334685 1.7558749]
969.1003529682218	-0.24399999999999988	[1.5314789 1.3424227 1.5910646 ... 1.5682018 1.6232493 1.80618 ]
969.1143289980763	-0.24299999999999988	[1.39794 1.5440681 1.6127839 ... 1.4149734 1.6334685 1.7242758]
969.128302865905	-0.24199999999999988	[1.3802112 1.39794 1.7242758 ... 1.5185139 1.6627579 1.7242758]
969.1422745716833	-0.24099999999999988	[1.4313638 1.6127839 1.6334685 ... 1.1760913 1.5682018 1.7558749]
969.156244115386	-0.24	[1.4149734 1.6532125 1.5440681 ... 1.5185139 1.4913617 1.748188 ]
969.1702114969884	-0.239	[1.5440681 1.5440681 1.763428 ... 1.5797836 1.4771212 1.7075702]
969.1841767164657	-0.238	[1.5440681 1.60206 1.5440681 ... 1.50515 1.5797836 1.7993406]
969.1981397737932	-0.237	[1.462398 1.4913617 1.6232493 ... 1.3222193 1.8260748 1.6532125]
969.2121006689463	-0.236	[1.230449 1.3617278 1.7403626 ... 1.4313638 1.5440681 1.7403626]
969.2260594019004	-0.235	[1.6627579 1.5314789 1.8260748 ... 1.4313638 1.5682018 1.5910646]
969.2400159726312	-0.23399999999999999	[1.3617278 1.690196 1.5910646 ... 1.6627579 1.4913617 1.6720978]
969.253970381114	-0.23299999999999998	[1.39794 1.5797836 1.39794 ... 1.2787536 1.6720978 1.7853298]
969.2679226273247	-0.23199999999999998	[1.4313638 1.3617278 1.7403626 ... 1.5185139 1.6532125 1.770852 ]
969.2818727112387	-0.23099999999999998	[1.5440681 1.6812413 1.7242758 ... 1.462398 1.5682018 1.6812413]
969.295820632832	-0.22999999999999998	[1.50515 1.5440681 1.690196 ... 1.5797836 1.5563025 1.7403626]
969.3097663920806	-0.22899999999999998	[1.0791812 1.6232493 1.6434526 ... 1.3617278 1.5314789 1.770852 ]
969.3237099889603	-0.22799999999999998	[1.4313638 1.5440681 1.6434526 ... 1.60206 1.6127839 1.8388491]
969.3376514234471	-0.22699999999999998	[1.3802112 1.4771212 1.6334685 ... 1.50515 1.6232493 1.8808136]
969.351590695517	-0.22599999999999998	[1.6127839 1.5314789 1.7323937 ... 1.6532125 1.748188 1.8920946]
969.3655278051464	-0.22499999999999998	[1.3802112 1.5185139 1.7160033 ... 1.5185139 1.6627579 1.7923917]
969.3794627523112	-0.22399999999999998	[1.39794 1.462398 1.6532125 ... 1.5910646 1.5682018 1.6532125]
969.3933955369878	-0.22299999999999998	[1.2552725 1.447158 1.69897 ... 1.6127839 1.5910646 1.6334685]
969.4073261591525	-0.22199999999999998	[1.6232493 1.3222193 1.763428 ... 1.3617278 1.7075702 1.8129133]
969.4212546187821	-0.22099999999999997	[1.3802112 1.5797836 1.6232493 ... 1.5797836 1.462398 1.7993406]
969.4351809158525	-0.21999999999999997	[1.4771212 1.462398 1.6532125 ... 1.4313638 1.447158 1.6532125]
969.4491050503406	-0.21899999999999997	[1.3222193 1.5314789 1.7160033 ... 1.6627579 1.5797836 1.7242758]
969.4630270222232	-0.21799999999999997	[1.2552725 1.447158 1.6434526 ... 1.50515 1.462398 1.5440681]
969.4769468314765	-0.21699999999999997	[1.6232493 1.4771212 1.69897 ... 1.50515 1.60206 1.770852 ]
969.4908644780778	-0.21599999999999997	[1.4313638 1.447158 1.7923917 ... 1.2787536 1.5440681 1.7075702]
969.5047799620037	-0.21499999999999997	[1.5797836 1.447158 1.6434526 ... 1.4771212 1.50515 1.60206 ]
969.5186932832311	-0.21399999999999997	[1.4149734 1.6232493 1.690196 ... 1.6232493 1.690196 1.6127839]
969.532604441737	-0.21299999999999997	[1.5314789 1.5797836 1.69897 ... 1.462398 1.5797836 1.69897 ]
969.5465134374986	-0.21199999999999997	[1.4771212 1.5185139 1.5797836 ... 1.3424227 1.5682018 1.7781513]
969.5604202704926	-0.21099999999999997	[1.4313638 1.50515 1.4771212 ... 1.6127839 1.5185139 1.7993406]
969.5743249406968	-0.20999999999999996	[1.5797836 1.3617278 1.6127839 ... 1.39794 1.5797836 1.7160033]
969.5882274480881	-0.20899999999999996	[1.4313638 1.5314789 1.6532125 ... 1.5314789 1.3617278 1.7403626]
969.602127792644	-0.20799999999999996	[1.5563025 1.462398 1.69897 ... 1.4771212 1.6334685 1.7781513]
969.6160259743417	-0.20699999999999996	[1.2552725 1.4913617 1.5682018 ... 1.3617278 1.4913617 1.7558749]
969.6299219931586	-0.20599999999999996	[1.4771212 1.5563025 1.3802112 ... 1.7781513 1.5185139 1.7781513]
969.6438158490727	-0.20499999999999996	[1.3222193 1.6720978 1.6532125 ... 1.5563025 1.5682018 1.7993406]
969.6577075420613	-0.20399999999999996	[1.4913617 1.5563025 1.5910646 ... 1.5185139 1.748188 1.6812413]
969.6715970721019	-0.20299999999999996	[1.5440681 1.6812413 1.6812413 ... 1.5314789 1.5910646 1.6434526]
969.6854844391727	-0.20199999999999996	[1.4771212 1.5682018 1.7160033 ... 1.4913617 1.5682018 1.69897 ]
969.6993696432513	-0.20099999999999996	[1.39794 1.5314789 1.5797836 ... 1.462398 1.6232493 1.6127839]
969.7132526843156	-0.19999999999999996	[1.447158 1.3617278 1.6812413 ... 1.5185139 1.690196 1.7781513]
969.7271335623436	-0.19899999999999984	[1.4771212 1.447158 1.6334685 ... 1.5910646 1.5440681 1.7075702]
969.7410122773132	-0.19799999999999995	[1.3617278 1.6127839 1.7781513 ... 1.5682018 1.7403626 1.6812413]
969.7548888292027	-0.19699999999999984	[1.5314789 1.3802112 1.7323937 ... 1.5185139 1.7160033 1.7558749]
969.7687632179902	-0.19599999999999995	[1.50515 1.4149734 1.7403626 ... 1.5797836 1.6812413 1.6532125]
969.782635443654	-0.19499999999999984	[1.39794 1.763428 1.6720978 ... 1.0413927 1.5910646 1.819544 ]
969.7965055061723	-0.19399999999999995	[1.462398 1.5314789 1.6720978 ... 1.5910646 1.5314789 1.6334685]
969.8103734055233	-0.19299999999999984	[1.6232493 1.462398 1.7853298 ... 1.3802112 1.7075702 1.7923917]
969.8242391416859	-0.19199999999999995	[1.2552725 1.2787536 1.6434526 ... 1.6334685 1.6720978 1.4913617]
969.8381027146385	-0.19099999999999984	[1.50515 1.447158 1.819544 ... 1.5314789 1.6434526 1.7781513]
969.8519641243596	-0.18999999999999995	[1.2787536 1.5682018 1.5563025 ... 1.5563025 1.690196 1.7993406]
969.8658233708277	-0.18899999999999983	[1.5797836 1.5185139 1.5440681 ... 1.60206 1.6812413 1.7403626]
969.8796804540217	-0.18799999999999994	[1.5314789 1.6334685 1.7403626 ... 1.69897 1.6720978 1.748188 ]
969.8935353739206	-0.18699999999999983	[1.3424227 1.5185139 1.69897 ... 1.447158 1.7558749 1.7075702]
969.9073881305029	-0.18599999999999994	[1.5563025 1.60206 1.748188 ... 1.462398 1.6127839 1.7781513]
969.9212387237479	-0.18499999999999983	[1.5185139 1.6232493 1.763428 ... 1.6127839 1.6627579 1.690196 ]
969.9350871536344	-0.18399999999999994	[1.2552725 1.6127839 1.748188 ... 1.39794 1.60206 1.7993406]
969.9489334201415	-0.18299999999999983	[1.4313638 1.4771212 1.6434526 ... 1.60206 1.6720978 1.69897 ]
969.9627775232484	-0.18199999999999994	[1.4913617 1.4913617 1.69897 ... 1.5185139 1.7075702 1.8325089]
969.9766194629344	-0.18099999999999983	[1.447158 1.6232493 1.5682018 ... 1.447158 1.5682018 1.7403626]
969.9904592391784	-0.17999999999999994	[1.462398 1.4149734 1.6127839 ... 1.5910646 1.690196 1.7075702]
970.0042968519606	-0.17899999999999983	[1.39794 1.5563025 1.690196 ... 1.5314789 1.690196 1.8325089]
970.0181323012595	-0.17799999999999994	[1.60206 1.5314789 1.5314789 ... 1.4913617 1.6532125 1.6334685]
970.031965587055	-0.17699999999999982	[1.4771212 1.5314789 1.6720978 ... 1.7323937 1.6232493 1.770852 ]
970.0457967093267	-0.17599999999999993	[1.6812413 1.60206 1.6720978 ... 1.447158 1.748188 1.7403626]
970.0596256680543	-0.17500000000000004	[1.0413927 1.20412 1.6127839 ... 1.462398 1.6232493 1.6627579]
970.0734524632176	-0.17399999999999993	[1.5314789 1.5440681 1.5682018 ... 1.5797836 1.7403626 1.7403626]
970.0872770947959	-0.17300000000000004	[1.5797836 1.5797836 1.5910646 ... 1.6127839 1.5910646 1.7853298]
970.1010995627696	-0.17199999999999993	[1.60206 1.4913617 1.7160033 ... 1.3222193 1.6334685 1.763428 ]
970.1149198671181	-0.17100000000000004	[1.5797836 1.3802112 1.5910646 ... 1.5682018 1.6627579 1.5563025]
970.1287380078219	-0.16999999999999993	[1.50515 1.6532125 1.7781513 ... 1.6127839 1.6812413 1.5682018]
970.1425539848609	-0.16900000000000004	[1.462398 1.5910646 1.770852 ... 1.2787536 1.6232493 1.770852 ]
970.156367798215	-0.16799999999999993	[1.3424227 1.4913617 1.6232493 ... 1.6720978 1.6720978 1.6812413]
970.1701794478648	-0.16700000000000004	[1.3802112 1.5563025 1.5440681 ... 1.3222193 1.770852 1.5563025]
970.1839889337903	-0.16599999999999993	[1.20412 1.3802112 1.7323937 ... 1.3617278 1.748188 1.6720978]
970.1977962559715	-0.16500000000000004	[1.5440681 1.4771212 1.5185139 ... 1.690196 1.5563025 1.7558749]
970.2116014143896	-0.16399999999999992	[1.0413927 1.4313638 1.80618 ... 1.4771212 1.819544 1.6627579]
970.2254044090247	-0.16300000000000003	[1.6627579 1.462398 1.6532125 ... 1.20412 1.5440681 1.4313638]
970.2392052398571	-0.16199999999999992	[1.2787536 1.5797836 1.6334685 ... 1.5185139 1.50515 1.7558749]
970.2530039068679	-0.16100000000000003	[1.20412 1.4913617 1.50515 ... 1.7160033 1.6434526 1.748188 ]
970.2668004100374	-0.15999999999999992	[1.230449 1.462398 1.7558749 ... 1.6334685 1.6627579 1.80618 ]
970.2805947493465	-0.15900000000000003	[1.3222193 1.5682018 1.5797836 ... 1.4149734 1.462398 1.763428 ]
970.294386924776	-0.15799999999999992	[1.3617278 1.5910646 1.6532125 ... 1.462398 1.50515 1.690196 ]
970.3081769363067	-0.15700000000000003	[1.3802112 1.4313638 1.7923917 ... 1.50515 1.6627579 1.7558749]
970.32196478392	-0.15599999999999992	[1.462398 1.39794 1.6720978 ... 1.5314789 1.5797836 1.5797836]
970.3357504675964	-0.15500000000000003	[1.5314789 1.6434526 1.6127839 ... 1.5314789 1.4149734 1.7323937]
970.3495339873173	-0.15399999999999991	[1.4771212 1.2787536 1.5682018 ... 1.39794 1.5563025 1.6434526]
970.3633153430637	-0.15300000000000002	[1.5185139 1.50515 1.770852 ... 1.4149734 1.5440681 1.6334685]
970.3770945348172	-0.1519999999999999	[1.3424227 1.5314789 1.6334685 ... 1.5682018 1.4771212 1.5440681]
970.3908715625588	-0.15100000000000002	[1.3222193 1.5797836 1.7558749 ... 1.50515 1.8325089 1.7781513]
970.40464642627	-0.1499999999999999	[1.5185139 1.60206 1.5440681 ... 1.3617278 1.60206 1.6812413]
970.4184191259321	-0.14900000000000002	[1.5682018 1.5563025 1.4913617 ... 1.230449 1.60206 1.7075702]
970.4321896615268	-0.1479999999999999	[1.4771212 1.5563025 1.6812413 ... 1.5185139 1.5682018 1.7160033]
970.4459580330357	-0.14700000000000002	[1.3222193 1.6232493 1.6720978 ... 1.5440681 1.4149734 1.690196 ]
970.4597242404402	-0.1459999999999999	[1.462398 1.39794 1.7403626 ... 1.5314789 1.6334685 1.6720978]
970.4734882837225	-0.14500000000000002	[1.2787536 1.5563025 1.6720978 ... 1.6532125 1.7075702 1.6627579]
970.487250162864	-0.1439999999999999	[1.2552725 1.5563025 1.5563025 ... 1.4313638 1.60206 1.60206 ]
970.5010098778469	-0.14300000000000002	[1.5185139 1.5314789 1.6334685 ... 1.5563025 1.7923917 1.5910646]
970.5147674286528	-0.1419999999999999	[1.4149734 1.1139433 1.6627579 ... 1.5682018 1.7853298 1.6232493]
970.5285228152638	-0.14100000000000001	[1.1760913 1.6232493 1.5682018 ... 1.6127839 1.5440681 1.690196 ]
970.5422760376623	-0.1399999999999999	[1.30103 1.447158 1.5910646 ... 1.4149734 1.6232493 1.748188 ]
970.5560270958301	-0.139	[1.4913617 1.5563025 1.69897 ... 1.5563025 1.50515 1.7242758]
970.5697759897495	-0.1379999999999999	[1.5563025 1.3617278 1.6532125 ... 1.5314789 1.748188 1.8388491]
970.5835227194028	-0.137	[1.4313638 1.5910646 1.5440681 ... 1.50515 1.69897 1.7781513]
970.5972672847726	-0.1359999999999999	[1.3617278 1.30103 1.5314789 ... 1.50515 1.69897 1.7403626]
970.6110096858409	-0.135	[1.4149734 1.5797836 1.8633229 ... 1.5797836 1.6334685 1.7242758]
970.6247499225906	-0.1339999999999999	[1.690196 1.462398 1.5682018 ... 1.4149734 1.6127839 1.69897 ]
970.638487995004	-0.133	[1.1760913 1.4313638 1.6627579 ... 1.3617278 1.5563025 1.7558749]
970.6522239030637	-0.1319999999999999	[1.447158 1.6812413 1.5682018 ... 1.1760913 1.6127839 1.7242758]
970.6659576467528	-0.131	[1.4313638 1.3617278 1.7323937 ... 1.5440681 1.6720978 1.7075702]
970.6796892260535	-0.1299999999999999	[1.3222193 1.60206 1.7242758 ... 1.1139433 1.5910646 1.5563025]
970.6934186409493	-0.129	[1.5185139 1.5440681 1.6334685 ... 1.7160033 1.4313638 1.770852 ]
970.7071458914226	-0.1279999999999999	[1.3617278 1.5682018 1.5797836 ... 1.3617278 1.6334685 1.770852 ]
970.7208709774566	-0.127	[1.462398 1.4771212 1.690196 ... 1.7160033 1.7160033 1.748188 ]
970.7345938990343	-0.1259999999999999	[1.3802112 1.6232493 1.7242758 ... 1.462398 1.6812413 1.7558749]
970.7483146561389	-0.125	[1.4149734 1.5440681 1.69897 ... 1.3802112 1.6812413 1.7558749]
970.7620332487535	-0.12399999999999989	[1.3424227 1.5910646 1.5682018 ... 1.5797836 1.5314789 1.6627579]
970.7757496768613	-0.123	[1.0791812 1.5910646 1.6334685 ... 1.462398 1.69897 1.6434526]
970.7894639404461	-0.12199999999999989	[1.4149734 1.5797836 1.6812413 ... 1.6532125 1.6812413 1.7323937]
970.8031760394907	-0.121	[1.4913617 1.5440681 1.6334685 ... 1.6812413 1.6334685 1.60206 ]
970.8168859739789	-0.11999999999999988	[1.3617278 1.4913617 1.5682018 ... 1.4771212 1.30103 1.6127839]
970.830593743894	-0.119	[1.447158 1.5910646 1.5910646 ... 1.39794 1.7323937 1.7781513]
970.84429934922	-0.11799999999999988	[1.3222193 1.6232493 1.5797836 ... 1.5185139 1.60206 1.763428 ]
970.8580027899403	-0.11699999999999999	[1.50515 1.5797836 1.6127839 ... 1.3222193 1.5797836 1.6812413]
970.8717040660388	-0.11599999999999988	[1.4913617 1.462398 1.7075702 ... 1.5185139 1.6627579 1.6232493]
970.8854031774991	-0.11499999999999999	[1.39794 1.5185139 1.6627579 ... 1.50515 1.6232493 1.6334685]
970.8991001243054	-0.11399999999999988	[1.3802112 1.4771212 1.4771212 ... 1.4771212 1.5185139 1.60206 ]
970.9127949064414	-0.11299999999999999	[1.462398 1.5440681 1.5910646 ... 1.60206 1.7160033 1.6627579]
970.9264875238912	-0.11199999999999988	[1.447158 1.5185139 1.8325089 ... 1.4771212 1.69897 1.7558749]
970.9401779766388	-0.11099999999999999	[1.447158 1.5440681 1.7853298 ... 1.6232493 1.69897 1.8750613]
970.9538662646686	-0.10999999999999988	[1.5440681 1.6532125 1.7242758 ... 1.462398 1.5185139 1.7323937]
970.9675523879647	-0.10899999999999999	[1.39794 1.6720978 1.69897 ... 1.6434526 1.5185139 1.7853298]
970.9812363465115	-0.10799999999999987	[1.4771212 1.4771212 1.6532125 ... 1.3222193 1.6334685 1.748188 ]
970.9949181402933	-0.10699999999999998	[1.4771212 1.5910646 1.5314789 ... 1.5185139 1.4149734 1.6434526]
971.0085977692945	-0.10599999999999987	[1.2787536 1.3802112 1.6812413 ... 1.5563025 1.39794 1.5563025]
971.0222752334996	-0.10499999999999998	[1.5440681 1.0413927 1.5314789 ... 1.5910646 1.5563025 1.690196 ]
971.0359505328934	-0.10399999999999987	[1.50515 1.5440681 1.6720978 ... 1.5440681 1.6334685 1.7323937]
971.0496236674604	-0.10299999999999998	[1.5563025 1.3617278 1.4771212 ... 1.462398 1.69897 1.7242758]
971.0632946371852	-0.10199999999999987	[1.3802112 1.69897 1.6232493 ... 1.3222193 1.5682018 1.8692317]
971.0769634420528	-0.10099999999999998	[1.3617278 1.50515 1.5563025 ... 1.5440681 1.5185139 1.5314789]
971.0906300820479	-0.09999999999999987	[1.4149734 1.462398 1.6334685 ... 1.3424227 1.6334685 1.770852 ]
971.1042945571556	-0.09899999999999998	[1.5563025 1.50515 1.6127839 ... 1.4913617 1.3222193 1.69897 ]
971.1179568673609	-0.09799999999999986	[1.5682018 1.5682018 1.69897 ... 1.4771212 1.60206 1.6434526]
971.1316170126487	-0.09699999999999998	[1.39794 1.6627579 1.6720978 ... 1.5185139 1.6434526 1.6720978]
971.1452749930043	-0.09599999999999986	[1.3617278 1.5185139 1.6720978 ... 1.30103 1.5797836 1.7075702]
971.1589308084127	-0.09499999999999997	[1.4313638 1.6334685 1.690196 ... 1.3222193 1.7403626 1.7075702]
971.1725844588593	-0.09399999999999986	[1.462398 1.6627579 1.6627579 ... 1.5563025 1.6127839 1.763428 ]
971.1862359443297	-0.09299999999999997	[1.4771212 1.2552725 1.7323937 ... 1.6532125 1.7403626 1.6627579]
971.199885264809	-0.09199999999999986	[1.5440681 1.5797836 1.6627579 ... 1.5185139 1.6532125 1.6627579]
971.2135324202826	-0.09099999999999997	[1.3424227 1.5797836 1.7403626 ... 1.5563025 1.462398 1.6627579]
971.2271774107364	-0.08999999999999986	[1.3424227 1.5314789 1.5314789 ... 1.447158 1.6434526 1.7403626]
971.2408202361557	-0.08899999999999997	[1.4149734 1.5314789 1.6627579 ... 1.5682018 1.3617278 1.447158 ]
971.2544608965264	-0.08799999999999986	[1.6232493 1.3424227 1.6720978 ... 1.6720978 1.6334685 1.7075702]
971.2680993918342	-0.08699999999999997	[1.5440681 1.6627579 1.748188 ... 1.60206 1.5910646 1.8692317]
971.2817357220649	-0.08599999999999985	[1.230449 1.50515 1.60206 ... 1.5440681 1.5797836 1.5797836]
971.2953698872045	-0.08499999999999996	[1.50515 1.5440681 1.7242758 ... 1.60206 1.4313638 1.7242758]
971.309001887239	-0.08399999999999985	[1.50515 1.6532125 1.69897 ... 1.20412 1.462398 1.770852 ]
971.3226317221541	-0.08299999999999996	[1.4313638 1.6627579 1.763428 ... 1.3802112 1.6232493 1.7075702]
971.3362593919363	-0.08199999999999985	[1.5185139 1.5440681 1.6532125 ... 1.5314789 1.447158 1.6532125]
971.3498848965716	-0.08099999999999996	[1.4313638 1.3222193 1.7781513 ... 1.6434526 1.7323937 1.7160033]
971.3635082360464	-0.07999999999999985	[1.5440681 1.6127839 1.6334685 ... 1.447158 1.462398 1.7558749]
971.3771294103468	-0.07899999999999996	[1.0791812 1.4313638 1.690196 ... 1.4771212 1.60206 1.7781513]
971.3907484194593	-0.07799999999999985	[1.5910646 1.447158 1.7323937 ... 1.50515 1.6334685 1.7558749]
971.4043652633703	-0.07699999999999996	[1.3222193 1.462398 1.6720978 ... 1.6127839 1.5185139 1.819544 ]
971.4179799420665	-0.07599999999999985	[1.39794 1.50515 1.6812413 ... 1.3802112 1.5563025 1.748188 ]
971.4315924555342	-0.07499999999999996	[1.39794 1.3617278 1.7242758 ... 1.5682018 1.5797836 1.7242758]
971.4452028037604	-0.07399999999999984	[1.447158 1.6532125 1.6627579 ... 1.5563025 1.6232493 1.748188 ]
971.4588109867315	-0.07299999999999995	[1.5682018 1.4313638 1.6627579 ... 1.7075702 1.6627579 1.7558749]
971.4724170044346	-0.07199999999999984	[1.4149734 1.6720978 1.6812413 ... 1.0791812 1.39794 1.763428 ]
971.4860208568563	-0.07099999999999995	[1.3617278 1.7242758 1.690196 ... 1.6127839 1.6812413 1.763428 ]
971.4996225439837	-0.06999999999999984	[1.4313638 1.5797836 1.462398 ... 1.5440681 1.447158 1.690196 ]
971.5132220658038	-0.06899999999999995	[1.3617278 1.6127839 1.763428 ... 1.5797836 1.5440681 1.6627579]
971.5268194223038	-0.06799999999999984	[1.5797836 1.6812413 1.6127839 ... 1.4771212 1.6812413 1.7323937]
971.5404146134706	-0.06699999999999995	[1.4149734 1.3802112 1.7075702 ... 1.7323937 1.462398 1.6812413]
971.5540076392914	-0.06599999999999984	[1.447158 1.5797836 1.5563025 ... 1.5797836 1.5797836 1.7558749]
971.5675984997538	-0.06499999999999995	[1.7075702 1.3802112 1.7160033 ... 1.5440681 1.6720978 1.819544 ]
971.5811871948447	-0.06399999999999983	[1.1139433 1.5440681 1.6627579 ... 1.6434526 1.5910646 1.7160033]
971.594773724552	-0.06299999999999994	[1.3222193 1.5440681 1.7160033 ... 1.3424227 1.7323937 1.7558749]
971.608358088863	-0.06199999999999983	[1.462398 1.6334685 1.6434526 ... 1.50515 1.6232493 1.690196 ]
971.6219402877653	-0.06099999999999994	[1.3617278 1.6434526 1.6627579 ... 1.39794 1.5682018 1.7558749]
971.6355203212462	-0.05999999999999983	[1.447158 1.5910646 1.5797836 ... 1.60206 1.7993406 1.748188 ]
971.6490981892939	-0.05899999999999994	[1.4149734 1.6532125 1.6627579 ... 1.6532125 1.7781513 1.7403626]
971.6626738918958	-0.05799999999999983	[1.4149734 1.1760913 1.6627579 ... 1.5563025 1.7075702 1.748188 ]
971.67624742904	-0.05699999999999994	[1.20412 1.6812413 1.5682018 ... 1.6720978 1.4771212 1.60206 ]
971.6898188007144	-0.05599999999999983	[1.6434526 1.3617278 1.6127839 ... 1.7075702 1.6232493 1.7242758]
971.7033880069066	-0.05499999999999994	[1.4313638 1.4913617 1.6720978 ... 1.3222193 1.6720978 1.8388491]
971.7169550476051	-0.053999999999999826	[1.50515 1.447158 1.7558749 ... 1.5185139 1.770852 1.7558749]
971.7305199227977	-0.052999999999999936	[1.3222193 1.5440681 1.6232493 ... 1.5440681 1.5910646 1.7923917]
971.7440826324728	-0.051999999999999824	[1.30103 1.5797836 1.5682018 ... 1.5314789 1.690196 1.7323937]
971.7576431766186	-0.050999999999999934	[1.50515 1.6812413 1.7403626 ... 1.447158 1.690196 1.6720978]
971.7712015552232	-0.04999999999999982	[1.3424227 1.3802112 1.60206 ... 1.5910646 1.7853298 1.5563025]
971.7847577682753	-0.04899999999999993	[1.5563025 1.5797836 1.5314789 ... 1.4913617 1.7323937 1.6232493]
971.7983118157632	-0.04799999999999982	[1.30103 1.6127839 1.6434526 ... 1.4913617 1.5185139 1.7403626]
971.8118636976757	-0.04699999999999993	[1.4149734 1.5563025 1.763428 ... 1.4913617 1.5910646 1.819544 ]
971.8254134140009	-0.04600000000000004	[1.462398 1.5440681 1.5682018 ... 1.748188 1.4771212 1.7160033]
971.8389609647278	-0.04499999999999993	[1.4913617 1.3424227 1.6720978 ... 1.462398 1.462398 1.7160033]
971.8525063498452	-0.04400000000000004	[1.447158 1.4313638 1.7323937 ... 1.50515 1.4313638 1.819544 ]
971.8660495693415	-0.04299999999999993	[1.4913617 1.6627579 1.6532125 ... 1.5797836 1.690196 1.7323937]
971.8795906232059	-0.04200000000000004	[1.6334685 1.5797836 1.5563025 ... 1.4913617 1.6434526 1.748188 ]
971.8931295114274	-0.040999999999999925	[1.5563025 1.60206 1.763428 ... 1.3802112 1.5563025 1.6627579]
971.9066662339949	-0.040000000000000036	[1.5185139 1.4913617 1.6334685 ... 1.5797836 1.7403626 1.7160033]
971.9202007908974	-0.038999999999999924	[1.4149734 1.5563025 1.60206 ... 1.30103 1.7160033 1.6532125]
971.9337331821242	-0.038000000000000034	[1.5563025 1.5910646 1.6627579 ... 1.3802112 1.7242758 1.5910646]
971.9472634076644	-0.03699999999999992	[1.5440681 1.7242758 1.6812413 ... 1.3222193 1.462398 1.690196 ]
971.9607914675075	-0.03600000000000003	[1.3617278 1.39794 1.7403626 ... 1.6127839 1.7075702 1.8512584]
971.9743173616425	-0.03499999999999992	[1.50515 1.6334685 1.6434526 ... 1.5910646 1.6127839 1.5910646]
971.9878410900592	-0.03400000000000003	[1.5563025 1.5440681 1.6627579 ... 1.462398 1.7993406 1.7075702]
972.0013626527468	-0.03299999999999992	[1.3802112 1.4771212 1.7075702 ... 1.4313638 1.3802112 1.6127839]
972.014882049695	-0.03200000000000003	[1.4313638 1.6232493 1.5910646 ... 1.30103 1.5563025 1.7242758]
972.0283992808933	-0.030999999999999917	[1.1760913 1.60206 1.6334685 ... 1.447158 1.6334685 1.80618 ]
972.0419143463316	-0.030000000000000027	[1.1139433 1.4313638 1.4771212 ... 1.5910646 1.6334685 1.763428 ]
972.0554272459997	-0.028999999999999915	[1.4913617 1.4771212 1.6127839 ... 1.6434526 1.5682018 1.7242758]
972.0689379798871	-0.028000000000000025	[1.447158 1.4913617 1.6232493 ... 1.6232493 1.60206 1.60206 ]
972.0824465479841	-0.026999999999999913	[1.3802112 1.4149734 1.69897 ... 1.3802112 1.5563025 1.748188 ]
972.0959529502805	-0.026000000000000023	[1.3802112 1.763428 1.7160033 ... 1.6334685 1.69897 1.6720978]
972.1094571867662	-0.02499999999999991	[1.4149734 1.4771212 1.69897 ... 1.69897 1.6720978 1.690196 ]
972.1229592574317	-0.02400000000000002	[1.447158 1.4771212 1.690196 ... 1.5682018 1.7160033 1.690196 ]
972.1364591622669	-0.02299999999999991	[1.5185139 1.447158 1.6532125 ... 1.60206 1.6627579 1.8129133]
972.1499569012619	-0.02200000000000002	[1.230449 1.4313638 1.69897 ... 1.6532125 1.5185139 1.7993406]
972.1634524744074	-0.020999999999999908	[1.50515 1.6127839 1.7781513 ... 1.3222193 1.6627579 1.6720978]
972.1769458816937	-0.020000000000000018	[1.5314789 1.5797836 1.7242758 ... 1.447158 1.7323937 1.7403626]
972.190437123111	-0.018999999999999906	[1.60206 1.3802112 1.6434526 ... 1.230449 1.5440681 1.7323937]
972.20392619865	-0.018000000000000016	[1.4771212 1.6532125 1.7323937 ... 1.6232493 1.6627579 1.763428 ]
972.2174131083013	-0.016999999999999904	[1.6127839 1.5563025 1.5185139 ... 1.5797836 1.7160033 1.8633229]
972.2308978520556	-0.016000000000000014	[1.3424227 1.5910646 1.4913617 ... 1.6812413 1.5314789 1.7242758]
972.2443804299036	-0.014999999999999902	[1.60206 1.4149734 1.690196 ... 1.4913617 1.763428 1.763428 ]
972.2578608418362	-0.014000000000000012	[1.2787536 1.5440681 1.69897 ... 1.462398 1.5797836 1.5314789]
972.2713390878439	-0.0129999999999999	[1.462398 1.4771212 1.6812413 ... 1.4771212 1.7242758 1.7160033]
972.284815167918	-0.01200000000000001	[1.30103 0.9542425 1.7242758 ... 1.4771212 1.5563025 1.7558749]
972.2982890820496	-0.010999999999999899	[1.60206 1.6334685 1.7403626 ... 1.6127839 1.50515 1.7160033]
972.3117608302296	-0.010000000000000009	[1.3617278 1.5682018 1.80618 ... 1.3802112 1.7160033 1.5910646]
972.325230412449	-0.008999999999999897	[1.4313638 1.5910646 1.7403626 ... 1.6334685 1.7558749 1.748188 ]
972.3386978286991	-0.008000000000000007	[1.4913617 1.4313638 1.7323937 ... 1.6720978 1.7160033 1.7403626]
972.3521630789713	-0.006999999999999895	[1.6334685 1.6334685 1.5563025 ... 1.60206 1.6627579 1.6812413]
972.365626163257	-0.006000000000000005	[1.3424227 1.4771212 1.5910646 ... 1.5185139 1.7993406 1.7923917]
972.3790870815475	-0.004999999999999893	[1.5185139 1.5563025 1.69897 ... 1.60206 1.6434526 1.819544 ]
972.3925458338342	-0.0040000000000000036	[1.4771212 1.5314789 1.770852 ... 1.4913617 1.7853298 1.7993406]
972.406002420109	-0.0029999999999998916	[1. 1.5314789 1.7323937 ... 1.5682018 1.6334685 1.763428 ]
972.4194568403631	-0.0020000000000000018	[1.6532125 1.4313638 1.7323937 ... 1.5563025 1.4913617 1.7781513]
972.4329090945882	-0.0009999999999998899	[1.3802112 1.5563025 1.6720978 ... 1.60206 1.6334685 1.69897 ]
972.4463591827766	0.0	[1.3802112 1.5185139 1.6627579 ... 1.3802112 1.5910646 1.7853298]
972.4598071049196	0.001000000000000112	[1.4149734 1.50515 1.6812413 ... 1.6127839 1.5797836 1.7075702]
972.4732528610094	0.0020000000000000018	[1.6127839 1.447158 1.6812413 ... 1.5440681 1.4149734 1.50515 ]
972.4866964510378	0.0030000000000001137	[1.6127839 1.50515 1.6812413 ... 1.5682018 1.50515 1.770852 ]
972.5001378749969	0.0040000000000000036	[1.5563025 1.6720978 1.6334685 ... 1.5185139 1.6812413 1.690196 ]
972.5135771328789	0.0050000000000001155	[1.4771212 1.5440681 1.6232493 ... 1.50515 1.7160033 1.7923917]
972.5270142246757	0.006000000000000005	[1.6812413 1.7160033 1.763428 ... 1.6127839 1.770852 1.7923917]
972.54044915038	0.007000000000000117	[1.4313638 1.39794 1.5440681 ... 1.5797836 1.6812413 1.80618 ]
972.5538819099837	0.008000000000000007	[1.5910646 1.5563025 1.5185139 ... 1.4313638 1.7075702 1.7558749]
972.5673125034793	0.009000000000000119	[1.5314789 1.4149734 1.7323937 ... 1.4913617 1.5440681 1.819544 ]
972.5807409308594	0.010000000000000009	[1.3617278 1.5682018 1.7160033 ... 1.3617278 1.7781513 1.690196 ]
972.5941671921163	0.01100000000000012	[1.5797836 1.6232493 1.7923917 ... 1.6627579 1.770852 1.7160033]
972.6075912872426	0.01200000000000001	[1.4771212 1.4913617 1.6127839 ... 1.690196 1.6434526 1.6532125]
972.6210132162313	0.013000000000000123	[1.4149734 1.5797836 1.6812413 ... 1.5563025 1.5910646 1.748188 ]
972.6344329790747	0.014000000000000012	[1.50515 1.5440681 1.6812413 ... 1.60206 1.6127839 1.7558749]
972.6478505757659	0.015000000000000124	[1.3617278 1.6127839 1.7242758 ... 1.4313638 1.60206 1.7242758]
972.6612660062976	0.016000000000000014	[1.447158 1.4313638 1.5910646 ... 1.447158 1.7242758 1.6812413]
972.6746792706628	0.017000000000000126	[1.1760913 1.3802112 1.6532125 ... 1.6232493 1.7075702 1.8260748]
972.6880903688543	0.018000000000000016	[1.6334685 1.5563025 1.447158 ... 1.5440681 1.5910646 1.6627579]
972.7014993008655	0.019000000000000128	[1.50515 1.2787536 1.5910646 ... 1.5910646 1.7558749 1.763428 ]
972.7149060666893	0.020000000000000018	[1.30103 1.5314789 1.6812413 ... 1.6232493 1.60206 1.6720978]
972.7283106663191	0.02100000000000013	[1.39794 1.7403626 1.5797836 ... 1.5682018 1.5910646 1.8750613]
972.741713099748	0.02200000000000002	[1.3424227 1.4313638 1.5682018 ... 1.6434526 1.5440681 1.845098 ]
972.7551133669693	0.02300000000000013	[1.3802112 1.6127839 1.770852 ... 1.5440681 1.763428 1.819544 ]
972.7685114679765	0.02400000000000002	[1.5185139 1.6720978 1.6812413 ... 1.6812413 1.5563025 1.5682018]
972.7819074027632	0.025000000000000133	[1.5563025 1.5563025 1.770852 ... 1.3802112 1.6232493 1.7075702]
972.7953011713229	0.026000000000000023	[1.50515 1.50515 1.69897 ... 1.6334685 1.5682018 1.5440681]
972.8086927736491	0.027000000000000135	[1.5314789 1.5563025 1.6812413 ... 1.462398 1.7993406 1.7075702]
972.8220822097355	0.028000000000000025	[1.4313638 1.7075702 1.748188 ... 1.5185139 1.6434526 1.7558749]
972.835469479576	0.029000000000000137	[1.462398 1.5314789 1.6334685 ... 1.5682018 1.462398 1.7558749]
972.8488545831641	0.030000000000000027	[1.3802112 1.5440681 1.7853298 ... 1.462398 1.6532125 1.6532125]
972.8622375204941	0.03100000000000014	[1.4149734 1.5797836 1.7242758 ... 1.39794 1.5314789 1.7993406]
972.8756182915597	0.03200000000000003	[1.39794 1.447158 1.6532125 ... 1.4771212 1.7160033 1.7853298]
972.888996896355	0.03300000000000014	[1.462398 1.6334685 1.5797836 ... 1.60206 1.7923917 1.7242758]
972.9023733348743	0.03400000000000003	[1.20412 1.4771212 1.6127839 ... 1.462398 1.5910646 1.7923917]
972.9157476071114	0.03500000000000014	[1.0413927 1.5440681 1.6627579 ... 1.5185139 1.447158 1.7075702]
972.9291197130606	0.03600000000000003	[1.39794 1.5682018 1.8388491 ... 1.6334685 1.4913617 1.80618 ]
972.9424896527164	0.037000000000000144	[1.30103 1.2552725 1.7781513 ... 1.50515 1.50515 1.8976271]
972.9558574260731	0.038000000000000034	[1.690196 1.3424227 1.6334685 ... 1.462398 1.6127839 1.80618 ]
972.969223033125	0.039000000000000146	[1.50515 1.3424227 1.7323937 ... 1.6720978 1.6627579 1.5563025]
972.982586473867	0.040000000000000036	[1.462398 1.3424227 1.7853298 ... 1.5440681 1.4771212 1.60206 ]
972.9959477482929	0.04100000000000015	[1.30103 1.5563025 1.5185139 ... 1.6334685 1.5682018 1.6334685]
973.0093068563982	0.04200000000000004	[1.4913617 1.6127839 1.763428 ... 1.5797836 1.7558749 1.7558749]
973.0226637981772	0.04300000000000015	[1.462398 1.50515 1.7160033 ... 1.60206 1.7075702 1.6720978]
973.0360185736247	0.04400000000000004	[1.6232493 1.146128 1.5682018 ... 1.5440681 1.5314789 1.60206 ]
973.0493711827355	0.04500000000000015	[1.5314789 1.5682018 1.6812413 ... 1.462398 1.845098 1.763428 ]
973.0627216255048	0.04600000000000004	[1.2787536 1.3424227 1.6434526 ... 1.3802112 1.4771212 1.7558749]
973.0760699019272	0.04700000000000015	[1.6232493 1.447158 1.763428 ... 1.6127839 1.5440681 1.7781513]
973.089416011998	0.04800000000000004	[1.447158 1.30103 1.748188 ... 1.5797836 1.748188 1.60206 ]
973.1027599557123	0.049000000000000155	[1.5440681 1.447158 1.7075702 ... 1.39794 1.5910646 1.6720978]
973.1161017330652	0.050000000000000044	[1.30103 1.690196 1.5797836 ... 1.6532125 1.6232493 1.6627579]
973.129441344052	0.051000000000000156	[1.5185139 1.3424227 1.5682018 ... 1.3617278 1.5440681 1.7323937]
973.1427787886681	0.052000000000000046	[1.20412 1.39794 1.7242758 ... 1.5563025 1.6627579 1.7923917]
973.1561140669088	0.05300000000000016	[1.6627579 1.5314789 1.690196 ... 1.5797836 1.6127839 1.7323937]
973.1694471787696	0.05400000000000005	[1.20412 1.6334685 1.7160033 ... 1.6232493 1.6127839 1.8633229]
973.182778124246	0.05500000000000016	[1.5563025 1.6232493 1.69897 ... 1.5440681 1.7075702 1.770852 ]
973.1961069033337	0.05600000000000005	[1.4913617 1.6532125 1.7242758 ... 1.462398 1.69897 1.748188 ]
973.2094335160282	0.05700000000000016	[1.5563025 1.6127839 1.6627579 ... 1.7160033 1.6720978 1.748188 ]
973.2227579623253	0.05800000000000005	[1.447158 1.5314789 1.7242758 ... 1.5563025 1.6627579 1.7242758]
973.2360802422211	0.05900000000000016	[1.462398 1.5682018 1.763428 ... 1.6334685 1.5910646 1.7853298]
973.249400355711	0.06000000000000005	[1.447158 1.4913617 1.3802112 ... 1.5185139 1.7403626 1.7403626]
973.2627183027912	0.061000000000000165	[1.39794 1.6232493 1.7403626 ... 1.5682018 1.6720978 1.60206 ]
973.2760340834578	0.062000000000000055	[1.462398 1.5440681 1.6627579 ... 1.4913617 1.7160033 1.819544 ]
973.2893476977067	0.06300000000000017	[1.447158 1.447158 1.7558749 ... 1.4771212 1.6532125 1.690196 ]
973.3026591455341	0.06400000000000006	[1.50515 1.4913617 1.7558749 ... 1.4771212 1.6232493 1.770852 ]
973.3159684269363	0.06500000000000017	[1.6532125 1.447158 1.6334685 ... 1.6532125 1.8512584 1.6127839]
973.3292755419092	0.06600000000000006	[1.1760913 1.5910646 1.6232493 ... 1.60206 1.5314789 1.7781513]
973.3425804904498	0.06700000000000017	[1.3617278 1.30103 1.6127839 ... 1.6434526 1.5797836 1.8325089]
973.3558832725539	0.06800000000000006	[1.20412 1.462398 1.7075702 ... 1.4149734 1.50515 1.6532125]
973.3691838882185	0.06900000000000017	[1.5682018 1.6334685 1.6532125 ... 1.5314789 1. 1.690196 ]
973.3824823374396	0.07000000000000006	[1.5185139 1.5440681 1.6232493 ... 1.5440681 1.5563025 1.7853298]
973.3957786202144	0.07100000000000017	[1.4313638 1.2552725 1.6334685 ... 1.50515 1.7558749 1.7242758]
973.4090727365393	0.07200000000000006	[1.5185139 1.6812413 1.69897 ... 1.5440681 1.7160033 1.7558749]
973.4223646864109	0.07300000000000018	[1.39794 1.5314789 1.69897 ... 1.39794 1.4771212 1.5440681]
973.4356544698265	0.07400000000000007	[1.5563025 1.5910646 1.748188 ... 1.5563025 1.5910646 1.6434526]
973.4489420867825	0.07500000000000018	[1.4771212 1.6127839 1.6334685 ... 1.5440681 1.5682018 1.5910646]
973.4622275372764	0.07600000000000007	[1.5682018 1.50515 1.447158 ... 1.5682018 1.69897 1.763428 ]
973.4755108213046	0.07700000000000018	[1.30103 1.3802112 1.5682018 ... 1.462398 1.5185139 1.8129133]
973.4887919388647	0.07800000000000007	[1.4313638 1.50515 1.763428 ... 1.3617278 1.7993406 1.50515 ]
973.5020708899536	0.07900000000000018	[1.230449 1.5563025 1.5910646 ... 1.2552725 1.5440681 1.7323937]
973.5153476745687	0.08000000000000007	[1.4313638 1.7323937 1.462398 ... 1.5440681 1.6627579 1.6127839]
973.5286222927073	0.08099999999999996	[1.3802112 1.690196 1.819544 ... 1.60206 1.763428 1.6812413]
973.5418947443666	0.08200000000000007	[1.3802112 1.39794 1.6232493 ... 1.4149734 1.4313638 1.5563025]
973.5551650295441	0.08299999999999996	[1.6627579 1.60206 1.8260748 ... 1.5910646 1.5314789 1.819544 ]
973.5684331482374	0.08400000000000007	[1.4313638 1.4913617 1.69897 ... 1.5910646 1.5314789 1.763428 ]
973.5816991004442	0.08499999999999996	[1.3802112 1.4149734 1.69897 ... 1.6127839 1.5440681 1.7558749]
973.594962886162	0.08600000000000008	[1.5910646 1.6434526 1.7558749 ... 1.4913617 1.4313638 1.770852 ]
973.6082245053884	0.08699999999999997	[1.39794 1.5682018 1.690196 ... 1.690196 1.5440681 1.8633229]
973.6214839581211	0.08800000000000008	[1.5314789 1.5314789 1.7781513 ... 1.5682018 1.6127839 1.7323937]
973.6347412443585	0.08899999999999997	[1.3802112 1.7160033 1.4149734 ... 1.2787536 1.763428 1.60206 ]
973.6479963640979	0.09000000000000008	[1.4913617 1.30103 1.748188 ... 1.60206 1.6232493 1.7323937]
973.6612493173376	0.09099999999999997	[1.5682018 1.5910646 1.8129133 ... 1.2552725 1.5563025 1.845098 ]
973.6745001040757	0.09200000000000008	[1.6232493 1.5910646 1.7558749 ... 1.6127839 1.7160033 1.7993406]
973.6877487243102	0.09299999999999997	[1.3802112 1.4313638 1.7923917 ... 1.5797836 1.5797836 1.7403626]
973.7009951780393	0.09400000000000008	[1.462398 1.4771212 1.5682018 ... 1.146128 1.5910646 1.7323937]
973.7142394652614	0.09499999999999997	[1.462398 1.462398 1.5797836 ... 1.4913617 1.462398 1.6434526]
973.7274815859744	0.09600000000000009	[1.3424227 1.60206 1.6434526 ... 1.5440681 1.69897 1.5797836]
973.7407215401771	0.09699999999999998	[1.4313638 1.6627579 1.6434526 ... 1.60206 1.60206 1.8633229]
973.753959327868	0.09800000000000009	[1.20412 1.7242758 1.748188 ... 1.5910646 1.6812413 1.7781513]
973.7671949490455	0.09899999999999998	[1.1760913 1.5563025 1.6334685 ... 1.60206 1.5314789 1.6627579]
973.7804284037081	0.1	[1.447158 1.6532125 1.6434526 ... 1.6127839 1.6127839 1.7160033]
973.7936596918546
973.8068888134836
973.8201157685941
973.8333405571849
973.8465631792549
973.8597836348031
973.8730019238285
973.8862180463304
973.8994320023079
973.9126437917605
973.9258534146871
973.9390608710876
973.9522661609612
973.9654692843076
973.9786702411261
973.9918690314169
974.0050656551792
974.0182601124134
974.0314524031189
974.0446425272959
974.0578304849444
974.0710162760643
974.0841999006561
974.0973813587199
974.1105606502557
974.1237377752643
974.1369127337459
974.1500855257011
974.1632561511303
974.1764246100344
974.1895909024138
974.2027550282694
974.2159169876022
974.2290767804129
974.2422344067026
974.2553898664722
974.2685431597229
974.2816942864558
974.2948432466724
