# Supplementary material for: Coherence in cooperative photon emission from indistinguishable quantum emitters
Source: Sci Adv. 2022 Mar 18;8(11):eabm8171. doi: 10.1126/sciadv.abm8171 (PMC8932659; doi:10.1126/sciadv.abm8171)
Supplement: Supplementary file 2 — Dataset [file sciadv.abm8171_dataset.zip › dataset_coherence_cooperative/2b.csv]

Wavelength (nm)	Counts_-0p58	Counts_-0p54	Counts_-0p46
954.7563968620309	0.031567081809043884	0.02393418177962303	0.02434077113866806
954.7724179520595	0.019165726378560066	0.03365744277834892	0.03245436027646065
954.7884369366617	0.0552423894405365	0.025430066511034966	0.05882352963089943
954.8044538157434	0.05298759788274765	0.04113687202334404	0.05983772873878479
954.820468589211	0.062006764113903046	0.029169782996177673	0.03853955492377281
954.8364812569712	0.03945884853601456	0.028421839699149132	0.03651115670800209
954.8524918189302	0.033821869641542435	0.03216155618429184	0.03346855938434601
954.8685002749944	0.03494926542043686	0.028421839699149132	0.03245436027646065
954.8845066250705	0.04284103587269783	0.04188481718301773	0.03144016116857529
954.9005108690651	0.03833145275712013	0.020194465294480324	0.03346855938434601
954.9165130068853	0.031567081809043884	0.03216155618429184	0.015212981961667538
954.9325130384374	0.03269447758793831	0.02767389640212059	0.03853955492377281
954.9485109636286	0.04960541054606438	0.034405384212732315	0.04361054673790932
954.9645067823658	0.041713640093803406	0.04637247696518898	0.042596347630023956
954.980500494556	0.06087936833500862	0.02243829518556595	0.042596347630023956
954.9964921001063	0.04509582743048668	0.03365744277834892	0.03346855938434601
955.0124815989237	0.025930101051926613	0.020942408591508865	0.03955375403165817
955.0284689909158	0.027057496830821037	0.029169782996177673	0.03853955492377281
955.0444542759898	0.054114993661642075	0.0359012708067894	0.052738334983587265
955.0604374540529	0.0642615556716919	0.034405384212732315	0.03549695760011673
955.0764185250129	0.03833145275712013	0.021690351888537407	0.027383366599678993
955.0923974887769	0.02818489260971546	0.026178009808063507	0.03549695760011673
955.1083743452529	0.046223223209381104	0.043380703777074814	0.04361054673790932
955.1243490943485	0.04960541054606438	0.03216155618429184	0.04563894495368004
955.1403217359714	0.0552423894405365	0.01869857870042324	0.041582148522138596
955.1562922700294	0.03833145275712013	0.021690351888537407	0.018255578354001045
955.1722606964304	0.054114993661642075	0.020194465294480324	0.03144016116857529
955.1882270150826	0.0507328063249588	0.03216155618429184	0.05780933052301407
955.2041912258937	0.04960541054606438	0.0359012708067894	0.042596347630023956
955.220153328772	0.054114993661642075	0.030665669590234756	0.03752535581588745
955.2361133236257	0.054114993661642075	0.021690351888537407	0.03752535581588745
955.252071210363	0.04284103587269783	0.024682125076651573	0.029411764815449715
955.2680269888924	0.04284103587269783	0.030665669590234756	0.03144016116857529
955.2839806591222	0.0552423894405365	0.024682125076651573	0.029411764815449715
955.2999322209608	0.036076661199331284	0.03141361102461815	0.05578093230724335
955.315881674317	0.025930101051926613	0.02767389640212059	0.028397565707564354
955.3318290190991	0.04735061898827553	0.02393418177962303	0.03144016116857529
955.347774255216	0.05749718099832535	0.028421839699149132	0.03651115670800209
955.3637173825765	0.0507328063249588	0.049364250153303146	0.0517241396009922
955.3796584010895	0.043968431651592255	0.03739715740084648	0.054766733199357986
955.3955973106637	0.036076661199331284	0.03216155618429184	0.0466531440615654
955.4115341112082	0.03833145275712013	0.03216155618429184	0.041582148522138596
955.4274688026321	0.029312288388609886	0.020194465294480324	0.04563894495368004
955.4434013848446	0.04847801476716995	0.0359012708067894	0.03853955492377281
955.459331857755	0.04847801476716995	0.029169782996177673	0.0517241396009922
955.4752602212722	0.031567081809043884	0.020942408591508865	0.02535497024655342
955.4911864753058	0.033821869641542435	0.029169782996177673	0.03955375403165817
955.5071106197653	0.06538895517587662	0.03290949761867523	0.05578093230724335
955.5230326545602	0.05636978521943092	0.02692595310509205	0.05679513141512871
955.5389525795997	0.031567081809043884	0.03216155618429184	0.03448275849223137
955.5548703947941	0.043968431651592255	0.029917726293206215	0.030425963923335075
955.5707861000526	0.036076661199331284	0.02767389640212059	0.029411764815449715
955.5866996952853	0.03494926542043686	0.025430066511034966	0.02535497024655342
955.6026111804019	0.07102593034505844	0.021690351888537407	0.020283976569771767
955.6185205553124	0.05862457677721977	0.035153329372406006	0.03955375403165817
955.6344278199267	0.03494926542043686	0.04263275861740112	0.03144016116857529
955.650332974155	0.0642615556716919	0.02767389640212059	0.04361054673790932
955.6662360179076	0.04284103587269783	0.028421839699149132	0.03448275849223137
955.6821369510944	0.07328072190284729	0.028421839699149132	0.05780933052301407
955.698035773626	0.054114993661642075	0.030665669590234756	0.0649087205529213
955.7139324854127	0.03833145275712013	0.020194465294480324	0.03955375403165817
955.7298270863646	0.027057496830821037	0.013462976552546024	0.028397565707564354
955.7457195763927	0.023675309494137764	0.019446521997451782	0.027383366599678993
955.7616099554076	0.043968431651592255	0.03365744277834892	0.04361054673790932
955.7774982233198	0.06651634722948074	0.03290949761867523	0.042596347630023956
955.7933843800398	0.03945884853601456	0.0179506354033947	0.029411764815449715
955.8092684254786	0.07102593034505844	0.029169782996177673	0.026369167491793633
955.8251503595475	0.03494926542043686	0.02243829518556595	0.026369167491793633
955.8410301821568	0.07215332239866257	0.03739715740084648	0.04766734316945076
955.8569078932179	0.03945884853601456	0.02692595310509205	0.04056795313954353
955.8727834926419	0.03269447758793831	0.02393418177962303	0.03144016116857529
955.88865698034	0.027057496830821037	0.01869857870042324	0.03346855938434601
955.9045283562232	0.02818489260971546	0.01869857870042324	0.03144016116857529
955.9203976202031	0.05298759788274765	0.043380703777074814	0.04868154227733612
955.936264772191	0.06651634722948074	0.03216155618429184	0.04462474584579468
955.9521298120983	0.04735061898827553	0.02243829518556595	0.03853955492377281
955.9679927398367	0.031567081809043884	0.021690351888537407	0.03752535581588745
955.9838535553176	0.043968431651592255	0.0179506354033947	0.03448275849223137
955.9997122584527	0.04284103587269783	0.028421839699149132	0.029411764815449715
956.0155688491542	0.019165726378560066	0.035153329372406006	0.03651115670800209
956.0314233273333	0.033821869641542435	0.02692595310509205	0.02231237292289734
956.0472756929024	0.023675309494137764	0.028421839699149132	0.03955375403165817
956.0631259457732	0.051860202103853226	0.02767389640212059	0.03955375403165817
956.0789740858578	0.09244644641876221	0.04263275861740112	0.05780933052301407
956.0948201130684	0.05636978521943092	0.05160807818174362	0.0517241396009922
956.110664027317	0.04960541054606438	0.03141361102461815	0.02535497024655342
956.1265058285163	0.02029312215745449	0.02318623848259449	0.03549695760011673
956.1423455165782	0.036076661199331284	0.024682125076651573	0.041582148522138596
956.1581830914155	0.03494926542043686	0.029917726293206215	0.05679513141512871
956.1740185529403	0.04735061898827553	0.029917726293206215	0.04361054673790932
956.1898519010653	0.029312288388609886	0.03664921596646309	0.04868154227733612
956.2056831357033	0.04284103587269783	0.024682125076651573	0.04868154227733612
956.2215122567669	0.043968431651592255	0.025430066511034966	0.019269777461886406
956.2373392641687	0.04847801476716995	0.034405384212732315	0.04361054673790932
956.2531641578216	0.036076661199331284	0.03365744277834892	0.03853955492377281
956.2689869376389	0.04735061898827553	0.025430066511034966	0.04361054673790932
956.2848076035333	0.03833145275712013	0.016454748809337616	0.04462474584579468
956.3006261554178	0.02818489260971546	0.02692595310509205	0.029411764815449715
956.3164425932057	0.05636978521943092	0.029917726293206215	0.03144016116857529
956.3322569168101	0.041713640093803406	0.034405384212732315	0.02231237292289734
956.3480691261445	0.03269447758793831	0.028421839699149132	0.03549695760011673
956.363879221122	0.043968431651592255	0.02767389640212059	0.03448275849223137
956.3796872016562	0.0597519725561142	0.012715033255517483	0.027383366599678993
956.3954930676605	0.04509582743048668	0.029917726293206215	0.03144016116857529
956.4112968190485	0.043968431651592255	0.04188481718301773	0.027383366599678993
956.4270984557339	0.05298759788274765	0.03141361102461815	0.041582148522138596
956.4428979776305	0.04509582743048668	0.020194465294480324	0.0466531440615654
956.458695384652	0.02480270527303219	0.021690351888537407	0.01115618646144867
956.4744906767123	0.02480270527303219	0.011967090889811516	0.02535497024655342
956.4902838537253	0.03720405697822571	0.03216155618429184	0.03651115670800209
956.506074915605	0.046223223209381104	0.03216155618429184	0.04868154227733612
956.5218638622655	0.04058624431490898	0.01869857870042324	0.029411764815449715
956.5376506936211	0.03494926542043686	0.016454748809337616	0.03346855938434601
956.5534354095859	0.04735061898827553	0.03141361102461815	0.03752535581588745
956.5692180100741	0.04058624431490898	0.01869857870042324	0.042596347630023956
956.5849984950005	0.04284103587269783	0.024682125076651573	0.03144016116857529
956.600776864279	0.023675309494137764	0.015706805512309074	0.03448275849223137
956.6165531178247	0.031567081809043884	0.025430066511034966	0.03346855938434601
956.6323272555514	0.031567081809043884	0.014958863146603107	0.04056795313954353
956.6480992773746	0.03720405697822571	0.04562453180551529	0.0517241396009922
956.6638691832088	0.06313416361808777	0.03365744277834892	0.05780933052301407
956.6796369729686	0.029312288388609886	0.02767389640212059	0.04361054673790932
956.695402646569	0.043968431651592255	0.014210919849574566	0.02535497024655342
956.711166203925	0.04058624431490898	0.03216155618429184	0.02434077113866806
956.7269276449517	0.051860202103853226	0.02318623848259449	0.03448275849223137
956.7426869695641	0.05298759788274765	0.02393418177962303	0.042596347630023956
956.7584441776773	0.03945884853601456	0.015706805512309074	0.02434077113866806
956.7741992692067	0.04509582743048668	0.021690351888537407	0.03955375403165817
956.7899522440678	0.023675309494137764	0.017202692106366158	0.041582148522138596
956.8057031021755	0.0507328063249588	0.034405384212732315	0.04462474584579468
956.8214518434457	0.06989853084087372	0.04113687202334404	0.03955375403165817
956.8371984677938	0.04284103587269783	0.020942408591508865	0.042596347630023956
956.8529429751353	0.02818489260971546	0.01869857870042324	0.027383366599678993
956.8686853653862	0.043968431651592255	0.025430066511034966	0.02535497024655342
956.884425638462	0.04509582743048668	0.029169782996177673	0.041582148522138596
956.9001637942785	0.03494926542043686	0.025430066511034966	0.04868154227733612
956.9158998327517	0.04735061898827553	0.021690351888537407	0.0466531440615654
956.9316337537979	0.03269447758793831	0.016454748809337616	0.03448275849223137
956.9473655573325	0.04284103587269783	0.021690351888537407	0.03651115670800209
956.9630952432722	0.06651634722948074	0.03739715740084648	0.0517241396009922
956.9788228115331	0.0642615556716919	0.04263275861740112	0.05780933052301407
956.9945482620311	0.03833145275712013	0.030665669590234756	0.04361054673790932
957.0102715946829	0.05298759788274765	0.024682125076651573	0.03853955492377281
957.0259928094047	0.03043968416750431	0.013462976552546024	0.03245436027646065
957.0417119061133	0.033821869641542435	0.028421839699149132	0.03448275849223137
957.0574288847249	0.04735061898827553	0.034405384212732315	0.041582148522138596
957.0731437451564	0.03720405697822571	0.021690351888537407	0.017241379246115685
957.0888564873243	0.04284103587269783	0.02393418177962303	0.02434077113866806
957.1045671111456	0.03945884853601456	0.02692595310509205	0.03245436027646065
957.120275616537	0.0597519725561142	0.03290949761867523	0.0466531440615654
957.1359820034155	0.04847801476716995	0.035153329372406006	0.05882352963089943
957.151686271698	0.05862457677721977	0.03365744277834892	0.04056795313954353
957.1673884213019	0.036076661199331284	0.020194465294480324	0.028397565707564354
957.1830884521439	0.029312288388609886	0.025430066511034966	0.03955375403165817
957.1987863641415	0.04960541054606438	0.02767389640212059	0.03144016116857529
957.2144821572119	0.05636978521943092	0.02393418177962303	0.04361054673790932
957.2301758312724	0.06087936833500862	0.02767389640212059	0.04563894495368004
957.2458673862405	0.03833145275712013	0.024682125076651573	0.03448275849223137
957.2615568220338	0.03494926542043686	0.02318623848259449	0.028397565707564354
957.2772441385697	0.04284103587269783	0.02767389640212059	0.03549695760011673
957.292929335766	0.03720405697822571	0.03814510256052017	0.03752535581588745
957.3086124135403	0.054114993661642075	0.02692595310509205	0.04056795313954353
957.3242933718107	0.02029312215745449	0.0179506354033947	0.018255578354001045
957.3399722104947	0.023675309494137764	0.025430066511034966	0.03346855938434601
957.3556489295104	0.033821869641542435	0.025430066511034966	0.03651115670800209
957.3713235287757	0.04284103587269783	0.021690351888537407	0.042596347630023956
957.386996008209	0.029312288388609886	0.03664921596646309	0.04361054673790932
957.4026663677282	0.029312288388609886	0.024682125076651573	0.03245436027646065
957.4183346072516	0.036076661199331284	0.02767389640212059	0.030425963923335075
957.4340007266975	0.03043968416750431	0.02767389640212059	0.016227180138230324
957.4496647259845	0.025930101051926613	0.017202692106366158	0.027383366599678993
957.4653266050306	0.04509582743048668	0.029917726293206215	0.029411764815449715
957.4809863637546	0.009019165299832821	0.0179506354033947	0.02434077113866806
957.4966440020752	0.033821869641542435	0.0179506354033947	0.028397565707564354
957.5122995199107	0.031567081809043884	0.019446521997451782	0.03752535581588745
957.5279529171804	0.033821869641542435	0.020194465294480324	0.03955375403165817
957.5436041938026	0.0552423894405365	0.03141361102461815	0.02231237292289734
957.5592533496966	0.046223223209381104	0.02318623848259449	0.041582148522138596
957.5749003847811	0.04509582743048668	0.025430066511034966	0.03448275849223137
957.5905452989753	0.025930101051926613	0.028421839699149132	0.04766734316945076
957.606188092198	0.03494926542043686	0.025430066511034966	0.04056795313954353
957.6218287643687	0.029312288388609886	0.035153329372406006	0.03144016116857529
957.6374673154066	0.043968431651592255	0.019446521997451782	0.04969574138522148
957.653103745231	0.02818489260971546	0.016454748809337616	0.029411764815449715
957.6687380537612	0.033821869641542435	0.020194465294480324	0.02535497024655342
957.6843702409169	0.03945884853601456	0.02692595310509205	0.0466531440615654
957.7000003066173	0.05749718099832535	0.024682125076651573	0.03448275849223137
957.7156282507823	0.03720405697822571	0.03290949761867523	0.0466531440615654
957.7312540733316	0.03494926542043686	0.03141361102461815	0.03651115670800209
957.7468777741848	0.027057496830821037	0.024682125076651573	0.0233265720307827
957.7624993532619	0.025930101051926613	0.021690351888537407	0.04056795313954353
957.7781188104826	0.04960541054606438	0.02692595310509205	0.04361054673790932
957.7937361457671	0.0642615556716919	0.034405384212732315	0.018255578354001045
957.8093513590353	0.046223223209381104	0.048616304993629456	0.04462474584579468
957.8249644502075	0.04284103587269783	0.024682125076651573	0.029411764815449715
957.8405754192037	0.04509582743048668	0.03141361102461815	0.03144016116857529
957.8561842659443	0.04058624431490898	0.02692595310509205	0.04563894495368004
957.8717909903495	0.03720405697822571	0.03141361102461815	0.0466531440615654
957.88739559234	0.06877113878726959	0.02393418177962303	0.04462474584579468
957.902998071836	0.03833145275712013	0.021690351888537407	0.03955375403165817
957.9185984287582	0.036076661199331284	0.019446521997451782	0.03853955492377281
957.934196663027	0.036076661199331284	0.029917726293206215	0.03448275849223137
957.9497927745638	0.05298759788274765	0.025430066511034966	0.03651115670800209
957.9653867632885	0.03494926542043686	0.026178009808063507	0.03549695760011673
957.9809786291225	0.025930101051926613	0.02692595310509205	0.028397565707564354
957.9965683719867	0.05749718099832535	0.026178009808063507	0.02231237292289734
958.0121559918018	0.043968431651592255	0.020194465294480324	0.03955375403165817
958.0277414884891	0.03833145275712013	0.03664921596646309	0.04868154227733612
958.04332486197	0.03945884853601456	0.03739715740084648	0.030425963923335075
958.0589061121651	0.015783540904521942	0.024682125076651573	0.010141988284885883
958.0744852389961	0.04058624431490898	0.024682125076651573	0.027383366599678993
958.0900622423842	0.031567081809043884	0.024682125076651573	0.03346855938434601
958.1056371222511	0.04847801476716995	0.03141361102461815	0.028397565707564354
958.121209878518	0.036076661199331284	0.03365744277834892	0.03549695760011673
958.1367805111066	0.03269447758793831	0.029169782996177673	0.03651115670800209
958.1523490199387	0.021420517936348915	0.021690351888537407	0.028397565707564354
958.1679154049357	0.029312288388609886	0.02243829518556595	0.02535497024655342
958.1834796660197	0.04509582743048668	0.030665669590234756	0.03549695760011673
958.1990418031124	0.04960541054606438	0.029917726293206215	0.03346855938434601
958.2146018161359	0.027057496830821037	0.017202692106366158	0.019269777461886406
958.230159705012	0.02254791371524334	0.014210919849574566	0.028397565707564354
958.2457154696631	0.029312288388609886	0.016454748809337616	0.041582148522138596
958.2612691100111	0.04735061898827553	0.026178009808063507	0.04969574138522148
958.2768206259783	0.03494926542043686	0.035153329372406006	0.03853955492377281
958.292370017487	0.03494926542043686	0.024682125076651573	0.03549695760011673
958.3079172844596	0.021420517936348915	0.03739715740084648	0.030425963923335075
958.3234624268187	0.025930101051926613	0.020194465294480324	0.03245436027646065
958.3390054444865	0.027057496830821037	0.024682125076651573	0.027383366599678993
958.3545463373858	0.03720405697822571	0.02393418177962303	0.04462474584579468
958.3700851054392	0.046223223209381104	0.024682125076651573	0.021298173815011978
958.3856217485697	0.03043968416750431	0.021690351888537407	0.02434077113866806
958.4011562666999	0.029312288388609886	0.02243829518556595	0.020283976569771767
958.4166886597527	0.036076661199331284	0.02393418177962303	0.028397565707564354
958.4322189276511	0.04960541054606438	0.030665669590234756	0.03955375403165817
958.4477470703179	0.0597519725561142	0.017202692106366158	0.04563894495368004
958.4632730876766	0.02480270527303219	0.025430066511034966	0.03245436027646065
958.4787969796502	0.03043968416750431	0.02243829518556595	0.04056795313954353
958.4943187461618	0.043968431651592255	0.029917726293206215	0.028397565707564354
958.509838387135	0.031567081809043884	0.029917726293206215	0.05578093230724335
958.525355902493	0.03494926542043686	0.02243829518556595	0.02231237292289734
958.5408712921594	0.03269447758793831	0.02318623848259449	0.03448275849223137
958.5563845560575	0.041713640093803406	0.02393418177962303	0.026369167491793633
958.5718956941115	0.04509582743048668	0.03141361102461815	0.03955375403165817
958.5874047062445	0.051860202103853226	0.03141361102461815	0.04868154227733612
958.6029115923805	0.051860202103853226	0.028421839699149132	0.028397565707564354
958.6184163524432	0.03720405697822571	0.02393418177962303	0.03448275849223137
958.6339189863568	0.02818489260971546	0.01869857870042324	0.027383366599678993
958.6494194940447	0.019165726378560066	0.014210919849574566	0.020283976569771767
958.6649178754317	0.041713640093803406	0.03216155618429184	0.04563894495368004
958.6804141304414	0.025930101051926613	0.03365744277834892	0.04462474584579468
958.6959082589982	0.029312288388609886	0.030665669590234756	0.03346855938434601
958.7114002610264	0.04509582743048668	0.025430066511034966	0.030425963923335075
958.7268901364502	0.03269447758793831	0.014210919849574566	0.03245436027646065
958.7423778851942	0.04284103587269783	0.005983545444905758	0.017241379246115685
958.7578635071825	0.043968431651592255	0.02318623848259449	0.03245436027646065
958.7733470023403	0.02818489260971546	0.011219147592782974	0.018255578354001045
958.7888283705917	0.029312288388609886	0.011967090889811516	0.010141988284885883
958.8043076118615	0.03833145275712013	0.02692595310509205	0.03853955492377281
958.8197847260745	0.05636978521943092	0.020942408591508865	0.03245436027646065
958.8352597131559	0.04284103587269783	0.028421839699149132	0.04056795313954353
958.8507325730302	0.03043968416750431	0.01869857870042324	0.03144016116857529
958.8662033056225	0.015783540904521942	0.013462976552546024	0.03245436027646065
958.8816719108579	0.04847801476716995	0.01869857870042324	0.02434077113866806
958.8971383886615	0.02254791371524334	0.016454748809337616	0.027383366599678993
958.9126027389588	0.010146561078727245	0.026178009808063507	0.02434077113866806
958.9280649616746	0.04847801476716995	0.015706805512309074	0.03853955492377281
958.9435250567346	0.02480270527303219	0.017202692106366158	0.020283976569771767
958.9589830240642	0.021420517936348915	0.011219147592782974	0.02535497024655342
958.9744388635888	0.03269447758793831	0.020942408591508865	0.02231237292289734
958.9898925752341	0.036076661199331284	0.03365744277834892	0.02231237292289734
959.0053441589256	0.04284103587269783	0.029917726293206215	0.04563894495368004
959.0207936145891	0.033821869641542435	0.016454748809337616	0.026369167491793633
959.0362409421506	0.029312288388609886	0.011219147592782974	0.02535497024655342
959.0516861415356	0.031567081809043884	0.02243829518556595	0.014198782853782177
959.0671292126701	0.023675309494137764	0.012715033255517483	0.021298173815011978
959.0825701554802	0.043968431651592255	0.028421839699149132	0.03346855938434601
959.0980089698922	0.029312288388609886	0.015706805512309074	0.03448275849223137
959.113445655832	0.04960541054606438	0.019446521997451782	0.026369167491793633
959.128880213226	0.04509582743048668	0.01869857870042324	0.017241379246115685
959.1443126420003	0.016910934820771217	0.024682125076651573	0.028397565707564354
959.1597429420814	0.041713640093803406	0.01869857870042324	0.015212981961667538
959.1751711133958	0.027057496830821037	0.02318623848259449	0.03144016116857529
959.19059715587	0.02029312215745449	0.014210919849574566	0.029411764815449715
959.2060210694303	0.014656144194304943	0.02692595310509205	0.03144016116857529
959.221442854004	0.03269447758793831	0.020194465294480324	0.03651115670800209
959.2368625095172	0.02480270527303219	0.020194465294480324	0.030425963923335075
959.252280035897	0.04058624431490898	0.029917726293206215	0.026369167491793633
959.2676954330703	0.02480270527303219	0.011967090889811516	0.02535497024655342
959.283108700964	0.03833145275712013	0.020194465294480324	0.0233265720307827
959.2985198395052	0.021420517936348915	0.014210919849574566	0.0233265720307827
959.3139288486209	0.029312288388609886	0.020194465294480324	0.02434077113866806
959.3293357282383	0.033821869641542435	0.02318623848259449	0.04563894495368004
959.3447404782847	0.041713640093803406	0.0179506354033947	0.005070994142442942
959.3601430986874	0.014656144194304943	0.011967090889811516	0.018255578354001045
959.3755435893739	0.015783540904521942	0.02692595310509205	0.03448275849223137
959.3909419502714	0.03720405697822571	0.026178009808063507	0.028397565707564354
959.4063381813078	0.03269447758793831	0.03141361102461815	0.03346855938434601
959.4217322824103	0.03945884853601456	0.011967090889811516	0.03144016116857529
959.4371242535069	0.02029312215745449	0.0179506354033947	0.028397565707564354
959.4525140945252	0.03269447758793831	0.010471204295754433	0.027383366599678993
959.4679018053931	0.03945884853601456	0.016454748809337616	0.03448275849223137
959.4832873860385	0.036076661199331284	0.02767389640212059	0.041582148522138596
959.4986708363895	0.033821869641542435	0.0179506354033947	0.03346855938434601
959.5140521563737	0.02029312215745449	0.020194465294480324	0.02231237292289734
959.5294313459198	0.04284103587269783	0.017202692106366158	0.015212981961667538
959.5448084049556	0.03269447758793831	0.028421839699149132	0.03549695760011673
959.5601833334094	0.04058624431490898	0.010471204295754433	0.020283976569771767
959.5755561312096	0.03494926542043686	0.02318623848259449	0.03853955492377281
959.5909267982848	0.02818489260971546	0.012715033255517483	0.027383366599678993
959.6062953345632	0.014656144194304943	0.010471204295754433	0.009127789177000523
959.6216617399737	0.02254791371524334	0.020194465294480324	0.02231237292289734
959.6370260144446	0.027057496830821037	0.019446521997451782	0.03448275849223137
959.6523881579044	0.041713640093803406	0.03290949761867523	0.029411764815449715
959.6677481702824	0.03494926542043686	0.0359012708067894	0.03346855938434601
959.6831060515071	0.02818489260971546	0.0179506354033947	0.01115618646144867
959.6984618015076	0.03043968416750431	0.017202692106366158	0.02434077113866806
959.7138154202129	0.029312288388609886	0.014958863146603107	0.027383366599678993
959.7291669075521	0.02818489260971546	0.01869857870042324	0.02535497024655342
959.744516263454	0.03494926542043686	0.02692595310509205	0.017241379246115685
959.759863487848	0.03269447758793831	0.0179506354033947	0.03549695760011673
959.7752085806635	0.03269447758793831	0.02767389640212059	0.027383366599678993
959.7905515418298	0.018038330599665642	0.017202692106366158	0.02535497024655342
959.8058923712762	0.03720405697822571	0.028421839699149132	0.04056795313954353
959.8212310689323	0.03833145275712013	0.02318623848259449	0.03346855938434601
959.8365676347278	0.033821869641542435	0.02318623848259449	0.014198782853782177
959.851902068592	0.031567081809043884	0.011219147592782974	0.03245436027646065
959.867234370455	0.03043968416750431	0.016454748809337616	0.0233265720307827
959.8825645402462	0.029312288388609886	0.011219147592782974	0.03549695760011673
959.8978925778958	0.029312288388609886	0.025430066511034966	0.04563894495368004
959.9132184833336	0.02818489260971546	0.02243829518556595	0.027383366599678993
959.9285422564897	0.03043968416750431	0.02393418177962303	0.030425963923335075
959.9438638972939	0.02480270527303219	0.024682125076651573	0.03245436027646065
959.9591834056766	0.025930101051926613	0.014210919849574566	0.020283976569771767
959.974500781568	0.04058624431490898	0.020194465294480324	0.04462474584579468
959.9898160248983	0.03269447758793831	0.014958863146603107	0.0233265720307827
960.005129135598	0.03494926542043686	0.021690351888537407	0.026369167491793633
960.0204401135974	0.014656144194304943	0.010471204295754433	0.03346855938434601
960.0357489588272	0.015783540904521942	0.01869857870042324	0.0233265720307827
960.0510556712179	0.02254791371524334	0.020194465294480324	0.02535497024655342
960.0663602507	0.033821869641542435	0.011967090889811516	0.017241379246115685
960.0816626972044	0.029312288388609886	0.006731488276273012	0.02535497024655342
960.0969630106619	0.02254791371524334	0.006731488276273012	0.02231237292289734
960.1122611910032	0.031567081809043884	0.024682125076651573	0.02434077113866806
960.1275572381594	0.0507328063249588	0.02767389640212059	0.05578093230724335
960.1428511520617	0.04960541054606438	0.024682125076651573	0.03752535581588745
960.1581429326409	0.04058624431490898	0.029169782996177673	0.041582148522138596
960.1734325798283	0.031567081809043884	0.04038893058896065	0.03752535581588745
960.1887200935552	0.029312288388609886	0.020194465294480324	0.015212981961667538
960.2040054737525	0.04847801476716995	0.021690351888537407	0.028397565707564354
960.2192887203521	0.051860202103853226	0.03141361102461815	0.04969574138522148
960.2345698332854	0.025930101051926613	0.02692595310509205	0.014198782853782177
960.2498488124837	0.033821869641542435	0.011219147592782974	0.029411764815449715
960.2651256578787	0.033821869641542435	0.02767389640212059	0.029411764815449715
960.2804003694021	0.02818489260971546	0.020194465294480324	0.03955375403165817
960.2956729469855	0.036076661199331284	0.02393418177962303	0.0466531440615654
960.3109433905607	0.03720405697822571	0.014958863146603107	0.02231237292289734
960.3262117000602	0.02480270527303219	0.019446521997451782	0.01217038556933403
960.341477875415	0.015783540904521942	0.020942408591508865	0.01115618646144867
960.356741916558	0.019165726378560066	0.029169782996177673	0.015212981961667538
960.3720038234208	0.031567081809043884	0.025430066511034966	0.028397565707564354
960.3872635959356	0.031567081809043884	0.02243829518556595	0.03448275849223137
960.4025212340349	0.03043968416750431	0.017202692106366158	0.020283976569771767
960.4177767376509	0.029312288388609886	0.015706805512309074	0.019269777461886406
960.4330301067159	0.02480270527303219	0.010471204295754433	0.013184583745896816
960.4482813411626	0.03043968416750431	0.029917726293206215	0.018255578354001045
960.4635304409234	0.02818489260971546	0.0179506354033947	0.02434077113866806
960.4787774059308	0.027057496830821037	0.017202692106366158	0.017241379246115685
960.4940222361179	0.02029312215745449	0.020942408591508865	0.01217038556933403
960.5092649314169	0.013528748415410519	0.006731488276273012	0.020283976569771767
960.5245054917608	0.03043968416750431	0.016454748809337616	0.02231237292289734
960.5397439170829	0.03043968416750431	0.012715033255517483	0.028397565707564354
960.5549802073158	0.03833145275712013	0.020194465294480324	0.03549695760011673
960.5702143623928	0.023675309494137764	0.007479431573301554	0.02535497024655342
960.5854463822467	0.03269447758793831	0.014958863146603107	0.027383366599678993
960.6006762668109	0.036076661199331284	0.021690351888537407	0.02434077113866806
960.6159040160187	0.018038330599665642	0.020194465294480324	0.03651115670800209
960.6311296298032	0.029312288388609886	0.034405384212732315	0.02434077113866806
960.6463531080982	0.013528748415410519	0.009723260998725891	0.010141988284885883
960.6615744508368	0.009019165299832821	0.019446521997451782	0.03346855938434601
960.6767936579529	0.01127395685762167	0.015706805512309074	0.016227180138230324
960.6920107293798	0.036076661199331284	0.021690351888537407	0.008113590069115162
960.7072256650516	0.03833145275712013	0.020194465294480324	0.01217038556933403
960.7224384649018	0.02254791371524334	0.015706805512309074	0.02535497024655342
960.7376491288642	0.009019165299832821	0.009723260998725891	0.019269777461886406
960.7528576568727	0.010146561078727245	0.012715033255517483	0.026369167491793633
960.7680640488614	0.02029312215745449	0.010471204295754433	0.018255578354001045
960.7832683047648	0.02480270527303219	0.01869857870042324	0.027383366599678993
960.7984704245163	0.033821869641542435	0.012715033255517483	0.0233265720307827
960.8136704080503	0.021420517936348915	0.020942408591508865	0.017241379246115685
960.8288682553015	0.02818489260971546	0.014958863146603107	0.013184583745896816
960.8440639662036	0.015783540904521942	0.021690351888537407	0.02535497024655342
960.8592575406916	0.02254791371524334	0.020942408591508865	0.03853955492377281
960.8744489786999	0.025930101051926613	0.024682125076651573	0.02434077113866806
960.8896382801628	0.03494926542043686	0.015706805512309074	0.020283976569771767
960.904825445015	0.027057496830821037	0.025430066511034966	0.015212981961667538
960.9200104731916	0.010146561078727245	0.006731488276273012	0.014198782853782177
960.9351933646269	0.02818489260971546	0.00897531770169735	0.014198782853782177
960.9503741192563	0.016910934820771217	0.005983545444905758	0.030425963923335075
960.9655527370139	0.029312288388609886	0.020942408591508865	0.0233265720307827
960.9807292178357	0.019165726378560066	0.0179506354033947	0.015212981961667538
960.9959035616561	0.009019165299832821	0.019446521997451782	0.015212981961667538
961.0110757684103	0.03720405697822571	0.011967090889811516	0.014198782853782177
961.0262458380337	0.029312288388609886	0.020942408591508865	0.02535497024655342
961.0414137704618	0.04058624431490898	0.029169782996177673	0.04563894495368004
961.0565795656295	0.02818489260971546	0.011967090889811516	0.016227180138230324
961.0717432234725	0.0045095826499164104	0.003739715786650777	0.015212981961667538
961.0869047439262	0.01127395685762167	0.00897531770169735	0.015212981961667538
961.1020641269265	0.013528748415410519	0.004487658850848675	0.010141988284885883
961.1172213724088	0.016910934820771217	0.020942408591508865	0.020283976569771767
961.1323764803087	0.016910934820771217	0.011967090889811516	0.017241379246115685
961.1475294505624	0.014656144194304943	0.012715033255517483	0.017241379246115685
961.1626802831053	0.009019165299832821	0.02318623848259449	0.013184583745896816
961.1778289778737	0.02254791371524334	0.013462976552546024	0.021298173815011978
961.1929755348034	0.018038330599665642	0.011967090889811516	0.03346855938434601
961.2081199538309	0.02029312215745449	0.020194465294480324	0.020283976569771767
961.2232622348918	0.018038330599665642	0.017202692106366158	0.017241379246115685
961.2384023779227	0.01127395685762167	0.009723260998725891	0.0030425963923335075
961.2535403828597	0.016910934820771217	0.006731488276273012	0.03245436027646065
961.2686762496395	0.04058624431490898	0.015706805512309074	0.02231237292289734
961.2838099781982	0.043968431651592255	0.02243829518556595	0.013184583745896816
961.2989415684724	0.013528748415410519	0.006731488276273012	0.009127789177000523
961.314071020399	0.02480270527303219	0.010471204295754433	0.02434077113866806
961.3291983339143	0.03494926542043686	0.020942408591508865	0.0070993914268910885
961.3443235089552	0.03043968416750431	0.021690351888537407	0.016227180138230324
961.3594465454586	0.015783540904521942	0.014958863146603107	0.016227180138230324
961.3745674433612	0.023675309494137764	0.014210919849574566	0.014198782853782177
961.3896862026	0.0045095826499164104	0.012715033255517483	0.0010141987586393952
961.4048028231122	0.012401352636516094	0.009723260998725891	0.015212981961667538
961.4199173048347	0.01127395685762167	0.009723260998725891	0.019269777461886406
961.4350296477048	0.027057496830821037	0.017202692106366158	0.015212981961667538
961.4501398516597	0.021420517936348915	0.02767389640212059	0.03346855938434601
961.4652479166369	0.023675309494137764	0.006731488276273012	0.015212981961667538
961.4803538425735	0.005636978428810835	0.008227374404668808	0.03853955492377281
961.4954576294072	0.014656144194304943	0.014210919849574566	0.02231237292289734
961.5105592770753	0.025930101051926613	0.013462976552546024	0.01217038556933403
961.5256587855157	0.031567081809043884	0.012715033255517483	0.0233265720307827
961.5407561546658	0.015783540904521942	0.017202692106366158	0.02231237292289734
961.5558513844637	0.021420517936348915	0.011967090889811516	0.02231237292289734
961.5709444748468	0.012401352636516094	0.011967090889811516	0.015212981961667538
961.5860354257534	0.027057496830821037	0.0179506354033947	0.0233265720307827
961.6011242371211	0.021420517936348915	0.014958863146603107	0.027383366599678993
961.6162109088883	0.029312288388609886	0.021690351888537407	0.0233265720307827
961.631295440993	0.02254791371524334	0.019446521997451782	0.017241379246115685
961.6463778333733	0.019165726378560066	0.020194465294480324	0.01217038556933403
961.6614580859674	0.033821869641542435	0.010471204295754433	0.015212981961667538
961.6765361987138	0.02254791371524334	0.014210919849574566	0.02231237292289734
961.6916121715509	0.04847801476716995	0.02318623848259449	0.01217038556933403
961.7066860044172	0.025930101051926613	0.004487658850848675	0.015212981961667538
961.7217576972512	0.01127395685762167	0.005983545444905758	0.004056795034557581
961.7368272499913	0.021420517936348915	0.014210919849574566	0.009127789177000523
961.7518946625767	0.033821869641542435	0.014210919849574566	0.015212981961667538
961.7669599349455	0.023675309494137764	0.021690351888537407	0.02231237292289734
961.7820230670371	0.027057496830821037	0.016454748809337616	0.02231237292289734
961.7970840587905	0.02818489260971546	0.011219147592782974	0.015212981961667538
961.812142910144	0.006764374207705259	0.00897531770169735	0.0070993914268910885
961.8271996210372	0.014656144194304943	0.012715033255517483	0.02231237292289734
961.8422541914092	0.005636978428810835	0.014210919849574566	0.01217038556933403
961.8573066211992	0.015783540904521942	0.009723260998725891	0.01217038556933403
961.8723569103461	0.016910934820771217	0.007479431573301554	0.016227180138230324
961.8874050587898	0.02254791371524334	0.010471204295754433	0.027383366599678993
961.9024510664692	0.021420517936348915	0.021690351888537407	0.018255578354001045
961.9174949333241	0.015783540904521942	0.01869857870042324	0.010141988284885883
961.932536659294	0.021420517936348915	0.013462976552546024	0.009127789177000523
961.9475762443185	0.018038330599665642	0.008227374404668808	0.021298173815011978
961.9626136883373	0.019165726378560066	0.00897531770169735	0.019269777461886406
961.9776489912905	0.016910934820771217	0.009723260998725891	0.014198782853782177
961.9926821531174	0.021420517936348915	0.00897531770169735	0.0010141987586393952
962.0077131737584	0.023675309494137764	0.0179506354033947	0.006085192784667015
962.022742053153	0.012401352636516094	0.011219147592782974	0.006085192784667015
962.0377687912418	0.02818489260971546	0.0179506354033947	0.020283976569771767
962.0527933879647	0.027057496830821037	0.017202692106366158	0.028397565707564354
962.0678158432619	0.027057496830821037	0.01869857870042324	0.004056795034557581
962.0828361570736	0.016910934820771217	0.010471204295754433	0.028397565707564354
962.0978543293403	0.014656144194304943	0.007479431573301554	0.018255578354001045
962.1128703600024	0.0045095826499164104	0.002991772722452879	0.02231237292289734
962.1278842490004	0.015783540904521942	0.017202692106366158	0.015212981961667538
962.1428959962749	0.015783540904521942	0.014958863146603107	0.020283976569771767
962.1579056017665	0.016910934820771217	0.005235602147877216	0.014198782853782177
962.172913065416	0.012401352636516094	0.0	0.0070993914268910885
962.187918387164	0.02818489260971546	0.014210919849574566	0.018255578354001045
962.2029215669514	0.018038330599665642	0.0022438294254243374	0.017241379246115685
962.2179226047194	0.01127395685762167	0.008227374404668808	0.026369167491793633
962.2329215004088	0.018038330599665642	0.014210919849574566	0.014198782853782177
962.2479182539607	0.03043968416750431	0.015706805512309074	0.020283976569771767
962.2629128653163	0.0022547913249582052	0.005235602147877216	0.010141988284885883
962.2779053344167	0.006764374207705259	0.007479431573301554	0.006085192784667015
962.2928956612034	0.006764374207705259	0.005235602147877216	0.009127789177000523
962.3078838456174	0.0011273956624791026	0.003739715786650777	0.015212981961667538
962.3228698876006	0.0011273956624791026	0.010471204295754433	0.01115618646144867
962.3378537870942	0.0033821871038526297	0.013462976552546024	0.009127789177000523
962.3528355440401	0.013528748415410519	0.0014958863612264395	0.019269777461886406
962.3678151583796	0.021420517936348915	0.011219147592782974	0.010141988284885883
962.3827926300545	0.014656144194304943	0.012715033255517483	0.015212981961667538
962.3977679590068	0.005636978428810835	0.012715033255517483	0.015212981961667538
962.4127411451782	0.018038330599665642	0.00897531770169735	0.009127789177000523
962.4277121885107	0.013528748415410519	0.005235602147877216	0.0070993914268910885
962.4426810889462	0.02480270527303219	0.005983545444905758	0.013184583745896816
962.4576478464272	0.019165726378560066	0.008227374404668808	0.01217038556933403
962.4726124608953	0.03269447758793831	0.00897531770169735	0.021298173815011978
962.4875749322931	0.007891770452260971	0.011219147592782974	0.017241379246115685
962.5025352605629	0.014656144194304943	0.009723260998725891	0.019269777461886406
962.5174934456469	0.013528748415410519	0.004487658850848675	0.016227180138230324
962.5324494874876	0.0	0.008227374404668808	0.005070994142442942
962.5474033860277	0.007891770452260971	0.011967090889811516	0.030425963923335075
962.5623551412094	0.02029312215745449	0.010471204295754433	0.004056795034557581
962.5773047529758	0.023675309494137764	0.008227374404668808	0.02231237292289734
962.5922522212696	0.006764374207705259	0.009723260998725891	0.028397565707564354
962.6071975460331	0.025930101051926613	0.008227374404668808	0.02434077113866806
962.6221407272099	0.02029312215745449	0.005983545444905758	0.01115618646144867
962.6370817647426	0.01127395685762167	0.00897531770169735	0.014198782853782177
962.6520206585742	0.019165726378560066	0.015706805512309074	0.014198782853782177
962.6669574086477	0.009019165299832821	0.002991772722452879	0.016227180138230324
962.6818920149065	0.012401352636516094	0.012715033255517483	0.013184583745896816
962.6968244772938	0.010146561078727245	0.008227374404668808	0.004056795034557581
962.7117547957529	0.015783540904521942	0.0014958863612264395	0.016227180138230324
962.7266829702271	0.0045095826499164104	0.013462976552546024	0.01115618646144867
962.7416090006599	0.02029312215745449	0.00897531770169735	0.013184583745896816
962.7565328869948	0.013528748415410519	0.009723260998725891	0.006085192784667015
962.7714546291755	0.005636978428810835	0.011967090889811516	0.0233265720307827
962.7863742271459	0.02480270527303219	0.005983545444905758	0.014198782853782177
962.8012916808492	0.036076661199331284	0.005235602147877216	0.01217038556933403
962.8162069902296	0.01127395685762167	0.003739715786650777	0.028397565707564354
962.831120155231	0.02818489260971546	0.00897531770169735	0.009127789177000523
962.8460311757971	0.019165726378560066	0.003739715786650777	0.013184583745896816
962.8609400518721	0.01127395685762167	0.007479431573301554	0.016227180138230324
962.8758467834003	0.019165726378560066	0.008227374404668808	0.0070993914268910885
962.8907513703256	0.010146561078727245	0.004487658850848675	0.005070994142442942
962.9056538125924	0.007891770452260971	0.013462976552546024	0.010141988284885883
962.9205541101448	0.015783540904521942	0.011219147592782974	0.01115618646144867
962.9354522629275	0.012401352636516094	0.011219147592782974	0.02535497024655342
962.9503482708849	0.009019165299832821	0.012715033255517483	0.01217038556933403
962.9652421339615	0.0022547913249582052	0.008227374404668808	0.014198782853782177
962.9801338521017	0.014656144194304943	0.014210919849574566	0.008113590069115162
962.9950234252506	0.021420517936348915	0.010471204295754433	0.03144016116857529
963.0099108533526	0.010146561078727245	0.011219147592782974	0.015212981961667538
963.0247961363528	0.021420517936348915	0.013462976552546024	0.02434077113866806
963.0396792741959	0.025930101051926613	0.013462976552546024	0.0020283975172787905
963.054560266827	0.012401352636516094	0.005235602147877216	0.021298173815011978
963.0694391141909	0.010146561078727245	0.014210919849574566	0.015212981961667538
963.0843158162331	0.007891770452260971	0.0179506354033947	0.01115618646144867
963.0991903728985	0.01127395685762167	0.011219147592782974	0.010141988284885883
963.1140627841327	0.010146561078727245	0.008227374404668808	0.01217038556933403
963.1289330498805	0.0033821871038526297	0.014958863146603107	0.006085192784667015
963.1438011700877	0.012401352636516094	0.010471204295754433	0.014198782853782177
963.1586671446997	0.014656144194304943	0.0	0.0030425963923335075
963.1735309736621	0.0045095826499164104	0.011219147592782974	0.009127789177000523
963.1883926569204	0.006764374207705259	0.00897531770169735	0.017241379246115685
963.2032521944203	0.018038330599665642	0.0014958863612264395	0.019269777461886406
963.2181095861079	0.010146561078727245	0.009723260998725891	0.013184583745896816
963.2329648319284	0.015783540904521942	0.00897531770169735	0.0233265720307827
963.2478179318282	0.009019165299832821	0.002991772722452879	0.0070993914268910885
963.2626688857531	0.0033821871038526297	0.003739715786650777	0.004056795034557581
963.2775176936492	0.012401352636516094	0.004487658850848675	0.014198782853782177
963.2923643554627	0.03043968416750431	0.011967090889811516	0.014198782853782177
963.3072088711396	0.007891770452260971	0.002991772722452879	0.010141988284885883
963.3220512406266	0.01127395685762167	0.0007479431806132197	0.009127789177000523
963.3368914638694	0.013528748415410519	0.009723260998725891	0.018255578354001045
963.3517295408147	0.005636978428810835	0.002991772722452879	0.017241379246115685
963.3665654714094	0.02254791371524334	0.003739715786650777	0.006085192784667015
963.3813992555995	0.019165726378560066	0.002991772722452879	0.009127789177000523
963.3962308933318	0.012401352636516094	0.020942408591508865	0.0233265720307827
963.4110603845531	0.014656144194304943	0.010471204295754433	0.005070994142442942
963.42588772921	0.033821869641542435	0.011219147592782974	0.0070993914268910885
963.4407129272495	0.016910934820771217	0.011219147592782974	0.0070993914268910885
963.4555359786185	0.015783540904521942	0.0007479431806132197	0.016227180138230324
963.4703568832639	0.007891770452260971	0.008227374404668808	0.01115618646144867
963.4851756411327	0.023675309494137764	0.014210919849574566	0.015212981961667538
963.4999922521724	0.012401352636516094	0.006731488276273012	0.010141988284885883
963.51480671633	0.018038330599665642	0.005235602147877216	0.0
963.5296190335524	0.0033821871038526297	0.00897531770169735	0.016227180138230324
963.5444292037876	0.014656144194304943	0.005983545444905758	0.0020283975172787905
963.5592372269825	0.02254791371524334	0.005983545444905758	0.008113590069115162
963.5740431030848	0.010146561078727245	0.00897531770169735	0.018255578354001045
963.5888468320423	0.016910934820771217	0.00897531770169735	0.004056795034557581
963.6036484138021	0.013528748415410519	0.012715033255517483	0.016227180138230324
963.6184478483124	0.014656144194304943	0.020942408591508865	0.019269777461886406
963.6332451355207	0.02480270527303219	0.010471204295754433	0.01217038556933403
963.6480402753749	0.025930101051926613	0.012715033255517483	0.017241379246115685
963.6628332678231	0.01127395685762167	0.013462976552546024	0.014198782853782177
963.6776241128131	0.006764374207705259	0.0022438294254243374	0.01217038556933403
963.692412810293	0.018038330599665642	0.005235602147877216	0.006085192784667015
963.7071993602109	0.0033821871038526297	0.011219147592782974	0.005070994142442942
963.7219837625153	0.0045095826499164104	0.003739715786650777	0.013184583745896816
963.7367660171541	0.0	0.008227374404668808	0.006085192784667015
963.7515461240758	0.014656144194304943	0.006731488276273012	0.013184583745896816
963.7663240832289	0.010146561078727245	0.004487658850848675	0.0070993914268910885
963.781099894562	0.019165726378560066	0.007479431573301554	0.0070993914268910885
963.7958735580232	0.006764374207705259	0.014210919849574566	0.010141988284885883
963.8106450735619	0.015783540904521942	0.008227374404668808	0.021298173815011978
963.8254144411261	0.012401352636516094	0.011219147592782974	0.019269777461886406
963.8401816606648	0.012401352636516094	0.009723260998725891	0.014198782853782177
963.8549467321272	0.01127395685762167	0.003739715786650777	0.008113590069115162
963.8697096554617	0.014656144194304943	0.00897531770169735	0.010141988284885883
963.8844704306177	0.016910934820771217	0.010471204295754433	0.01115618646144867
963.8992290575442	0.010146561078727245	0.008227374404668808	0.014198782853782177
963.9139855361902	0.02029312215745449	0.0014958863612264395	0.009127789177000523
963.9287398665051	0.0	0.0007479431806132197	0.0010141987586393952
963.9434920484379	0.0011273956624791026	0.0022438294254243374	0.0010141987586393952
963.9582420819382	0.005636978428810835	0.004487658850848675	0.0020283975172787905
963.9729899669555	0.007891770452260971	0.0007479431806132197	0.013184583745896816
963.9877357034391	0.018038330599665642	0.00897531770169735	0.01115618646144867
964.0024792913387	0.0022547913249582052	0.007479431573301554	0.008113590069115162
964.0172207306039	0.0	0.005235602147877216	0.004056795034557581
964.0319600211845	0.0011273956624791026	0.007479431573301554	0.005070994142442942
964.0466971630302	0.0033821871038526297	0.00897531770169735	0.006085192784667015
964.0614321560909	0.010146561078727245	0.008227374404668808	0.0030425963923335075
964.0761650003166	0.007891770452260971	0.0022438294254243374	0.005070994142442942
964.0908956956572	0.02254791371524334	0.009723260998725891	0.016227180138230324
964.1056242420628	0.013528748415410519	0.005235602147877216	0.0070993914268910885
964.1203506394836	0.009019165299832821	0.012715033255517483	0.008113590069115162
964.1350748878698	0.010146561078727245	0.011219147592782974	0.01217038556933403
964.1497969871717	0.007891770452260971	0.0014958863612264395	0.005070994142442942
964.1645169373397	0.013528748415410519	0.005983545444905758	0.008113590069115162
964.1792347383242	0.0022547913249582052	0.002991772722452879	0.0020283975172787905
964.1939503900757	0.018038330599665642	0.003739715786650777	0.01115618646144867
964.2086638925447	0.01127395685762167	0.007479431573301554	0.009127789177000523
964.2233752456821	0.007891770452260971	0.009723260998725891	0.013184583745896816
964.2380844494382	0.01127395685762167	0.00897531770169735	0.018255578354001045
964.2527915037643	0.0045095826499164104	0.0022438294254243374	0.017241379246115685
964.2674964086112	0.018038330599665642	0.0014958863612264395	0.005070994142442942
964.2821991639296	0.0033821871038526297	0.010471204295754433	0.004056795034557581
964.2968997696704	0.006764374207705259	0.005235602147877216	0.004056795034557581
964.311598225785	0.013528748415410519	0.0022438294254243374	0.004056795034557581
964.3262945322246	0.009019165299832821	0.0007479431806132197	0.01115618646144867
964.3409886889402	0.007891770452260971	0.005235602147877216	0.014198782853782177
964.355680695883	0.0022547913249582052	0.00897531770169735	0.005070994142442942
964.3703705530047	0.006764374207705259	0.0	0.0010141987586393952
964.3850582602566	0.0033821871038526297	0.0014958863612264395	0.0020283975172787905
964.3997438175901	0.010146561078727245	0.006731488276273012	0.0010141987586393952
964.414427224957	0.02480270527303219	0.011219147592782974	0.0
964.4291084823088	0.010146561078727245	0.017202692106366158	0.020283976569771767
964.4437875895973	0.01127395685762167	0.004487658850848675	0.0010141987586393952
964.4584645467742	0.0022547913249582052	0.005235602147877216	0.004056795034557581
964.4731393537916	0.013528748415410519	0.003739715786650777	0.009127789177000523
964.4878120106011	0.013528748415410519	0.006731488276273012	0.008113590069115162
964.5024825171552	0.010146561078727245	0.009723260998725891	0.0030425963923335075
964.5171508734054	0.010146561078727245	0.0007479431806132197	0.01217038556933403
964.5318170793045	0.018038330599665642	0.013462976552546024	0.009127789177000523
964.5464811348043	0.0033821871038526297	0.0022438294254243374	0.009127789177000523
964.5611430398569	0.005636978428810835	0.005983545444905758	0.005070994142442942
964.5758027944154	0.01127395685762167	0.005235602147877216	0.010141988284885883
964.5904603984316	0.0033821871038526297	0.002991772722452879	0.004056795034557581
964.6051158518583	0.01127395685762167	0.008227374404668808	0.010141988284885883
964.6197691546479	0.013528748415410519	0.008227374404668808	0.009127789177000523
964.6344203067536	0.01127395685762167	0.017202692106366158	0.006085192784667015
964.6490693081274	0.006764374207705259	0.011967090889811516	0.0070993914268910885
964.6637161587225	0.009019165299832821	0.008227374404668808	0.0010141987586393952
964.6783608584918	0.007891770452260971	0.006731488276273012	0.0020283975172787905
964.6930034073882	0.0011273956624791026	0.0007479431806132197	0.010141988284885883
964.7076438053646	0.025930101051926613	0.010471204295754433	0.008113590069115162
964.7222820523743	0.01127395685762167	0.005235602147877216	0.008113590069115162
964.7369181483704	0.0011273956624791026	0.002991772722452879	0.009127789177000523
964.7515520933058	0.0033821871038526297	0.0014958863612264395	0.0020283975172787905
964.7661838871344	0.0045095826499164104	0.005983545444905758	0.0070993914268910885
964.780813529809	0.014656144194304943	0.005983545444905758	0.0030425963923335075
964.7954410212834	0.010146561078727245	0.010471204295754433	0.0010141987586393952
964.8100663615113	0.0	0.004487658850848675	0.005070994142442942
964.8246895504458	0.0033821871038526297	0.0007479431806132197	0.015212981961667538
964.8393105880409	0.0022547913249582052	0.006731488276273012	0.0010141987586393952
964.8539294742502	0.01127395685762167	0.008227374404668808	0.004056795034557581
964.8685462090276	0.007891770452260971	0.0	0.01217038556933403
964.8831607923267	0.0033821871038526297	0.010471204295754433	0.013184583745896816
964.897773224102	0.013528748415410519	0.003739715786650777	0.005070994142442942
964.9123835043071	0.009019165299832821	0.009723260998725891	0.019269777461886406
964.9269916328963	0.0011273956624791026	0.005235602147877216	0.005070994142442942
964.9415976098234	0.0022547913249582052	0.011967090889811516	0.0020283975172787905
964.9562014350431	0.0022547913249582052	0.0022438294254243374	0.0010141987586393952
964.9708031085095	0.007891770452260971	0.0007479431806132197	0.013184583745896816
964.9854026301771	0.006764374207705259	0.003739715786650777	0.005070994142442942
965.0000000000001	0.009019165299832821	0.011219147592782974	0.0010141987586393952
965.0145952179332	0.0	0.00897531770169735	0.01115618646144867
965.0291882839311	0.005636978428810835	0.011967090889811516	0.005070994142442942
965.0437791979482	0.0033821871038526297	0.006731488276273012	0.0020283975172787905
965.0583679599395	0.012401352636516094	0.0022438294254243374	0.0020283975172787905
965.0729545698596	0.0045095826499164104	0.0007479431806132197	0.0020283975172787905
965.0875390276636	0.0	0.011967090889811516	0.0030425963923335075
965.1021213333062	0.007891770452260971	0.0014958863612264395	0.006085192784667015
965.1167014867426	0.009019165299832821	0.002991772722452879	0.0
965.1312794879279	0.0011273956624791026	0.005235602147877216	0.006085192784667015
965.1458553368172	0.009019165299832821	0.002991772722452879	0.0070993914268910885
965.1604290333657	0.010146561078727245	0.0014958863612264395	0.0070993914268910885
965.175000577529	0.0045095826499164104	0.007479431573301554	0.01115618646144867
965.1895699692619	0.010146561078727245	0.0022438294254243374	0.004056795034557581
965.2041372085206	0.016910934820771217	0.0014958863612264395	0.0
965.21870229526	0.007891770452260971	0.0	0.009127789177000523
965.2332652294359	0.0033821871038526297	0.003739715786650777	0.017241379246115685
965.2478260110041	0.01127395685762167	0.004487658850848675	0.006085192784667015
965.2623846399204	0.0022547913249582052	0.0014958863612264395	0.008113590069115162
965.2769411161402	0.027057496830821037	0.00897531770169735	0.008113590069115162
965.2914954396198	0.018038330599665642	0.0022438294254243374	0.0070993914268910885
965.306047610315	0.0045095826499164104	0.0	0.004056795034557581
965.3205976281819	0.006764374207705259	0.004487658850848675	0.016227180138230324
965.3351454931764	0.0033821871038526297	0.002991772722452879	0.0070993914268910885
965.3496912052548	0.010146561078727245	0.00897531770169735	0.0070993914268910885
965.3642347643734	0.005636978428810835	0.002991772722452879	0.008113590069115162
965.3787761704884	0.009019165299832821	0.005983545444905758	0.004056795034557581
965.3933154235561	0.007891770452260971	0.005235602147877216	0.0030425963923335075
965.4078525235334	0.010146561078727245	0.002991772722452879	0.0020283975172787905
965.4223874703763	0.006764374207705259	0.013462976552546024	0.004056795034557581
965.4369202640418	0.0011273956624791026	0.003739715786650777	0.009127789177000523
965.4514509044861	0.012401352636516094	0.00897531770169735	0.010141988284885883
965.4659793916663	0.0	0.004487658850848675	0.01217038556933403
965.4805057255395	0.006764374207705259	0.0022438294254243374	0.004056795034557581
965.4950299060617	0.0045095826499164104	0.003739715786650777	0.01217038556933403
965.5095519331908	0.005636978428810835	0.005235602147877216	0.006085192784667015
965.5240718068833	0.009019165299832821	0.0007479431806132197	0.0010141987586393952
965.5385895270963	0.005636978428810835	0.0007479431806132197	0.0020283975172787905
965.5531050937872	0.014656144194304943	0.009723260998725891	0.006085192784667015
965.5676185069129	0.012401352636516094	0.009723260998725891	0.005070994142442942
965.5821297664312	0.0045095826499164104	0.006731488276273012	0.009127789177000523
965.5966388722992	0.014656144194304943	0.0014958863612264395	0.010141988284885883
965.6111458244742	0.009019165299832821	0.002991772722452879	0.008113590069115162
965.6256506229139	0.009019165299832821	0.0007479431806132197	0.0010141987586393952
965.6401532675762	0.0045095826499164104	0.0014958863612264395	0.0
965.6546537584182	0.0011273956624791026	0.002991772722452879	0.005070994142442942
965.6691520953981	0.0022547913249582052	0.002991772722452879	0.020283976569771767
965.6836482784734	0.0045095826499164104	0.008227374404668808	0.008113590069115162
965.698142307602	0.0022547913249582052	0.003739715786650777	0.014198782853782177
965.7126341827421	0.012401352636516094	0.005235602147877216	0.017241379246115685
965.7271239038515	0.0045095826499164104	0.0007479431806132197	0.01217038556933403
965.7416114708885	0.007891770452260971	0.0014958863612264395	0.009127789177000523
965.7560968838111	0.01127395685762167	0.0014958863612264395	0.005070994142442942
965.7705801425777	0.006764374207705259	0.0	0.008113590069115162
965.7850612471464	0.023675309494137764	0.007479431573301554	0.016227180138230324
965.7995401974757	0.0	0.0022438294254243374	0.009127789177000523
965.8140169935241	0.01127395685762167	0.006731488276273012	0.01217038556933403
965.8284916352502	0.012401352636516094	0.0007479431806132197	0.008113590069115162
965.8429641226122	0.006764374207705259	0.0007479431806132197	0.006085192784667015
965.8574344555692	0.006764374207705259	0.007479431573301554	0.0070993914268910885
965.8719026340798	0.0045095826499164104	0.009723260998725891	0.004056795034557581
965.8863686581027	0.0033821871038526297	0.0014958863612264395	0.005070994142442942
965.900832527597	0.010146561078727245	0.013462976552546024	0.0030425963923335075
965.9152942425216	0.0022547913249582052	0.005235602147877216	0.005070994142442942
965.9297538028353	0.005636978428810835	0.0014958863612264395	0.01115618646144867
965.9442112084973	0.006764374207705259	0.005983545444905758	0.016227180138230324
965.9586664594669	0.006764374207705259	0.005983545444905758	0.0010141987586393952
965.9731195557034	0.0	0.009723260998725891	0.0010141987586393952
965.9875704971658	0.006764374207705259	0.004487658850848675	0.0070993914268910885
966.0020192838138	0.006764374207705259	0.004487658850848675	0.009127789177000523
966.0164659156067	0.010146561078727245	0.002991772722452879	0.009127789177000523
966.030910392504	0.007891770452260971	0.007479431573301554	0.0070993914268910885
966.0453527144653	0.006764374207705259	0.002991772722452879	0.027383366599678993
966.0597928814503	0.010146561078727245	0.010471204295754433	0.008113590069115162
966.0742308934186	0.006764374207705259	0.009723260998725891	0.0020283975172787905
966.0886667503305	0.0011273956624791026	0.0022438294254243374	0.0070993914268910885
966.1031004521453	0.0045095826499164104	0.005235602147877216	0.0030425963923335075
966.1175319988232	0.0022547913249582052	0.0014958863612264395	0.0020283975172787905
966.1319613903244	0.0011273956624791026	0.005983545444905758	0.0010141987586393952
966.1463886266085	0.0045095826499164104	0.005983545444905758	0.01115618646144867
966.1608137076361	0.009019165299832821	0.005983545444905758	0.0020283975172787905
966.1752366333674	0.0022547913249582052	0.0014958863612264395	0.020283976569771767
966.1896574037626	0.012401352636516094	0.0	0.009127789177000523
966.204076018782	0.007891770452260971	0.002991772722452879	0.0020283975172787905
966.2184924783861	0.0033821871038526297	0.005983545444905758	0.010141988284885883
966.2329067825356	0.0045095826499164104	0.013462976552546024	0.006085192784667015
966.2473189311909	0.01127395685762167	0.004487658850848675	0.010141988284885883
966.2617289243127	0.0022547913249582052	0.005235602147877216	0.016227180138230324
966.2761367618618	0.005636978428810835	0.005983545444905758	0.02434077113866806
966.2905424437989	0.012401352636516094	0.005235602147877216	0.008113590069115162
966.3049459700851	0.007891770452260971	0.005235602147877216	0.0030425963923335075
966.3193473406811	0.01127395685762167	0.004487658850848675	0.0070993914268910885
966.333746555548	0.010146561078727245	0.003739715786650777	0.01217038556933403
966.348143614647	0.02029312215745449	0.00897531770169735	0.021298173815011978
966.3625385179391	0.01127395685762167	0.002991772722452879	0.013184583745896816
966.3769312653857	0.021420517936348915	0.011967090889811516	0.02434077113866806
966.3913218569479	0.005636978428810835	0.007479431573301554	0.028397565707564354
966.4057102925873	0.031567081809043884	0.015706805512309074	0.041582148522138596
966.4200965722652	0.010146561078727245	0.005235602147877216	0.03549695760011673
966.4344806959432	0.0	0.011967090889811516	0.03549695760011673
966.4488626635828	0.014656144194304943	0.017202692106366158	0.04462474584579468
966.4632424751458	0.019165726378560066	0.020194465294480324	0.019269777461886406
966.4776201305937	0.016910934820771217	0.020942408591508865	0.020283976569771767
966.4919956298884	0.018038330599665642	0.010471204295754433	0.0030425963923335075
966.5063689729919	0.01127395685762167	0.011219147592782974	0.0030425963923335075
966.5207401598661	0.023675309494137764	0.010471204295754433	0.008113590069115162
966.5351091904729	0.018038330599665642	0.00897531770169735	0.008113590069115162
966.5494760647746	0.012401352636516094	0.013462976552546024	0.0010141987586393952
966.5638407827331	0.009019165299832821	0.008227374404668808	0.004056795034557581
966.578203344311	0.023675309494137764	0.0179506354033947	0.006085192784667015
966.5925637494701	0.007891770452260971	0.0007479431806132197	0.010141988284885883
966.6069219981731	0.009019165299832821	0.0007479431806132197	0.008113590069115162
966.6212780903825	0.0033821871038526297	0.004487658850848675	0.005070994142442942
966.6356320260605	0.005636978428810835	0.004487658850848675	0.0070993914268910885
966.64998380517	0.014656144194304943	0.005983545444905758	0.010141988284885883
966.6643334276736	0.009019165299832821	0.003739715786650777	0.009127789177000523
966.6786808935339	0.0011273956624791026	0.013462976552546024	0.0010141987586393952
966.6930262027138	0.005636978428810835	0.011967090889811516	0.017241379246115685
966.7073693551761	0.0045095826499164104	0.005235602147877216	0.0020283975172787905
966.7217103508838	0.016910934820771217	0.005235602147877216	0.004056795034557581
966.7360491897998	0.02254791371524334	0.009723260998725891	0.005070994142442942
966.7503858718873	0.0	0.011219147592782974	0.005070994142442942
966.7647203971095	0.0	0.010471204295754433	0.009127789177000523
966.7790527654295	0.005636978428810835	0.0014958863612264395	0.005070994142442942
966.7933829768107	0.015783540904521942	0.003739715786650777	0.006085192784667015
966.8077110312164	0.0022547913249582052	0.002991772722452879	0.009127789177000523
966.82203692861	0.007891770452260971	0.0007479431806132197	0.0020283975172787905
966.8363606689552	0.019165726378560066	0.008227374404668808	0.005070994142442942
966.8506822522154	0.021420517936348915	0.004487658850848675	0.0030425963923335075
966.8650016783542	0.007891770452260971	0.009723260998725891	0.0020283975172787905
966.8793189473355	0.012401352636516094	0.006731488276273012	0.014198782853782177
966.893634059123	0.007891770452260971	0.006731488276273012	0.009127789177000523
966.9079470136807	0.010146561078727245	0.0	0.005070994142442942
966.9222578109722	0.0033821871038526297	0.002991772722452879	0.021298173815011978
966.9365664509618	0.0033821871038526297	0.005983545444905758	0.0010141987586393952
966.9508729336136	0.02029312215745449	0.004487658850848675	0.01115618646144867
966.9651772588915	0.006764374207705259	0.004487658850848675	0.006085192784667015
966.9794794267599	0.0033821871038526297	0.005983545444905758	0.0010141987586393952
966.9937794371831	0.0033821871038526297	0.003739715786650777	0.004056795034557581
967.0080772901255	0.007891770452260971	0.0007479431806132197	0.0070993914268910885
967.0223729855513	0.013528748415410519	0.0022438294254243374	0.0070993914268910885
967.0366665234254	0.009019165299832821	0.0022438294254243374	0.0030425963923335075
967.0509579037117	0.018038330599665642	0.002991772722452879	0.013184583745896816
967.0652471263757	0.01127395685762167	0.012715033255517483	0.018255578354001045
967.0795341913816	0.012401352636516094	0.002991772722452879	0.0070993914268910885
967.0938190986942	0.019165726378560066	0.014958863146603107	0.009127789177000523
967.1081018482786	0.007891770452260971	0.006731488276273012	0.017241379246115685
967.1223824400994	0.016910934820771217	0.0179506354033947	0.014198782853782177
967.1366608741218	0.0022547913249582052	0.011219147592782974	0.0020283975172787905
967.1509371503108	0.009019165299832821	0.006731488276273012	0.004056795034557581
967.1652112686317	0.007891770452260971	0.005983545444905758	0.0010141987586393952
967.1794832290495	0.0	0.003739715786650777	0.004056795034557581
967.1937530315297	0.007891770452260971	0.013462976552546024	0.009127789177000523
967.2080206760376	0.006764374207705259	0.003739715786650777	0.014198782853782177
967.2222861625382	0.0022547913249582052	0.0014958863612264395	0.0070993914268910885
967.2365494909977	0.013528748415410519	0.00897531770169735	0.008113590069115162
967.2508106613814	0.013528748415410519	0.0022438294254243374	0.0020283975172787905
967.2650696736546	0.01127395685762167	0.0014958863612264395	0.0
967.2793265277834	0.021420517936348915	0.008227374404668808	0.014198782853782177
967.2935812237333	0.03494926542043686	0.019446521997451782	0.01115618646144867
967.3078337614705	0.006764374207705259	0.007479431573301554	0.01115618646144867
967.3220841409608	0.010146561078727245	0.006731488276273012	0.014198782853782177
967.33633236217	0.015783540904521942	0.007479431573301554	0.014198782853782177
967.3505784250642	0.013528748415410519	0.002991772722452879	0.0070993914268910885
967.3648223296098	0.012401352636516094	0.003739715786650777	0.01217038556933403
967.3790640757727	0.005636978428810835	0.013462976552546024	0.006085192784667015
967.3933036635193	0.019165726378560066	0.013462976552546024	0.021298173815011978
967.407541092816	0.013528748415410519	0.006731488276273012	0.013184583745896816
967.4217763636293	0.013528748415410519	0.008227374404668808	0.0070993914268910885
967.4360094759253	0.012401352636516094	0.006731488276273012	0.008113590069115162
967.450240429671	0.0022547913249582052	0.006731488276273012	0.0030425963923335075
967.4644692248328	0.0011273956624791026	0.002991772722452879	0.0020283975172787905
967.4786958613774	0.0011273956624791026	0.002991772722452879	0.015212981961667538
967.4929203392717	0.005636978428810835	0.005983545444905758	0.01115618646144867
967.5071426584825	0.015783540904521942	0.002991772722452879	0.008113590069115162
967.5213628189765	0.021420517936348915	0.011967090889811516	0.015212981961667538
967.5355808207212	0.019165726378560066	0.004487658850848675	0.018255578354001045
967.5497966636829	0.015783540904521942	0.0014958863612264395	0.01217038556933403
967.5640103478295	0.007891770452260971	0.004487658850848675	0.013184583745896816
967.5782218731276	0.010146561078727245	0.008227374404668808	0.0010141987586393952
967.5924312395448	0.0011273956624791026	0.013462976552546024	0.0020283975172787905
967.6066384470483	0.02029312215745449	0.020194465294480324	0.020283976569771767
967.6208434956058	0.012401352636516094	0.003739715786650777	0.0010141987586393952
967.6350463851843	0.018038330599665642	0.003739715786650777	0.014198782853782177
967.6492471157517	0.012401352636516094	0.011219147592782974	0.0020283975172787905
967.6634456872754	0.0033821871038526297	0.0014958863612264395	0.0010141987586393952
967.6776420997231	0.007891770452260971	0.003739715786650777	0.015212981961667538
967.6918363530631	0.005636978428810835	0.003739715786650777	0.0030425963923335075
967.7060284472624	0.009019165299832821	0.007479431573301554	0.004056795034557581
967.7202183822894	0.006764374207705259	0.002991772722452879	0.006085192784667015
967.734406158112	0.006764374207705259	0.006731488276273012	0.01115618646144867
967.7485917746984	0.015783540904521942	0.011967090889811516	0.013184583745896816
967.7627752320165	0.02254791371524334	0.013462976552546024	0.01217038556933403
967.7769565300343	0.014656144194304943	0.007479431573301554	0.016227180138230324
967.7911356687205	0.019165726378560066	0.004487658850848675	0.010141988284885883
967.8053126480431	0.009019165299832821	0.00897531770169735	0.010141988284885883
967.8194874679706	0.012401352636516094	0.006731488276273012	0.005070994142442942
967.8336601284715	0.013528748415410519	0.008227374404668808	0.0070993914268910885
967.8478306295145	0.006764374207705259	0.004487658850848675	0.004056795034557581
967.8619989710678	0.012401352636516094	0.008227374404668808	0.006085192784667015
967.8761651531005	0.01127395685762167	0.006731488276273012	0.016227180138230324
967.8903291755812	0.018038330599665642	0.007479431573301554	0.018255578354001045
967.9044910384786	0.013528748415410519	0.002991772722452879	0.008113590069115162
967.9186507417617	0.015783540904521942	0.007479431573301554	0.01217038556933403
967.9328082853995	0.012401352636516094	0.00897531770169735	0.006085192784667015
967.9469636693609	0.012401352636516094	0.0	0.021298173815011978
967.9611168936152	0.019165726378560066	0.007479431573301554	0.004056795034557581
967.9752679581314	0.005636978428810835	0.0007479431806132197	0.0010141987586393952
967.989416862879	0.019165726378560066	0.0007479431806132197	0.014198782853782177
968.003563607827	0.016910934820771217	0.008227374404668808	0.009127789177000523
968.0177081929451	0.025930101051926613	0.002991772722452879	0.004056795034557581
968.0318506182024	0.018038330599665642	0.007479431573301554	0.006085192784667015
968.0459908835686	0.007891770452260971	0.009723260998725891	0.0070993914268910885
968.0601289890134	0.018038330599665642	0.011219147592782974	0.017241379246115685
968.0742649345066	0.01127395685762167	0.004487658850848675	0.0070993914268910885
968.0883987200174	0.023675309494137764	0.011967090889811516	0.010141988284885883
968.1025303455161	0.02480270527303219	0.010471204295754433	0.013184583745896816
968.1166598109725	0.014656144194304943	0.013462976552546024	0.009127789177000523
968.1307871163564	0.015783540904521942	0.002991772722452879	0.009127789177000523
968.144912261638	0.0045095826499164104	0.008227374404668808	0.0020283975172787905
968.1590352467872	0.007891770452260971	0.014210919849574566	0.0030425963923335075
968.1731560717743	0.0033821871038526297	0.005983545444905758	0.004056795034557581
968.1872747365694	0.02254791371524334	0.010471204295754433	0.015212981961667538
968.2013912411431	0.016910934820771217	0.006731488276273012	0.006085192784667015
968.2155055854657	0.016910934820771217	0.008227374404668808	0.014198782853782177
968.2296177695073	0.009019165299832821	0.007479431573301554	0.009127789177000523
968.2437277932386	0.005636978428810835	0.0022438294254243374	0.0070993914268910885
968.2578356566305	0.010146561078727245	0.00897531770169735	0.004056795034557581
968.2719413596533	0.007891770452260971	0.00897531770169735	0.008113590069115162
968.2860449022778	0.02254791371524334	0.007479431573301554	0.016227180138230324
968.3001462844749	0.0033821871038526297	0.003739715786650777	0.01217038556933403
968.3142455062153	0.009019165299832821	0.0014958863612264395	0.0010141987586393952
968.32834256747	0.02254791371524334	0.004487658850848675	0.009127789177000523
968.3424374682103	0.01127395685762167	0.00897531770169735	0.020283976569771767
968.3565302084069	0.012401352636516094	0.00897531770169735	0.013184583745896816
968.3706207880311	0.03269447758793831	0.013462976552546024	0.03346855938434601
968.3847092070541	0.013528748415410519	0.013462976552546024	0.01115618646144867
968.3987954654473	0.015783540904521942	0.004487658850848675	0.0070993914268910885
968.4128795631821	0.010146561078727245	0.0014958863612264395	0.0020283975172787905
968.4269615002296	0.009019165299832821	0.011219147592782974	0.01217038556933403
968.4410412765616	0.019165726378560066	0.005235602147877216	0.01217038556933403
968.4551188921495	0.015783540904521942	0.005983545444905758	0.016227180138230324
968.4691943469651	0.012401352636516094	0.017202692106366158	0.019269777461886406
968.4832676409801	0.03945884853601456	0.014958863146603107	0.010141988284885883
968.4973387741661	0.021420517936348915	0.010471204295754433	0.0020283975172787905
968.5114077464951	0.023675309494137764	0.006731488276273012	0.014198782853782177
968.5254745579393	0.02818489260971546	0.010471204295754433	0.019269777461886406
968.5395392084703	0.018038330599665642	0.006731488276273012	0.0030425963923335075
968.5536016980603	0.0033821871038526297	0.0007479431806132197	0.0010141987586393952
968.5676620266814	0.018038330599665642	0.006731488276273012	0.017241379246115685
968.5817201943058	0.014656144194304943	0.009723260998725891	0.0020283975172787905
968.5957762009059	0.02029312215745449	0.005235602147877216	0.006085192784667015
968.609830046454	0.009019165299832821	0.004487658850848675	0.004056795034557581
968.6238817309226	0.012401352636516094	0.004487658850848675	0.004056795034557581
968.6379312542838	0.015783540904521942	0.00897531770169735	0.0070993914268910885
968.6519786165105	0.010146561078727245	0.0007479431806132197	0.0020283975172787905
968.6660238175755	0.02029312215745449	0.002991772722452879	0.009127789177000523
968.6800668574513	0.009019165299832821	0.0014958863612264395	0.005070994142442942
968.6941077361104	0.013528748415410519	0.006731488276273012	0.0070993914268910885
968.7081464535261	0.0033821871038526297	0.005983545444905758	0.020283976569771767
968.7221830096711	0.016910934820771217	0.014210919849574566	0.01115618646144867
968.7362174045184	0.005636978428810835	0.005983545444905758	0.018255578354001045
968.7502496380409	0.01127395685762167	0.0007479431806132197	0.005070994142442942
968.7642797102121	0.009019165299832821	0.0007479431806132197	0.009127789177000523
968.778307621005	0.015783540904521942	0.013462976552546024	0.008113590069115162
968.7923333703926	0.021420517936348915	0.003739715786650777	0.0030425963923335075
968.8063569583486	0.015783540904521942	0.0	0.006085192784667015
968.8203783848463	0.015783540904521942	0.005235602147877216	0.015212981961667538
968.834397649859	0.0033821871038526297	0.005983545444905758	0.0030425963923335075
968.8484147533607	0.005636978428810835	0.008227374404668808	0.006085192784667015
968.8624296953246	0.0033821871038526297	0.005235602147877216	0.01217038556933403
968.8764424757245	0.02480270527303219	0.004487658850848675	0.0020283975172787905
968.8904530945342	0.0011273956624791026	0.0007479431806132197	0.004056795034557581
968.9044615517274	0.009019165299832821	0.00897531770169735	0.017241379246115685
968.9184678472783	0.02254791371524334	0.012715033255517483	0.02231237292289734
968.9324719811603	0.04284103587269783	0.020942408591508865	0.008113590069115162
968.9464739533481	0.02254791371524334	0.015706805512309074	0.013184583745896816
968.9604737638155	0.03494926542043686	0.01869857870042324	0.02535497024655342
968.9744714125367	0.012401352636516094	0.016454748809337616	0.004056795034557581
968.9884668994858	0.005636978428810835	0.0014958863612264395	0.006085192784667015
969.0024602246374	0.014656144194304943	0.011967090889811516	0.020283976569771767
969.0164513879656	0.007891770452260971	0.01869857870042324	0.026369167491793633
969.0304403894452	0.025930101051926613	0.015706805512309074	0.013184583745896816
969.0444272290504	0.02029312215745449	0.010471204295754433	0.01115618646144867
969.0584119067561	0.023675309494137764	0.00897531770169735	0.017241379246115685
969.0723944225365	0.013528748415410519	0.009723260998725891	0.015212981961667538
969.0863747763669	0.009019165299832821	0.013462976552546024	0.02535497024655342
969.1003529682218	0.016910934820771217	0.00897531770169735	0.017241379246115685
969.1143289980763	0.012401352636516094	0.004487658850848675	0.010141988284885883
969.128302865905	0.02480270527303219	0.006731488276273012	0.0233265720307827
969.1422745716833	0.025930101051926613	0.020942408591508865	0.026369167491793633
969.156244115386	0.012401352636516094	0.011219147592782974	0.019269777461886406
969.1702114969884	0.029312288388609886	0.010471204295754433	0.01217038556933403
969.1841767164657	0.013528748415410519	0.017202692106366158	0.017241379246115685
969.1981397737932	0.006764374207705259	0.009723260998725891	0.0233265720307827
969.2121006689463	0.021420517936348915	0.014210919849574566	0.020283976569771767
969.2260594019004	0.0	0.003739715786650777	0.019269777461886406
969.2400159726312	0.023675309494137764	0.005983545444905758	0.0233265720307827
969.253970381114	0.025930101051926613	0.010471204295754433	0.018255578354001045
969.2679226273247	0.023675309494137764	0.011967090889811516	0.028397565707564354
969.2818727112387	0.014656144194304943	0.010471204295754433	0.02434077113866806
969.295820632832	0.010146561078727245	0.017202692106366158	0.03448275849223137
969.3097663920806	0.029312288388609886	0.009723260998725891	0.01115618646144867
969.3237099889603	0.014656144194304943	0.014958863146603107	0.017241379246115685
969.3376514234471	0.02480270527303219	0.009723260998725891	0.017241379246115685
969.351590695517	0.023675309494137764	0.007479431573301554	0.02231237292289734
969.3655278051464	0.0045095826499164104	0.015706805512309074	0.02231237292289734
969.3794627523112	0.025930101051926613	0.010471204295754433	0.017241379246115685
969.3933955369878	0.025930101051926613	0.014958863146603107	0.014198782853782177
969.4073261591525	0.007891770452260971	0.014210919849574566	0.0070993914268910885
969.4212546187821	0.01127395685762167	0.009723260998725891	0.017241379246115685
969.4351809158525	0.007891770452260971	0.016454748809337616	0.015212981961667538
969.4491050503406	0.027057496830821037	0.005983545444905758	0.02231237292289734
969.4630270222232	0.015783540904521942	0.010471204295754433	0.005070994142442942
969.4769468314765	0.007891770452260971	0.004487658850848675	0.016227180138230324
969.4908644780778	0.015783540904521942	0.014210919849574566	0.021298173815011978
969.5047799620037	0.02029312215745449	0.011967090889811516	0.0070993914268910885
969.5186932832311	0.02029312215745449	0.00897531770169735	0.018255578354001045
969.532604441737	0.019165726378560066	0.007479431573301554	0.02434077113866806
969.5465134374986	0.02254791371524334	0.006731488276273012	0.03448275849223137
969.5604202704926	0.03043968416750431	0.007479431573301554	0.013184583745896816
969.5743249406968	0.02029312215745449	0.007479431573301554	0.0233265720307827
969.5882274480881	0.03043968416750431	0.009723260998725891	0.004056795034557581
969.602127792644	0.019165726378560066	0.011219147592782974	0.01115618646144867
969.6160259743417	0.021420517936348915	0.00897531770169735	0.010141988284885883
969.6299219931586	0.0033821871038526297	0.014210919849574566	0.0010141987586393952
969.6438158490727	0.015783540904521942	0.013462976552546024	0.006085192784667015
969.6577075420613	0.010146561078727245	0.007479431573301554	0.014198782853782177
969.6715970721019	0.025930101051926613	0.02243829518556595	0.020283976569771767
969.6854844391727	0.03269447758793831	0.017202692106366158	0.02535497024655342
969.6993696432513	0.012401352636516094	0.010471204295754433	0.019269777461886406
969.7132526843156	0.02480270527303219	0.010471204295754433	0.014198782853782177
969.7271335623436	0.023675309494137764	0.006731488276273012	0.018255578354001045
969.7410122773132	0.015783540904521942	0.0014958863612264395	0.006085192784667015
969.7548888292027	0.009019165299832821	0.011219147592782974	0.016227180138230324
969.7687632179902	0.014656144194304943	0.011967090889811516	0.015212981961667538
969.782635443654	0.019165726378560066	0.017202692106366158	0.020283976569771767
969.7965055061723	0.029312288388609886	0.010471204295754433	0.018255578354001045
969.8103734055233	0.02029312215745449	0.014210919849574566	0.01217038556933403
969.8242391416859	0.027057496830821037	0.00897531770169735	0.016227180138230324
969.8381027146385	0.027057496830821037	0.007479431573301554	0.027383366599678993
969.8519641243596	0.02254791371524334	0.021690351888537407	0.026369167491793633
969.8658233708277	0.023675309494137764	0.013462976552546024	0.019269777461886406
969.8796804540217	0.01127395685762167	0.007479431573301554	0.021298173815011978
969.8935353739206	0.012401352636516094	0.017202692106366158	0.01217038556933403
969.9073881305029	0.016910934820771217	0.009723260998725891	0.03549695760011673
969.9212387237479	0.0033821871038526297	0.010471204295754433	0.014198782853782177
969.9350871536344	0.03494926542043686	0.013462976552546024	0.018255578354001045
969.9489334201415	0.03945884853601456	0.0179506354033947	0.026369167491793633
969.9627775232484	0.03043968416750431	0.012715033255517483	0.013184583745896816
969.9766194629344	0.016910934820771217	0.013462976552546024	0.014198782853782177
969.9904592391784	0.021420517936348915	0.01869857870042324	0.016227180138230324
970.0042968519606	0.04058624431490898	0.02318623848259449	0.02434077113866806
970.0181323012595	0.036076661199331284	0.02243829518556595	0.010141988284885883
970.031965587055	0.021420517936348915	0.017202692106366158	0.03144016116857529
970.0457967093267	0.01127395685762167	0.009723260998725891	0.020283976569771767
970.0596256680543	0.014656144194304943	0.00897531770169735	0.009127789177000523
970.0734524632176	0.013528748415410519	0.017202692106366158	0.03245436027646065
970.0872770947959	0.027057496830821037	0.020942408591508865	0.03549695760011673
970.1010995627696	0.014656144194304943	0.003739715786650777	0.01217038556933403
970.1149198671181	0.02254791371524334	0.015706805512309074	0.029411764815449715
970.1287380078219	0.029312288388609886	0.008227374404668808	0.03144016116857529
970.1425539848609	0.023675309494137764	0.012715033255517483	0.01115618646144867
970.156367798215	0.019165726378560066	0.00897531770169735	0.02535497024655342
970.1701794478648	0.019165726378560066	0.005235602147877216	0.010141988284885883
970.1839889337903	0.023675309494137764	0.015706805512309074	0.03955375403165817
970.1977962559715	0.012401352636516094	0.013462976552546024	0.027383366599678993
970.2116014143896	0.031567081809043884	0.015706805512309074	0.0233265720307827
970.2254044090247	0.02029312215745449	0.021690351888537407	0.019269777461886406
970.2392052398571	0.010146561078727245	0.007479431573301554	0.01115618646144867
970.2530039068679	0.014656144194304943	0.008227374404668808	0.028397565707564354
970.2668004100374	0.013528748415410519	0.017202692106366158	0.03448275849223137
970.2805947493465	0.010146561078727245	0.006731488276273012	0.02231237292289734
970.294386924776	0.029312288388609886	0.014210919849574566	0.02535497024655342
970.3081769363067	0.03494926542043686	0.00897531770169735	0.018255578354001045
970.32196478392	0.014656144194304943	0.011967090889811516	0.020283976569771767
970.3357504675964	0.018038330599665642	0.020942408591508865	0.030425963923335075
970.3495339873173	0.015783540904521942	0.005235602147877216	0.020283976569771767
970.3633153430637	0.025930101051926613	0.0179506354033947	0.02535497024655342
970.3770945348172	0.033821869641542435	0.02243829518556595	0.020283976569771767
970.3908715625588	0.033821869641542435	0.0179506354033947	0.020283976569771767
970.40464642627	0.023675309494137764	0.021690351888537407	0.04563894495368004
970.4184191259321	0.014656144194304943	0.013462976552546024	0.016227180138230324
970.4321896615268	0.03494926542043686	0.017202692106366158	0.02535497024655342
970.4459580330357	0.031567081809043884	0.014210919849574566	0.0233265720307827
970.4597242404402	0.029312288388609886	0.02243829518556595	0.03144016116857529
970.4734882837225	0.023675309494137764	0.024682125076651573	0.021298173815011978
970.487250162864	0.02818489260971546	0.016454748809337616	0.01217038556933403
970.5010098778469	0.014656144194304943	0.016454748809337616	0.021298173815011978
970.5147674286528	0.027057496830821037	0.0179506354033947	0.04766734316945076
970.5285228152638	0.018038330599665642	0.016454748809337616	0.02434077113866806
970.5422760376623	0.027057496830821037	0.017202692106366158	0.015212981961667538
970.5560270958301	0.031567081809043884	0.019446521997451782	0.01217038556933403
970.5697759897495	0.036076661199331284	0.014958863146603107	0.0233265720307827
970.5835227194028	0.012401352636516094	0.016454748809337616	0.01115618646144867
970.5972672847726	0.025930101051926613	0.020942408591508865	0.019269777461886406
970.6110096858409	0.027057496830821037	0.02318623848259449	0.020283976569771767
970.6247499225906	0.02480270527303219	0.012715033255517483	0.03955375403165817
970.638487995004	0.029312288388609886	0.009723260998725891	0.01217038556933403
970.6522239030637	0.031567081809043884	0.014958863146603107	0.027383366599678993
970.6659576467528	0.02029312215745449	0.015706805512309074	0.021298173815011978
970.6796892260535	0.033821869641542435	0.019446521997451782	0.029411764815449715
970.6934186409493	0.033821869641542435	0.006731488276273012	0.03144016116857529
970.7071458914226	0.03945884853601456	0.02318623848259449	0.018255578354001045
970.7208709774566	0.03269447758793831	0.01869857870042324	0.026369167491793633
970.7345938990343	0.025930101051926613	0.017202692106366158	0.015212981961667538
970.7483146561389	0.023675309494137764	0.020942408591508865	0.019269777461886406
970.7620332487535	0.015783540904521942	0.0179506354033947	0.021298173815011978
970.7757496768613	0.04058624431490898	0.017202692106366158	0.026369167491793633
970.7894639404461	0.029312288388609886	0.01869857870042324	0.027383366599678993
970.8031760394907	0.021420517936348915	0.028421839699149132	0.01115618646144867
970.8168859739789	0.0	0.020194465294480324	0.03144016116857529
970.830593743894	0.016910934820771217	0.012715033255517483	0.02535497024655342
970.84429934922	0.029312288388609886	0.028421839699149132	0.04868154227733612
970.8580027899403	0.033821869641542435	0.020194465294480324	0.03651115670800209
970.8717040660388	0.03833145275712013	0.029917726293206215	0.053752534091472626
970.8854031774991	0.04284103587269783	0.019446521997451782	0.12271805107593536
970.8991001243054	0.027057496830821037	0.019446521997451782	0.5993914604187012
970.9127949064414	0.029312288388609886	0.026178009808063507	1.0
970.9264875238912	0.025930101051926613	0.015706805512309074	0.5365111827850342
970.9401779766388	0.04735061898827553	0.03739715740084648	0.5831642746925354
970.9538662646686	0.051860202103853226	0.034405384212732315	0.9381338953971863
970.9675523879647	0.06538895517587662	0.052356019616127014	0.5750507116317749
970.9812363465115	0.06538895517587662	0.13911741971969604	0.3022312521934509
970.9949181402933	0.08906426280736923	0.2677636444568634	0.14097362756729126
971.0085977692945	0.22435174882411957	0.42483171820640564	0.08620689809322357
971.0222752334996	0.6324689984321594	0.6529543995857239	0.05780933052301407
971.0359505328934	0.8940247893333435	1.0	0.05679513141512871
971.0496236674604	0.7429537773132324	0.6783844232559204	0.042596347630023956
971.0632946371852	0.7136414647102356	0.36125653982162476	0.02434077113866806
971.0769634420528	1.0	0.18548990786075592	0.021298173815011978
971.0906300820479	0.8737316727638245	0.08750934898853302	0.03955375403165817
971.1042945571556	0.49041712284088135	0.0628272220492363	0.027383366599678993
971.1179568673609	0.2987598776817322	0.03216155618429184	0.030425963923335075
971.1316170126487	0.17812852561473846	0.0359012708067894	0.027383366599678993
971.1452749930043	0.12965050339698792	0.02692595310509205	0.017241379246115685
971.1589308084127	0.09244644641876221	0.02243829518556595	0.029411764815449715
971.1725844588593	0.054114993661642075	0.025430066511034966	0.02535497024655342
971.1862359443297	0.06087936833500862	0.025430066511034966	0.030425963923335075
971.199885264809	0.03494926542043686	0.011967090889811516	0.029411764815449715
971.2135324202826	0.02818489260971546	0.013462976552546024	0.019269777461886406
971.2271774107364	0.04509582743048668	0.03290949761867523	0.030425963923335075
971.2408202361557	0.027057496830821037	0.014958863146603107	0.04361054673790932
971.2544608965264	0.07102593034505844	0.0179506354033947	0.041582148522138596
971.2680993918342	0.036076661199331284	0.0359012708067894	0.03448275849223137
971.2817357220649	0.027057496830821037	0.015706805512309074	0.029411764815449715
971.2953698872045	0.033821869641542435	0.02318623848259449	0.014198782853782177
971.309001887239	0.03043968416750431	0.021690351888537407	0.04563894495368004
971.3226317221541	0.03269447758793831	0.029169782996177673	0.026369167491793633
971.3362593919363	0.03269447758793831	0.020194465294480324	0.02231237292289734
971.3498848965716	0.046223223209381104	0.02318623848259449	0.0233265720307827
971.3635082360464	0.043968431651592255	0.024682125076651573	0.026369167491793633
971.3771294103468	0.043968431651592255	0.011967090889811516	0.026369167491793633
971.3907484194593	0.03269447758793831	0.019446521997451782	0.0233265720307827
971.4043652633703	0.03494926542043686	0.009723260998725891	0.02231237292289734
971.4179799420665	0.03720405697822571	0.016454748809337616	0.04563894495368004
971.4315924555342	0.046223223209381104	0.038893043994903564	0.02535497024655342
971.4452028037604	0.05862457677721977	0.04712041839957237	0.03144016116857529
971.4588109867315	0.04058624431490898	0.028421839699149132	0.027383366599678993
971.4724170044346	0.03043968416750431	0.024682125076651573	0.016227180138230324
971.4860208568563	0.03043968416750431	0.02692595310509205	0.029411764815449715
971.4996225439837	0.021420517936348915	0.021690351888537407	0.016227180138230324
971.5132220658038	0.03269447758793831	0.020942408591508865	0.028397565707564354
971.5268194223038	0.018038330599665642	0.024682125076651573	0.028397565707564354
971.5404146134706	0.02818489260971546	0.01869857870042324	0.0233265720307827
971.5540076392914	0.04058624431490898	0.013462976552546024	0.0233265720307827
971.5675984997538	0.03833145275712013	0.020194465294480324	0.026369167491793633
971.5811871948447	0.03494926542043686	0.020194465294480324	0.0233265720307827
971.594773724552	0.033821869641542435	0.030665669590234756	0.018255578354001045
971.608358088863	0.02480270527303219	0.013462976552546024	0.03346855938434601
971.6219402877653	0.04847801476716995	0.024682125076651573	0.03955375403165817
971.6355203212462	0.0552423894405365	0.02767389640212059	0.03752535581588745
971.6490981892939	0.03494926542043686	0.01869857870042324	0.0233265720307827
971.6626738918958	0.051860202103853226	0.035153329372406006	0.03853955492377281
971.67624742904	0.03043968416750431	0.02393418177962303	0.008113590069115162
971.6898188007144	0.033821869641542435	0.02243829518556595	0.030425963923335075
971.7033880069066	0.03833145275712013	0.03739715740084648	0.03955375403165817
971.7169550476051	0.03494926542043686	0.017202692106366158	0.03245436027646065
971.7305199227977	0.029312288388609886	0.02243829518556595	0.027383366599678993
971.7440826324728	0.027057496830821037	0.02318623848259449	0.03144016116857529
971.7576431766186	0.041713640093803406	0.02318623848259449	0.030425963923335075
971.7712015552232	0.04509582743048668	0.02318623848259449	0.03853955492377281
971.7847577682753	0.031567081809043884	0.029917726293206215	0.03245436027646065
971.7983118157632	0.051860202103853226	0.020194465294480324	0.013184583745896816
971.8118636976757	0.041713640093803406	0.012715033255517483	0.03144016116857529
971.8254134140009	0.02254791371524334	0.03216155618429184	0.02434077113866806
971.8389609647278	0.04058624431490898	0.020942408591508865	0.04462474584579468
971.8525063498452	0.04284103587269783	0.02692595310509205	0.03245436027646065
971.8660495693415	0.05749718099832535	0.0359012708067894	0.05983772873878479
971.8795906232059	0.04735061898827553	0.02767389640212059	0.03245436027646065
971.8931295114274	0.04058624431490898	0.02767389640212059	0.03752535581588745
971.9066662339949	0.036076661199331284	0.03365744277834892	0.028397565707564354
971.9202007908974	0.04058624431490898	0.03141361102461815	0.03752535581588745
971.9337331821242	0.0552423894405365	0.020942408591508865	0.026369167491793633
971.9472634076644	0.033821869641542435	0.02767389640212059	0.02535497024655342
971.9607914675075	0.043968431651592255	0.021690351888537407	0.0233265720307827
971.9743173616425	0.04735061898827553	0.013462976552546024	0.019269777461886406
971.9878410900592	0.04284103587269783	0.029917726293206215	0.02434077113866806
972.0013626527468	0.03720405697822571	0.009723260998725891	0.0233265720307827
972.014882049695	0.046223223209381104	0.020194465294480324	0.03752535581588745
972.0283992808933	0.036076661199331284	0.03216155618429184	0.03144016116857529
972.0419143463316	0.04960541054606438	0.02692595310509205	0.04361054673790932
972.0554272459997	0.04509582743048668	0.020194465294480324	0.03549695760011673
972.0689379798871	0.04284103587269783	0.019446521997451782	0.03448275849223137
972.0824465479841	0.027057496830821037	0.028421839699149132	0.04563894495368004
972.0959529502805	0.036076661199331284	0.02243829518556595	0.03549695760011673
972.1094571867662	0.036076661199331284	0.02318623848259449	0.03448275849223137
972.1229592574317	0.03945884853601456	0.02318623848259449	0.03245436027646065
972.1364591622669	0.029312288388609886	0.01869857870042324	0.03346855938434601
972.1499569012619	0.02818489260971546	0.01869857870042324	0.028397565707564354
972.1634524744074	0.036076661199331284	0.00897531770169735	0.018255578354001045
972.1769458816937	0.04509582743048668	0.017202692106366158	0.028397565707564354
972.190437123111	0.041713640093803406	0.04263275861740112	0.041582148522138596
972.20392619865	0.06087936833500862	0.02243829518556595	0.030425963923335075
972.2174131083013	0.054114993661642075	0.028421839699149132	0.04361054673790932
972.2308978520556	0.04735061898827553	0.017202692106366158	0.02434077113866806
972.2443804299036	0.033821869641542435	0.0179506354033947	0.018255578354001045
972.2578608418362	0.03494926542043686	0.024682125076651573	0.03955375403165817
972.2713390878439	0.0552423894405365	0.034405384212732315	0.05070994049310684
972.284815167918	0.041713640093803406	0.026178009808063507	0.03549695760011673
972.2982890820496	0.021420517936348915	0.020942408591508865	0.018255578354001045
972.3117608302296	0.027057496830821037	0.019446521997451782	0.03651115670800209
972.325230412449	0.03833145275712013	0.0179506354033947	0.030425963923335075
972.3386978286991	0.03494926542043686	0.019446521997451782	0.03245436027646065
972.3521630789713	0.04509582743048668	0.020942408591508865	0.03853955492377281
972.365626163257	0.041713640093803406	0.025430066511034966	0.04563894495368004
972.3790870815475	0.043968431651592255	0.035153329372406006	0.03448275849223137
972.3925458338342	0.03494926542043686	0.028421839699149132	0.027383366599678993
972.406002420109	0.013528748415410519	0.014958863146603107	0.02231237292289734
972.4194568403631	0.03720405697822571	0.021690351888537407	0.02535497024655342
972.4329090945882	0.03945884853601456	0.03814510256052017	0.027383366599678993
972.4463591827766	0.05636978521943092	0.02318623848259449	0.026369167491793633
972.4598071049196	0.031567081809043884	0.02767389640212059	0.04969574138522148
972.4732528610094	0.03833145275712013	0.026178009808063507	0.027383366599678993
972.4866964510378	0.031567081809043884	0.028421839699149132	0.019269777461886406
972.5001378749969	0.05636978521943092	0.03739715740084648	0.029411764815449715
972.5135771328789	0.05298759788274765	0.03216155618429184	0.04361054673790932
972.5270142246757	0.04735061898827553	0.030665669590234756	0.017241379246115685
972.54044915038	0.033821869641542435	0.034405384212732315	0.026369167491793633
972.5538819099837	0.04058624431490898	0.021690351888537407	0.026369167491793633
972.5673125034793	0.04058624431490898	0.015706805512309074	0.019269777461886406
972.5807409308594	0.02480270527303219	0.025430066511034966	0.013184583745896816
972.5941671921163	0.031567081809043884	0.020194465294480324	0.03651115670800209
972.6075912872426	0.04847801476716995	0.02767389640212059	0.03955375403165817
972.6210132162313	0.043968431651592255	0.029169782996177673	0.04361054673790932
972.6344329790747	0.05298759788274765	0.03664921596646309	0.04766734316945076
972.6478505757659	0.051860202103853226	0.028421839699149132	0.04361054673790932
972.6612660062976	0.03945884853601456	0.03141361102461815	0.04056795313954353
972.6746792706628	0.054114993661642075	0.025430066511034966	0.026369167491793633
972.6880903688543	0.04284103587269783	0.020942408591508865	0.030425963923335075
972.7014993008655	0.04847801476716995	0.03141361102461815	0.03144016116857529
972.7149060666893	0.03043968416750431	0.019446521997451782	0.02231237292289734
972.7283106663191	0.043968431651592255	0.02243829518556595	0.04766734316945076
972.741713099748	0.041713640093803406	0.034405384212732315	0.02535497024655342
972.7551133669693	0.03945884853601456	0.021690351888537407	0.03549695760011673
972.7685114679765	0.051860202103853226	0.028421839699149132	0.028397565707564354
972.7819074027632	0.02818489260971546	0.02692595310509205	0.04563894495368004
972.7953011713229	0.03833145275712013	0.029169782996177673	0.04868154227733612
972.8086927736491	0.05749718099832535	0.04038893058896065	0.03144016116857529
972.8220822097355	0.05636978521943092	0.04038893058896065	0.03144016116857529
972.835469479576	0.03833145275712013	0.024682125076651573	0.029411764815449715
972.8488545831641	0.05636978521943092	0.02243829518556595	0.03955375403165817
972.8622375204941	0.04284103587269783	0.026178009808063507	0.02535497024655342
972.8756182915597	0.029312288388609886	0.017202692106366158	0.03651115670800209
972.888996896355	0.02818489260971546	0.020194465294480324	0.021298173815011978
972.9023733348743	0.04058624431490898	0.019446521997451782	0.030425963923335075
972.9157476071114	0.02029312215745449	0.02243829518556595	0.0466531440615654
972.9291197130606	0.04735061898827553	0.043380703777074814	0.04563894495368004
972.9424896527164	0.08004509657621384	0.048616304993629456	0.041582148522138596
972.9558574260731	0.05749718099832535	0.03739715740084648	0.07302231341600418
972.969223033125	0.0507328063249588	0.02767389640212059	0.04056795313954353
972.982586473867	0.029312288388609886	0.029917726293206215	0.03245436027646065
972.9959477482929	0.04284103587269783	0.025430066511034966	0.019269777461886406
973.0093068563982	0.036076661199331284	0.025430066511034966	0.03245436027646065
973.0226637981772	0.03833145275712013	0.017202692106366158	0.026369167491793633
973.0360185736247	0.041713640093803406	0.014210919849574566	0.03245436027646065
973.0493711827355	0.03494926542043686	0.03739715740084648	0.0233265720307827
973.0627216255048	0.033821869641542435	0.03141361102461815	0.03955375403165817
973.0760699019272	0.03833145275712013	0.021690351888537407	0.03245436027646065
973.089416011998	0.054114993661642075	0.02243829518556595	0.04361054673790932
973.1027599557123	0.04960541054606438	0.02767389640212059	0.03651115670800209
973.1161017330652	0.04960541054606438	0.02767389640212059	0.03955375403165817
973.129441344052	0.03833145275712013	0.02692595310509205	0.04563894495368004
973.1427787886681	0.03720405697822571	0.024682125076651573	0.026369167491793633
973.1561140669088	0.03720405697822571	0.021690351888537407	0.03448275849223137
973.1694471787696	0.03945884853601456	0.02393418177962303	0.03752535581588745
973.182778124246	0.02818489260971546	0.03216155618429184	0.03752535581588745
973.1961069033337	0.04509582743048668	0.021690351888537407	0.0466531440615654
973.2094335160282	0.04058624431490898	0.02318623848259449	0.03651115670800209
973.2227579623253	0.062006764113903046	0.03664921596646309	0.03651115670800209
973.2360802422211	0.02254791371524334	0.03365744277834892	0.042596347630023956
973.249400355711	0.04284103587269783	0.025430066511034966	0.03144016116857529
973.2627183027912	0.06877113878726959	0.03365744277834892	0.018255578354001045
973.2760340834578	0.051860202103853226	0.014210919849574566	0.03549695760011673
973.2893476977067	0.033821869641542435	0.035153329372406006	0.02535497024655342
973.3026591455341	0.03720405697822571	0.016454748809337616	0.0233265720307827
973.3159684269363	0.03043968416750431	0.025430066511034966	0.02231237292289734
973.3292755419092	0.029312288388609886	0.017202692106366158	0.019269777461886406
973.3425804904498	0.023675309494137764	0.007479431573301554	0.020283976569771767
973.3558832725539	0.03833145275712013	0.024682125076651573	0.02434077113866806
973.3691838882185	0.04960541054606438	0.029169782996177673	0.03651115670800209
973.3824823374396	0.043968431651592255	0.026178009808063507	0.03853955492377281
973.3957786202144	0.031567081809043884	0.029169782996177673	0.027383366599678993
973.4090727365393	0.019165726378560066	0.02767389640212059	0.04462474584579468
973.4223646864109	0.03494926542043686	0.03290949761867523	0.03144016116857529
973.4356544698265	0.023675309494137764	0.02393418177962303	0.028397565707564354
973.4489420867825	0.023675309494137764	0.019446521997451782	0.03651115670800209
973.4622275372764	0.04735061898827553	0.017202692106366158	0.027383366599678993
973.4755108213046	0.029312288388609886	0.017202692106366158	0.03144016116857529
973.4887919388647	0.03720405697822571	0.02393418177962303	0.02535497024655342
973.5020708899536	0.046223223209381104	0.020942408591508865	0.03144016116857529
973.5153476745687	0.041713640093803406	0.030665669590234756	0.03651115670800209
973.5286222927073	0.04735061898827553	0.05011219158768654	0.03752535581588745
973.5418947443666	0.04960541054606438	0.0359012708067894	0.04766734316945076
973.5551650295441	0.036076661199331284	0.04113687202334404	0.052738334983587265
973.5684331482374	0.0507328063249588	0.0179506354033947	0.03144016116857529
973.5816991004442	0.02818489260971546	0.01869857870042324	0.02535497024655342
973.594962886162	0.03043968416750431	0.020194465294480324	0.015212981961667538
973.6082245053884	0.03269447758793831	0.016454748809337616	0.026369167491793633
973.6214839581211	0.043968431651592255	0.02243829518556595	0.03448275849223137
973.6347412443585	0.029312288388609886	0.03964098542928696	0.04056795313954353
973.6479963640979	0.03494926542043686	0.012715033255517483	0.028397565707564354
973.6612493173376	0.046223223209381104	0.02243829518556595	0.017241379246115685
973.6745001040757	0.04960541054606438	0.035153329372406006	0.03853955492377281
973.6877487243102	0.04847801476716995	0.02393418177962303	0.03651115670800209
973.7009951780393	0.03945884853601456	0.035153329372406006	0.054766733199357986
973.7142394652614	0.051860202103853226	0.02243829518556595	0.04766734316945076
973.7274815859744	0.033821869641542435	0.030665669590234756	0.041582148522138596
973.7407215401771	0.04509582743048668	0.02692595310509205	0.03346855938434601
973.753959327868	0.023675309494137764	0.021690351888537407	0.005070994142442942
973.7671949490455	0.03945884853601456	0.03290949761867523	0.042596347630023956
973.7804284037081	0.05636978521943092	0.026178009808063507	0.02434077113866806
973.7936596918546	0.033821869641542435	0.026178009808063507	0.04868154227733612
973.8068888134836	0.04960541054606438	0.030665669590234756	0.04056795313954353
973.8201157685941	0.054114993661642075	0.01869857870042324	0.020283976569771767
973.8333405571849	0.04847801476716995	0.02393418177962303	0.016227180138230324
973.8465631792549	0.041713640093803406	0.020942408591508865	0.04462474584579468
973.8597836348031	0.05749718099832535	0.03216155618429184	0.04766734316945076
973.8730019238285	0.0597519725561142	0.019446521997451782	0.04462474584579468
973.8862180463304	0.04735061898827553	0.029169782996177673	0.03549695760011673
973.8994320023079	0.05298759788274765	0.029917726293206215	0.03245436027646065
973.9126437917605	0.021420517936348915	0.019446521997451782	0.03955375403165817
973.9258534146871	0.03043968416750431	0.011967090889811516	0.026369167491793633
973.9390608710876	0.029312288388609886	0.02243829518556595	0.030425963923335075
973.9522661609612	0.04735061898827553	0.03739715740084648	0.026369167491793633
973.9654692843076	0.0597519725561142	0.0359012708067894	0.027383366599678993
973.9786702411261	0.04509582743048668	0.0359012708067894	0.053752534091472626
973.9918690314169	0.051860202103853226	0.021690351888537407	0.03346855938434601
974.0050656551792	0.05749718099832535	0.05086013302206993	0.06186612695455551
974.0182601124134	0.04735061898827553	0.035153329372406006	0.03955375403165817
974.0314524031189	0.03494926542043686	0.026178009808063507	0.03549695760011673
974.0446425272959	0.033821869641542435	0.020942408591508865	0.04563894495368004
974.0578304849444	0.05636978521943092	0.028421839699149132	0.03448275849223137
974.0710162760643	0.05862457677721977	0.020194465294480324	0.03346855938434601
974.0841999006561	0.025930101051926613	0.024682125076651573	0.0233265720307827
974.0973813587199	0.036076661199331284	0.02767389640212059	0.027383366599678993
974.1105606502557	0.0552423894405365	0.029169782996177673	0.0466531440615654
974.1237377752643	0.04735061898827553	0.029917726293206215	0.041582148522138596
974.1369127337459	0.05749718099832535	0.02393418177962303	0.042596347630023956
974.1500855257011	0.043968431651592255	0.019446521997451782	0.03144016116857529
974.1632561511303	0.021420517936348915	0.028421839699149132	0.029411764815449715
974.1764246100344	0.04847801476716995	0.02393418177962303	0.042596347630023956
974.1895909024138	0.02818489260971546	0.02393418177962303	0.03245436027646065
974.2027550282694	0.025930101051926613	0.029917726293206215	0.015212981961667538
974.2159169876022	0.04509582743048668	0.02692595310509205	0.03346855938434601
974.2290767804129	0.02480270527303219	0.020194465294480324	0.03752535581588745
974.2422344067026	0.03720405697822571	0.013462976552546024	0.02231237292289734
974.2553898664722	0.041713640093803406	0.016454748809337616	0.03853955492377281
974.2685431597229	0.04847801476716995	0.028421839699149132	0.016227180138230324
974.2816942864558	0.0507328063249588	0.03141361102461815	0.03955375403165817
974.2948432466724	0.04058624431490898	0.038893043994903564	0.054766733199357986
