# Supplementary material for: Coherence in cooperative photon emission from indistinguishable quantum emitters
Source: Sci Adv. 2022 Mar 18;8(11):eabm8171. doi: 10.1126/sciadv.abm8171 (PMC8932659; doi:10.1126/sciadv.abm8171)
Supplement: Supplementary file 2 — Dataset [file sciadv.abm8171_dataset.zip › dataset_coherence_cooperative/2c.csv]

X (um)	Y (um)	Normalized Intensity	X: Data QD1	X: Data QD2	X: Fit QD1	X: Fit QD2	Y: Data QD1	Y: Data QD2	Y: Fit QD1	Y: Fit QD2
-2.15	-2.05	[ 0.00154679 -0.0007734 0.00309358 0.0007734 0.00255973 0. -0.00170648 0.0059727 0.0007734 0.00085324 0.00426621 0.00696056 0.00682594 0.00255973 0.0059727 0.01450512 0.01109215 0.00511945 0.00341297 0.00341297 0.00511945 0.00232019 0.00309358 0.00341297 0.00341297 0.00170648 0. 0.00938567 0.00085324 0.00511945 0. 0.00464037 -0.00085324 0.00386698 0.00541377 0.00928074 0.00850735 0.00511945 0.005…	0.006960557	-0.0076791807	1.7926218773658902e-12	8.343319565587549e-18	-0.0015467904	0.0059726965	1.3235990581231053e-07	8.67074521092396e-05
-2.107142857142857	-2.007142857142857	[ 0.01005414 0.00541377 0.00541377 0.00085324 -0.00255973 0. 0.00541377 0.00386698 0. 0.00085324 0.00085324 0.00170648 0.00767918 0.00464037 0.00255973 0.00085324 -0.00085324 0. 0.00464037 0.0007734 0.00309358 0.00341297 0. 0.00618716 0.00341297 0.00341297 0.00170648 0.00255973 0.00309358 0. -0.0007734 0.00511945 0.00232019 0.00386698 0.00386698 0.00255973 0.00511945 0.00085324 0.00309358 0.01023…	-0.0007733952	-0.0042662118	5.835676002827242e-12	3.4731558574835225e-17	0.0077339523	0.0042662118	2.413235035561335e-07	0.00013104153173953737
-2.064285714285714	-1.9642857142857144	[ 0.00085324 0.0007734 0.00541377 0.01109215 0.0007734 -0.00232019 0.00618716 0.00232019 0.00464037 0.00767918 0.00682594 0.00170648 0.01109215 0.00853242 0.00426621 0.00938567 0.00309358 0.0059727 0.00085324 0. 0.00170648 0.00154679 0.00170648 -0.00154679 0.00232019 0.00232019 0.00085324 0.00426621 0.0059727 0.00085324 0.00232019 0.00541377 0.00154679 0.00085324 0.00938567 0.01023891 0.00154679 …	0.0	0.0059726965	1.8503187028520188e-11	1.408194831301177e-16	-0.0038669761	0.0042662118	4.3490237723500326e-07	0.00019620082422621316
-2.0214285714285714	-1.9214285714285717	[ 0.00511945 0.00386698 0.00341297 -0.0059727 0.00309358 -0.00309358 -0.00154679 -0.00085324 0.00938567 0.00618716 0. 0.00682594 -0.00085324 0.00154679 -0.0007734 0.00255973 0.00696056 0.00928074 0.00464037 -0.00464037 -0.00170648 0.00170648 0. -0.0007734 0. 0. 0.00255973 0.00511945 0.0059727 0.0059727 0.00682594 0.00341297 0.00309358 0.00170648 0.00255973 0.0059727 0.00541377 0.01109215 0.003412…	0.0	-0.0008532423	5.714191525793981e-11	5.561017964505839e-16	0.0023201855	0.0017064846	7.746988811570549e-07	0.0002910261569965501
-1.9785714285714282	-1.878571428571429	[ 0.00541377 0.00341297 0.0059727 0.0059727 0.00426621 0. 0.00696056 0.00767918 0.00309358 0.00938567 0.00341297 0.00850735 0.00170648 0.00696056 0.00341297 0.00696056 0.00255973 0. 0.0007734 0.00232019 0.00386698 0.00232019 -0.0007734 0.00255973 0.00426621 0.00170648 0.00426621 -0.0007734 0.00773395 0.00255973 0.00085324 0. 0.00618716 0.01109215 0.01194539 0.00511945 0.00341297 0.01365188 0.0162…	0.0015467904	0.009385666	1.718762755441657e-10	2.138941609317832e-15	0.0015467904	0.0042662118	1.3640273025502478e-06	0.0004276638603816868
-1.9357142857142855	-1.8357142857142863	[ 0.00850735 0.00309358 0.00511945 0.01109215 0.00541377 0.00426621 0.00170648 0. 0.00085324 0.00426621 0.00170648 0.00170648 0.01082753 0.00232019 0.00511945 0.01279863 -0.00618716 0.00170648 0. 0.0059727 0.00255973 0.00232019 0.00232019 -0.00085324 0.00464037 0.00232019 -0.00255973 -0.00085324 0.00511945 0.00773395 -0.00085324 0.00170648 0.0007734 0.00682594 0.00853242 0.01279863 0.00938567 0.0…	0.0061871614	-0.0042662118	5.03535347611204e-10	8.01302760275426e-15	0.004640371	0.0017064846	2.373898714410688e-06	0.0006226047212775771
-1.8928571428571426	-1.7928571428571436	[ 0.00541377 0.00426621 -0.00309358 0.00511945 0.00767918 0.00511945 0.00426621 0.00682594 0.00170648 -0.0007734 0.00682594 0. -0.00386698 0.00170648 0.00154679 0.00154679 0.01023891 0. 0.00341297 0.00938567 -0.0007734 -0.00309358 -0.0007734 0.01962457 0.00464037 0.00464037 0.0007734 0.0007734 0.00154679 -0.00154679 0.00853242 0.0059727 0.0059727 0.00682594 0.01279863 0.00341297 0.01237432 0.0054…	0.004640371	0.0008532423	1.4368018515050427e-09	2.9237984221822525e-14	0.0030935807	0.0034129692	4.083666755573805e-06	0.0008979695247478731
-1.8499999999999996	-1.7500000000000009	[ 0.00426621 0.00170648 0.00154679 0.00928074 0.00255973 -0.00154679 0.00170648 0.00341297 0.00341297 0.00341297 0.00773395 0.00232019 0.00085324 0.00255973 0.00255973 0.00309358 -0.0007734 0. 0.00154679 0.00541377 0.00464037 0.0007734 0.00386698 0. 0.00464037 0.00464037 0.00773395 0.00938567 0.00232019 0.00309358 -0.00170648 0.0059727 0.00341297 0.01279863 0.01791809 0.01365188 0.00426621 0.0136…	0.0015467904	0.0042662118	3.9931597261552e-09	1.0390855248775126e-13	0.0007733952	0.0034129692	6.9436431180770984e-06	0.0012830693079826845
-1.8071428571428567	-1.7071428571428582	[ 0.00426621 0.00682594 0.00426621 0.00464037 0.00426621 0.00511945 0.00309358 0.00154679 0.00426621 0.00170648 0.00618716 -0.00255973 0.0007734 0.01023891 0.00773395 0. 0.00232019 0.00426621 0.00341297 0.00154679 0.00464037 0.00170648 0.00541377 0.0007734 0.00386698 0.00154679 0.00464037 0.00170648 0.00696056 0.00767918 0.00232019 0.00511945 0.00341297 0.02047782 0.01450512 0.00938567 0.02303754…	0.0	0.0059726965	1.0809095973037214e-08	3.596733344426052e-13	0.0023201855	0.0068259384	1.1670070387333112e-05	0.0018162597782117168
-1.7642857142857138	-1.6642857142857155	[ 0.00541377 -0.00464037 0.00309358 0. -0.00085324 0.00541377 0.00541377 -0.00085324 0.00255973 0.0007734 0.0007734 0.0007734 0.00170648 0.00232019 0.0007734 0.00170648 -0.00085324 0.00170648 -0.00154679 0.00309358 0.00085324 0.01109215 0. 0. 0.00255973 0.00341297 0.01023891 0.01450512 0.00255973 0.00386698 0.0059727 0.0059727 0.01279863 0.01706485 0.0059727 0.01450512 0.01877133 0.0221843 0.0238…	0.0038669761	0.010238908	2.849803731867483e-08	1.2126019612365854e-12	0.0038669761	-0.002559727	1.9386907894048e-05	0.002547095008784645
-1.7214285714285709	-1.6214285714285728	[ 0.00511945 0. 0.0007734 -0.00309358 0.00511945 -0.0007734 0.00255973 0.00309358 -0.00154679 0.00255973 0.00682594 0.00154679 0.00618716 -0.00232019 0.00255973 0.00511945 0. 0.00154679 0.0007734 0.00170648 0.00232019 0.00341297 0.00773395 -0.0007734 0.00464037 0.00232019 0.00464037 0.00386698 0.00511945 0.00426621 0.01005414 0.01535836 0.00464037 0.02047782 0.01023891 0.02133106 0.02901024 0.027…	0.0015467904	0.0068259384	7.318017034446624e-08	3.9818176771684035e-12	-0.0023201855	0.0068259384	3.183410218000404e-05	0.003538764440638197
-1.678571428571428	-1.57857142857143	[ 0.00682594 0.00309358 0.00085324 -0.00154679 0.00426621 -0.0007734 -0.0007734 0.00773395 0.00511945 0.00255973 0.00696056 0.00309358 0.00170648 0.00696056 0.00232019 0.00154679 0.00170648 0.00255973 0.00232019 0.00255973 0. 0.00541377 0.01023891 0.00618716 0. 0.01109215 -0.0007734 0.00682594 0.0162116 0.01450512 0.02047782 0.01365188 0.01365188 0.01791809 0.00938567 0.02047782 0.00938567 0.0255…	-0.0054137665	0.0068259384	1.8303104892672465e-07	1.2734959059587221e-11	0.0061871614	0.0042662118	5.166847604139255e-05	0.004870768568010728
-1.6357142857142852	-1.5357142857142874	[ 0.00386698 0.00170648 -0.00154679 0.00773395 0.00154679 0.00255973 0.00232019 -0.0007734 0.0059727 0.0007734 -0.00511945 -0.00170648 0.00618716 0.00541377 0. 0.00170648 0.00773395 0.00232019 0.00085324 0.0007734 0.00541377 0.00309358 0.00341297 0.00170648 0.0059727 0.0059727 0.00085324 0.00938567 0.00426621 0.01365188 0.01023891 0.0059727 0.02389079 0.02730375 0.02645051 0.02133106 0.03156997 0…	0.0015467904	0.011092151	4.4587077640534414e-07	3.9670421490709067e-11	0.0015467904	0.0008532423	8.289105858467149e-05	0.006641752155527492
-1.592857142857142	-1.4928571428571447	[ 0.00085324 -0.00255973 0.00309358 0.00085324 -0.00341297 -0.00154679 0.00232019 0.00309358 0.00426621 0.00232019 0.00170648 0.00309358 0.00170648 0.00309358 0.00085324 0.00309358 -0.00255973 -0.0007734 0.00511945 0.0007734 -0.0007734 0.00232019 0.00154679 0.00464037 0. 0.01109215 0.0162116 0.00682594 0.00767918 0.02901024 0.028157 0.01023891 0.01962457 0.01365188 0.02730375 0.01962457 0.0179180…	0.009280742	0.0085324235	1.0579036987446666e-06	1.2036193340261658e-10	0.0030935807	-0.002559727	0.0001314433766194458	0.008972369830013503
-1.5499999999999994	-1.450000000000002	[ 0. 0.00341297 0.00618716 0. -0.00232019 0.00232019 -0.00085324 -0.00232019 -0.00085324 -0.00464037 0.00170648 0.00170648 0.00386698 0.00232019 0.00085324 -0.00085324 0.00682594 0.0007734 0.00511945 0.00309358 0.00464037 0.0059727 0.00853242 0.00618716 0.0059727 0.00767918 0.00085324 0.00938567 0.01962457 0.0221843 0.02047782 0.02389079 0.03071672 0.01706485 0.03242321 0.0162116 0.02133106 0.017…	0.0	0.017064847	2.4447595426118897e-06	3.5568420082913726e-10	0.006960557	0.005119454	0.0002060244272947252	0.012008008806712388
-1.5071428571428562	-1.4071428571428592	[ 0.00170648 0.01005414 0.00170648 0.0059727 0.00938567 0.00309358 0.00386698 0.00154679 0.00154679 0.00170648 0.00618716 0.00170648 0.00426621 0.00232019 0.00154679 -0.00255973 0.00255973 0.00255973 0.00386698 0.0059727 0.00682594 0.00511945 0.00767918 0.0059727 0.01109215 0.01279863 0.02389079 0.01023891 0.01279863 0.02986348 0.01791809 0.0162116 0.02133106 0.02133106 0.02730375 0.02133106 0.02…	0.0015467904	0.016211605	5.5027407408976235e-06	1.0237480153258887e-09	0.0015467904	-0.002559727	0.00031918884957473997	0.015921139936529254
-1.4642857142857135	-1.3642857142857165	[ 0.00767918 0.00154679 0. -0.00154679 0.00085324 0.00170648 0.00511945 0.00170648 0.00085324 0.00386698 0. 0.00309358 0.00341297 0.00255973 0.00170648 -0.00085324 0.0007734 0.00255973 0.00170648 0.00426621 0. 0.00682594 0.00682594 0.01194539 0.00232019 0.01279863 0.01365188 0.02303754 0.0170147 0.01877133 0.01877133 0.01194539 0.01791809 0.02559727 0.03498293 0.01535836 0.01109215 0.01450512 0.0…	0.006960557	0.0059726965	1.2063542004438162e-05	2.869952109987985e-09	0.0038669761	0.009385666	0.0004887938069742118	0.020913015132979752
-1.4214285714285708	-1.3214285714285738	[ 0. 0.00232019 0. 0.00618716 -0.0007734 0.00341297 0.00618716 0.00464037 0.00618716 0.0059727 0.00085324 0.0007734 0.00309358 -0.00386698 0.00255973 0.00853242 0.00426621 0.00309358 -0.0007734 0.00682594 0.00255973 0.00773395 0.00170648 0.01791809 0.01194539 0. 0.01706485 0.01160093 0.01365188 0.02303754 0.0162116 0.01279863 0.02389079 0.02559727 0.01365188 0.02047782 0.00853242 0.00853242 0.007…	0.004640371	0.0085324235	2.575867484951175e-05	7.836268456366353e-09	0.0061871614	0.0076791807	0.0007398653106197742	0.027214381858959198
-1.3785714285714277	-1.2785714285714311	[ 0.00232019 0.00426621 -0.00170648 0.00255973 0.0007734 0.01365188 -0.00170648 0.00511945 -0.00309358 0.00682594 0.0007734 0.01005414 0.00426621 0.00511945 0.00696056 0.00170648 0. 0.00341297 0.00618716 0.00938567 0.01023891 0.00618716 0.01791809 0.02133106 0.02133106 0.02047782 0.01023891 0.01314772 0.02730375 0.02389079 0.02047782 0.01706485 0.02047782 0.01877133 0.0170147 0.01706485 0.0093856…	0.0	0.0068259384	5.3570423622266034e-05	2.083996764780349e-08	0.0	0.01791809	0.0011069515775053481	0.03508485025679647
-1.3357142857142845	-1.2357142857142884	[-0.00085324 0.00773395 0.00773395 0.00255973 0.00618716 0.00085324 0.00255973 0.00309358 0.00511945 0.0007734 0. -0.00085324 0.00232019 0. 0.00085324 0.00511945 0. -0.0007734 0.00309358 0.00682594 0.00938567 0.00541377 0.0059727 0.0162116 0.01365188 0.01706485 0.01877133 0.02303754 0.0162116 0.03071672 0.01365188 0.02645051 0.02901024 0.01877133 0.00696056 0.0059727 0.01023891 0.00938567 0.00938…	0.0007733952	0.005119454	0.00010851244062863828	5.398061820832629e-08	0.0007733952	0.017064847	0.0016370184305381592	0.04481053310317798
-1.2928571428571418	-1.1928571428571457	[-0.00170648 0.00682594 0.00341297 -0.00154679 0.00309358 0.00255973 0.00541377 0.00426621 0. 0.00255973 0.00255973 0.00541377 0.00232019 0.00309358 0.00232019 0.00085324 0.00386698 0.01023891 0.01535836 0.01194539 0.00386698 0.01023891 0.0162116 0.01279863 0.01706485 0.028157 0.02901024 0.02474403 0.01962457 0.02133106 0.03327645 0.02133106 0.02303754 0.02303754 0.01450512 0.01535836 0.00773395 …	0.010827533	0.021331059	0.00021408531084891888	1.3618577491464886e-07	-0.004640371	0.023037544	0.0023929162660219975	0.0566995907797772
-1.2499999999999991	-1.150000000000003	[ 0.00309358 0. 0.00426621 0. -0.00085324 0.00541377 0.00618716 0.00511945 0.00464037 0.00386698 0.00386698 0.00386698 0.00511945 0.00464037 -0.00255973 0.0059727 0.00938567 0.00938567 0.00511945 0.00464037 0.01365188 0.01877133 0.01791809 0.01314772 0.02901024 0.0221843 0.01535836 0.03668942 0.01109215 0.0162116 0.0221843 0.01535836 0.02047782 0.01450512 0.01109215 0.00938567 0.0007734 0.0069605…	-0.0030935807	0.005119454	0.00041138371462508445	3.3464066728889035e-07	0.0023201855	0.051194537	0.0034574063246522882	0.07107536008937142
-1.2071428571428562	-1.1071428571428603	[ 0.00696056 0.0007734 0.00309358 -0.00386698 0.00170648 0.01194539 0.00170648 0.01005414 -0.00511945 0.00696056 0.00696056 0.00386698 0.00618716 0.00255973 0.00386698 0.00426621 0. 0.00541377 0.00853242 0.00464037 0.01535836 0.01877133 0.02133106 0.01877133 0.0221843 0.02047782 0.02730375 0.01279863 0.0221843 0.02133106 0.01535836 0.01194539 0.01450512 0.01962457 0.01109215 0.00853242 0.00426621…	0.0054137665	0.0076791807	0.0007699458955698228	8.009008740810952e-07	-0.0015467904	0.094709896	0.0049376730523905885	0.08826683274968423
-1.164285714285713	-1.0642857142857176	[ 0.00085324 0.00426621 0.00618716 0.00696056 -0.00255973 0.00154679 0.00170648 0.00170648 -0.00085324 0.00309358 0.00767918 0.00511945 0.00386698 0.00767918 0.00773395 0.00682594 0.00767918 0.00938567 0.01365188 0.01237432 0.02730375 0.01791809 0.03668942 0.01450512 0.01706485 0.02047782 0.01962457 0.028157 0.01877133 0.01856148 0.02730375 0.01365188 0.02133106 0.01279863 0.01160093 0.00773395 0…	0.0061871614	0.018771332	0.0014035445698739025	1.8669466020570878e-06	0.0015467904	0.06996587	0.006970167661747563	0.10859637991768786
-1.1214285714285703	-1.021428571428575	[ 0.00309358 0.00938567 0.00232019 0.00511945 0. 0.00682594 0.00232019 0.00170648 0.00853242 0.00767918 0.00255973 0.00232019 0.0007734 0.00426621 0.00309358 0.00541377 0.00767918 0.00511945 0.00767918 0.01791809 0.02645051 0.02133106 0.02474403 0.01109215 0.01314772 0.01962457 0.01791809 0.01450512 0.02474403 0.01706485 0.01791809 0.01082753 0.0162116 0.00938567 0.01082753 0.00767918 0.00426621 …	0.004640371	0.009385666	0.002491983117277552	4.238752942675914e-06	0.004640371	0.098122865	0.009725526180237686	0.1323647926259293
-1.0785714285714276	-0.9785714285714322	[ 0.00085324 0.00511945 0.00232019 0. -0.0007734 0.00773395 0.00682594 0.00341297 0.00154679 -0.00154679 0.00170648 0.00386698 0.00386698 0.00682594 0.01109215 0.00938567 0.00426621 0.00511945 0.01450512 0.01791809 0.01877133 0.01160093 0.02901024 0.01535836 0.01469451 0.02047782 0.03242321 0.01706485 0.02474403 0.01450512 0.00850735 0.00426621 0.01023891 0.0221843 0.0059727 0.00426621 0.00696056…	0.004640371	0.0076791807	0.004309400626455591	9.373405188302152e-06	0.0038669761	0.12030717	0.013413186930940056	0.15983391944938877
-1.0357142857142845	-0.9357142857142895	[ 0.00309358 0.00511945 0.00682594 0.00170648 0.00464037 -0.00154679 0.00696056 0.0059727 0.00696056 0.00341297 0. 0.00682594 0.00618716 0.01109215 0.01005414 0.00767918 0.01962457 0.01535836 0.00767918 0.02047782 0.02474403 0.01023891 0.01450512 0.02645051 0.02047782 0.01962457 0.0221843 0.01933488 0.00696056 0.02303754 0.01450512 0.01005414 0.01706485 0.00682594 0.00853242 0.00938567 0.00464037…	0.0038669761	0.011092151	0.007258410606319484	2.0188765161584226e-05	-0.0015467904	0.16211604	0.01828520502784901	0.19120742177521144
-0.9928571428571416	-0.8928571428571468	[-0.00085324 0.00426621 0.00232019 0.00682594 -0.00309358 0.00154679 0.00309358 0.0059727 -0.00154679 0.00341297 0. 0.01023891 0.00618716 0.00696056 0.01450512 0.00853242 0.01279863 0.02133106 0.01791809 0.01109215 0.01791809 0.01279863 0.01279863 0.02047782 0.0154679 0.01365188 0.01877133 0.0383959 0.02303754 0.00853242 0.02047782 0.02389079 0.00541377 0.01082753 0.01450512 0.01082753 0.00696056…	0.006960557	0.0085324235	0.011907458643274974	4.235212449292971e-05	0.009280742	0.221843	0.02463863699001055	0.22661041812519384
-0.9499999999999988	-0.8500000000000041	[ 0.00386698 0. 0.00541377 0.00232019 0.00682594 0.00085324 0.00232019 0.00386698 0.00426621 0.00170648 0.01450512 0.01023891 -0.00154679 0.00618716 0.00511945 0.00850735 0.00938567 0.01791809 0.0221843 0.02047782 0.028157 0.02986348 0.028157 0.01962457 0.01856148 0.028157 0.01877133 0.01962457 0.0162116 0.01160093 0.01023891 0.01450512 0.00386698 0.0059727 0.01023891 0.00767918 0.00309358 0.0068…	0.006960557	0.0085324235	0.019026088757946782	8.653538369368117e-05	0.020881671	0.30119455	0.03281576333992659	0.26606903170034485
-0.9071428571428561	-0.8071428571428614	[ 0.00232019 0. 0.0007734 0.00386698 0.00541377 0.0059727 -0.00085324 0.00426621 0.00386698 0.00511945 0.00255973 -0.00085324 0.01023891 0.00341297 0.00853242 0.01535836 0.01365188 0.01877133 0.02389079 0.02389079 0.0162116 0.0221843 0.02986348 0.01450512 0.0221843 0.03412969 0.01962457 0.0162116 0.01365188 0.01469451 0.01535836 0.00853242 0.01109215 0.00511945 0.00541377 0.0007734 0.00682594 0.0…	0.012374323	0.014505119	0.02960962058064226	0.00017221275940720973	0.028615622	0.29778156	0.043201351204812465	0.3094910657231093
-0.864285714285713	-0.7642857142857187	[ 0.00085324 0.0007734 0.01279863 0.00170648 0.00309358 0.0007734 0.00767918 0. 0.00767918 0.00341297 0.00255973 0.01194539 0.00426621 0.00255973 0.01314772 0.03156997 0.02303754 0.01962457 0.02730375 0.01365188 0.0221843 0.02730375 0.02397525 0.02303754 0.01279863 0.00938567 0.01450512 0.01962457 0.00938567 0.01279863 0.00938567 0.00938567 0.00928074 0.01005414 0.0059727 0.01109215 0.00541377 0.…	0.028615622	0.0017064846	0.044881674689918244	0.0003338028238898726	0.05645785	0.3890785	0.05621615490365071	0.35664918363061
-0.8214285714285698	-0.721428571428576	[ 0.00386698 -0.00341297 0.00170648 0.00232019 0.00341297 0.00386698 0.0007734 0.01023891 0.00341297 0.00850735 0.00341297 0.00853242 0.0059727 0.01279863 0.01109215 0.01279863 0.01450512 0.02133106 0.01450512 0.02474403 0.01450512 0.02133106 0.0221843 0.01023891 0.02047782 0.01535836 0.0162116 0.01365188 0.01023891 0.00928074 0.01109215 0.01082753 0.01194539 0.00309358 -0.00232019 0. 0.00767918 …	0.047950502	0.018771332	0.06626102535758766	0.0006301845710012114	0.064965196	0.41979522	0.07230593250492441	0.40716804095289694
-0.7785714285714271	-0.6785714285714333	[ 0.00773395 0.00341297 0.0059727 0. -0.00154679 0.00618716 0.00341297 0.00309358 -0.0007734 0.00853242 0.00255973 0.01109215 0.00618716 0.00682594 0.00773395 0.01023891 0.02303754 0.00696056 0.02389079 0.02047782 0.02645051 0.01962457 0.02474403 0.02133106 0.02559727 0.01962457 0.02242846 0.0162116 0.02784223 0.01237432 0.00928074 0.01365188 0.01469451 0.00618716 0.00618716 0.0154679 0.00154679 …	0.06264501	0.018771332	0.0952796466604343	0.001158773632623922	0.05491106	0.45648465	0.09192543909967853	0.46051678176373595
-0.7357142857142844	-0.6357142857142906	[ 0. 0.00426621 0.00541377 0.00618716 0.00386698 0.00341297 0.00618716 0.00170648 -0.00154679 0.00853242 0.01023891 0.0059727 0.00938567 0.0162116 0.01877133 0.01082753 0.01706485 0.01706485 0.0170147 0.01469451 0.01450512 0.02389079 0.02047782 0.02474403 0.02088167 0.01279863 0.0221843 0.01535836 0.01194539 0.01237432 0.01314772 0.00464037 0.0007734 0.00341297 0.0059727 0.01005414 0.01237432 0.0…	0.14694509	0.023037544	0.13344275850410126	0.00207530781627703	0.08971384	0.5409556	0.11551715437336994	0.5160081606006338
-0.6928571428571413	-0.5928571428571479	[ 0.0059727 0.00541377 0.00232019 0.01082753 -0.00309358 0.00767918 0.00232019 0.0007734 0.0059727 0.00767918 0.00232019 0.00232019 0.01706485 0.00938567 0.01237432 0.01706485 0.01791809 0.01082753 0.01962457 0.0162116 0.01791809 0.01194539 0.01962457 0.0170147 0.03242321 0.01450512 0.01535836 0.01535836 0.01109215 0.00853242 0.01791809 0.02010828 0.00696056 0.00154679 0.01194539 0.00928074 0.026…	0.1778809	0.025597269	0.18202991716798533	0.003620091251460298	0.11059552	0.5887372	0.14348491289762935	0.5728052757969623
-0.6499999999999984	-0.5500000000000052	[ 0.00232019 0.00773395 0.00773395 0.00309358 0. 0.01279863 0.00541377 0.0059727 0.00341297 0.00696056 0.01450512 0.00618716 0.01005414 0.01791809 0.01194539 0.01365188 0.01365188 0.01877133 0.01877133 0.02047782 0.0162116 0.02010828 0.02133106 0.01279863 0.0154679 0.0221843 0.02088167 0.01469451 0.01082753 0.01237432 0.01279863 0.0162116 0.00682594 0.00170648 0.00938567 0.02242846 0.0162413 0.03…	0.225058	0.040955633	0.24184851172098734	0.006150488246320959	0.17169374	0.637372	0.1761631154506291	0.6299365087362478
-0.6071428571428557	-0.5071428571428622	[ 0.0007734 0.00386698 0.00255973 0.00853242 0.00255973 0.00682594 -0.00309358 0.00511945 0.00386698 0.00341297 0.00682594 0.01023891 0.01450512 0.01535836 0.01160093 0.01535836 0.01194539 0.01877133 0.0221843 0.02047782 0.01706485 0.01706485 0.00938567 0.00767918 0.01535836 0.01279863 0.02047782 0.028157 0.01392111 0.00853242 0.00767918 0.01160093 0.00696056 0.00541377 0.0162413 0.03402939 0.027…	0.32869297	0.041808873	0.3129658522582151	0.01017777268026114	0.21268368	0.70989764	0.21378277661029438	0.6863187744729222
-0.564285714285713	-0.4642857142857195	[ 8.53242294e-04 -2.32018554e-03 4.64037107e-03 5.11945412e-03 0.00000000e+00 3.41296918e-03 2.32018554e-03 2.32018554e-03 6.82593836e-03 7.73395225e-03 1.70648459e-03 1.00541376e-02 8.53242353e-03 1.96245741e-02 4.26621176e-03 1.02389082e-02 2.21843012e-02 1.53583614e-02 1.53583614e-02 1.70648471e-02 1.96245741e-02 1.23743229e-02 2.38907859e-02 6.96055684e-03 1.31477183e-02 2.21843012e-02 1.9624…	0.3905646	0.06399317	0.3944603688931547	0.016403970491284753	0.29311678	0.74658704	0.25643625862998565	0.7407886333128447
-0.5214285714285698	-0.4214285714285768	[ 3.86697613e-03 0.00000000e+00 2.55972706e-03 0.00000000e+00 7.67918071e-03 4.64037107e-03 0.00000000e+00 7.67918071e-03 1.70648459e-03 1.87713318e-02 3.09358072e-03 1.70648459e-03 1.53583614e-02 8.53242353e-03 4.64037107e-03 1.19453929e-02 1.70648471e-02 1.45051191e-02 1.36518767e-02 1.70146953e-02 1.53583614e-02 1.16009284e-02 1.87713318e-02 2.73037534e-02 2.24284604e-02 7.73395225e-03 1.31477…	0.42614076	0.07593857	0.48424225816339567	0.025751248562284033	0.31554523	0.8105802	0.30404309020766446	0.7921402313489019
-0.47857142857142665	-0.3785714285714341	[ 5.97269647e-03 -8.53242294e-04 2.55972706e-03 1.70648459e-03 2.32018554e-03 3.86697613e-03 6.18716143e-03 8.53242353e-03 7.73395225e-03 8.53242294e-04 8.53242353e-03 1.53583614e-02 5.11945412e-03 9.38566588e-03 8.53242353e-03 1.53583614e-02 3.15699652e-02 1.62412990e-02 2.21843012e-02 1.79180894e-02 1.36518767e-02 1.70648471e-02 1.08275330e-02 2.78422274e-02 2.55220421e-02 1.79180894e-02 2.0477…	0.56148493	0.10665529	0.5789950929840091	0.03937319712912576	0.35885537	0.9044369	0.3563196977446227	0.8391684786157771
-0.43571428571428394	-0.3357142857142914	[ 3.86697613e-03 0.00000000e+00 9.28074215e-03 6.96055684e-03 -8.53242294e-04 2.32018554e-03 5.97269647e-03 2.55972706e-03 5.11945412e-03 7.73395179e-04 1.27986344e-02 9.38566588e-03 6.82593836e-03 1.27986344e-02 1.36518767e-02 9.28074215e-03 1.16009284e-02 7.67918071e-03 1.23743229e-02 2.21843012e-02 1.00541376e-02 1.62116047e-02 1.45051191e-02 1.39211137e-02 1.19453929e-02 1.16009284e-02 2.0477…	0.71384376	0.13481228	0.6742795173808065	0.05863489481326507	0.44315544	0.90358365	0.4127561111732481	0.8807153870793686
-0.39285714285714124	-0.2928571428571487	[ 6.18716143e-03 8.53242294e-04 6.18716143e-03 -1.70648459e-03 5.11945412e-03 5.97269647e-03 6.18716143e-03 0.00000000e+00 1.02389082e-02 1.54679036e-03 1.02389082e-02 2.21843012e-02 3.86697613e-03 1.53583614e-02 1.10921506e-02 1.46945091e-02 7.73395179e-04 1.36518767e-02 7.67918071e-03 1.46945091e-02 9.38566588e-03 1.70648471e-02 1.19453929e-02 1.02389082e-02 1.27986344e-02 1.62116047e-02 1.3147…	0.7447796	0.17150171	0.7648177152391555	0.08504811618106128	0.49033257	0.9112628	0.47260268014270834	0.9157171252218109
-0.3499999999999981	-0.250000000000006	[ 0.00000000e+00 9.38566588e-03 4.26621176e-03 4.26621176e-03 2.55972706e-03 6.82593836e-03 5.41376648e-03 8.53242353e-03 7.67918071e-03 3.09358072e-03 5.97269647e-03 7.73395225e-03 3.41296918e-03 1.19453929e-02 1.02389082e-02 1.70146953e-02 3.86697613e-03 1.87713318e-02 1.39211137e-02 9.28074215e-03 1.39211137e-02 1.27986344e-02 1.36518767e-02 1.39211137e-02 1.36518767e-02 1.39211137e-02 2.13310…	0.82985306	0.20392491	0.8449456951368848	0.12015070551157	0.55607116	0.8950512	0.5348695024988144	0.9432491418590421
-0.30714285714285516	-0.2071428571428633	[ 7.67918071e-03 3.09358072e-03 2.55972706e-03 3.09358072e-03 6.82593836e-03 5.41376648e-03 -8.53242294e-04 1.00541376e-02 2.55972706e-03 5.41376648e-03 6.96055684e-03 4.64037107e-03 8.53242353e-03 2.47440282e-02 1.27986344e-02 1.45051191e-02 9.28074215e-03 1.96245741e-02 6.18716143e-03 1.00541376e-02 9.38566588e-03 1.19453929e-02 1.46945091e-02 1.85614843e-02 1.23743229e-02 7.73395225e-03 1.3921…	0.8986852	0.24488054	0.9091855898614798	0.16532595153772528	0.64965194	0.947099	0.5983406083801045	0.9625666967990115
-0.26428571428571246	-0.16428571428572059	[ 6.82593836e-03 8.53242294e-04 7.67918071e-03 5.97269647e-03 5.97269647e-03 1.70648459e-03 3.09358072e-03 0.00000000e+00 1.02389082e-02 6.82593836e-03 6.18716143e-03 7.73395179e-04 9.38566588e-03 3.41296918e-03 3.86697613e-03 1.10921506e-02 1.10921506e-02 2.21843012e-02 1.31477183e-02 1.00541376e-02 5.11945412e-03 1.02389082e-02 1.79180894e-02 9.38566588e-03 8.53242353e-03 1.39211137e-02 3.41296…	0.9435421	0.3327645	0.9528601778141145	0.22156890709666316	0.7215777	0.87713313	0.6616039798314747	0.9731383215126735
-0.22142857142856975	-0.12142857142857788	[-3.09358072e-03 3.09358072e-03 6.96055684e-03 3.09358072e-03 9.38566588e-03 6.96055684e-03 6.96055684e-03 4.26621176e-03 6.18716143e-03 1.02389082e-02 9.28074215e-03 7.73395225e-03 1.10921506e-02 8.53242353e-03 1.70648471e-02 1.62116047e-02 6.96055684e-03 8.53242353e-03 1.08275330e-02 1.62412990e-02 2.13310588e-02 1.00541376e-02 9.28074215e-03 1.87713318e-02 1.16009284e-02 8.50734767e-03 1.16009…	0.86620265	0.32423207	0.9726547183518308	0.28922090377702736	0.76334107	0.90102386	0.7230972780892492	0.9746701123072463
-0.1785714285714266	-0.07857142857143518	[ 4.26621176e-03 1.54679036e-03 7.67918071e-03 5.11945412e-03 6.18716143e-03 6.96055684e-03 5.97269647e-03 3.41296918e-03 6.96055684e-03 4.26621176e-03 3.86697613e-03 1.00541376e-02 5.11945412e-03 7.73395225e-03 4.64037107e-03 9.38566588e-03 5.41376648e-03 2.13310588e-02 1.45051191e-02 1.19453929e-02 6.82593836e-03 7.73395225e-03 1.02389082e-02 9.28074215e-03 8.50734767e-03 8.50734767e-03 3.41296…	1.0	0.42320818	0.9670325797872666	0.3677084592909531	0.80046403	0.9283276	0.7811677975763317	0.9671193062801628
-0.13571428571428346	-0.03571428571429269	[ 1.54679036e-03 3.41296918e-03 3.09358072e-03 2.55972706e-03 1.70648471e-02 1.70648459e-03 1.02389082e-02 3.86697613e-03 9.38566588e-03 1.02389082e-02 1.00541376e-02 -1.70648459e-03 1.02389082e-02 5.11945412e-03 1.70648471e-02 9.38566588e-03 1.10921506e-02 1.62116047e-02 1.70648471e-02 1.08275330e-02 1.45051191e-02 5.11945412e-03 1.02389082e-02 6.18716143e-03 7.67918071e-03 8.50734767e-03 1.0827…	0.90796596	0.48464164	0.9364323345015522	0.4553345888968808	0.88321733	0.9095563	0.8341437966528329	0.9506962648291906
-0.09285714285714075	0.007142857142850012	[ 7.73395179e-04 1.70648459e-03 1.02389082e-02 0.00000000e+00 6.18716143e-03 6.96055684e-03 5.11945412e-03 1.10921506e-02 1.02389082e-02 1.02389082e-02 9.38566588e-03 5.11945412e-03 -8.53242294e-04 5.41376648e-03 1.45051191e-02 7.67918071e-03 6.82593836e-03 1.00541376e-02 1.19453929e-02 6.82593836e-03 9.38566588e-03 1.10921506e-02 1.16009284e-02 1.27986344e-02 6.96055684e-03 7.73395225e-03 1.3147…	0.8863109	0.54010236	0.8832112328411482	0.5491749789735016	0.8754834	0.87542665	0.8804131169097343	0.9258547363134065
-0.049999999999998046	0.04999999999999272	[ 9.38566588e-03 5.11945412e-03 0.00000000e+00 -7.73395179e-04 2.55972706e-03 5.97269647e-03 3.41296918e-03 9.38566588e-03 6.82593836e-03 6.18716143e-03 2.55972706e-03 1.54679036e-03 1.53583614e-02 9.28074215e-03 5.41376648e-03 8.53242353e-03 1.36518767e-02 6.18716143e-03 7.67918071e-03 7.73395225e-03 1.02389082e-02 1.16009284e-02 3.86697613e-03 8.50734767e-03 6.18716143e-03 1.31477183e-02 6.1871…	0.81670535	0.6697952	0.8113451674944625	0.6451250723918087	0.8383604	0.7696246	0.9185040415614392	0.8932710269333932
-0.007142857142854897	0.09285714285713542	[ 2.55972706e-03 -3.41296918e-03 6.82593836e-03 5.97269647e-03 7.73395179e-04 -8.53242294e-04 2.32018554e-03 1.02389082e-02 4.26621176e-03 3.41296918e-03 5.11945412e-03 2.55972706e-03 8.53242353e-03 6.18716143e-03 1.54679045e-02 6.96055684e-03 8.53242353e-03 1.10921506e-02 -3.86697613e-03 6.82593836e-03 1.00541376e-02 7.67918071e-03 1.08275330e-02 3.86697613e-03 2.32018554e-03 8.50734767e-03 9.38…	0.7625677	0.7278157	0.7259381343718602	0.738125447729374	0.9342614	0.7602389	0.9471627860333404	0.8538134142822994
0.03571428571428825	0.13571428571427813	[ 3.41296918e-03 1.54679036e-03 1.54679036e-03 1.45051191e-02 5.11945412e-03 1.45051191e-02 5.41376648e-03 6.82593836e-03 0.00000000e+00 1.45051191e-02 5.11945412e-03 9.28074215e-03 5.41376648e-03 6.82593836e-03 4.26621176e-03 3.41296918e-03 1.00541376e-02 5.97269647e-03 8.53242353e-03 1.10921506e-02 5.97269647e-03 7.73395225e-03 5.11945412e-03 8.53242294e-04 6.18716143e-03 6.18716143e-03 9.28074…	0.5939675	0.8199659	0.6326251532382678	0.8225636522093326	0.98917246	0.6919795	0.9654219491498942	0.8085037338231014
0.07857142857143096	0.17857142857142083	[ 6.96055684e-03 -7.73395179e-04 0.00000000e+00 8.53242294e-04 8.53242353e-03 6.18716143e-03 6.82593836e-03 8.53242353e-03 1.27986344e-02 4.26621176e-03 1.54679036e-03 1.70648471e-02 1.54679036e-03 9.28074215e-03 8.53242353e-03 1.36518767e-02 6.96055684e-03 4.64037107e-03 9.38566588e-03 7.67918071e-03 1.08275330e-02 1.70648459e-03 5.41376648e-03 6.18716143e-03 4.64037107e-03 4.64037107e-03 3.8669…	0.5436968	0.80375427	0.5369652578255606	0.8928159290510062	0.86620265	0.6416382	0.9726547183518308	0.7584735082460654
0.12142857142857366	0.22142857142856354	[ 6.82593836e-03 1.19453929e-02 7.67918071e-03 6.96055684e-03 5.11945412e-03 4.26621176e-03 3.41296918e-03 1.36518767e-02 1.10921506e-02 7.67918071e-03 5.97269647e-03 5.97269647e-03 1.10921506e-02 4.26621176e-03 1.19453929e-02 8.53242353e-03 1.70648459e-03 7.67918071e-03 5.41376648e-03 2.32018554e-03 6.82593836e-03 -2.32018554e-03 4.64037107e-03 -1.54679036e-03 7.73395179e-04 5.97269647e-03 1.109…	0.4679041	0.84897614	0.4439139638030302	0.9438596581883832	0.92962104	0.6006826	0.9686105940651898	0.704917242108058
0.1642857142857168	0.26428571428570624	[ 3.86697613e-03 5.97269647e-03 1.08275330e-02 5.11945412e-03 3.86697613e-03 8.53242353e-03 1.70648471e-02 7.73395179e-04 7.67918071e-03 8.53242353e-03 7.67918071e-03 1.08275330e-02 8.53242353e-03 2.55972706e-03 2.55972706e-03 2.32018554e-03 1.19453929e-02 4.64037107e-03 7.67918071e-03 9.38566588e-03 5.11945412e-03 4.64037107e-03 5.97269647e-03 1.54679036e-03 9.38566588e-03 1.70648459e-03 6.96055…	0.3387471	0.9095563	0.35744095590398994	0.9718651231777262	0.84532094	0.5503413	0.9534297937043947	0.6490455562163865
0.20714285714285952	0.30714285714284895	[ 2.32018554e-03 6.96055684e-03 7.73395179e-04 1.27986344e-02 4.26621176e-03 8.53242353e-03 8.53242353e-03 5.11945412e-03 1.54679036e-03 6.82593836e-03 9.38566588e-03 7.73395179e-04 6.96055684e-03 4.26621176e-03 1.00541376e-02 1.70648459e-03 6.82593836e-03 3.09358072e-03 4.26621176e-03 4.64037107e-03 8.50734767e-03 6.96055684e-03 0.00000000e+00 1.27986344e-02 2.55972706e-03 7.67918071e-03 6.18716…	0.26604795	0.90102386	0.28032556528199176	0.9746701123072463	0.9489559	0.5307167	0.9276351802177815	0.5920406933609382
0.2500000000000022	0.34999999999999165	[ 2.55972706e-03 7.67918071e-03 3.09358072e-03 5.11945412e-03 9.28074215e-03 5.97269647e-03 0.00000000e+00 2.55972706e-03 6.96055684e-03 7.67918071e-03 7.67918071e-03 9.38566588e-03 9.38566588e-03 7.67918071e-03 7.67918071e-03 4.64037107e-03 1.54679036e-03 8.50734767e-03 6.18716143e-03 -5.41376648e-03 5.11945412e-03 5.11945412e-03 2.32018554e-03 6.18716143e-03 6.82593836e-03 5.11945412e-03 2.5597…	0.21423048	0.86860067	0.2141282598312981	0.9520557481854388	0.8344934	0.5127986	0.8921023631490264	0.5350166118524928
0.2928571428571449	0.39285714285713436	[ 4.26621176e-03 -8.53242294e-04 3.41296918e-03 3.41296918e-03 5.41376648e-03 2.55972706e-03 6.82593836e-03 9.38566588e-03 2.55972706e-03 6.18716143e-03 3.41296918e-03 3.41296918e-03 1.62412990e-02 8.53242353e-03 8.50734767e-03 7.73395179e-04 5.97269647e-03 6.96055684e-03 7.67918071e-03 5.41376648e-03 -7.73395179e-04 3.86697613e-03 8.53242294e-04 7.73395179e-04 6.82593836e-03 8.53242353e-03 5.119…	0.17633411	0.8506826	0.15930820928126516	0.9057747064767924	0.8221191	0.4095563	0.8480103566277821	0.47898543249204417
0.33571428571428763	0.43571428571427706	[ 1.10921506e-02 0.00000000e+00 6.82593836e-03 5.11945412e-03 3.41296918e-03 1.19453929e-02 9.28074215e-03 6.18716143e-03 1.36518767e-02 1.36518767e-02 5.97269647e-03 4.26621176e-03 1.70648459e-03 8.53242294e-04 5.97269647e-03 8.53242353e-03 1.54679036e-03 2.32018554e-03 1.36518767e-02 5.97269647e-03 4.26621176e-03 5.97269647e-03 6.96055684e-03 0.00000000e+00 5.41376648e-03 8.53242353e-03 1.23743…	0.122969836	0.79692835	0.11543970586972767	0.8393267743789514	0.7262181	0.40358362	0.796776671594169	0.4248314641497336
0.3785714285714312	0.47857142857141977	[-0.00154679 0.00853242 0.00341297 0. 0.00696056 0.00682594 0.00255973 0.00767918 0.00341297 0.01450512 0.00341297 0.00464037 0.01109215 0.00682594 0.00341297 0.00938567 0.00773395 0.00464037 0.00309358 0.00154679 0.00511945 0.00232019 0.00341297 0.00309358 0.00511945 0.00426621 0.00341297 0.00773395 0.01005414 0.0154679 0.02088167 0.04717711 0.08816706 0.08971384 0.12529002 0.22041763 0.26682135…	0.06805878	0.8088737	0.08147514732915465	0.7575216410764278	0.76875484	0.32423207	0.7399818222697802	0.3732934534367648
0.42142857142857393	0.5214285714285625	[ 0.00767918 0.00767918 0. 0.01194539 0. 0.0059727 0.00386698 0.00850735 0.00511945 0.01535836 0.0059727 0.00682594 0.0059727 0.00767918 0.00682594 0.00682594 0.00255973 0. 0.01279863 0.00767918 0.00850735 0.00928074 0.00511945 0.01194539 0.01392111 0.00309358 0.00938567 0.01469451 0.02010828 0.0170147 0.0487239 0.05413767 0.07888631 0.12915699 0.1453983 0.18561485 0.2420727 0.30007735 0.42304718…	0.07037897	0.6868601	0.056007731761540405	0.665904715614927	0.68600154	0.29351535	0.6792888405791514	0.32495513443370305
0.46428571428571663	0.5642857142857052	[ 0.00853242 0.00511945 0.00511945 0.00850735 0.00853242 0.00511945 0.00853242 0.00386698 0.0059727 0.00511945 -0.0007734 0.00767918 0.00767918 0.00309358 0.00682594 0.01109215 0.00938567 0.00682594 0.00309358 0.00426621 0.00767918 0.00085324 0.00511945 0.00464037 0.00386698 -0.00085324 0.0059727 0.00938567 0.01160093 0.0170147 0.02088167 0.03712297 0.08197989 0.08816706 0.12451663 0.16860016 0.1…	0.03402939	0.5904437	0.037499346745048574	0.5701409239311794	0.645785	0.26279864	0.616363476487727	0.28024363890229537
0.5071428571428602	0.6071428571428479	[ 0.00386698 0.00938567 0.0059727 0.00853242 0.00853242 0.0059727 0.0059727 0.00853242 0.00426621 0.00341297 0.0007734 0.01365188 0.00426621 0.00309358 0.00341297 0.00853242 0.00386698 0.00767918 0.00309358 0. 0.00767918 0.00541377 0.00541377 0.00853242 0.00618716 0.00464037 0.00773395 0.01005414 0.01109215 0.01778809 0.01856148 0.04253674 0.07579273 0.08739366 0.15235886 0.13998453 0.20185615 0.…	0.029389018	0.5605802	0.02445413508981491	0.475450620847217	0.54447025	0.20819113	0.5528003374728088	0.2394349004064063
0.5500000000000029	0.6499999999999906	[ 0.00511945 0.00853242 0.00696056 0. -0.00085324 0.00426621 0.00853242 0. 0.00853242 0.00341297 0.00938567 0.00682594 0.00938567 0.00767918 0.00682594 0.00386698 0.00426621 0.00255973 0.01109215 0.00511945 0.00938567 0.00853242 0.00696056 0.01279863 0.00696056 0.00426621 0.00682594 0.0162413 0.0170147 0.01791809 0.03016241 0.02861562 0.05877804 0.08662026 0.09822119 0.16860016 0.21655066 0.22892…	0.028615622	0.4616041	0.01553222950678771	0.38617281801164494	0.4810518	0.20221843	0.49005936203844375	0.20266487029588173
0.5928571428571456	0.6928571428571333	[ 0.00853242 0.00309358 0.00232019 0.0007734 0. 0.00541377 0.01023891 0.00170648 0.00341297 0.00426621 0.00938567 0.00696056 0.00511945 0.00386698 -0.00426621 0.00773395 0.00341297 0.01109215 0.00341297 0.0059727 -0.00154679 0.00386698 0. -0.00386698 0.00341297 0.00618716 0.01023891 0.01314772 0.00928074 0.03325599 0.02165507 0.05181748 0.07347254 0.06032483 0.14694509 0.17478731 0.16241299 0.236…	0.010054138	0.33788395	0.009608778418843866	0.3054998931430838	0.4160866	0.14249147	0.42941584809870803	0.16994517016218458
0.6357142857142883	0.735714285714276	[ 0.00386698 0.00682594 0.00341297 0.01365188 0.0007734 0.00386698 0.00154679 0.00938567 0.00255973 0.00767918 0.00154679 0.00154679 0.00341297 0.00850735 0.00938567 0.00767918 0.00170648 0.00170648 0.00938567 0.0007734 0.00154679 0.00255973 0.00309358 0.00464037 0.0059727 0.00767918 0.00696056 0.00938567 0.01237432 0.00767918 0.02047782 0.04021655 0.05568445 0.08816706 0.08197989 0.13379738 0.16…	0.0077339523	0.3225256	0.005789691793561475	0.23539297776780305	0.34261408	0.11433447	0.3719259098986879	0.14118173289546487
0.678571428571431	0.7785714285714187	[ 0.00853242 0.00773395 0.00938567 0.0059727 0.00426621 0.00170648 0.00341297 0.00386698 0.00232019 0.00386698 0.01023891 0.00154679 0.00853242 0.00341297 0.00341297 0.00464037 0.00426621 -0.00085324 -0.0007734 0. 0.00426621 0.00696056 0.00618716 0.00682594 0.00232019 0.00255973 0.00773395 0.01005414 0.00511945 0.02706883 0.02861562 0.03712297 0.05336427 0.07269915 0.08584687 0.12761021 0.1368909…	0.0061871614	0.23890784	0.0033977826882364446	0.1766562559891066	0.28615624	0.085324235	0.31840786533787274	0.11619502143007207
0.7214285714285746	0.8214285714285614	[ 0.00341297 0.00618716 0.00341297 0.00682594 0.00386698 0.00696056 0.00618716 0.00773395 0.00682594 0.0007734 0.01279863 0.01535836 0.0059727 0.0059727 0.00309358 0.00255973 0.00426621 0.00426621 0.00255973 0.00767918 0.00085324 0.00232019 0.00309358 0.00255973 0.00928074 0.00309358 -0.00085324 0.00682594 0.00386698 0.01314772 0.01279863 0.02706883 0.03325599 0.03866976 0.07656612 0.07733952 0.1…	0.0061871614	0.19368601	0.0019421762570073677	0.1291271660608667	0.2559938	0.06825939	0.26943879502312024	0.09474054156206815
0.7642857142857173	0.8642857142857041	[ 0.01082753 0.0007734 0.00154679 0.00426621 0.00085324 0.00541377 0.00696056 0.00541377 0.00853242 0.00255973 0.00255973 0.0059727 0.00309358 0.00341297 0.00511945 0.00618716 0.00309358 -0.00085324 0.00541377 0. 0.00085324 -0.00255973 0.00426621 -0.00232019 0.0059727 0.00682594 0.00386698 0.00426621 0.01160093 0.00850735 0.02397525 0.02165507 0.02706883 0.05027069 0.06264501 0.07579273 0.0897138…	0.0030935807	0.12542662	0.0010812710347719663	0.091930431037777	0.20649652	0.06228669	0.22536447378396068	0.07652855901327975
0.80714285714286	0.9071428571428468	[ 0. 0.00767918 0.0007734 0.00850735 0.00386698 -0.0007734 -0.0007734 0.00696056 0.00938567 -0.00154679 0.00426621 0.00255973 0.00154679 0.00511945 0.00386698 0.01535836 0.0059727 0.00170648 0.0059727 0.00154679 0. 0.00511945 0.00682594 0.01365188 0.00682594 0.01023891 0.00618716 0.00928074 0.01109215 0.0154679 0.01392111 0.02320186 0.03557618 0.04408353 0.07037897 0.08197989 0.08120649 0.1036349…	0.0030935807	0.097269624	0.0005863182131285372	0.063746163447565	0.18020108	0.046928328	0.18632012658360955	0.061242165567073424
0.8500000000000032	0.9499999999999895	[ 0.00541377 0.01279863 0.00255973 0.00511945 0.00618716 0.00696056 0.01194539 0.00696056 0.00386698 0.00464037 0.0059727 0.00426621 0.00341297 0.00255973 0.00767918 0.01279863 0.00085324 0.00426621 0. 0.00386698 0.00341297 0.00386698 0.00232019 0.00154679 0.01023891 0.00464037 0.00464037 0.01023891 0.0154679 0.00928074 0.0162116 0.0170147 0.0317092 0.05568445 0.06651199 0.06728538 0.07965971 0.0…	0.0015467904	0.08276451	0.0003096599849461047	0.04305284804553817	0.1453983	0.037542664	0.152259035074703	0.04855308985147963
0.8928571428571459	0.9928571428571327	[ 0.00170648 0.00386698 0.00850735 0.00618716 0.00426621 0.0059727 0. 0.00154679 0.00386698 0.00386698 0.00154679 0.00541377 0.00696056 0.00341297 0.00386698 0.00618716 0.00386698 0. 0.00511945 0.00426621 0.00511945 0.00426621 0.0007734 0.00085324 0.00154679 0.00255973 0.00696056 0.01109215 0.00309358 0.01109215 0.01194539 0.0154679 0.02242846 0.02784223 0.03093581 0.04408353 0.04021655 0.0409899…	0.0054137665	0.052901022	0.00015929042788100114	0.02832062278885253	0.09358082	0.026450511	0.12298591119930465	0.038134893440195924
0.9357142857142886	1.0357142857142754	[ 0.00850735 0.00464037 0.00696056 0. 0.00386698 0.00853242 0.00938567 0.00541377 0.00464037 0.00154679 0.01005414 -0.00255973 0.00618716 0.00618716 0.00773395 0.00255973 0.00341297 0. 0.01005414 0.00541377 0.00696056 0.00511945 0.00426621 0.00850735 0.00232019 0. 0.00541377 0.01109215 0.00255973 0.01791809 0.01279863 0.01365188 0.01933488 0.02474865 0.03093581 0.03016241 0.03789636 0.05104408 0.…	0.0038669761	0.02986348	7.980813400292678e-05	0.018144992440170808	0.06960557	0.013651877	0.09819212086964284	0.029673415085841263
0.9785714285714313	1.078571428571418	[ 0.00170648 0.00309358 -0.00255973 0.00541377 0.00255973 0.00696056 0.00511945 0.00511945 0.00511945 0.00928074 0.00255973 0.00255973 0.00426621 0.00682594 0.00154679 0.00341297 0.01082753 0.00085324 -0.00232019 0.00170648 0.00309358 0.0007734 0.00853242 0.00426621 0.00232019 0.01237432 0.00773395 0.00928074 0.00309358 0.00618716 0.01933488 0.0162116 0.01778809 0.02088167 0.02629544 0.02861562 0…	0.0	0.01791809	3.894552133421714e-05	0.01132306140467984	0.0634184	0.0076791807	0.07749022203809887	0.022874513001312356
1.021428571428574	1.1214285714285608	[ 0.00386698 0.01005414 0.00511945 0.01194539 -0.00085324 0.00309358 0.00255973 0.00464037 0.00170648 0.00938567 0.00853242 0.00682594 0.00341297 0.01023891 0.00767918 0.00464037 0.00511945 0.00938567 0.00767918 0.00341297 0.00850735 0.00386698 0.00232019 0.00682594 0.00154679 0.00309358 0.00928074 0.01237432 0.00309358 0.00928074 0.00853242 0.01237432 0.0154679 0.02320186 0.01856148 0.02047782 0…	0.0007733952	0.0068259384	1.851061185149992e-05	0.0068821480692909335	0.057231244	0.0034129692	0.06044580384625561	0.017469300363481866
1.0642857142857176	1.1642857142857035	[ 0.00853242 0.00309358 0.00511945 0.00232019 0.00541377 0.00696056 0.00232019 0.00541377 0.00232019 0.0059727 0.00541377 0.00170648 0.00255973 0. 0.00511945 0.00618716 0.00232019 0. 0.00938567 0.00426621 0.0059727 0.00464037 0.00170648 0.00309358 0.00309358 0.00853242 0.00426621 0.00696056 0.01023891 0.01365188 0.00773395 0.01856148 0.01082753 0.01469451 0.02010828 0.01392111 0.02165507 0.030162…	-0.0038669761	0.0068259384	8.569133600303735e-06	0.004074152122035183	0.03866976	0.011945393	0.04660520225440548	0.013217170665372688
1.1071428571428603	1.2071428571428462	[ 0.00850735 0.01109215 0.00853242 0.00853242 -0.00341297 0.00464037 0.00767918 0.00682594 0.00511945 0. 0.0059727 0.00511945 0. 0.00426621 0.00541377 0.01082753 0.00154679 0. 0.0059727 0.00618716 -0.00085324 0.00426621 0.00773395 0.00773395 0.00232019 0.00386698 0.0059727 0.00341297 0.00696056 0.00085324 0.00853242 0.00850735 0.00696056 0.01365188 0.02242846 0.02010828 0.01933488 0.02706883 0.02…	0.0061871614	0.002559727	3.863722623956629e-06	0.0023491110524769586	0.025522042	0.005119454	0.0355182552542181	0.00990696922666074
1.150000000000003	1.249999999999989	[ 0.00511945 0.00696056 0.00541377 0.00255973 0.00511945 0.01023891 0.00154679 0.00773395 0.00541377 0. 0.00682594 0.00341297 -0.00464037 0.00682594 0.00938567 0.00767918 0.01023891 0.00386698 0.00850735 0.00255973 0.00773395 0.00341297 0.00767918 0.0059727 0.00341297 0.00850735 0.00696056 0.00773395 0.0059727 0.00232019 0.01365188 0.01279863 0.00853242 0.00696056 0.0059727 0.01023891 0.01392111 …	-0.0015467904	0.0008532423	1.6967890593267625e-06	0.0013192373378215052	0.016241299	0.011945393	0.026755793679849715	0.007356690078420563
1.1928571428571466	1.2928571428571316	[ 0.00170648 0.00464037 0.00309358 0.00511945 0.00938567 0.00341297 0.0059727 0.00767918 0.00341297 -0.00232019 0.01237432 0.00928074 0.00464037 0.00232019 0.00938567 0.00464037 0.00773395 0.00853242 0.00232019 0.0059727 0.00767918 0.00682594 0.00618716 0.00464037 0.00682594 0.00928074 0.0059727 0.00928074 0.00773395 0.00541377 0.00341297 0.00464037 0.00618716 0.00850735 0.01450512 0.01005414 0.0…	0.004640371	-0.0059726965	7.257760902912721e-07	0.0007215981308050578	0.014694509	0.0059726965	0.01992200478588413	0.005412070403005344
1.2357142857142893	1.3357142857142743	[ 0.00309358 0.00511945 0.00085324 0.00255973 0.00309358 0.00386698 0.00341297 -0.00309358 0.00232019 0.0007734 0.0007734 0.00255973 0.01279863 0.00850735 0. 0. 0.00085324 0.0007734 0.00170648 0.00341297 0.00850735 0.00767918 0.00464037 0.00386698 0.0059727 0.00696056 0.00682594 0.00511945 0.00154679 0.0059727 0.00464037 0.00341297 0.0059727 0.00170648 0.01194539 0.00853242 0.01109215 0.0059727 0…	0.0054137665	0.005119454	3.023641836236018e-07	0.00038443325028800923	0.010827533	-0.002559727	0.014662135517436963	0.00394442538257742
1.278571428571432	1.378571428571417	[ 0.01005414 0.00682594 0.0007734 0.00682594 0.00767918 0.00511945 0.00309358 0.00850735 0.00232019 -0.0007734 0.0059727 0.00850735 0.00853242 0.00511945 0.01023891 0.00426621 0.00464037 0.00853242 0. 0.00850735 0.0059727 0.00085324 0.00154679 0.00464037 0.00232019 0.01023891 0.00696056 0.00464037 0.00154679 0.00618716 0.00853242 0.00696056 0.00464037 0.01314772 0.01109215 0.00682594 0.00255973 0…	0.0030935807	0.0068259384	1.2269049594375905e-07	0.00019948009495010955	-0.0007733952	0.002559727	0.01066621677358263	0.002848022280977417
1.3214285714285747	1.4214285714285597	[ 0.00682594 0.00154679 0.00511945 0.0059727 0.0007734 0.00511945 0.00154679 0.0059727 0.00938567 -0.00085324 0.00511945 0.00232019 0.0059727 0.00170648 0.00232019 0.00618716 -0.0007734 0.00309358 0.00682594 0.00426621 -0.00085324 0.00426621 0.00154679 0.00938567 0.00618716 0.00511945 0. 0.00541377 0.00682594 0. 0.00341297 0.00085324 0.00309358 0.01279863 0.00938567 0.00773395 0.00618716 0.005119…	-0.0015467904	0.0068259384	4.848912927387805e-08	0.00010081641914988103	0.0023201855	0.0017064846	0.007669597445221835	0.002037240732034659
1.3642857142857174	1.4642857142857024	[ 0.0007734 0.00767918 0. 0.00426621 0.00618716 0.00154679 0.00853242 -0.0007734 0.00618716 0.01023891 0.00341297 0.00682594 -0.00426621 0.00255973 -0.00170648 0.0059727 0. 0. 0.00085324 0.00232019 0. -0.00511945 -0.00426621 0.00541377 0.00511945 0. 0.0059727 0.01023891 0.00085324 0.00682594 0.00309358 0.00309358 0.0059727 0.00767918 0.00682594 0.00853242 0.00618716 0. 0.00767918 0.00255973 0.000…	-0.0015467904	-0.002559727	1.8665117847481626e-08	4.962677441482389e-05	0.0015467904	0.0034129692	0.0054510946256815535	0.0014437122759354659
1.407142857142861	1.5071428571428451	[ 0.00938567 0.0059727 0.00464037 0.00232019 0.00773395 0.00541377 0.00928074 0.00618716 0.01023891 0. 0.00511945 0.00464037 0.0007734 0.0007734 0.00170648 0.00170648 0.00464037 0.00464037 0.00541377 0.00232019 0.00085324 0.00464037 0.0007734 0.01023891 0.00309358 0.00341297 0.00255973 0.00696056 0.00618716 0.01023891 0.00341297 0.00767918 0.0059727 0.00232019 0.01279863 0.01194539 0.00386698 0.0…	0.0054137665	-0.0042662118	6.997936130889838e-09	2.3793257658617035e-05	0.004640371	0.011092151	0.0038295157474710286	0.0010135805737104247
1.4500000000000037	1.5499999999999878	[ 0. 0.01314772 -0.00154679 0.00386698 0.00464037 0.01023891 -0.0007734 0. 0.00426621 0.01279863 0.00341297 0.00682594 0.0059727 0.00232019 0.00154679 0.00255973 0.00426621 -0.00154679 0.00085324 0.00511945 0. 0.00232019 0.00085324 0.00682594 0.0059727 0.00386698 0.00085324 0.01109215 0.00386698 0.00170648 0. 0.00541377 0.00255973 0. 0.00511945 0. 0.00341297 0.00682594 0.00511945 0.00170648 0.009…	0.0023201855	-0.011092151	2.555418884145039e-09	1.1110787607620284e-05	0.0007733952	0.002559727	0.0026592121465846426	0.0007049774696628596
1.4928571428571464	1.5928571428571305	[ 0.00341297 0.00309358 0.00511945 -0.00085324 0.00773395 0. 0.00511945 0.0007734 0.00618716 0.00309358 0.00341297 0.00767918 0.00511945 0.00850735 0.00154679 0.00682594 0.00341297 0.00618716 0.00767918 0.00541377 0.00309358 0.00386698 0.00511945 0.00232019 -0.0007734 0.0059727 0.00696056 0.01005414 0.00464037 -0.00386698 0.00341297 0.00850735 0.0059727 -0.0007734 0.01535836 0.01279863 0.00464037…	-0.0015467904	-0.0017064846	9.088811839196045e-10	5.05346035232984e-06	0.0	0.0	0.0018252026865991778	0.00048577093628573216
1.5357142857142896	1.6357142857142732	[ 0.00085324 -0.00085324 0.00850735 0.00853242 0.0059727 0.00541377 0.0007734 0.00682594 0.00341297 0.00341297 0.00853242 0.00618716 0.00255973 0.00853242 0.00928074 0.00541377 0. 0. 0.00309358 0.00255973 0.00309358 0.0007734 0.00464037 0.00085324 0.00085324 0.00386698 0.00085324 0.00232019 0.00853242 0.00232019 0.00767918 0.00938567 0.00682594 0.00232019 0.00386698 0.00170648 0.00682594 -0.00154…	-0.0015467904	-0.0042662118	3.148509532807549e-10	2.2386487581794216e-06	0.0023201855	-0.002559727	0.001238278123195691	0.0003316096402916917
1.5785714285714323	1.678571428571416	[ 0.00682594 0.00464037 0.00255973 0.00464037 0.00928074 0.00154679 0.00232019 0.00085324 0.00341297 0.01365188 0.00341297 0.00255973 0.00154679 0.00773395 0.00386698 -0.00170648 -0.00154679 0. 0.00464037 0.00341297 0. 0.0007734 0.00426621 0.0007734 0.00938567 0.00341297 0.00255973 0.00154679 0.00696056 0.01023891 0.00386698 0.0059727 -0.0007734 0.00170648 0.00309358 0. 0.00309358 0. 0.00850735 0…	0.0	-0.002559727	1.0623210811196235e-10	9.65908823192458e-07	-0.0007733952	-0.0034129692	0.0008303750441801339	0.00022426530856099131
1.621428571428575	1.7214285714285587	[ 0.00767918 0.00682594 0.0059727 0.0059727 0.00341297 0.00232019 0.00170648 0. 0.00309358 0.00255973 0.00511945 0.0059727 0.00232019 0.00938567 0.00341297 0.00426621 0.00618716 0.0007734 0.00426621 0.00426621 0. 0.00085324 0.00767918 0.00309358 0.00618716 0.00255973 0.00682594 0.00154679 0.00255973 0.00426621 0.00341297 0.00170648 0.00850735 0.00255973 -0.00154679 0.00464037 0.00773395 0.0076791…	0.0007733952	-0.0017064846	3.491077375138009e-11	4.0591900627136936e-07	0.0054137665	-0.0068259384	0.0005504011900604399	0.00015025757622066422
1.6642857142857177	1.7642857142857014	[ 0.00232019 0.00767918 0.0059727 0.00386698 -0.00170648 -0.0007734 0.00154679 0.00341297 0.00255973 0.00386698 0.00464037 0.00511945 0.0059727 0.00085324 -0.0007734 0.00511945 0.00386698 0.00618716 0.00850735 0.00426621 0.00618716 0.00511945 0.00618716 0.00696056 0.00511945 0.00309358 0.00085324 0.01023891 0.00541377 0.00767918 0.00386698 -0.00255973 0.00938567 0. 0.00255973 0.00309358 0.0085324…	-0.0015467904	-0.0008532423	1.1174189608878144e-11	1.6614822999068079e-07	0.0023201855	0.0042662118	0.00036060639756642566	9.97355507842134e-05
1.7071428571428604	1.807142857142844	[ 0.00853242 0.00853242 0.00618716 0.00767918 -0.00154679 0.00618716 0.00170648 0.00850735 0.00085324 -0.00154679 0.00618716 0.00154679 0.00682594 0.00853242 0.0007734 0.00767918 0.00341297 0.00341297 0.00386698 0.00938567 0.01023891 0.00773395 0. 0.00464037 0.00341297 0.00938567 0.00170648 0.0007734 0.01194539 0.00767918 -0.00511945 0.00255973 0. 0.00464037 0.00309358 0.00682594 0.00232019 -0.00…	0.0061871614	0.0034129692	3.4835775704008077e-12	6.623768266510573e-08	0.0007733952	0.0017064846	0.0002335266653291492	6.55847597737079e-05
1.750000000000004	1.8499999999999868	[ 0. 0.00938567 0.00154679 0.00386698 0.00511945 0.00767918 0.00386698 0.00309358 0.01005414 0.01023891 0.01194539 0.00085324 0.00341297 0.00386698 0.00767918 0.00682594 0.00682594 0.00341297 0.00767918 0.00773395 0.00309358 0.00309358 0.00511945 0.00426621 0.00386698 -0.00085324 0.00309358 0.0059727 0.00767918 0.00511945 0.00085324 0.00938567 0.00341297 0.00255973 0.0059727 -0.00386698 0.0061871…	-0.0015467904	0.0008532423	1.057761661811215e-12	2.571980195758948e-08	-0.006960557	0.0042662118	0.00014948186776325324	4.272629200636771e-05
1.7928571428571467	1.8928571428571295	[ 0.00541377 0.00341297 0.00618716 0.00696056 0.00696056 0. 0.00386698 0.00853242 0.00386698 0.00232019 0.00426621 -0.00085324 0.0059727 0. 0.00541377 0.00386698 0.00309358 0.00853242 0.00170648 0.0059727 0.00511945 0.00464037 0.00773395 -0.00170648 0.00341297 0.00511945 0. 0.00309358 0.00464037 0.00618716 0.00255973 0.00154679 0. 0.00085324 0.0059727 0.00682594 0.00464037 0.00386698 0. 0.0068259…	-0.0007733952	-0.0034129692	3.128261472305919e-13	9.727095707801078e-09	0.0030935807	-0.005119454	9.45778726052093e-05	2.7575716582466446e-05
1.8357142857142894	1.9357142857142722	[ 0.00255973 0.0007734 0.01109215 0.00154679 0.00511945 0.01237432 0.01279863 0.00232019 0.00085324 0.00426621 -0.0007734 0.01023891 0.00928074 0.0007734 0. 0.0059727 0.00341297 0.00085324 0.01194539 0.00682594 0.00232019 0.00511945 0.00696056 0.0059727 0.00386698 0.00341297 0.00767918 0. -0.0007734 0.00773395 0.0007734 0.00085324 0.0007734 0.00511945 0.00386698 0.00853242 0.00170648 -0.00085324 …	0.0061871614	0.0008532423	9.010961975263003e-14	3.583041486795769e-09	-0.0007733952	0.0059726965	5.914793046144345e-05	1.7631844205868295e-05
1.878571428571433	1.9785714285714144	[ 0.01160093 0.00853242 0.00928074 0.0059727 0.00154679 0.00255973 0. 0.00928074 0.00085324 0.0059727 0.00938567 0.01005414 0.00938567 -0.00170648 0.00682594 0.00618716 0.00426621 0.00928074 0.00341297 0.00309358 0.01005414 0.00232019 0.00426621 0.00464037 -0.00309358 0.00232019 0.01365188 0.00682594 0. -0.00386698 0.00341297 0.00541377 0.00773395 0.00386698 0.00085324 0.00386698 0.00341297 -0.00…	0.0038669761	0.0	2.5280878152490218e-14	1.2855043875529515e-09	-0.0030935807	0.0	3.656272480404172e-05	1.1168838294077767e-05
1.9214285714285757	2.021428571428557	[ 0.00696056 0.00853242 0.0007734 0.00309358 0.00154679 0.0007734 -0.00170648 0.00511945 0.00085324 0.00464037 0.00255973 0.00850735 0. 0.00085324 0.00085324 0.00255973 0.00170648 0.00618716 0.00426621 0.00767918 0.00426621 -0.00170648 0.00154679 0.01194539 0.0007734 0.00170648 0.00850735 0.00255973 0.00853242 0.00255973 0.00928074 0.00255973 0.00170648 -0.00085324 0.00255973 0.00232019 -0.000773…	0.0007733952	-0.0042662118	6.908218114352852e-15	4.492089170258513e-10	0.0030935807	-0.0034129692	2.2340173473194098e-05	7.009024803762336e-06
1.9642857142857184	2.0642857142857	[ 0.00309358 0.00426621 0.00426621 0.00426621 0.01005414 0.00255973 0. 0.00928074 0.00618716 0.00309358 0.0059727 0.00232019 0.00341297 0.00309358 0.00386698 0.00386698 0.01194539 0.01023891 0.00309358 0.01279863 0.00341297 0.00853242 0.00682594 0.00085324 0.00464037 0.00511945 0.00853242 0.00682594 0.00255973 0.01109215 0.00341297 0.00426621 0.00682594 0.00541377 0.00341297 0.00938567 0.00696056…	0.0023201855	0.002559727	1.8386235318021835e-15	1.5288900449589415e-10	0.0023201855	0.0076791807	1.349222316640052e-05	4.357591559269453e-06
2.007142857142861	2.1071428571428426	[ 0.00853242 0.00341297 0.00773395 0.00511945 -0.00170648 0.0007734 0.00341297 0.0059727 -0.00085324 0.00309358 0.01109215 0.01023891 0.00682594 0.00386698 0.00232019 0. 0.0059727 -0.00085324 0.00341297 0.00853242 0.01109215 0.01962457 0.00853242 -0.0007734 0.00170648 -0.0007734 0.00511945 0.00255973 0.00386698 0.00309358 -0.00085324 0.00154679 0.00511945 0.00255973 0.00541377 0.01237432 0.003866…	-0.0054137665	-0.0034129692	4.766202328408767e-16	5.068240510518744e-11	0.0038669761	0.0034129692	8.054331089905656e-06	2.6839521913753054e-06
2.050000000000004	2.1499999999999853	[ 0.00682594 0.00850735 0.00309358 0.00853242 0.00618716 0.00511945 0.00938567 0.0059727 0.01023891 0.0059727 0.00309358 0.00767918 0.00773395 0.00928074 0.00541377 0.00696056 0.01005414 0.01023891 0.00255973 0.00541377 0.0059727 0.00426621 0.00085324 0.00085324 0.01005414 0.00618716 0.01279863 0.00464037 0.00154679 0.00154679 0.00255973 0.00767918 0.00309358 -0.0007734 0.00511945 0.00386698 -0.0…	0.0007733952	0.0034129692	1.2033861868261812e-16	1.6364067332119757e-11	-0.0015467904	0.002559727	4.752525194292562e-06	1.6377302111923485e-06
2.0928571428571474	2.192857142857128	[ 0.00696056 0.00232019 0.00255973 0.00618716 0.01365188 0.00170648 0.00170648 0.00618716 0.00255973 0.00850735 0.00232019 0.00511945 0.01023891 0.00170648 0.0059727 0.00541377 0.00767918 -0.00170648 0.00255973 0.00773395 0.00696056 0. 0.00767918 0.00341297 0.00426621 0.0059727 0.00511945 0.00511945 0.01023891 0.00341297 0.00682594 0.00255973 0.00850735 0.0059727 0.00386698 0.00170648 0.01023891 …	0.0054137665	0.0017064846	2.9593099680728375e-17	5.146101863569433e-12	0.0054137665	-0.0017064846	2.7718413221766246e-06	9.900320996205716e-07
2.13571428571429	2.2357142857142707	[ 0.00426621 0.01023891 0.0059727 0.00618716 0.00255973 0.00696056 0.00938567 0.0007734 0.00255973 0.01023891 0.00511945 0.00085324 0.00511945 0.00255973 0.00341297 0.0059727 0.00426621 0.00853242 0.00853242 0.00170648 0.00773395 0.00341297 0.00511945 0.01023891 0.00341297 0.00341297 0.01535836 0.00853242 0.00309358 0.00085324 0.01314772 0. 0.00767918 0.00232019 0.00386698 0.00170648 0.00767918 0…	0.006960557	0.011945393	7.088082752061366e-18	1.5762263307586387e-12	0.0015467904	0.0	1.5979430209738443e-06	5.929192104524775e-07
