# Supplementary material for: Coherence in cooperative photon emission from indistinguishable quantum emitters
Source: Sci Adv. 2022 Mar 18;8(11):eabm8171. doi: 10.1126/sciadv.abm8171 (PMC8932659; doi:10.1126/sciadv.abm8171)
Supplement: Supplementary file 2 — Dataset [file sciadv.abm8171_dataset.zip › dataset_coherence_cooperative/2d.csv]

Delay_QD1 (ns)	g2_QD1	Delay_QD1_QD2 (ns)	g2_delta=0	g2_delta=3p9ueV
-100.0000800000634	1.0448547000504829	-5.0001510448334745	0.9700015146250413	0.9634119462199692
-99.96807997446321	1.0647632324430347	-4.968150020800706	1.0042498596744447	0.9497465285430902
-99.93607994886487	1.0242596665409465	-4.936148996767938	0.9622680173558211	0.952479612078466
-99.90407992326467	1.0119026464352245	-4.904147972735169	0.9628204100179082	0.979810447432224
-99.87207989766449	0.9981726240955336	-4.872146948702401	1.0324218854408895	0.9975754904121666
-99.84007987206428	1.0256326687749155	-4.840145924669632	0.9970687550673117	1.0413048269781795
-99.8080798464641	0.98856160845775	-4.808144900636864	1.016402498240362	1.0631694952611859
-99.7760798208639	1.0201406598390392	-4.776143876604095	1.008116608309055	1.0098743663213579
-99.7440797952637	1.0455412011674674	-4.744142852571327	0.9810493678667843	1.020806700462861
-99.7120797696635	1.0434816978165138	-4.712141828538559	0.9948591844189631	0.9060171919770774
-99.68007974406332	1.097715286058293	-4.6801408045057915	0.9887828651360044	1.0016751157152304
-99.64807971846311	0.9933671162766418	-4.648139780473023	0.9954115770810503	1.0659025787965617
-99.61607969286293	1.023573165423962	-4.616138756440254	1.0097737862953162	0.9483799867754023
-99.5840796672646	1.0345571832957148	-4.584137732407486	0.990992435784353	1.033105576372052
-99.55207964166439	1.066136234677004	-4.552136708374717	1.0263455661579308	0.9921093233414151
-99.52007961606421	1.017394655371101	-4.520135684341949	0.9650299806662569	1.005774741018294
-99.48807959046401	1.0434816978165138	-4.48813466030918	0.9843637238393073	1.022173242230549
-99.45607956486381	0.9947401185106108	-4.456133636276412	1.0285551368062795	1.0167070751597973
-99.42407953926362	1.0201406598390392	-4.4241326122436435	1.0384982047238482	0.9606788626845933
-99.39207951366342	1.0379896888806375	-4.3921315882108765	0.9981735403914861	1.0495040775843067
-99.36007948806323	1.040049192231591	-4.360130564178108	0.9904400431222659	0.9429138197046507
-99.32807946246302	1.052406212337313	-4.32812954014534	1.001487896364009	1.020806700462861
-99.29607943686284	1.0283786732428537	-4.296128516112571	1.0141929275920134	1.0167070751597973
-99.26407941126264	1.0359301855296839	-4.264127492079802	1.0003831110398347	0.966145029755345
-99.2320793856643	1.0421086955825447	-4.232126468047034	1.015850105578275	0.9784439056645361
-99.20007936006412	1.0304381765938073	-4.200125444014265	1.0059070376607062	0.9975754904121666
-99.16807933446391	1.0359301855296839	-4.168124419981497	0.9954115770810503	1.0044081992506062
-99.13607930886373	1.00366463303141	-4.1361233959487285	0.9782874045563485	1.0426713687458673
-99.10407928326353	1.0681957380279576	-4.1041223719159605	0.9926496137706146	1.0153405333921093
-99.07207925766335	1.0338706821787302	-4.072121347883193	0.9976211477293989	0.9948424068767908
-99.04007923206314	1.0057241363823637	-4.040120323850425	0.9998307183777475	1.0563367864227464
-99.00807920646295	0.9933671162766418	-4.008119299817656	0.9832589385151329	1.018073616927485
-98.97607918086275	1.0002321274464872	-3.976118275784888	1.0169548909024493	1.0618029534934978
-98.94407915526256	1.0070971386163328	-3.944117251752119	1.0362886340754995	0.9866431562706635
-98.91207912966422	1.0503467089863594	-3.91211622771935	1.0152977129161878	1.0194401586951731
-98.88007910406404	1.0867312681865404	-3.8801152036865822	1.0512032359518528	0.9442803614723386
-98.84807907846383	1.0448547000504829	-3.8481141796538143	0.990992435784353	1.0085078245536698
-98.81607905286364	0.9961131207445799	-3.8161131556210455	0.9423818815206836	0.9565792373815297
-98.78407902726345	0.9851291028728272	-3.7841121315882775	1.0136405349299265	1.0194401586951731
-98.75207900166325	1.0469142034014365	-3.7521111075555087	0.9688967293008669	0.9975754904121666
-98.72007897606305	1.0970287849413085	-3.7201100835227408	0.9893352577980916	0.9921093233414151
-98.68807895046287	1.0167081542541165	-3.688109059489973	1.037945812061761	0.9934758651091029
-98.65607892486265	0.9892481095747345	-3.656108035457204	0.9987259330535732	0.9688781132907208
-98.62407889926247	1.0160216531371318	-3.624107011424436	1.016402498240362	1.0003085739475424
-98.59207887366227	1.0283786732428537	-3.592105987391667	0.9672395513146055	0.9128499008155169
-98.56007884806394	1.0146486509031627	-3.5601049633588993	0.9854685091634815	0.9688781132907208
-98.52807882246374	1.0105296442012555	-3.5281039393261313	1.0241359955095823	1.0317390346043642
-98.49607879686356	1.0414221944655602	-3.4961029152933625	1.0130881422678393	1.0044081992506062
-98.46407877126335	1.0180811564880856	-3.4641018912605936	0.9920972211085274	1.0549702446550584
-98.43207874566316	1.066136234677004	-3.4321008672278257	0.9694491219629541	1.03447211813974
-98.40007872006296	1.0215136620730083	-3.400099843195057	0.9738682632596513	1.0631694952611859
-98.36807869446277	1.0276921721258692	-3.368098819162289	1.005354644998619	1.0358386599074279
-98.33607866886257	1.0119026464352245	-3.336097795129521	1.015850105578275	0.9770773638968482
-98.30407864326239	1.0482872056354056	-3.304096771096752	1.030764707454628	1.03447211813974
-98.27207861766219	1.0606442257411275	-3.272095747063984	0.9987259330535732	0.9825435309675997
-98.24007859206199	1.0146486509031627	-3.2400947230312163	1.0219264248612336	1.0126074498567335
-98.20807856646367	1.052406212337313	-3.2080936989983897	1.001487896364009	1.0563367864227464
-98.17607854086346	1.0448547000504829	-3.176092674965621	0.9639251953420825	1.0290059510689884
-98.14407851526327	1.0578982212731893	-3.144091650932852	1.0147453202541006	1.0577033281904342
-98.11207848966308	1.087417769303525	-3.112090626900084	0.9733158705975642	1.0262728675336126
-98.0800784640629	1.0201406598390392	-3.080089602867316	0.976630226570087	0.9620454044522813
-98.04807843846268	1.0311246777107919	-3.0480885788345473	0.9976211477293989	1.0003085739475424
-98.0160784128625	1.0359301855296839	-3.0160875548017794	0.9843637238393073	0.9319814855631475
-97.9840783872623	1.0050376352653791	-2.9840865307690105	1.009221393633229	1.0700022040996253
-97.9520783616621	0.9926806151596572	-2.9520855067362426	1.0009355037019219	0.9647784879876571
-97.9200783360619	1.00366463303141	-2.9200844827034746	1.0070118229848806	1.0372052016751157
-97.88807831046357	1.0297516754768228	-2.888083458670706	0.9898876504601788	1.0303724928366762
-97.85607828486337	1.0379896888806375	-2.856082434637938	0.9920972211085274	0.9620454044522813
-97.82407825926319	1.0345571832957148	-2.82408141060517	0.9926496137706146	1.0508706193519948
-97.79207823366299	1.0242596665409465	-2.792080386572401	1.026897958820018	1.048137535816619
-97.7600782080628	1.0469142034014365	-2.760079362539633	1.030212314792541	1.0249063257659246
-97.7280781824626	1.0709417424958958	-2.7280783385068643	1.0108785716194906	1.0850341635441922
-97.69607815686241	1.0228866643069774	-2.6960773144740955	1.0114309642815777	0.9538461538461539
-97.6640781312622	1.087417769303525	-2.6640762904413275	1.0031450743502703	0.9743442803614724
-97.63207810566202	1.0215136620730083	-2.6320752664085596	1.0059070376607062	1.0454044522812431
-97.60007808006182	1.0633902302090656	-2.6000742423757908	0.9749730485838256	1.0098743663213579
-97.56807805446162	1.053779214571282	-2.568073218343023	0.9959639697431374	1.0030416574829182
-97.53607802886329	1.0077836397333173	-2.536072194310254	1.0097737862953162	1.0372052016751157
-97.5040780032631	1.0139621497861782	-2.504071170277486	1.019716854212885	0.952479612078466
-97.47207797766289	1.0338706821787302	-2.472070146244718	1.0296599221304539	0.9893762398060393
-97.44007795206271	0.9837561006388581	-2.4400691222119493	0.9711062999492155	0.9811769891999119
-97.40807792646251	1.0640767313260502	-2.4080680981791813	0.9661347659904311	1.0700022040996253
-97.37607790086231	1.0441681989334983	-2.3760670741464125	0.9291244576305919	1.0276394093013004
-97.34407787526212	1.0482872056354056	-2.3440660501136446	0.9716586926113027	1.0126074498567335
-97.31207784966193	1.0270056710088846	-2.3120650260808766	1.015850105578275	0.9511130703107781
-97.28007782406173	1.0771202525487567	-2.2800640020481078	1.030764707454628	1.0112409080890457
-97.24807779846154	1.0469142034014365	-2.2480629780153394	1.0263455661579308	1.0153405333921093
-97.21607777286134	1.0716282436128803	-2.216061953982571	0.9970687550673117	1.0440379105135553
-97.184077747263	1.038676189997622	-2.184060929949803	1.0241359955095823	1.0303724928366762
-97.15207772166282	1.0572117201562048	-2.152059905917034	1.0583843405589857	1.018073616927485
-97.12007769606262	0.9789505928199662	-2.1200588818842663	0.9600584467074724	0.952479612078466
-97.08807767046243	0.9926806151596572	-2.088057857851498	1.0213740321991465	1.0358386599074279
-97.05607764486223	1.0002321274464872	-2.0560568338187295	1.011983356943665	1.0290059510689884
-97.02407761926203	1.0043511341483946	-2.024055809785961	0.9722110852733898	1.033105576372052
-96.99207759366185	0.9906211118087036	-1.992054785753193	0.9595060540453854	0.9975754904121666
-96.96007756806164	1.0256326687749155	-1.9600537617204246	0.9998307183777475	1.0385717434428037
-96.92807754246145	1.023573165423962	-1.9280527376876562	1.009221393633229	1.0126074498567335
-96.89607751686125	1.0414221944655602	-1.8960517136548878	0.9992783257156603	0.9784439056645361
-96.86407749126292	1.062703729092081	-1.8640506896221196	1.0031450743502703	1.0167070751597973
-96.83207746566273	1.053779214571282	-1.8320496655893512	0.9893352577980916	0.9948424068767908
-96.80007744006254	1.0160216531371318	-1.8000486415565828	0.9644775880041697	0.9552126956138418
-96.76807741446234	1.0901637737714631	-1.7680476175238147	0.9970687550673117	0.9702446550584086
-96.73607738886214	0.9995456263295027	-1.736046593491046	0.929676850292679	0.9934758651091029
-96.70407736326196	1.0448547000504829	-1.704045569458278	0.9666871586525183	1.0139739916244215
-96.67207733766175	1.0407356933485756	-1.6720445454255095	0.9744206559217384	0.952479612078466
-96.64007731206156	1.0242596665409465	-1.6400435213927411	0.9683443366387797	0.9839100727352876
-96.60807728646137	1.062703729092081	-1.608042497359973	0.9777350118942614	1.005774741018294
-96.57607726086117	1.0338706821787302	-1.5760414733272046	0.9412770961965092	0.9716111968260965
-96.54407723526097	1.0077836397333173	-1.5440404492944364	0.9164194264025873	0.9306149437954596
-96.51207720966265	1.0421086955825447	-1.5120394252616678	0.9263624943201562	0.9784439056645361
-96.48007718406244	1.0434816978165138	-1.4800384012288996	0.9771826192321742	1.0549702446550584
-96.44807715846225	1.0297516754768228	-1.4480373771961312	0.9169718190646745	1.0003085739475424
-96.41607713286206	1.0441681989334983	-1.4160363531633628	0.9059239658229314	0.9593123209169054
-96.38407710726186	1.0222001631899928	-1.3840353291305947	0.9241529236718075	0.9032841084417016
-96.35207708166166	1.0331841810617457	-1.3520343050978263	0.9059239658229314	0.9374476526338991
-96.32007705606148	1.0242596665409465	-1.3200332810650581	0.8865902226498811	0.9155829843508927
-96.28807703046128	1.0263191698919	-1.2880322570322895	0.9324388136031148	0.9073837337447653
-96.25607700486108	1.0119026464352245	-1.2560312329995211	0.9175242117267617	0.9620454044522813
-96.22407697926089	1.0791797558997103	-1.224030208966753	0.8683612648010051	0.9142164425832048
-96.1920769536607	1.037303187763653	-1.1920291849339848	0.8887997932982297	0.8745867313202557
-96.16007692806237	1.0132756486691936	-1.1600281609012164	0.8854854373257067	0.8732201895525677
-96.12807690246217	1.046227702284452	-1.128027136868448	0.897085683229537	0.8527220630372493
-96.09607687686196	1.0091566419672864	-1.0960261128356796	0.8799615107048352	0.8281243112188671
-96.06407685126177	1.0132756486691936	-1.0640250888029112	0.8484751289658675	0.8937183160678863
-96.03207682566158	1.099774789409247	-1.032024064770143	0.8357700977378629	0.8363235618249946
-96.0000768000614	1.0146486509031627	-1.0000230407373747	0.8578658042213491	0.8595547718756889
-95.96807677446118	1.0256326687749155	-0.9680220167046063	0.8009693600263723	0.9073837337447653
-95.936076748861	0.9913076129256881	-0.936020992671838	0.8153315692406383	0.8527220630372493
-95.9040767232608	1.0702552413789113	-0.9040199686390697	0.8191983178752483	0.7720960987436633
-95.8720766976606	0.9988591252125182	-0.8720189446063014	0.7882643287983678	0.7925942252589817
-95.84007667206228	1.0043511341483946	-0.8400179205735331	0.8230650665098584	0.8322239365219308
-95.80807664646208	1.0256326687749155	-0.8080168965407648	0.7777688682187118	0.7707295569759753
-95.77607662086189	1.0064106374993482	-0.7760158725079964	0.8219602811856841	0.706502093894644
-95.74407659526169	0.9954266196275954	-0.744014848475228	0.7705877636115789	0.7529645139960326
-95.7120765696615	1.0743742480808185	-0.7120138244424598	0.7540159837489643	0.6778047167731982
-95.6800765440613	1.024946167657931	-0.6800128004096915	0.7407585598588726	0.7037690103592683
-95.64807651846111	0.9954266196275954	-0.6480117763769231	0.7689305856253175	0.706502093894644
-95.61607649286091	1.037303187763653	-0.6160107523440965	0.7451777011555698	0.6887370509147014
-95.58407646726072	1.059957724624143	-0.5840097283113282	0.7440729158313956	0.692836676217765
-95.55207644166052	0.9913076129256881	-0.55200870427856	0.7319202772654781	0.6245095878333701
-95.52007641606032	1.0194541587220547	-0.5200076802457916	0.7678258003011431	0.6559400484901918
-95.48807639046198	1.00366463303141	-0.48800665621302325	0.7529111984247899	0.6081110866211152
-95.4560763648618	1.0105296442012555	-0.4560056321802549	0.760092303031923	0.5862464183381089
-95.4240763392616	1.0297516754768228	-0.42400460814748664	0.7197676386995607	0.6204099625303063
-95.3920763136614	1.032497679944761	-0.39200358411471825	0.7413109525209598	0.5671148335904783
-95.36007628806121	1.0208271609560238	-0.36000256008195	0.7777688682187118	0.5671148335904783
-95.32807626246102	1.0304381765938073	-0.32800153604918164	0.7136913194166021	0.5288516640952171
-95.29607623686081	1.0194541587220547	-0.263999487983645	0.7871595434741935	0.5124531628829623
-95.26407621126063	1.0407356933485756	-0.23199846395087664	0.781635616853322	0.5616486665197267
-95.23207618566043	1.0407356933485756	-0.1999974399181083	0.7976550040538494	0.5630152082874146
-95.20007616006025	1.0311246777107919	-0.16799641588533998	0.8219602811856841	0.5110866211152745
-95.16807613446004	1.0606442257411275	-0.13599539185257167	0.8501323069521289	0.5069869958122107
-95.13607610886172	0.9844426017558426	-0.10399436781980331	0.8374272757241245	0.5261185805598413
-95.1040760832615	1.051033210103344	-0.07199334378703501	0.7993121820401109	0.5343178311659688
-95.07207605766132	1.0160216531371318	-0.03999231975426665	0.8705708354493537	0.5206524134890897
-95.04007603206112	1.0647632324430347	-0.00799129572149837	0.8700184427872665	0.5671148335904783
-95.00807600646094	1.0723147447298649	0.024009728311269962	0.8578658042213491	0.502887370509147
-94.97607598086073	1.00366463303141	0.05601075234403835	0.8501323069521289	0.5233854970244656
-94.94407595526054	0.974831586118059	0.08801177637680663	0.8495799142900418	0.5343178311659688
-94.91207592966035	0.9988591252125182	0.12001280040957496	0.8247222444961199	0.5315847476305929
-94.88007590406015	1.0153351520201472	0.1520138244423433	0.8639421235043078	0.502887370509147
-94.84807587845995	1.0414221944655602	0.18401484847511163	0.8280366004686428	0.545250165307472
-94.81607585286162	1.0606442257411275	0.21601587250787996	0.8037313233368081	0.5151862464183381
-94.78407582726143	1.061330726858112	0.2480168965406483	0.742415737845134	0.4919550363676438
-94.75207580166123	1.038676189997622	0.28001792057341657	0.8064932866472438	0.5042539122768349
-94.72007577606105	0.9597285615443989	0.31201894460618496	0.7335774552517396	0.5411505400044082
-94.68807575046084	1.0832987626016177	0.34401996863895323	0.7374442038863497	0.5766806259642936
-94.65607572486066	1.0077836397333173	0.3760209926717215	0.7755592975703632	0.5288516640952171
-94.62407569926046	1.0633902302090656	0.4080220167044899	0.7518064131006157	0.5889795018734847
-94.59207567366025	1.0592712235071584	0.4400230407372583	0.7661686223148817	0.5493497906105356
-94.56007564806006	0.9940536173936263	0.47202406477002656	0.7667210149769688	0.6176768789949306
-94.52807562245987	1.0681957380279576	0.5040250888027948	0.7308154919413038	0.6231430460656822
-94.49607559685967	1.0187676576050702	0.5360261128355632	0.717005675389125	0.6545735067225039
-94.46407557126135	1.0592712235071584	0.5680271368683315	0.7374442038863497	0.5944456689442363
-94.43207554566115	1.0160216531371318	0.6000281609010999	0.7391013818726111	0.6969363015208287
-94.40007552006095	1.0359301855296839	0.6320291849338682	0.6998815028644233	0.6709720079347586
-94.36807549446075	1.0544657156882666	0.6640302089666366	0.7291583139550424	0.692836676217765
-94.33607546886057	1.0338706821787302	0.696031232999405	0.7805308315291476	0.7024024685915804
-94.30407544326036	0.9933671162766418	0.7280322570321731	0.728053528630868	0.6750716332378224
-94.27207541766018	1.0167081542541165	0.7600332810649415	0.7772164755566248	0.7556975975314084
-94.24007539205998	1.0208271609560238	0.7920343050977097	0.8059408939851567	0.7174344280361472
-94.2080753664598	1.0194541587220547	0.8240353291304783	0.7567779470594	0.7816618911174785
-94.17607534085958	1.0681957380279576	0.8560363531632464	0.7661686223148817	0.7871280581882302
-94.1440753152594	1.0448547000504829	0.8880373771960148	0.7722449415978403	0.8212916023804276
-94.11207528966105	1.0585847223901739	0.9200384012287832	0.7954454334055008	0.7515979722283448
-94.08007526406087	1.0695687402619267	0.9520394252615514	0.8407416316966474	0.7734626405113512
-94.04807523846067	1.0270056710088846	0.9840404492943198	0.7921310774329778	0.8089927264712365
-94.01607521286047	1.0565252190392203	1.016041473327088	0.8258270298202942	0.829490852986555
-93.98407518726027	1.009843143084271	1.0480424973598566	0.8446083803312574	0.8554551465726251
-93.95207516166009	1.0414221944655602	1.080043521392625	0.8219602811856841	0.8595547718756889
-93.92007513605989	0.9803235950539354	1.112044545425393	0.8678088721389179	0.8499889795018735
-93.8880751104597	1.0585847223901739	1.1440455694581615	0.8567610188971748	0.8445228124311219
-93.8560750848595	1.0167081542541165	1.1760465934909297	0.8567610188971748	0.9456469032400264
-93.82407505925931	1.024946167657931	1.208047617523698	0.8644945161663949	0.8964513996032621
-93.79207503366098	1.0434816978165138	1.2400486415564662	0.8854854373257067	0.9620454044522813
-93.76007500806078	1.0723147447298649	1.2720496655892348	0.893771327257014	0.9183160678862685
-93.72807498246058	1.046227702284452	1.3040506896220032	0.8799615107048352	0.870487106017192
-93.69607495686039	1.0496602078693749	1.3360517136547714	0.8650469088284821	0.911483359047829
-93.66407493126019	1.0304381765938073	1.3680527376875398	0.8821710813531839	0.9483799867754023
-93.63207490566	1.0668227357939886	1.400053761720308	0.8998476465399727	0.9292484020277717
-93.6000748800598	1.0482872056354056	1.4320547857530763	0.9307816356168533	1.0139739916244215
-93.56807485445961	1.0318111788277764	1.4640558097858447	0.9280196723064176	0.9620454044522813
-93.53607482885941	1.0496602078693749	1.496056833818613	0.8998476465399727	0.8896186907648226
-93.50407480325921	1.0441681989334983	1.5280578578513815	0.936857954899812	0.8363235618249946
-93.47207477765902	1.002291630797441	1.5600588818841497	0.9307816356168533	0.9921093233414151
-93.4400747520607	1.066136234677004	1.5920599059169178	0.9705539072871284	0.9511130703107781
-93.4080747264605	1.037303187763653	1.6240609299496862	0.9666871586525183	0.9019175666740137
-93.3760747008603	1.0606442257411275	1.6560619539824546	0.9407247035344221	0.9688781132907208
-93.34407467526012	1.0050376352653791	1.688062978015223	0.9534297347624267	0.9319814855631475
-93.3120746496599	1.0043511341483946	1.7200640020479916	0.9037143951745829	0.9880096980383514
-93.28007462405972	1.066136234677004	1.7520650260807595	0.9468010228173808	0.9975754904121666
-93.24807459845952	1.0620172279750966	1.784066050113528	1.0313171001167152	0.9606788626845933
-93.21607457285934	1.0352436844126993	1.8160670741462963	0.9694491219629541	0.9866431562706635
-93.18407454725913	1.0578982212731893	1.8480680981790647	0.9606108393695596	0.9565792373815297
-93.15207452165895	1.0050376352653791	1.880069122211833	0.9893352577980916	0.9415472779369628
-93.12007449605875	1.0139621497861782	1.912070146244601	0.9816017605288715	0.9593123209169054
-93.08807447046041	0.982383098404889	1.9440711702773694	0.9396199182102478	0.9442803614723386
-93.05607444486022	1.0633902302090656	1.9760721943101964	0.9501153787899037	0.9032841084417016
-93.02407441926002	1.04897370675239	2.0080732183429646	0.9418294888585964	0.9921093233414151
-92.99207439365982	1.0050376352653791	2.0400742423757325	0.9992783257156603	1.005774741018294
-92.96007436805964	1.0084701408503018	2.0720752664085014	1.0241359955095823	0.9634119462199692
-92.92807434245944	1.0647632324430347	2.1040762904412693	0.9987259330535732	0.9593123209169054
-92.89607431685924	1.0263191698919	2.136077314474038	1.0097737862953162	0.9921093233414151
-92.86407429125904	0.9961131207445799	2.168078338506806	1.0208216395370593	1.0003085739475424
-92.83207426565886	1.0702552413789113	2.200079362539574	0.9843637238393073	0.9716111968260965
-92.80007424005865	1.047600704518421	2.232080386572343	0.9782874045563485	1.020806700462861
-92.76807421445847	1.0469142034014365	2.264081410605111	0.9898876504601788	0.9934758651091029
-92.73607418886013	1.0256326687749155	2.2960824346378796	1.0003831110398347	1.018073616927485
-92.70407416325993	0.9933671162766418	2.3280834586706476	1.0136405349299265	0.9620454044522813
-92.67207413765973	1.0503467089863594	2.3600844827034164	0.9804969752046971	1.0727352876350011
-92.64007411205955	1.0647632324430347	2.3920855067361844	0.9832589385151329	0.9989420321798546
-92.60807408645934	1.052406212337313	2.424086530768953	0.9849161165013943	0.9511130703107781
-92.57607406085916	0.9933671162766418	2.456087554801721	1.0175072835645365	1.0153405333921093
-92.54407403525896	1.0318111788277764	2.488088578834489	1.015850105578275	1.0003085739475424
-92.51207400965876	1.0290651743598382	2.520089602867258	1.0141929275920134	1.0235397839982368
-92.48007398405856	1.0427951966995292	2.552090626900026	1.0246883881716695	0.966145029755345
-92.44807395845838	1.04897370675239	2.5840916509327947	0.9788397972184357	1.0153405333921093
-92.41607393286004	1.0304381765938073	2.6160926749655626	0.9987259330535732	1.0795679964734406
-92.38407390725985	0.9974861229785491	2.6480936989983306	0.9611632320316468	0.9948424068767908
-92.35207388165966	0.9940536173936263	2.6800947230310994	0.9865732944876558	1.007141282785982
-92.32007385605945	1.0455412011674674	2.7120957470638674	0.9816017605288715	1.0563367864227464
-92.28807383045927	1.0434816978165138	2.744096771096636	0.9804969752046971	1.0262728675336126
-92.25607380485907	1.053779214571282	2.776097795129404	1.0141929275920134	1.018073616927485
-92.22407377925887	1.0640767313260502	2.808098819162173	0.9954115770810503	0.9893762398060393
-92.19207375365868	1.0421086955825447	2.840099843194941	0.990992435784353	1.0112409080890457
-92.16007372805848	1.0620172279750966	2.8721008672277097	0.990992435784353	1.0290059510689884
-92.1280737024583	1.0283786732428537	2.9041018912604777	1.0141929275920134	0.9552126956138418
-92.09607367685808	1.0304381765938073	2.9361029152932456	0.9711062999492155	0.9743442803614724
-92.06407365125976	1.0187676576050702	2.9681039393260145	1.0412601680342841	1.0030416574829182
-92.03207362565956	1.0201406598390392	3.0001049633587824	1.001487896364009	1.0549702446550584
-92.00007360005937	0.9659070715972599	3.0321059873915512	0.9816017605288715	0.9579457791492175
-91.96807357445918	1.075060749197803	3.064107011424319	1.062251089193596	1.0112409080890457
-91.93607354885899	0.9974861229785491	3.096108035457087	0.9854685091634815	1.0563367864227464
-91.90407352325879	1.0393626911146066	3.128109059489856	0.9976211477293989	0.9552126956138418
-91.87207349765859	1.0482872056354056	3.160110083522624	0.9567440907349496	0.9743442803614724
-91.8400734720584	1.0160216531371318	3.1921111075553927	1.0451269166688941	1.018073616927485
-91.8080734464582	1.0668227357939886	3.2241121315881607	0.9981735403914861	1.0085078245536698
-91.77607342085801	1.01121614531824	3.2561131556209295	1.0059070376607062	1.0358386599074279
-91.74407339525781	1.000918628563472	3.2881141796536975	1.0296599221304539	1.0044081992506062
-91.71207336965948	1.0530927134542976	3.3201152036864663	1.0291075294683667	1.0276394093013004
-91.68007334405928	1.0592712235071584	3.3521162277192342	1.0401553827101098	1.0098743663213579
-91.6480733184591	0.9851291028728272	3.384117251752002	1.0009355037019219	1.06043641172581
-91.61607329285889	1.037303187763653	3.416118275784771	0.9816017605288715	1.0276394093013004
-91.5840732672587	1.0366166866466684	3.448119299817539	1.0064594303227934	1.022173242230549
-91.5520732416585	1.0620172279750966	3.480120323850308	0.9854685091634815	1.0167070751597973
-91.52007321605831	1.0757472503147876	3.5121213478830757	1.0070118229848806	1.0098743663213579
-91.48807319045811	1.0517197112203285	3.5441223719158446	1.0075642156469677	1.03447211813974
-91.45607316485793	1.0366166866466684	3.5761233959486125	1.0108785716194906	1.0563367864227464
-91.42407313925771	1.0915367760054322	3.6081244199813813	1.0213740321991465	1.0467709940489311
-91.3920731136594	1.038676189997622	3.6401254440141484	0.9965163624052246	1.0932334141503197
-91.36007308805921	1.0297516754768228	3.6721264680469172	1.0224788175233208	0.9784439056645361
-91.328073062459	1.051033210103344	3.704127492079686	1.0141929275920134	0.9319814855631475
-91.2960730368588	1.0194541587220547	3.736128516112454	0.9959639697431374	0.9620454044522813
-91.26407301125862	1.0681957380279576	3.768129540145222	0.9876780798118301	1.0126074498567335
-91.2320729856584	1.0091566419672864	3.8001305641779908	0.9771826192321742	1.0317390346043642
-91.20007296005822	1.0551522168052512	3.8321315882107587	0.9688967293008669	1.033105576372052
-91.16807293445802	1.066136234677004	3.8641326122435276	0.9810493678667843	0.9634119462199692
-91.13607290885784	1.0091566419672864	3.8961336362762955	0.9948591844189631	0.9347145690985232
-91.10407288325763	1.0853582659525713	3.9281346603090634	0.9821541531909586	1.0782014547057528
-91.07207285765745	1.0517197112203285	3.9601356843418323	1.0009355037019219	0.9811769891999119
-91.04007283205911	1.047600704518421	3.9921367083746	1.0252407808337565	1.0426713687458673
-91.00807280645891	1.0304381765938073	4.024137732407369	0.9849161165013943	0.9552126956138418
-90.97607278085873	1.0469142034014365	4.056138756440137	0.9954115770810503	1.0426713687458673
-90.94407275525852	1.0077836397333173	4.088139780472906	0.9865732944876558	0.9852766145029755
-90.91207272965833	1.0228866643069774	4.120140804505674	1.0003831110398347	1.0700022040996253
-90.88007270405814	0.9906211118087036	4.152141828538443	0.9722110852733898	1.0249063257659246
-90.84807267845795	1.0530927134542976	4.1841428525712105	0.9611632320316468	0.9770773638968482
-90.81607265285774	1.0551522168052512	4.216143876603979	1.0070118229848806	0.9716111968260965
-90.78407262725756	1.0469142034014365	4.248144900636746	1.0202692468749721	1.0358386599074279
-90.75207260165736	1.0105296442012555	4.280145924669515	0.9932020064327016	0.9866431562706635
-90.72007257605716	1.038676189997622	4.312146948702283	1.0202692468749721	1.020806700462861
-90.68807255045883	1.0105296442012555	4.344147972735052	1.0296599221304539	0.9770773638968482
-90.65607252485864	1.0276921721258692	4.376148996767821	0.9672395513146055	0.9333480273308353
-90.62407249925843	1.0455412011674674	4.408150020800589	0.9677919439766927	0.9907427815737272
-90.59207247365825	1.0421086955825447	4.440151044833358	1.0202692468749721	1.0126074498567335
-90.56007244805805	1.051033210103344	4.472152068866126	0.9821541531909586	0.9866431562706635
-90.52807242245785	1.0352436844126993	4.504153092898894	1.0036974670123575	1.0249063257659246
-90.49607239685766	1.1032072949941696	4.5361541169316615	1.001487896364009	0.9374476526338991
-90.46407237125747	1.0331841810617457	4.568155140964489	1.016402498240362	0.9552126956138418
-90.43207234565726	1.0441681989334983	4.600156164997257	1.0246883881716695	0.979810447432224
-90.40007232005708	1.0482872056354056	4.632157189030026	0.9639251953420825	0.9634119462199692
-90.36807229445874	1.032497679944761	4.664158213062794	1.0252407808337565	1.018073616927485
-90.33607226885854	1.0222001631899928	4.696159237095562	0.9666871586525183	1.0426713687458673
-90.30407224325835	1.0263191698919	4.72816026112833	1.023031210185408	0.9470134450077143
-90.27207221765816	1.0846717648355868	4.760161285161098	1.0224788175233208	0.979810447432224
-90.24007219205795	1.0482872056354056	4.792162309193867	1.0141929275920134	1.005774741018294
-90.20807216645777	1.0565252190392203	4.824163333226635	1.0003831110398347	1.0467709940489311
-90.17607214085757	0.9961131207445799	4.856164357259404	1.0114309642815777	0.9606788626845933
-90.14407211525739	1.0393626911146066	4.888165381292172	0.9738682632596513	0.9196826096539564
-90.11207208965718	0.9995456263295027	4.920166405324941	1.0020402890260962	1.020806700462861
-90.08007206405699	1.0530927134542976	4.952167429357708	1.0141929275920134	0.9511130703107781
-90.0480720384568	1.073687746963834
-90.01607201285846	1.0276921721258692
-89.98407198725828	1.0242596665409465
-89.95207196165806	1.0743742480808185
-89.92007193605788	1.037303187763653
-89.88807191045768	1.061330726858112
-89.8560718848575	1.0503467089863594
-89.82407185925729	1.0565252190392203
-89.79207183365709	1.047600704518421
-89.7600718080569	1.0297516754768228
-89.7280717824567	1.0304381765938073
-89.69607175685651	1.0771202525487567
-89.66407173125819	1.0194541587220547
-89.63207170565798	1.0139621497861782
-89.6000716800578	1.0620172279750966
-89.5680716544576	1.0819257603676486
-89.5360716288574	1.0654497335600195
-89.5040716032572	0.9954266196275954
-89.47207157765702	1.012589147552209
-89.4400715520568	1.0565252190392203
-89.40807152645662	1.0187676576050702
-89.37607150085643	1.0633902302090656
-89.34407147525809	1.0187676576050702
-89.31207144965789	1.0441681989334983
-89.28007142405771	1.0517197112203285
-89.2480713984575	1.037303187763653
-89.21607137285731	1.0585847223901739
-89.18407134725712	1.002291630797441
-89.15207132165692	1.0187676576050702
-89.12007129605672	1.0297516754768228
-89.08807127045654	1.0064106374993482
-89.05607124485634	1.0338706821787302
-89.02407121925614	1.0606442257411275
-88.99207119365782	1.0496602078693749
-88.96007116805761	1.0434816978165138
-88.92807114245743	1.0469142034014365
-88.89607111685723	1.038676189997622
-88.86407109125703	1.0256326687749155
-88.83207106565683	1.0551522168052512
-88.80007104005664	1.0469142034014365
-88.76807101445645	1.0263191698919
-88.73607098885624	0.9844426017558426
-88.70407096325606	1.0119026464352245
-88.67207093765586	1.0558387179222357
-88.64007091205752	1.046227702284452
-88.60807088645734	1.0620172279750966
-88.57607086085714	1.0503467089863594
-88.54407083525695	1.0393626911146066
-88.51207080965675	1.0242596665409465
-88.48007078405657	1.0201406598390392
-88.44807075845635	1.0201406598390392
-88.41607073285617	1.0702552413789113
-88.38407070725597	1.0393626911146066
-88.35207068165579	1.0393626911146066
-88.32007065605744	0.9967996218615646
-88.28807063045726	1.067509236910973
-88.25607060485704	1.0826122614846332
-88.22407057925686	1.0640767313260502
-88.19207055365666	1.0057241363823637
-88.16007052805647	1.0544657156882666
-88.12807050245627	1.0276921721258692
-88.09607047685608	1.0256326687749155
-88.06407045125589	1.0585847223901739
-88.03207042565569	1.0379896888806375
-88.00007040005549	1.051033210103344
-87.96807037445716	1.0146486509031627
-87.93607034885696	1.0187676576050702
-87.90407032325678	1.0153351520201472
-87.87207029765658	1.0180811564880856
-87.84007027205638	1.046227702284452
-87.80807024645618	1.0194541587220547
-87.776070220856	1.0414221944655602
-87.74407019525579	1.0167081542541165
-87.7120701696556	1.0448547000504829
-87.6800701440554	1.0606442257411275
-87.64807011845521	1.0132756486691936
-87.61607009285689	1.0338706821787302
-87.58407006725669	1.0469142034014365
-87.55207004165649	1.0276921721258692
-87.5200700160563	1.0276921721258692
-87.48806999045611	1.0517197112203285
-87.4560699648559	1.0276921721258692
-87.42406993925572	1.0414221944655602
-87.39206991365552	1.0194541587220547
-87.36006988805532	1.0180811564880856
-87.32806986245512	1.0270056710088846
-87.2960698368568	1.0215136620730083
-87.26406981125659	1.0029781319144255
-87.2320697856564	0.9967996218615646
-87.20006976005621	1.052406212337313
-87.16806973445601	1.0146486509031627
-87.13606970885581	1.0077836397333173
-87.10406968325563	1.0228866643069774
-87.07206965765543	1.0304381765938073
-87.04006963205524	1.0283786732428537
-87.00806960645504	1.04897370675239
-86.97606958085485	1.0187676576050702
-86.9440695552565	0.9837561006388581
-86.91206952965632	1.0633902302090656
-86.88006950405611	1.009843143084271
-86.84806947845593	1.0379896888806375
-86.81606945285573	0.9981726240955336
-86.78406942725555	1.0414221944655602
-86.75206940165533	1.0146486509031627
-86.72006937605515	1.0180811564880856
-86.68806935045495	1.0448547000504829
-86.65606932485476	1.0434816978165138
-86.62406929925456	1.067509236910973
-86.59206927365624	1.1265483329716441
-86.56006924805604	1.075060749197803
-86.52806922245584	1.0544657156882666
-86.49606919685564	1.0201406598390392
-86.46406917125545	1.0517197112203285
-86.43206914565525	1.0016051296804565
-86.40006912005506	1.0276921721258692
-86.36806909445485	1.0228866643069774
-86.33606906885467	1.0359301855296839
-86.30406904325447	1.0338706821787302
-86.27206901765614	1.0366166866466684
-86.24006899205595	1.0297516754768228
-86.20806896645576	1.0311246777107919
-86.17606894085556	1.009843143084271
-86.14406891525536	1.0688822391449422
-86.11206888965518	1.0119026464352245
-86.08006886405497	1.032497679944761
-86.04806883845478	1.0359301855296839
-86.01606881285458	1.0688822391449422
-85.9840687872544	0.9954266196275954
-85.95206876165419	1.0503467089863594
-85.92006873605587	1.0208271609560238
-85.88806871045566	1.0558387179222357
-85.85606868485547	0.982383098404889
-85.82406865925527	1.052406212337313
-85.79206863365509	1.0455412011674674
-85.76006860805488	1.0633902302090656
-85.7280685824547	1.046227702284452
-85.6960685568545	1.0304381765938073
-85.6640685312543	1.0290651743598382
-85.6320685056541	1.0290651743598382
-85.60006848005392	1.0290651743598382
-85.56806845445558	1.0730012458468494
-85.53606842885539	1.0434816978165138
-85.50406840325519	1.0441681989334983
-85.47206837765499	1.0187676576050702
-85.4400683520548	0.9933671162766418
-85.40806832645461	1.017394655371101
-85.3760683008544	0.9988591252125182
-85.34406827525422	1.0311246777107919
-85.31206824965402	1.024946167657931
-85.28006822405384	1.0318111788277764
-85.2480681984555	1.0057241363823637
-85.2160681728553	1.047600704518421
-85.1840681472551	1.0517197112203285
-85.1520681216549	1.0407356933485756
-85.12006809605472	1.0592712235071584
-85.08806807045451	1.0201406598390392
-85.05606804485433	1.0119026464352245
-85.02406801925413	1.0764337514317721
-84.99206799365393	1.0201406598390392
-84.96006796805374	1.0572117201562048
-84.92806794245354	1.0469142034014365
-84.8960679168552	1.0798662570166948
-84.86406789125502	1.0290651743598382
-84.83206786565482	1.0297516754768228
-84.80006784005464	1.0723147447298649
-84.76806781445443	1.0572117201562048
-84.73606778885424	1.0242596665409465
-84.70406776325405	1.0201406598390392
-84.67206773765385	1.0331841810617457
-84.64006771205365	1.0119026464352245
-84.60806768645347	1.0187676576050702
-84.57606766085325	1.1141913128659224
-84.54406763525493	1.0160216531371318
-84.51206760965474	1.046227702284452
-84.48006758405454	1.0496602078693749
-84.44806755845434	1.0352436844126993
-84.41606753285416	1.0764337514317721
-84.38406750725395	1.0318111788277764
-84.35206748165376	1.0304381765938073
-84.32006745605356	0.9796370939369508
-84.28806743045337	1.0318111788277764
-84.25606740485317	1.0846717648355868
-84.22406737925485	1.0606442257411275
-84.19206735365465	1.0743742480808185
-84.16006732805445	1.0441681989334983
-84.12806730245427	1.1018342927602005
-84.09606727685406	1.0688822391449422
-84.06406725125387	1.0215136620730083
-84.03206722565368	1.0730012458468494
-84.00006720005348	1.0208271609560238
-83.96806717445328	1.0379896888806375
-83.93606714885308	1.0338706821787302
-83.9040671232529	1.0407356933485756
-83.87206709765456	1.0448547000504829
-83.84006707205437	1.0160216531371318
-83.80806704645417	0.9954266196275954
-83.77606702085397	1.037303187763653
-83.74406699525379	1.0290651743598382
-83.71206696965359	0.9871886062237808
-83.6800669440534	1.0187676576050702
-83.6480669184532	1.0441681989334983
-83.61606689285301	1.062703729092081
-83.5840668672528	1.023573165423962
-83.55206684165262	0.9967996218615646
-83.52006681605428	1.0331841810617457
-83.48806679045408	1.0633902302090656
-83.45606676485389	1.0043511341483946
-83.4240667392537	1.0517197112203285
-83.39206671365349	1.0290651743598382
-83.36006668805331	1.0345571832957148
-83.32806666245311	1.0304381765938073
-83.29606663685291	1.0228866643069774
-83.26406661125272	1.0345571832957148
-83.23206658565253	0.9995456263295027
-83.2000665600542	0.962474566012337
-83.168066534454	1.053779214571282
-83.1360665088538	1.0544657156882666
-83.1040664832536	1.032497679944761
-83.0720664576534	1.0496602078693749
-83.04006643205322	0.9988591252125182
-83.00806640645301	1.046227702284452
-82.97606638085283	1.0242596665409465
-82.94406635525263	1.0606442257411275
-82.91206632965245	1.0318111788277764
-82.88006630405224	1.0146486509031627
-82.84806627845391	1.066136234677004
-82.81606625285372	1.0496602078693749
-82.78406622725352	1.053779214571282
-82.75206620165334	1.037303187763653
-82.72006617605314	1.0407356933485756
-82.68806615045294	1.0057241363823637
-82.65606612485274	1.0077836397333173
-82.62406609925256	1.0139621497861782
-82.59206607365235	1.0359301855296839
-82.56006604805216	1.0002321274464872
-82.52806602245197	1.0359301855296839
-82.49606599685363	1.032497679944761
-82.46406597125343	0.9789505928199662
-82.43206594565325	1.1038937961111541
-82.40006592005304	1.0565252190392203
-82.36806589445285	0.9954266196275954
-82.33606586885266	1.0503467089863594
-82.30406584325246	1.0414221944655602
-82.27206581765226	1.023573165423962
-82.24006579205208	1.0414221944655602
-82.20806576645188	1.0393626911146066
-82.17606574085168	1.0043511341483946
-82.14406571525335	1.0290651743598382
-82.11206568965315	1.002291630797441
-82.08006566405295	1.0146486509031627
-82.04806563845277	1.0441681989334983
-82.01606561285256	1.0791797558997103
-81.98406558725237	1.0297516754768228
-81.95206556165218	1.0517197112203285
-81.920065536052	1.0846717648355868
-81.88806551045178	1.024946167657931
-81.8560654848516	1.0681957380279576
-81.82406545925326	1.0270056710088846
-81.79206543365306	1.000918628563472
-81.76006540805288	1.0297516754768228
-81.72806538245268	1.0242596665409465
-81.69606535685249	0.9919941140426727
-81.66406533125229	1.0414221944655602
-81.63206530565209	1.0908502748884477
-81.6000652800519	1.012589147552209
-81.5680652544517	1.0881042704205095
-81.53606522885151	1.0331841810617457
-81.5040652032513	1.111445308397984
-81.47206517765298	1.0070971386163328
-81.4400651520528	1.0620172279750966
-81.40806512645258	1.0668227357939886
-81.3760651008524	0.9700260782991671
-81.3440650752522	1.0414221944655602
-81.312065049652	0.9892481095747345
-81.28006502405181	1.038676189997622
-81.24806499845162	1.0585847223901739
-81.21606497285141	1.0647632324430347
-81.18406494725123	1.0469142034014365
-81.15206492165103	1.0379896888806375
-81.1200648960527	1.0352436844126993
-81.0880648704525	1.0455412011674674
-81.05606484485232	1.0572117201562048
-81.0240648192521	1.0215136620730083
-80.99206479365192	1.0105296442012555
-80.96006476805172	1.0331841810617457
-80.92806474245154	1.0016051296804565
-80.89606471685133	1.038676189997622
-80.86406469125114	1.047600704518421
-80.83206466565095	0.9995456263295027
-80.80006464005261	1.0448547000504829
-80.76806461445243	1.0441681989334983
-80.73606458885222	1.0427951966995292
-80.70406456325203	1.0585847223901739
-80.67206453765183	1.0572117201562048
-80.64006451205164	1.012589147552209
-80.60806448645144	1.023573165423962
-80.57606446085124	1.0208271609560238
-80.54406443525106	1.0057241363823637
-80.51206440965085	1.0695687402619267
-80.48006438405066	0.9789505928199662
-80.44806435845234	1.0379896888806375
-80.41606433285213	1.0276921721258692
-80.38406430725195	1.00366463303141
-80.35206428165175	1.0990882882922623
-80.32006425605155	1.0366166866466684
-80.28806423045135	1.032497679944761
-80.25606420485117	1.0606442257411275
-80.22406417925096	1.0764337514317721
-80.19206415365078	1.052406212337313
-80.16006412805058	1.0867312681865404
-80.12806410245038	0.9899346106917191
-80.09606407685204	1.0393626911146066
-80.06406405125186	1.0448547000504829
-80.03206402565165	0.9892481095747345
-80.00006400005147	1.0551522168052512
-79.96806397445127	1.009843143084271
-79.93606394885107	1.0290651743598382
-79.90406392325087	0.9954266196275954
-79.87206389765069	1.0812392592506639
-79.8400638720505	1.0572117201562048
-79.8080638464503	1.0070971386163328
-79.77606382085196	1.0345571832957148
-79.74406379525176	1.0283786732428537
-79.71206376965156	1.0393626911146066
-79.68006374405138	1.0379896888806375
-79.64806371845118	1.0819257603676486
-79.61606369285099	1.0290651743598382
-79.58406366725079	0.9899346106917191
-79.5520636416506	1.0469142034014365
-79.5200636160504	1.051033210103344
-79.48806359045021	0.982383098404889
-79.45606356485001	1.0778067536657412
-79.42406353925168	1.094969281590355
-79.3920635136515	1.0057241363823637
-79.3600634880513	1.0331841810617457
-79.3280634624511	1.0482872056354056
-79.2960634368509	1.023573165423962
-79.26406341125072	1.059957724624143
-79.2320633856505	1.04897370675239
-79.20006336005032	1.0455412011674674
-79.16806333445012	1.0434816978165138
-79.13606330884993	1.0290651743598382
-79.10406328324973	1.0276921721258692
-79.07206325765141	1.0105296442012555
-79.0400632320512	1.0558387179222357
-79.00806320645101	1.0654497335600195
-78.97606318085082	1.0427951966995292
-78.94406315525062	1.0668227357939886
-78.91206312965042	1.0318111788277764
-78.88006310405024	1.0551522168052512
-78.84806307845004	1.0572117201562048
-78.81606305284984	1.0283786732428537
-78.78406302724964	1.0153351520201472
-78.75206300165131	1.024946167657931
-78.72006297605111	1.0263191698919
-78.68806295045093	1.0565252190392203
-78.65606292485073	1.0016051296804565
-78.62406289925053	1.0503467089863594
-78.59206287365033	1.023573165423962
-78.56006284805015	1.0517197112203285
-78.52806282244994	1.0448547000504829
-78.49606279684976	1.0256326687749155
-78.46406277124956	1.0469142034014365
-78.43206274564936	1.0304381765938073
-78.40006272005104	1.0379896888806375
-78.36806269445084	1.0565252190392203
-78.33606266885064	1.0867312681865404
-78.30406264325045	1.0578982212731893
-78.27206261765025	1.012589147552209
-78.24006259205005	0.9947401185106108
-78.20806256644985	1.0565252190392203
-78.17606254084967	1.0826122614846332
-78.14406251524946	0.9933671162766418
-78.11206248964928	1.0016051296804565
-78.08006246404908	1.024946167657931
-78.04806243845074	1.04897370675239
-78.01606241285056	1.0050376352653791
-77.98406238725036	1.0434816978165138
-77.95206236165016	0.9851291028728272
-77.92006233604997	1.047600704518421
-77.88806231044978	1.0427951966995292
-77.85606228484959	1.0654497335600195
-77.82406225924939	1.0318111788277764
-77.79206223364919	1.0846717648355868
-77.760062208049	1.0578982212731893
-77.72806218245066	1.0201406598390392
-77.69606215685047	1.0414221944655602
-77.66406213125026	1.0544657156882666
-77.63206210565008	1.0084701408503018
-77.60006208004988	1.0345571832957148
-77.5680620544497	1.0187676576050702
-77.53606202884949	1.0153351520201472
-77.5040620032493	1.0716282436128803
-77.4720619776491	1.0057241363823637
-77.44006195204891	0.9851291028728272
-77.40806192644871	1.1217428251527524
-77.37606190085039	1.0215136620730083
-77.34406187525019	1.0242596665409465
-77.31206184965	1.0187676576050702
-77.2800618240498	1.023573165423962
-77.2480617984496	1.051033210103344
-77.2160617728494	1.0668227357939886
-77.18406174724922	1.0585847223901739
-77.152061721649	1.0153351520201472
-77.12006169604882	1.0352436844126993
-77.08806167044862	1.0578982212731893
-77.05606164484844	1.0743742480808185
-77.0240616192501	1.0276921721258692
-76.99206159364991	1.024946167657931
-76.96006156804971	1.0482872056354056
-76.92806154244951	1.0709417424958958
-76.89606151684933	1.0702552413789113
-76.86406149124913	1.0084701408503018
-76.83206146564893	0.9961131207445799
-76.80006144004874	1.0222001631899928
-76.76806141444854	1.0256326687749155
-76.73606138884834	1.0668227357939886
-76.70406136325002	0.9919941140426727
-76.67206133764981	1.0338706821787302
-76.64006131204962	1.0496602078693749
-76.60806128644943	1.0084701408503018
-76.57606126084924	1.0029781319144255
-76.54406123524903	1.0201406598390392
-76.51206120964885	1.0407356933485756
-76.48006118404865	0.9782640917029817
-76.44806115844845	1.0585847223901739
-76.41606113284826	1.0846717648355868
-76.38406110724807	1.0434816978165138
-76.35206108164972	1.000918628563472
-76.32006105604954	1.101147791643216
-76.28806103044934	1.0805527581336793
-76.25606100484914	1.0393626911146066
-76.22406097924895	1.0585847223901739
-76.19206095364876	1.0276921721258692
-76.16006092804855	1.066136234677004
-76.12806090244837	0.9899346106917191
-76.09606087684817	1.0503467089863594
-76.06406085124799	1.012589147552209
-76.03206082564778	1.0434816978165138
-76.00006080004945	1.0105296442012555
-75.96806077444926	1.059957724624143
-75.93606074884906	1.051033210103344
-75.90406072324888	1.0318111788277764
-75.87206069764866	1.0276921721258692
-75.84006067204848	1.051033210103344
-75.80806064644828	1.04897370675239
-75.77606062084809	1.0016051296804565
-75.74406059524789	1.0482872056354056
-75.71206056964769	1.0517197112203285
-75.68006054404935	1.0201406598390392
-75.64806051844917	1.0180811564880856
-75.61606049284897	1.0565252190392203
-75.58406046724879	1.04897370675239
-75.55206044164858	1.0455412011674674
-75.5200604160484	1.051033210103344
-75.4880603904482	1.038676189997622
-75.456060364848	1.040049192231591
-75.4240603392478	1.0153351520201472
-75.39206031364762	0.9871886062237808
-75.3600602880474	0.9878751073407653
-75.32806026244909	1.052406212337313
-75.29606023684889	1.0201406598390392
-75.26406021124869	1.032497679944761
-75.23206018564849	1.024946167657931
-75.20006016004831	1.0228866643069774
-75.1680601344481	1.0228866643069774
-75.13606010884791	1.0215136620730083
-75.10406008324772	1.067509236910973
-75.07206005764752	1.0956557827073394
-75.04006003204732	0.9919941140426727
-75.00806000644714	1.0572117201562048
-74.9760599808488	1.023573165423962
-74.9440599552486	1.0338706821787302
-74.91205992964841	1.0427951966995292
-74.88005990404821	1.038676189997622
-74.84805987844801	1.0496602078693749
-74.81605985284783	1.0860447670695559
-74.78405982724763	1.0283786732428537
-74.75205980164743	1.0215136620730083
-74.72005977604724	0.9995456263295027
-74.68805975044705	1.061330726858112
-74.65605972484872	1.0784932547827257
-74.62405969924852	1.0297516754768228
-74.59205967364832	1.0448547000504829
-74.56005964804812	1.0469142034014365
-74.52805962244794	1.0681957380279576
-74.49605959684774	1.0812392592506639
-74.46405957124755	1.002291630797441
-74.43205954564735	1.0167081542541165
-74.40005952004717	1.0201406598390392
-74.36805949444695	1.0414221944655602
-74.33605946884677	1.046227702284452
-74.30405944324843	1.0222001631899928
-74.27205941764824	1.051033210103344
-74.24005939204804	0.9858156039898117
-74.20805936644786	1.04897370675239
-74.17605934084764	1.0187676576050702
-74.14405931524746	1.051033210103344
-74.11205928964726	1.0448547000504829
-74.08005926404707	1.0517197112203285
-74.04805923844687	1.012589147552209
-74.01605921284668	1.0132756486691936
-73.98405918724649	1.0572117201562048
-73.95205916164815	1.0167081542541165
-73.92005913604795	1.0695687402619267
-73.88805911044776	1.0256326687749155
-73.85605908484756	1.0572117201562048
-73.82405905924738	1.0695687402619267
-73.79205903364718	1.046227702284452
-73.76005900804698	1.0187676576050702
-73.72805898244678	1.0448547000504829
-73.6960589568466	1.0194541587220547
-73.66405893124639	1.096342283824324
-73.63205890564807	1.051033210103344
-73.60005888004787	1.0702552413789113
-73.56805885444767	1.0592712235071584
-73.53605882884749	1.0592712235071584
-73.50405880324729	0.9981726240955336
-73.47205877764709	1.0407356933485756
-73.4400587520469	1.0283786732428537
-73.4080587264467	1.0469142034014365
-73.3760587008465	0.9981726240955336
-73.3440586752463	1.073687746963834
-73.31205864964612	1.04897370675239
-73.28005862404778	1.0242596665409465
-73.24805859844759	1.0359301855296839
-73.2160585728474	1.0578982212731893
-73.18405854724719	0.9803235950539354
-73.152058521647	1.0496602078693749
-73.12005849604681	1.1327268430245052
-73.08805847044661	1.0228866643069774
-73.05605844484641	1.0654497335600195
-73.02405841924623	1.0517197112203285
-72.99205839364603	1.0441681989334983
-72.96005836804584	1.0654497335600195
-72.9280583424475	1.012589147552209
-72.8960583168473	1.0826122614846332
-72.8640582912471	1.000918628563472
-72.83205826564692	1.0345571832957148
-72.80005824004671	1.0029781319144255
-72.76805821444653	1.038676189997622
-72.73605818884633	1.0551522168052512
-72.70405816324615	1.0482872056354056
-72.67205813764593	1.0359301855296839
-72.64005811204575	1.0215136620730083
-72.60805808644741	1.0208271609560238
-72.57605806084722	1.0393626911146066
-72.54405803524703	1.0167081542541165
-72.51205800964684	1.0359301855296839
-72.48005798404662	1.0558387179222357
-72.44805795844644	1.0153351520201472
-72.41605793284624	1.0263191698919
-72.38405790724605	1.0077836397333173
-72.35205788164585	1.0427951966995292
-72.32005785604566	1.023573165423962
-72.28805783044545	1.0832987626016177
-72.25605780484713	1.0276921721258692
-72.22405777924695	1.0187676576050702
-72.19205775364674	1.052406212337313
-72.16005772804655	1.0002321274464872
-72.12805770244636	1.0640767313260502
-72.09605767684616	1.0057241363823637
-72.06405765124596	1.0338706821787302
-72.03205762564578	1.0283786732428537
-72.00005760004557	1.0215136620730083
-71.96805757444538	1.0723147447298649
-71.93605754884518	1.0455412011674674
-71.90405752324685	0.9878751073407653
-71.87205749764665	1.0407356933485756
-71.84005747204647	1.009843143084271
-71.80805744644626	1.040049192231591
-71.77605742084607	1.0503467089863594
-71.74405739524587	1.0592712235071584
-71.71205736964569	1.0263191698919
-71.68005734404548	1.0290651743598382
-71.6480573184453	1.0709417424958958
-71.6160572928451	1.023573165423962
-71.58405726724676	1.04897370675239
-71.55205724164657	0.9974861229785491
-71.52005721604637	1.002291630797441
-71.48805719044617	1.0578982212731893
-71.45605716484599	1.037303187763653
-71.42405713924579	1.0606442257411275
-71.39205711364559	1.024946167657931
-71.3600570880454	1.0352436844126993
-71.32805706244521	1.0256326687749155
-71.296057036845	1.0421086955825447
-71.26405701124482	1.0448547000504829
-71.2320569856465	1.046227702284452
-71.20005696004628	1.0503467089863594
-71.1680569344461	1.0455412011674674
-71.1360569088459	1.0647632324430347
-71.1040568832457	1.067509236910973
-71.0720568576455	1.0002321274464872
-71.04005683204532	1.0469142034014365
-71.00805680644511	1.0441681989334983
-70.97605678084493	1.047600704518421
-70.94405675524473	1.0222001631899928
-70.91205672964453	1.0242596665409465
-70.8800567040462	1.0002321274464872
-70.84805667844601	1.0331841810617457
-70.8160566528458	1.0592712235071584
-70.78405662724562	1.032497679944761
-70.75205660164542	1.037303187763653
-70.72005657604524	0.9988591252125182
-70.68805655044503	1.0503467089863594
-70.65605652484484	1.0304381765938073
-70.62405649924465	1.0084701408503018
-70.59205647364445	1.04897370675239
-70.56005644804425	1.0304381765938073
-70.52805642244591	1.0359301855296839
-70.49605639684572	1.0592712235071584
-70.46405637124553	1.0276921721258692
-70.43205634564534	1.061330726858112
-70.40005632004514	1.073687746963834
-70.36805629444494	1.023573165423962
-70.33605626884476	1.053779214571282
-70.30405624324455	1.0839852637186023
-70.27205621764436	1.0606442257411275
-70.24005619204416	0.9844426017558426
-70.20805616644583	1.0743742480808185
-70.17605614084565	1.0311246777107919
-70.14405611524545	1.0606442257411275
-70.11205608964525	1.0345571832957148
-70.08005606404505	1.024946167657931
-70.04805603844486	1.0592712235071584
-70.01605601284466	1.0222001631899928
-69.98405598724446	1.012589147552209
-69.95205596164428	1.0798662570166948
-69.92005593604408	1.0222001631899928
-69.88805591044388	1.046227702284452
-69.85605588484556	1.01121614531824
-69.82405585924535	1.0455412011674674
-69.79205583364516	1.0119026464352245
-69.76005580804497	1.0668227357939886
-69.72805578244477	1.0929097782394013
-69.69605575684457	1.0633902302090656
-69.66405573124439	1.0366166866466684
-69.63205570564419	1.0585847223901739
-69.600055680044	1.051033210103344
-69.5680556544438	1.051033210103344
-69.53605562884361	1.0139621497861782
-69.50405560324526	1.0084701408503018
-69.47205557764508	1.0105296442012555
-69.44005555204488	1.0228866643069774
-69.40805552644468	1.066136234677004
-69.37605550084449	1.0578982212731893
-69.3440554752443	1.0482872056354056
-69.31205544964409	1.0414221944655602
-69.28005542404391	1.0379896888806375
-69.24805539844371	1.0208271609560238
-69.21605537284351	1.0414221944655602
-69.18405534724518	1.0222001631899928
-69.152055321645	1.0276921721258692
-69.12005529604478	1.0283786732428537
-69.0880552704446	1.0558387179222357
-69.0560552448444	1.0469142034014365
-69.0240552192442	1.0311246777107919
-68.992055193644	1.0469142034014365
-68.96005516804382	1.0379896888806375
-68.92805514244361	1.0496602078693749
-68.89605511684343	1.0297516754768228
-68.86405509124323	1.0077836397333173
-68.8320550656449	0.9988591252125182
-68.80005504004471	1.0846717648355868
-68.76805501444451	1.0956557827073394
-68.73605498884432	1.0050376352653791
-68.70405496324412	1.0208271609560238
-68.67205493764394	1.0366166866466684
-68.64005491204374	1.067509236910973
-68.60805488644354	1.04897370675239
-68.57605486084334	1.04897370675239
-68.54405483524314	1.0832987626016177
-68.51205480964295	1.0407356933485756
-68.48005478404463	1.0276921721258692
-68.44805475844441	1.0832987626016177
-68.41605473284423	1.0393626911146066
-68.38405470724403	1.0784932547827257
-68.35205468164385	1.0366166866466684
-68.32005465604364	1.0702552413789113
-68.28805463044345	1.0119026464352245
-68.25605460484326	1.053779214571282
-68.22405457924306	1.009843143084271
-68.19205455364286	1.0496602078693749
-68.16005452804454	1.0668227357939886
-68.12805450244433	1.062703729092081
-68.09605447684415	1.0139621497861782
-68.06405445124395	1.0297516754768228
-68.03205442564375	1.0331841810617457
-68.00005440004355	1.0681957380279576
-67.96805437444337	1.038676189997622
-67.93605434884316	1.0668227357939886
-67.90405432324297	1.0503467089863594
-67.87205429764278	1.066136234677004
-67.8400542720426	1.0530927134542976
-67.80805424644426	1.0558387179222357
-67.77605422084406	1.0091566419672864
-67.74405419524386	1.0180811564880856
-67.71205416964366	1.0366166866466684
-67.68005414404347	1.0764337514317721
-67.64805411844328	0.9830695995218736
-67.61605409284307	1.0654497335600195
-67.58405406724289	1.0077836397333173
-67.55205404164269	1.0455412011674674
-67.5200540160425	1.0894772726544786
-67.4880539904423	1.0778067536657412
-67.45605396484396	1.0276921721258692
-67.42405393924378	1.037303187763653
-67.39205391364358	1.0620172279750966
-67.3600538880434	1.0187676576050702
-67.32805386244318	1.0778067536657412
-67.296053836843	1.0146486509031627
-67.2640538112428	1.0270056710088846
-67.2320537856426	1.0105296442012555
-67.20005376004241	1.040049192231591
-67.16805373444222	1.0290651743598382
-67.13605370884387	1.0132756486691936
-67.10405368324369	1.066136234677004
-67.0720536576435	0.9988591252125182
-67.0400536320433	1.062703729092081
-67.0080536064431	1.0709417424958958
-66.97605358084292	1.061330726858112
-66.9440535552427	1.0414221944655602
-66.91205352964252	1.0215136620730083
-66.88005350404232	1.0256326687749155
-66.84805347844214	1.0222001631899928
-66.81605345284193	1.000918628563472
-66.7840534272436	1.0379896888806375
-66.75205340164341	1.0427951966995292
-66.72005337604321	1.0606442257411275
-66.68805335044301	1.0482872056354056
-66.65605332484282	1.0414221944655602
-66.62405329924262	1.061330726858112
-66.59205327364243	1.0469142034014365
-66.56005324804224	1.053779214571282
-66.52805322244204	1.0270056710088846
-66.49605319684184	1.0215136620730083
-66.46405317124166	1.0359301855296839
-66.43205314564332	1.0517197112203285
-66.40005312004313	0.9878751073407653
-66.36805309444294	1.0565252190392203
-66.33605306884273	1.0730012458468494
-66.30405304324255	1.0448547000504829
-66.27205301764235	1.0304381765938073
-66.24005299204215	1.0544657156882666
-66.20805296644195	1.037303187763653
-66.17605294084177	1.051033210103344
-66.14405291524156	1.0585847223901739
-66.11205288964324	1.099774789409247
-66.08005286404304	1.0716282436128803
-66.04805283844284	1.0160216531371318
-66.01605281284264	1.0331841810617457
-65.98405278724246	1.0153351520201472
-65.95205276164225	1.0668227357939886
-65.92005273604207	1.0352436844126993
-65.88805271044187	1.0407356933485756
-65.85605268484169	1.0366166866466684
-65.82405265924147	1.023573165423962
-65.79205263364129	1.0798662570166948
-65.76005260804294	1.0654497335600195
-65.72805258244276	1.0283786732428537
-65.69605255684256	1.0764337514317721
-65.66405253124236	1.0517197112203285
-65.63205250564216	1.0688822391449422
-65.60005248004198	1.0283786732428537
-65.56805245444178	1.0276921721258692
-65.53605242884159	1.0311246777107919
-65.50405240324139	1.062703729092081
-65.4720523776412	1.040049192231591
-65.440052352041	0.9878751073407653
-65.40805232644267	1.0352436844126993
-65.37605230084249	1.0208271609560238
-65.34405227524228	1.0984017871752778
-65.3120522496421	1.097715286058293
-65.2800522240419	1.1073263016960768
-65.2480521984417	1.0530927134542976
-65.2160521728415	1.0606442257411275
-65.1840521472413	0.9816965972879045
-65.1520521216411	1.088790771537494
-65.12005209604091	1.038676189997622
-65.08805207044259	1.0482872056354056
-65.05605204484239	1.032497679944761
-65.02405201924219	1.009843143084271
-64.99205199364201	1.0558387179222357
-64.9600519680418	1.0290651743598382
-64.92805194244161	1.087417769303525
-64.89605191684142	1.0318111788277764
-64.86405189124122	1.0695687402619267
-64.83205186564102	1.0256326687749155
-64.80005184004084	1.04897370675239
-64.76805181444064	1.0709417424958958
-64.7360517888423	1.1018342927602005
-64.7040517632421	1.0798662570166948
-64.67205173764191	1.0530927134542976
-64.64005171204171	1.0558387179222357
-64.60805168644153	1.0867312681865404
-64.57605166084133	1.046227702284452
-64.54405163524113	1.0153351520201472
-64.51205160964093	0.9665935727142444
-64.48005158404075	1.0146486509031627
-64.44805155844054	1.0187676576050702
-64.41605153284036	1.061330726858112
-64.38405150724202	1.046227702284452
-64.35205148164182	1.0180811564880856
-64.32005145604163	1.0407356933485756
-64.28805143044144	1.0215136620730083
-64.25605140484124	1.0771202525487567
-64.22405137924105	1.0448547000504829
-64.19205135364086	1.0578982212731893
-64.16005132804065	1.0647632324430347
-64.12805130244047	1.047600704518421
-64.09605127684027	1.073687746963834
-64.06405125124193	1.0016051296804565
-64.03205122564174	1.075060749197803
-64.00005120004155	1.0379896888806375
-63.96805117444134	1.0482872056354056
-63.93605114884115	1.0778067536657412
-63.90405112324096	1.0352436844126993
-63.87205109764076	1.0318111788277764
-63.840051072040566	1.0798662570166948
-63.808051046440376	1.073687746963834
-63.776051020840185	1.053779214571282
-63.74405099523998	1.037303187763653
-63.71205096964166	1.0077836397333173
-63.680050944041454	1.0448547000504829
-63.648050918441264	1.0469142034014365
-63.61605089284107	1.0366166866466684
-63.58405086724087	1.0139621497861782
-63.55205084164068	0.9961131207445799
-63.52005081604048	1.0544657156882666
-63.48805079044029	1.0393626911146066
-63.456050764840086	1.0427951966995292
-63.424050739239895	1.0606442257411275
-63.392050713639705	1.067509236910973
-63.36005068804137	1.0441681989334983
-63.32805066244118	1.0565252190392203
-63.29605063684099	1.0270056710088846
-63.26405061124078	1.0043511341483946
-63.23205058564059	1.0139621497861782
-63.2000505600404	1.0242596665409465
-63.1680505344402	1.0311246777107919
-63.13605050884001	1.0201406598390392
-63.10405048323982	1.0105296442012555
-63.07205045763961	1.073687746963834
-63.040050432041284	1.0407356933485756
-63.00805040644109	1.0283786732428537
-62.97605038084089	0.9913076129256881
-62.9440503552407	0.9988591252125182
-62.91205032964051	1.0633902302090656
-62.8800503040403	1.00366463303141
-62.84805027844011	1.075060749197803
-62.81605025283992	1.0743742480808185
-62.78405022723973	0.9926806151596572
-62.75205020163953	1.0338706821787302
-62.72005017603934	1.0297516754768228
-62.688050150441	1.038676189997622
-62.65605012484081	1.0565252190392203
-62.62405009924061	0.9954266196275954
-62.59205007364041	1.0222001631899928
-62.56005004804022	1.0901637737714631
-62.52805002244003	1.0167081542541165
-62.49604999683984	1.0242596665409465
-62.46404997123963	1.037303187763653
-62.43204994563944	1.0057241363823637
-62.40004992003925	1.037303187763653
-62.36804989443905	1.0496602078693749
-62.336049868840725	1.0050376352653791
-62.304049843240534	0.9844426017558426
-62.27204981764033	1.0283786732428537
-62.24004979204014	1.0558387179222357
-62.20804976643995	1.0496602078693749
-62.176049740839744	1.0132756486691936
-62.144049715239554	1.040049192231591
-62.11204968963936	1.0812392592506639
-62.08004966403916	1.0654497335600195
-62.04804963843897	1.037303187763653
-62.01604961284064	1.0688822391449422
-61.984049587240435	1.032497679944761
-61.952049561640244	1.0016051296804565
-61.920049536040054	1.0441681989334983
-61.88804951043985	1.0290651743598382
-61.85604948483966	1.0592712235071584
-61.82404945923947	1.0668227357939886
-61.792049433639264	1.0119026464352245
-61.76004940803907	1.0805527581336793
-61.72804938243888	1.00366463303141
-61.69604935683869	1.0448547000504829
-61.66404933124035	1.0414221944655602
-61.63204930564016	1.0331841810617457
-61.600049280039954	1.0592712235071584
-61.568049254439764	1.0805527581336793
-61.53604922883957	1.0256326687749155
-61.50404920323938	1.0208271609560238
-61.47204917763918	1.01121614531824
-61.44004915203899	1.0448547000504829
-61.4080491264388	1.0393626911146066
-61.37604910083859	1.0407356933485756
-61.3440490752384	0.9919941140426727
-61.312049049640066	1.0469142034014365
-61.280049024039876	1.051033210103344
-61.248048998439685	1.0448547000504829
-61.216048972839495	1.0256326687749155
-61.18404894723929	1.046227702284452
-61.1520489216391	1.0414221944655602
-61.1200488960389	1.0345571832957148
-61.0880488704387	1.0578982212731893
-61.05604884483851	1.0517197112203285
-61.02404881923832	1.0757472503147876
-60.99204879363998	1.0702552413789113
-60.96004876803979	1.0517197112203285
-60.9280487424396	1.0270056710088846
-60.896048716839395	1.0572117201562048
-60.864048691239205	1.0517197112203285
-60.832048665639014	1.053779214571282
-60.80004864003881	1.0455412011674674
-60.76804861443862	1.0297516754768228
-60.73604858883843	1.0544657156882666
-60.70404856323824	1.0544657156882666
-60.672048537638034	1.0434816978165138
-60.640048512039705	0.98856160845775
-60.6080484864395	1.0043511341483946
-60.57604846083931	1.0606442257411275
-60.54404843523912	1.136159348609428
-60.512048409638915	1.0578982212731893
-60.480048384038724	1.0064106374993482
-60.448048358438534	1.040049192231591
-60.41604833283834	1.0311246777107919
-60.38404830723814	1.0606442257411275
-60.35204828163795	0.9933671162766418
-60.32004825603776	1.0139621497861782
-60.28804823043942	1.066136234677004
-60.25604820483923	1.0270056710088846
-60.224048179239034	1.012589147552209
-60.19204815363883	1.059957724624143
-60.16004812803864	1.0578982212731893
-60.12804810243845	0.9878751073407653
-60.096048076838244	1.059957724624143
-60.06404805123805	1.0654497335600195
-60.03204802563786	1.0139621497861782
-60.00004800003766	1.0215136620730083
-59.96804797443747	1.0421086955825447
-59.936047948839146	1.0421086955825447
-59.90404792323894	1.0723147447298649
-59.87204789763875	1.023573165423962
-59.840047872038554	1.0455412011674674
-59.80804784643836	1.0970287849413085
-59.776047820838166	1.0270056710088846
-59.744047795237975	1.0441681989334983
-59.71204776963778	1.067509236910973
-59.68004774403758	1.0270056710088846
-59.64804771843739	1.0194541587220547
-59.616047692839054	1.0565252190392203
-59.584047667238856	1.0153351520201472
-59.552047641638666	1.0805527581336793
-59.52004761603847	1.0702552413789113
-59.48804759043827	1.0469142034014365
-59.45604756483808	1.0304381765938073
-59.42404753923788	1.0153351520201472
-59.39204751363769	1.0647632324430347
-59.360047488037495	1.0503467089863594
-59.3280474624373	1.1038937961111541
-59.29604743683711	1.0338706821787302
-59.26404741123877	1.0338706821787302
-59.23204738563857	1.0730012458468494
-59.200047360038376	1.0620172279750966
-59.168047334438185	1.038676189997622
-59.13604730883799	1.0393626911146066
-59.1040472832378	1.0455412011674674
-59.0720472576376	1.0702552413789113
-59.0400472320374	1.0167081542541165
-59.00804720643721	1.0771202525487567
-58.976047180837014	1.0517197112203285
-58.944047155236824	1.00366463303141
-58.912047129638495	1.0407356933485756
-58.8800471040383	1.0812392592506639
-58.8480470784381	1.0091566419672864
-58.81604705283791	1.0276921721258692
-58.78404702723771	1.0345571832957148
-58.75204700163752	1.024946167657931
-58.720046976037324	1.0771202525487567
-58.68804695043712	1.0311246777107919
-58.65604692483693	1.037303187763653
-58.62404689923673	1.0633902302090656
-58.5920468736384	1.0633902302090656
-58.560046848038205	1.0606442257411275
-58.528046822438014	1.0496602078693749
-58.49604679683782	1.0077836397333173
-58.464046771237626	1.066136234677004
-58.43204674563743	1.053779214571282
-58.40004672003723	1.037303187763653
-58.36804669443704	1.066136234677004
-58.33604666883684	1.0455412011674674
-58.30404664323665	0.9892481095747345
-58.272046617636455	1.0434816978165138
-58.24004659203812	1.0201406598390392
-58.20804656643792	1.0778067536657412
-58.17604654083773	1.037303187763653
-58.144046515237534	1.0139621497861782
-58.11204648963734	1.0146486509031627
-58.080046464037146	1.1107588072809995
-58.04804643843695	1.0990882882922623
-58.01604641283676	1.0421086955825447
-57.98404638723656	1.0901637737714631
-57.95204636163637	1.087417769303525
-57.92004633603617	1.059957724624143
-57.88804631043784	1.0318111788277764
-57.856046284837646	1.061330726858112
-57.824046259237456	1.0448547000504829
-57.79204623363725	1.0427951966995292
-57.76004620803705	1.0585847223901739
-57.72804618243686	1.0784932547827257
-57.696046156836665	1.099774789409247
-57.664046131236475	1.0681957380279576
-57.63204610563628	1.0228866643069774
-57.60004608003609	1.0771202525487567
-57.56804605443775	1.0441681989334983
-57.53604602883756	1.0709417424958958
-57.50404600323736	1.0208271609560238
-57.47204597763717	1.0469142034014365
-57.440045952036975	1.0578982212731893
-57.40804592643678	1.0606442257411275
-57.37604590083659	0.9961131207445799
-57.34404587523639	1.0688822391449422
-57.3120458496362	1.0407356933485756
-57.280045824036	1.0180811564880856
-57.248045798435804	1.0407356933485756
-57.21604577283747	1.0695687402619267
-57.18404574723728	1.0194541587220547
-57.15204572163708	1.0764337514317721
-57.12004569603689	1.0222001631899928
-57.08804567043669	1.0290651743598382
-57.056045644836495	1.0222001631899928
-57.024045619236304	1.0853582659525713
-56.99204559363611	1.0764337514317721
-56.960045568035916	1.067509236910973
-56.92804554243572	1.0228866643069774
-56.89604551683552	1.0016051296804565
-56.864045491237185	1.0805527581336793
-56.832045465636995	1.0778067536657412
-56.8000454400368	1.0482872056354056
-56.7680454144366	1.0441681989334983
-56.73604538883641	1.0359301855296839
-56.70404536323621	1.0743742480808185
-56.67204533763602	1.075060749197803
-56.640045312035824	1.053779214571282
-56.608045286435626	1.0544657156882666
-56.576045260835436	1.0723147447298649
-56.54404523523711	1.0256326687749155
-56.51204520963691	1.0414221944655602
-56.48004518403672	1.012589147552209
-56.44804515843652	1.0132756486691936
-56.416045132836324	1.0503467089863594
-56.38404510723613	0.9720855816501208
-56.352045081635936	0.9988591252125182
-56.320045056035745	1.1107588072809995
-56.28804503043554	1.0791797558997103
-56.25604500483534	1.0448547000504829
-56.22404497923515	1.0201406598390392
-56.192044953636824	1.023573165423962
-56.160044928036626	1.0757472503147876
-56.12804490243643	1.0812392592506639
-56.09604487683624	1.0077836397333173
-56.06404485123604	1.0331841810617457
-56.03204482563585	1.0304381765938073
-56.00004480003565	1.0297516754768228
-55.968044774435455	1.0304381765938073
-55.936044748835265	1.0345571832957148
-55.90404472323507	1.0414221944655602
-55.87204469763488	1.053779214571282
-55.84004467203654	1.0633902302090656
-55.80804464643634	1.1080128028130614
-55.776044620836146	1.0757472503147876
-55.744044595235955	1.0016051296804565
-55.71204456963576	1.0551522168052512
-55.68004454403557	1.0908502748884477
-55.64804451843537	1.0757472503147876
-55.61604449283517	1.073687746963834
-55.58404446723498	1.0379896888806375
-55.552044441634784	1.067509236910973
-55.520044416036455	1.040049192231591
-55.48804439043626	1.0304381765938073
-55.45604436483607	1.0222001631899928
-55.42404433923587	1.0352436844126993
-55.39204431363567	1.094969281590355
-55.360044288035475	1.0421086955825447
-55.32804426243528	1.067509236910973
-55.29604423683509	1.01121614531824
-55.26404421123489	1.0654497335600195
-55.2320441856347	1.0826122614846332
-55.2000441600345	1.0668227357939886
-55.16804413443617	1.0434816978165138
-55.136044108835975	1.0908502748884477
-55.104044083235785	1.0585847223901739
-55.07204405763559	1.0530927134542976
-55.0400440320354	1.037303187763653
-55.0080440064352	1.0585847223901739
-54.976043980835	0.9967996218615646
-54.94404395523481	1.0215136620730083
-54.91204392963461	0.9981726240955336
-54.88004390403442	1.0139621497861782
-54.848043878434225	1.0860447670695559
-54.81604385283589	1.0407356933485756
-54.78404382723569	1.0215136620730083
-54.7520438016355	1.099774789409247
-54.720043776035304	0.9892481095747345
-54.68804375043511	1.0393626911146066
-54.656043724834916	1.0359301855296839
-54.62404369923472	1.0318111788277764
-54.59204367363453	1.073687746963834
-54.56004364803433	1.0105296442012555
-54.52804362243414	1.0352436844126993
-54.496043596835804	1.0283786732428537
-54.46404357123561	1.0778067536657412
-54.43204354563541	1.0283786732428537
-54.40004352003522	1.062703729092081
-54.36804349443502	1.0222001631899928
-54.33604346883482	1.0331841810617457
-54.30404344323463	0.9947401185106108
-54.272043417634436	1.0551522168052512
-54.240043392034245	1.0578982212731893
-54.20804336643405	1.0681957380279576
-54.17604334083385	1.0578982212731893
-54.14404331523552	0.9741450850010744
-54.11204328963533	1.023573165423962
-54.08004326403513	1.0345571832957148
-54.04804323843494	1.0592712235071584
-54.016043212834745	1.0043511341483946
-53.98404318723455	1.0812392592506639
-53.95204316163436	1.0743742480808185
-53.92004313603416	1.0455412011674674
-53.88804311043396	1.0180811564880856
-53.856043084833765	1.087417769303525
-53.82404305923357	1.040049192231591
-53.79204303363524	1.047600704518421
-53.76004300803505	1.0819257603676486
-53.72804298243485	1.037303187763653
-53.69604295683465	1.0146486509031627
-53.66404293123446	1.0908502748884477
-53.632042905634265	1.0730012458468494
-53.600042880034074	1.0757472503147876
-53.56804285443388	1.0311246777107919
-53.53604282883368	1.0077836397333173
-53.50404280323349	1.0544657156882666
-53.47204277763515	1.0819257603676486
-53.440042752034955	1.0331841810617457
-53.408042726434765	1.0929097782394013
-53.37604270083457	1.0647632324430347
-53.34404267523437	1.0620172279750966
-53.31204264963418	1.0716282436128803
-53.28004262403398	1.037303187763653
-53.24804259843379	1.0297516754768228
-53.216042572833594	1.0764337514317721
-53.184042547233396	0.9913076129256881
-53.152042521633206	1.047600704518421
-53.12004249603488	1.0441681989334983
-53.08804247043468	1.0908502748884477
-53.05604244483448	1.0311246777107919
-53.02404241923429	1.024946167657931
-52.992042393634094	1.094969281590355
-52.960042368033896	1.075060749197803
-52.9280423424337	1.0359301855296839
-52.8960423168335	1.0338706821787302
-52.86404229123331	1.0647632324430347
-52.83204226563311	1.0647632324430347
-52.80004224003292	1.0208271609560238
-52.768042214434594	1.0517197112203285
-52.736042188834396	1.040049192231591
-52.7040421632342	1.0331841810617457
-52.67204213763401	1.0572117201562048
-52.64004211203381	1.088790771537494
-52.60804208643362	1.0311246777107919
-52.57604206083342	1.0496602078693749
-52.544042035233225	1.0668227357939886
-52.512042009633035	1.01121614531824
-52.48004198403284	1.1169373173338606
-52.4480419584345	1.0242596665409465
-52.416041932834304	1.0984017871752778
-52.38404190723411	1.066136234677004
-52.352041881633916	1.0565252190392203
-52.320041856033725	1.0304381765938073
-52.28804183043353	1.0427951966995292
-52.25604180483333	1.0318111788277764
-52.22404177923314	1.0153351520201472
-52.19204175363294	1.0297516754768228
-52.16004172803275	1.0215136620730083
-52.128041702432554	1.0482872056354056
-52.096041676834226	1.0764337514317721
-52.06404165123403	1.0558387179222357
-52.03204162563383	1.0716282436128803
-52.00004160003363	1.0132756486691936
-51.96804157443344	1.059957724624143
-51.936041548833245	1.0620172279750966
-51.90404152323305	1.075060749197803
-51.87204149763286	1.0764337514317721
-51.84004147203266	1.062703729092081
-51.80804144643247	1.0043511341483946
-51.77604142083227	1.0469142034014365
-51.74404139523394	1.0242596665409465
-51.712041369633745	1.040049192231591
-51.680041344033555	1.0393626911146066
-51.64804131843336	1.0448547000504829
-51.61604129283317	1.0565252190392203
-51.58404126723297	1.0702552413789113
-51.55204124163277	1.052406212337313
-51.52004121603258	1.0894772726544786
-51.488041190432384	1.0606442257411275
-51.456041164832186	1.046227702284452
-51.42404113923385	1.0846717648355868
-51.39204111363366	1.040049192231591
-51.36004108803346	1.0414221944655602
-51.32804106243327	1.0647632324430347
-51.296041036833074	1.0702552413789113
-51.26404101123288	1.0702552413789113
-51.232040985632686	1.0585847223901739
-51.20004096003249	1.0578982212731893
-51.1680409344323	1.0180811564880856
-51.1360409088321	1.0826122614846332
-51.1040408832319	1.0503467089863594
-51.07204085763357	1.0935962793563858
-51.04004083203338	1.0640767313260502
-51.00804080643318	1.0778067536657412
-50.97604078083299	1.0530927134542976
-50.94404075523279	1.046227702284452
-50.912040729632594	1.061330726858112
-50.8800407040324	1.0551522168052512
-50.848040678432206	1.0757472503147876
-50.816040652832015	1.0846717648355868
-50.78404062723182	1.0798662570166948
-50.75204060163162	1.0565252190392203
-50.72004057603329	0.9981726240955336
-50.6880405504331	1.0572117201562048
-50.6560405248329	1.0345571832957148
-50.624040499232706	1.062703729092081
-50.592040473632515	1.009843143084271
-50.56004044803232	1.0482872056354056
-50.52804042243212	1.038676189997622
-50.49604039683192	1.053779214571282
-50.464040371231725	1.061330726858112
-50.432040345631535	1.0421086955825447
-50.400040320033206	1.0263191698919
-50.36804029443301	1.040049192231591
-50.33604026883282	1.088790771537494
-50.30404024323262	1.088790771537494
-50.27204021763242	0.9933671162766418
-50.24004019203223	1.0482872056354056
-50.208040166432035	1.0681957380279576
-50.176040140831844	1.0530927134542976
-50.14404011523165	1.0956557827073394
-50.11204008963145	1.0407356933485756
-50.08004006403126	1.0791797558997103
-50.04804003843292	1.1052667983451232
-50.016040012832725	1.0421086955825447
-49.98403998723253	1.0757472503147876
-49.95203996163234	1.023573165423962
-49.92003993603214	1.0256326687749155
-49.88803991043195	1.0695687402619267
-49.85603988483175	1.0867312681865404
-49.824039859231554	1.0853582659525713
-49.792039833631364	1.0194541587220547
-49.760039808031166	1.0633902302090656
-49.728039782430976	1.0331841810617457
-49.69603975683265	1.051033210103344
-49.66403973123245	1.053779214571282
-49.63203970563225	1.017394655371101
-49.600039680032054	1.0517197112203285
-49.56803965443186	1.024946167657931
-49.53603962883167	1.037303187763653
-49.50403960323147	1.037303187763653
-49.47203957763127	1.075060749197803
-49.44003955203108	1.0448547000504829
-49.40803952643088	1.0723147447298649
-49.37603950083069	1.0853582659525713
-49.34403947523236	1.0414221944655602
-49.31203944963217	1.0407356933485756
-49.28003942403197	1.017394655371101
-49.24803939843178	1.046227702284452
-49.21603937283158	1.051033210103344
-49.18403934723138	1.1135048117489377
-49.15203932163119	1.04897370675239
-49.120039296030996	1.1038937961111541
-49.088039270430805	1.0812392592506639
-49.05603924483061	1.0846717648355868
-49.02403921923227	1.0812392592506639
-48.992039193632074	1.038676189997622
-48.960039168031884	1.0318111788277764
-48.928039142431686	1.053779214571282
-48.896039116831496	1.0448547000504829
-48.8640390912313	1.0764337514317721
-48.8320390656311	1.0572117201562048
-48.80003904003091	1.0730012458468494
-48.76803901443071	1.0935962793563858
-48.73603898883052	1.0263191698919
-48.704038963230325	1.087417769303525
-48.67203893763199	1.01121614531824
-48.64003891203179	1.0853582659525713
-48.6080388864316	1.0105296442012555
-48.5760388608314	1.0839852637186023
-48.54403883523121	1.088790771537494
-48.512038809631015	1.047600704518421
-48.48003878403082	1.038676189997622
-48.44803875843063	1.0730012458468494
-48.41603873283043	1.047600704518421
-48.38403870723024	1.0421086955825447
-48.35203868163004	1.009843143084271
-48.32003865603171	1.0929097782394013
-48.288038630431515	1.0743742480808185
-48.256038604831325	1.0812392592506639
-48.22403857923113	1.0778067536657412
-48.19203855363093	1.0029781319144255
-48.16003852803074	1.0290651743598382
-48.12803850243054	1.0730012458468494
-48.096038476830344	1.0654497335600195
-48.06403845123015	1.0688822391449422
-48.03203842562995	1.0881042704205095
-48.00003840003162	1.0160216531371318
-47.96803837443143	1.066136234677004
-47.93603834883123	1.073687746963834
-47.90403832323104	1.0070971386163328
-47.872038297630844	1.0894772726544786
-47.84003827203065	1.108699303930046
-47.808038246430456	1.0167081542541165
-47.77603822083026	1.087417769303525
-47.74403819523007	1.052406212337313
-47.71203816962987	1.024946167657931
-47.68003814402967	1.0119026464352245
-47.64803811843134	1.052406212337313
-47.61603809283115	1.0743742480808185
-47.58403806723095	1.0448547000504829
-47.55203804163075	1.024946167657931
-47.52003801603056	1.0352436844126993
-47.488037990430364	0.9947401185106108
-47.45603796483017	1.009843143084271
-47.424037939229976	1.0503467089863594
-47.39203791362978	1.0276921721258692
-47.36003788802959	1.0812392592506639
-47.32803786242939	1.0743742480808185
-47.29603783683106	1.067509236910973
-47.26403781123087	1.059957724624143
-47.23203778563067	1.088790771537494
-47.200037760030476	1.047600704518421
-47.16803773443028	1.066136234677004
-47.13603770883008	1.0784932547827257
-47.10403768322989	1.0881042704205095
-47.07203765762969	1.0215136620730083
-47.040037632029495	1.0187676576050702
-47.008037606429305	1.0853582659525713
-46.976037580830976	1.0544657156882666
-46.94403755523078	1.0482872056354056
-46.91203752963058	1.0434816978165138
-46.88003750403039	1.0668227357939886
-46.84803747843019	1.088790771537494
-46.81603745283	1.0434816978165138
-46.784037427229805	1.0297516754768228
-46.75203740162961	1.0283786732428537
-46.72003737602942	1.0318111788277764
-46.68803735042922	0.9899346106917191
-46.65603732482903	1.0194541587220547
-46.62403729923069	1.0702552413789113
-46.592037273630496	1.0427951966995292
-46.5600372480303	0.974831586118059
-46.52803722243011	1.0084701408503018
-46.49603719682991	1.0482872056354056
-46.46403717122972	1.0016051296804565
-46.43203714562952	1.0132756486691936
-46.400037120029324	1.032497679944761
-46.368037094429134	1.0572117201562048
-46.33603706882894	1.0366166866466684
-46.304037043228746	1.012589147552209
-46.27203701763041	1.0331841810617457
-46.24003699203021	1.099774789409247
-46.208036966430015	1.0935962793563858
-46.176036940829825	1.094969281590355
-46.14403691522963	1.0331841810617457
-46.11203688962944	1.053779214571282
-46.08003686402924	1.0276921721258692
-46.04803683842904	1.0496602078693749
-46.01603681282885	1.0366166866466684
-45.98403678722865	1.0194541587220547
-45.952036761630325	1.067509236910973
-45.92003673603013	1.038676189997622
-45.88803671042994	1.0565252190392203
-45.85603668482974	1.038676189997622
-45.82403665922955	1.0640767313260502
-45.79203663362935	1.0757472503147876
-45.760036608029154	1.0688822391449422
-45.72803658242896	1.0688822391449422
-45.696036556828766	1.1052667983451232
-45.66403653122857	1.051033210103344
-45.63203650562837	1.1093858050470304
-45.60003648003004	1.059957724624143
-45.568036454429844	1.04897370675239
-45.536036428829654	1.0819257603676486
-45.504036403229456	1.0359301855296839
-45.472036377629266	1.0640767313260502
-45.44003635202907	1.0366166866466684
-45.40803632642887	1.053779214571282
-45.37603630082868	1.0633902302090656
-45.34403627522848	1.1093858050470304
-45.31203624962829	1.0585847223901739
-45.280036224028095	1.0496602078693749
-45.24803619842976	1.0647632324430347
-45.21603617282956	1.0091566419672864
-45.18403614722937	1.0908502748884477
-45.15203612162917	1.0311246777107919
-45.120036096028976	1.111445308397984
-45.088036070428785	1.0441681989334983
-45.05603604482859	1.0441681989334983
-45.0240360192284	1.038676189997622
-44.9920359936282	1.0469142034014365
-44.960035968028	1.0942827804733704
-44.92803594242967	1.0393626911146066
-44.89603591682948	1.0654497335600195
-44.864035891229285	1.0812392592506639
-44.832035865629095	1.0153351520201472
-44.8000358400289	1.062703729092081
-44.7680358144287	1.0846717648355868
-44.7360357888285	1.0283786732428537
-44.704035763228305	1.0359301855296839
-44.672035737628114	1.062703729092081
-44.64003571202792	1.0558387179222357
-44.60803568642772	1.0812392592506639
-44.57603566082939	1.061330726858112
-44.5440356352292	1.0853582659525713
-44.512035609629	1.0620172279750966
-44.480035584028805	1.088790771537494
-44.448035558428614	1.047600704518421
-44.41603553282842	1.066136234677004
-44.384035507228226	1.0352436844126993
-44.35203548162803	1.0091566419672864
-44.32003545602783	1.0894772726544786
-44.28803543042764	1.0338706821787302
-44.25603540482744	1.0352436844126993
-44.22403537922911	1.0860447670695559
-44.19203535362892	1.0812392592506639
-44.16003532802872	1.0867312681865404
-44.12803530242852	1.0894772726544786
-44.09603527682833	1.051033210103344
-44.064035251228134	1.0668227357939886
-44.03203522562794	1.125175330737675
-44.000035200027746	1.0455412011674674
-43.96803517442755	1.0414221944655602
-43.93603514882736	1.0832987626016177
-43.90403512322903	1.1080128028130614
-43.87203509762883	1.0592712235071584
-43.840035072028634	1.0359301855296839
-43.80803504642844	1.0379896888806375
-43.77603502082824	1.1244888296206905
-43.74403499522805	1.062703729092081
-43.71203496962785	1.038676189997622
-43.68003494402765	1.0853582659525713
-43.64803491842746	1.1093858050470304
-43.616034892827265	1.0935962793563858
-43.584034867227075	1.0311246777107919
-43.552034841628746	1.04897370675239
-43.52003481602855	1.0922232771224167
-43.48803479042835	1.0441681989334983
-43.45603476482816	1.0826122614846332
-43.42403473922796	1.0572117201562048
-43.39203471362777	1.088790771537494
-43.360034688027575	1.0798662570166948
-43.32803466242738	1.0414221944655602
-43.29603463682719	1.0455412011674674
-43.26403461122699	1.0469142034014365
-43.23203458562679	1.0530927134542976
-43.200034560028456	1.0778067536657412
-43.168034534428266	1.0819257603676486
-43.13603450882807	1.061330726858112
-43.10403448322788	1.0482872056354056
-43.07203445762768	1.0585847223901739
-43.04003443202749	1.0434816978165138
-43.00803440642729	1.0345571832957148
-42.976034380827095	1.0407356933485756
-42.944034355226904	1.009843143084271
-42.91203432962671	1.053779214571282
-42.88003430402837	1.0331841810617457
-42.84803427842817	1.1217428251527524
-42.81603425282798	0.9974861229785491
-42.784034227227785	1.0242596665409465
-42.752034201627595	1.0455412011674674
-42.7200341760274	1.0723147447298649
-42.6880341504272	1.0572117201562048
-42.65603412482701	1.0503467089863594
-42.62403409922681	1.032497679944761
-42.59203407362662	1.0338706821787302
-42.560034048026424	1.047600704518421
-42.528034022428095	1.0311246777107919
-42.4960339968279	1.046227702284452
-42.46403397122771	1.0517197112203285
-42.43203394562751	1.1107588072809995
-42.40003392002732	1.0304381765938073
-42.36803389442712	1.0846717648355868
-42.336033868826924	1.0469142034014365
-42.304033843226726	1.075060749197803
-42.27203381762653	1.059957724624143
-42.24003379202634	1.0469142034014365
-42.20803376642614	1.0791797558997103
-42.17603374082781	1.0695687402619267
-42.144033715227614	1.0469142034014365
-42.112033689627424	1.0798662570166948
-42.080033664027226	1.0132756486691936
-42.04803363842703	1.0592712235071584
-42.01603361282684	1.0434816978165138
-41.98403358722664	1.1004612905262314
-41.95203356162645	1.0716282436128803
-41.92003353602625	1.0764337514317721
-41.888033510426055	1.0503467089863594
-41.85603348482772	1.1176238184508451
-41.82403345922753	0.9961131207445799
-41.79203343362733	1.0798662570166948
-41.76003340802714	1.0620172279750966
-41.72803338242694	1.122429326269737
-41.696033356826746	1.0572117201562048
-41.664033331226555	1.0366166866466684
-41.63203330562636	1.0640767313260502
-41.60003328002617	1.0805527581336793
-41.56803325442597	1.0160216531371318
-41.53603322882577	1.059957724624143
-41.50403320322744	1.0702552413789113
-41.47203317762725	1.0304381765938073
-41.440033152027056	1.0572117201562048
-41.40803312642686	1.067509236910973
-41.37603310082666	1.1052667983451232
-41.34403307522646	1.073687746963834
-41.31203304962627	1.0812392592506639
-41.280033024026075	1.0606442257411275
-41.24803299842588	1.067509236910973
-41.21603297282569	1.0839852637186023
-41.18403294722549	1.0366166866466684
-41.15203292162716	1.0867312681865404
-41.12003289602697	1.0084701408503018
-41.08803287042677	1.0455412011674674
-41.056032844826575	1.0778067536657412
-41.024032819226385	1.0427951966995292
-40.99203279362619	1.0757472503147876
-40.960032768026	1.0434816978165138
-40.9280327424258	1.0585847223901739
-40.8960327168256	1.087417769303525
-40.86403269122541	1.0640767313260502
-40.832032665627075	1.0681957380279576
-40.80003264002688	1.0517197112203285
-40.76803261442668	1.01121614531824
-40.73603258882649	1.0832987626016177
-40.70403256322629	1.0812392592506639
-40.6720325376261	1.061330726858112
-40.640032512025904	1.0709417424958958
-40.608032486425714	1.0757472503147876
-40.576032460825516	1.0558387179222357
-40.54403243522532	1.04897370675239
-40.51203240962513	1.110072306164015
-40.48003238402679	1.0640767313260502
-40.448032358426595	1.0668227357939886
-40.4160323328264	1.0393626911146066
-40.38403230722621	1.0572117201562048
-40.35203228162601	1.0393626911146066
-40.32003225602582	1.0366166866466684
-40.28803223042562	1.0434816978165138
-40.25603220482542	1.0503467089863594
-40.22403217922523	1.075060749197803
-40.192032153625036	1.1080128028130614
-40.160032128024845	1.073687746963834
-40.128032102426516	1.0860447670695559
-40.09603207682632	1.066136234677004
-40.06403205122612	1.0592712235071584
-40.03203202562593	1.0427951966995292
-40.00003200002573	1.0565252190392203
-39.96803197442554	1.037303187763653
-39.936031948825345	1.023573165423962
-39.90403192322515	1.037303187763653
-39.87203189762495	1.024946167657931
-39.84003187202475	1.0764337514317721
-39.808031846426424	1.0359301855296839
-39.776031820826226	1.0620172279750966
-39.744031795226036	1.0366166866466684
-39.71203176962584	1.0283786732428537
-39.68003174402565	1.0256326687749155
-39.64803171842545	1.0578982212731893
-39.61603169282525	1.088790771537494
-39.58403166722506	1.0139621497861782
-39.552031641624865	1.04897370675239
-39.520031616024674	1.0716282436128803
-39.48803159042448	1.0812392592506639
-39.45603156482614	1.053779214571282
-39.42403153922594	1.0640767313260502
-39.39203151362575	1.0469142034014365
-39.360031488025555	1.0860447670695559
-39.328031462425365	1.0016051296804565
-39.29603143682517	1.0695687402619267
-39.26403141122497	1.0427951966995292
-39.23203138562478	1.051033210103344
-39.20003136002458	1.0805527581336793
-39.16803133442439	1.0434816978165138
-39.136031308824194	1.0551522168052512
-39.104031283225865	1.0908502748884477
-39.07203125762567	1.1141913128659224
-39.04003123202548	1.0681957380279576
-39.00803120642528	1.0805527581336793
-38.97603118082508	1.0633902302090656
-38.944031155224884	1.0640767313260502
-38.91203112962469	1.0908502748884477
-38.880031104024496	1.1203698229187833
-38.8480310784243	1.0633902302090656
-38.8160310528241	1.0469142034014365
-38.78403102722577	1.0956557827073394
-38.75203100162558	1.0723147447298649
-38.720030976025384	1.0716282436128803
-38.688030950425194	1.0709417424958958
-38.656030924825	1.0180811564880856
-38.6240308992248	1.073687746963834
-38.59203087362461	1.0695687402619267
-38.56003084802441	1.0867312681865404
-38.52803082242422	1.052406212337313
-38.49603079682402	1.0819257603676486
-38.464030771223825	1.075060749197803
-38.43203074562549	1.059957724624143
-38.4000307200253	1.0572117201562048
-38.3680306944251	1.0771202525487567
-38.336030668824904	1.088790771537494
-38.30403064322471	1.0558387179222357
-38.272030617624516	1.0187676576050702
-38.240030592024326	1.0620172279750966
-38.20803056642413	1.0723147447298649
-38.17603054082393	1.0716282436128803
-38.14403051522374	1.0496602078693749
-38.11203048962354	1.0297516754768228
-38.08003046402521	1.0276921721258692
-38.048030438425016	1.0338706821787302
-38.01603041282482	1.0832987626016177
-37.98403038722462	1.0860447670695559
-37.95203036162443	1.024946167657931
-37.92003033602423	1.0482872056354056
-37.88803031042404	1.0530927134542976
-37.856030284823845	1.0771202525487567
-37.82403025922365	1.047600704518421
-37.79203023362346	1.0654497335600195
-37.76003020802326	1.0496602078693749
-37.72803018242493	1.0338706821787302
-37.69603015682473	1.0709417424958958
-37.66403013122454	1.0812392592506639
-37.632030105624345	1.0222001631899928
-37.600030080024155	1.0709417424958958
-37.56803005442396	1.0654497335600195
-37.53603002882377	1.0716282436128803
-37.50403000322357	1.0654497335600195
-37.47202997762337	1.0654497335600195
-37.440029952023174	1.0565252190392203
-37.408029926424845	1.0970287849413085
-37.37602990082465	1.102520793877185
-37.34402987522445	1.0469142034014365
-37.31202984962426	1.0448547000504829
-37.28002982402406	1.0681957380279576
-37.24802979842387	1.0222001631899928
-37.216029772823674	1.1045802972281387
-37.18402974722348	1.0846717648355868
-37.152029721623286	1.0620172279750966
-37.12002969602309	1.052406212337313
-37.0880296704229	1.0421086955825447
-37.05602964482456	1.0695687402619267
-37.024029619224365	1.0832987626016177
-36.99202959362417	1.1018342927602005
-36.96002956802398	1.0832987626016177
-36.92802954242378	1.1244888296206905
-36.89602951682359	1.0544657156882666
-36.86402949122339	1.073687746963834
-36.832029465623194	1.040049192231591
-36.800029440023	1.0345571832957148
-36.768029414422806	1.0984017871752778
-36.736029388822615	1.0702552413789113
-36.70402936322428	1.0990882882922623
-36.67202933762409	1.040049192231591
-36.64002931202389	1.047600704518421
-36.6080292864237	1.0379896888806375
-36.5760292608235	1.037303187763653
-36.5440292352233	1.0730012458468494
-36.51202920962311	1.0345571832957148
-36.48002918402291	1.0503467089863594
-36.44802915842272	1.0805527581336793
-36.41602913282252	1.0407356933485756
-36.384029107224194	1.0283786732428537
-36.352029081623996	1.0894772726544786
-36.320029056023806	1.037303187763653
-36.28802903042361	1.0832987626016177
-36.25602900482342	1.0839852637186023
-36.22402897922322	1.088790771537494
-36.19202895362302	1.1066398005790923
-36.16002892802283	1.0167081542541165
-36.128028902422635	1.0805527581336793
-36.096028876822444	1.1169373173338606
-36.06402885122225	1.0922232771224167
[truncated: 4,251 more rows]
