# Supplementary material for: Coherence in cooperative photon emission from indistinguishable quantum emitters
Source: Sci Adv. 2022 Mar 18;8(11):eabm8171. doi: 10.1126/sciadv.abm8171 (PMC8932659; doi:10.1126/sciadv.abm8171)
Supplement: Supplementary file 2 — Dataset [file sciadv.abm8171_dataset.zip › dataset_coherence_cooperative/3a.csv]

Sqrt[Power uW]_BothQDs	Counts_BothQDs	Counts_BothQDs_Err	Sqrt[Power uW]_QD1	Counts_QD1	Counts_QD1_Err	Sqrt[Power uW]_QD2	Counts_QD2	Counts_QD2_Err
0.005234223453179398	5.408265998121002	2.987304892057319	0.005234223453179398	2.9754114847397286	1.1090170332315203	0.005234223453179398	4.042695504014339	1.6615608507757238
0.010395221435195442	16.561988271863747	2.9891084153705187	0.01039522143519544	8.88398871426551	1.9528137884654413	0.01039522143519544	8.886181369511391	2.3883136106891056
0.015556219417211484	29.788623446392847	5.258802442085435	0.015556219417211484	17.31401814157514	2.7952270886170982	0.015556219417211484	17.772874048358396	2.5035737759304975
0.02071721739922753	52.759376522139384	8.270566095936601	0.020717217399227526	29.338639939657536	4.6014221225392	0.020717217399227526	29.636245056995044	4.416115622596984
0.025878215381243568	80.23558548651611	8.426777965484623	0.025878215381243568	46.455169517533406	4.903733330864765	0.025878215381243568	45.75847275961696	5.2916943941046934
0.031039213363259613	104.76951816301636	5.094791327766737	0.031039213363259613	64.5419154239219	6.320669985521883	0.031039213363259613	60.5210992381735	5.395884504811668
0.03620021134527565	133.72017745123344	9.18872536687194	0.03620021134527565	84.91800890659732	7.488746696271242	0.03620021134527565	80.32474711235173	8.300291516059495
0.04136120932729169	170.94541653741862	13.252761936772188	0.0413612093272917	105.30382381715437	7.768021017878205	0.0413612093272917	100.79525149027562	7.882255314304657
0.04652220730930774	199.48205379785767	9.993129479929578	0.04652220730930774	125.18121661668933	11.206813334887968	0.04652220730930774	121.55892615265866	9.86352709177717
0.05168320529132378	233.94327323354784	15.59723198709766	0.05168320529132378	146.86704424015784	7.929368631076718	0.05168320529132378	144.87753105429678	11.49248211463414
0.05684420327333982	269.79685195324714	1.9892372810886911	0.056844203273339826	164.28905518349214	1.8308889201898353	0.056844203273339826	163.70799168092785	5.46245721790055
0.06200520125535587	281.9394997341118	5.89248850962116	0.06200520125535587	183.45250815583165	4.531772856545331	0.06200520125535587	180.61816750015686	0.7504725271699186
0.06716619923737191	307.62849712117406	3.90747575539055	0.06716619923737191	191.39628706370735	1.612856125053355	0.06716619923737191	193.95904256517537	8.458553602956428
0.07232719721938796	338.61863435901876	7.704100987580858	0.07232719721938796	201.7166379985401	0.3643661168868846	0.07232719721938796	202.30961891258943	0.20044276958650187
0.077488195201404	357.7534611677229	3.39291711372087	0.07748819520140399	212.77700498459967	6.7458667832201655	0.07748819520140399	219.6057983569897	2.0029795594219593
0.08264919318342004	365.1613606218016	1.8195697504061172	0.08264919318342004	211.74940751373276	1.6868522706764253	0.08264919318342004	216.0735967164665	0.0
0.08781019116543609	380.7223120708579	2.4930063679853447	0.08781019116543609	218.6418334688901	0.0	0.08781019116543609	232.74075296898326	7.78702434549713
0.09297118914745213	376.18729229960474	2.955202869740333	0.09297118914745212	211.71260543482157	2.496475764218218	0.09297118914745212	221.3382936692031	1.4473425048108624
0.09813218712946817	359.5885577325558	0.0	0.09813218712946817		0.0	0.09813218712946817	229.65583129589297	0.0
0.10329318511148422	360.45535259580583	8.17720210912384	0.10329318511148422	207.5178786324683	0.3505468054151919	0.10329318511148422	212.65369797147466	1.0477766110024902
0.10845418309350026	351.45193212504296	3.2841126689832834	0.10845418309350024	182.72550822083048	0.0	0.10845418309350024	213.191614708259	0.0
0.1136151810755163	321.42588183168334	0.0	0.1136151810755163	177.97887019412647	3.354473031724325	0.1136151810755163	200.19160107707984	2.0338512228089627
0.11877617905753235	312.0216495112458	0.0	0.11877617905753235	157.70166066169088	0.0	0.11877617905753235	206.1688700447424	0.0
0.12393717703954839	309.0301889278217	31.329956267618797	0.12393717703954839	160.45829510099145	0.0	0.12393717703954839	170.88589681016973	0.0
0.12909817502156443	266.11723304710966	0.0	0.12909817502156445	138.4414476260369	3.7659295700483426	0.12909817502156445	183.62530012054046	12.784707076381807
0.13425917300358048	287.7577133748583	45.66185960788084	0.13425917300358048	114.43927052162597	0.0	0.13425917300358048	191.35640006478997	33.11460627257074
0.1394201709855965	230.34018199690792	0.0	0.1394201709855965	135.3895147357123	0.0	0.1394201709855965	135.94321776681898	0.0
0.14458116896761256	216.48425905239384	12.897581834217931	0.14458116896761258	113.99924756311543	0.0	0.14458116896761258	146.3000386619404	0.0
0.1497421669496286	204.680302040975	0.0	0.1497421669496286	102.54539094263838	1.035423943100227	0.1497421669496286	139.1454827258224	20.16227339202672
0.15490316493164463	195.19980830276558	0.313151083955475	0.15490316493164463	124.69774191811668	0.0	0.15490316493164463	181.76232759726906	0.0
0.16006416291366068	188.92769812519776	0.0	0.1600641629136607	102.68295577496296	0.0	0.1600641629136607	176.74086663453303	0.0
0.16522516089567674	219.69423137399383	26.003506104159403	0.16522516089567674	102.36146903380059	0.0	0.16522516089567674	110.25572964789149	0.0
0.17038615887769276	189.761777937941	0.0	0.17038615887769276		0.0	0.17038615887769276	141.54404124434433	0.0
0.17554715685970881	237.39679799340183	27.39374537183943	0.17554715685970884	125.64742428483986	0.0	0.17554715685970884	149.46631068438836	18.90631400871213
0.18070815484172487	205.6749947823244	0.0	0.18070815484172487	160.62212280648282	0.0	0.18070815484172487	155.42067173716123	0.0
0.1858691528237409	219.15739281087053	0.0	0.1858691528237409	136.91552351826132	0.0	0.1858691528237409	196.6790473318028	0.0
0.19103015080575694	247.4567250031718	0.5741795948870845	0.19103015080575697	157.08338524281908	0.0	0.19103015080575697	153.43092198281164	0.0
0.196191148787773	266.86046716357174	0.0	0.196191148787773	181.2306703290133	0.0	0.196191148787773	164.69230028397465	0.0
0.20135214676978902	293.7536649872761	2.642399866639323	0.20135214676978902	188.96565446746223	23.126147471950546	0.20135214676978902	195.75776322698593	0.0
0.20651314475180507	295.0508175843213	9.401398227717806	0.2065131447518051	204.6188532752871	0.0	0.2065131447518051	184.02347869840568	10.23834718723117
0.21167414273382112	317.11839203225094	0.0	0.21167414273382112	212.90360256295796	0.0	0.21167414273382112	202.6636950598074	0.0
0.21683514071583715	326.22852638573704	16.661106653340738	0.21683514071583715	202.52716958686253	0.0	0.21683514071583715	215.68373482016392	0.0
0.2219961386978532		0.0	0.22199613869785323		0.0	0.22199613869785323	203.2699114723677	0.0
0.22715713667986925	358.45898885943535	0.0	0.22715713667986925	282.69748486658756	0.0	0.22715713667986925	249.6813548424313	23.518995350104845
0.23231813466188528	372.78751568370586	18.771911396473	0.23231813466188528	265.55931596781045	0.0	0.23231813466188528	243.38253752624632	0.0
0.23747913264390133	383.0991505967412	12.254883860863146	0.23747913264390136	259.29276498346394	0.0	0.23747913264390136	288.7313924597419	0.0
0.24264013062591738	356.26476981783765	4.88082122557941	0.24264013062591738	232.63496221157249	17.723299024344996	0.24264013062591738		0.0
0.2478011286079334	358.2025769684369	19.774272004863718	0.2478011286079334	244.26258568844116	0.0	0.2478011286079334	263.0254829009706	0.0
0.25296212658994943	379.2413483234397	37.14336520390509	0.25296212658994943		0.0	0.25296212658994943		0.0
0.2581231245719655	391.67388904863594	60.072953134485346	0.2581231245719655	204.5440858881011	0.0	0.2581231245719655		0.0
0.26328412255398154	334.61344438181493	22.467296563115553	0.2632841225539815		0.0	0.2632841225539815	255.9926087294788	22.82366060358069
0.26844512053599756	335.3063561685878	11.573052276790719	0.26844512053599756	154.99619084585674	0.0	0.26844512053599756	243.95676854786814	0.0
0.27360611851801364	310.650974695438	12.690170895586776	0.27360611851801364	171.27551127725866	10.777833910026217	0.27360611851801364	221.4574076553842	5.058217168286575
0.27876711650002967	269.97337547859775	2.8638489698246588	0.2787671165000296	146.1519261749225	0.0	0.2787671165000296	231.8741027160594	0.0
0.2839281144820457	331.9154951751138	0.0	0.2839281144820457	145.68761739507505	15.640241861601154	0.2839281144820457	196.5125169499691	4.357658995287167
0.28908911246406177	264.54571902403893	19.53396175936789	0.28908911246406177	115.10848172207773	8.433564228327214	0.28908911246406177		0.0
0.2942501104460778	258.41849370447096	21.112709237529096	0.29425011044607774		0.0	0.29425011044607774	209.89491357277325	0.0
0.2994111084280938	240.61482325748486	24.71466105596098	0.2994111084280938		0.0	0.2994111084280938	291.1710662790452	0.0
0.3045721064101099	231.31049063693231	33.2937016044848	0.3045721064101099		0.0	0.3045721064101099	193.75883827888606	0.0
