# Supplementary material for: Coherence in cooperative photon emission from indistinguishable quantum emitters
Source: Sci Adv. 2022 Mar 18;8(11):eabm8171. doi: 10.1126/sciadv.abm8171 (PMC8932659; doi:10.1126/sciadv.abm8171)
Supplement: Supplementary file 2 — Dataset [file sciadv.abm8171_dataset.zip › dataset_coherence_cooperative/3b_bottom.csv]

Data: Delay (ns)	Data: Normalized Coincidence QD1	Data: Normalized Coincidence QD2	Fit: Delay (ns)	Fit: Normalized Coincidence QD1	Fit: Normalized Coincidence QD2
-1.268	0.001	0.0010305660838733342	-1.268	0.000999999999999394	0.0009999999999993872
-1.256	0.0011280081925243216	0.0010916982516200025	-1.264	0.001	0.001
-1.244	0.001064004096262161	0.0010611321677466683	-1.26	0.000999999999999394	0.001
-1.232	0.0010320020481310805	0.0011528304193666708	-1.256	0.000999999999999394	0.0009999999999993872
-1.22	0.0010960061443932411	0.0011528304193666708	-1.252	0.000999999999999394	0.001
-1.208	0.001	0.001	-1.248	0.000999999999999394	0.0009999999999993872
-1.196	0.001160010240655402	0.001	-1.244	0.000999999999999394	0.001
-1.184	0.001064004096262161	0.0010305660838733342	-1.24	0.000999999999999394	0.001
-1.172	0.0010960061443932411	0.0010916982516200025	-1.236	0.000999999999999394	0.0009999999999993872
-1.16	0.001064004096262161	0.0010611321677466683	-1.232	0.001	0.0009999999999993872
-1.1480000000000001	0.001	0.0010305660838733342	-1.228	0.001	0.001
-1.1360000000000001	0.0010320020481310805	0.0010611321677466683	-1.224	0.001	0.001
-1.124	0.0010320020481310805	0.001	-1.22	0.000999999999999394	0.001
-1.112	0.0010320020481310805	0.0010305660838733342	-1.216	0.000999999999999394	0.0009999999999993872
-1.1	0.001064004096262161	0.0010916982516200025	-1.212	0.001	0.0009999999999993872
-1.088	0.0010320020481310805	0.0012445286709866733	-1.208	0.001	0.001
-1.076	0.001064004096262161	0.0010916982516200025	-1.204	0.001	0.0009999999999993872
-1.064	0.001064004096262161	0.0011528304193666708	-1.2	0.001	0.001
-1.052	0.0010960061443932411	0.0010305660838733342	-1.196	0.000999999999999394	0.001
-1.04	0.001160010240655402	0.0011528304193666708	-1.192	0.001	0.001
-1.028	0.0010320020481310805	0.0010305660838733342	-1.188	0.001	0.001
-1.016	0.0010320020481310805	0.0010611321677466683	-1.184	0.000999999999999394	0.001
-1.004	0.001064004096262161	0.0010916982516200025	-1.18	0.000999999999999394	0.001
-0.992	0.0011280081925243216	0.0010916982516200025	-1.176	0.000999999999999394	0.0009999999999993872
-0.98	0.001064004096262161	0.0010305660838733342	-1.172	0.001	0.001
-0.968	0.001064004096262161	0.0010916982516200025	-1.168	0.000999999999999394	0.001
-0.956	0.001	0.0010611321677466683	-1.164	0.001	0.001
-0.944	0.0010960061443932411	0.001183396503240005	-1.16	0.001	0.0009999999999993872
-0.9319999999999999	0.001064004096262161	0.001	-1.156	0.001	0.001
-0.9199999999999999	0.0010320020481310805	0.001	-1.152	0.000999999999999394	0.001
-0.908	0.001064004096262161	0.0010305660838733342	-1.1480000000000001	0.001	0.001
-0.896	0.0010320020481310805	0.0010916982516200025	-1.1440000000000001	0.001	0.001
-0.884	0.001064004096262161	0.0010611321677466683	-1.1400000000000001	0.001	0.0009999999999993872
-0.872	0.0010320020481310805	0.0010611321677466683	-1.1360000000000001	0.001	0.0009999999999993872
-0.86	0.0011280081925243216	0.0010916982516200025	-1.1320000000000001	0.001	0.001
-0.8480000000000001	0.001064004096262161	0.0011528304193666708	-1.1280000000000001	0.000999999999999394	0.001
-0.8360000000000001	0.001064004096262161	0.001	-1.124	0.000999999999999394	0.001
-0.8240000000000001	0.0011280081925243216	0.0010305660838733342	-1.12	0.001	0.001
-0.812	0.0010960061443932411	0.001183396503240005	-1.116	0.000999999999999394	0.001
-0.8	0.0011280081925243216	0.0011222643354933367	-1.112	0.001	0.001
-0.788	0.0011920122887864822	0.0010305660838733342	-1.108	0.000999999999999394	0.0009999999999993872
-0.776	0.0011280081925243216	0.0011528304193666708	-1.104	0.000999999999999394	0.001
-0.764	0.0011280081925243216	0.001	-1.1	0.001	0.001
-0.752	0.0010320020481310805	0.0011528304193666708	-1.096	0.001	0.001
-0.74	0.0011920122887864822	0.0010916982516200025	-1.092	0.000999999999999394	0.001
-0.728	0.001064004096262161	0.0010611321677466683	-1.088	0.001	0.0009999999999993872
-0.716	0.001064004096262161	0.001	-1.084	0.001	0.0009999999999993872
-0.704	0.001	0.0010611321677466683	-1.08	0.000999999999999394	0.0009999999999993872
-0.692	0.001	0.0011528304193666708	-1.076	0.001	0.0009999999999993872
-0.68	0.001064004096262161	0.0011222643354933367	-1.072	0.001	0.001
-0.668	0.001160010240655402	0.0010611321677466683	-1.068	0.0009999999999996969	0.0009999999999993872
-0.656	0.0011280081925243216	0.0012139625871133391	-1.064	0.0009999999999996969	0.0009999999999993872
-0.644	0.0011280081925243216	0.001	-1.06	0.001	0.001
-0.632	0.0010960061443932411	0.0011222643354933367	-1.056	0.0009999999999996969	0.001
-0.62	0.001064004096262161	0.0011222643354933367	-1.052	0.0009999999999996969	0.001
-0.608	0.001064004096262161	0.0010611321677466683	-1.048	0.001	0.001
-0.596	0.001064004096262161	0.0010611321677466683	-1.044	0.0009999999999996969	0.001
-0.584	0.001	0.001183396503240005	-1.04	0.0009999999999996969	0.001
-0.572	0.0011920122887864822	0.0011528304193666708	-1.036	0.000999999999999394	0.001
-0.56	0.001160010240655402	0.0012750947548600075	-1.032	0.0009999999999996969	0.001
-0.548	0.001160010240655402	0.0013362269226066758	-1.028	0.001	0.0009999999999996936
-0.536	0.0013520225294418842	0.0011222643354933367	-1.024	0.001	0.001
-0.524	0.0015120327700972862	0.0015807555935933488	-1.02	0.000999999999999394	0.001
-0.512	0.0015440348182283667	0.001427925174226678	-1.016	0.0009999999999996969	0.0009999999999996936
-0.5	0.0015760368663594471	0.002069812935566695	-1.012	0.0009999999999996969	0.001
-0.488	0.001992063492063492	0.0024977381097933734	-1.008	0.001	0.001
-0.476	0.0025040962621607783	0.0023754737743000368	-1.004	0.0009999999999996969	0.0009999999999996936
-0.46399999999999997	0.0030801331285202254	0.0029256632840200516	-1.0	0.001	0.001
-0.45199999999999996	0.0032721454173067076	0.0037815136324734076	-0.996	0.0010000000000003032	0.001
-0.43999999999999995	0.004744239631336406	0.0047596283164201	-0.992	0.001	0.001
-0.42800000000000005	0.006056323604710701	0.005890573419733464	-0.988	0.001	0.001
-0.41600000000000004	0.008392473118279571	0.0074494436972735055	-0.984	0.001000000000000606	0.001
-0.404	0.009896569380440347	0.01133133634918694	-0.98	0.001000000000000606	0.0010000000000006128
-0.392	0.013864823348694315	0.014632473407507032	-0.976	0.001000000000000606	0.0010000000000009192
-0.38	0.018793138760880696	0.019156253820760485	-0.972	0.0010000000000009092	0.0010000000000012256
-0.368	0.024265488991295443	0.025972490524514	-0.968	0.0010000000000018184	0.0010000000000012256
-0.356	0.031209933435739887	0.033308350654114194	-0.964	0.0010000000000021214	0.0010000000000018384
-0.344	0.036842293906810035	0.041744589803154424	-0.96	0.0010000000000033337	0.0010000000000027576
-0.33199999999999996	0.04967511520737327	0.053940457268614746	-0.956	0.001000000000004546	0.0010000000000033704
-0.31999999999999995	0.0651321044546851	0.07194388067000856	-0.952	0.0010000000000060614	0.001000000000005209
-0.30800000000000005	0.08212519201228878	0.09043636141337572	-0.948	0.0010000000000081827	0.0010000000000070473
-0.29600000000000004	0.10555069124423963	0.11005978726005625	-0.944	0.0010000000000115164	0.001000000000009192
-0.28400000000000003	0.1276321044546851	0.13539907079105026	-0.94	0.0010000000000154562	0.0010000000000125627
-0.272	0.15694598054275474	0.16254175327057097	-0.9359999999999999	0.0010000000000206083	0.001000000000017465
-0.26	0.19598847926267282	0.19906822349920528	-0.9319999999999999	0.001000000000028488	0.0010000000000238995
-0.248	0.22728648233486942	0.2399045115539797	-0.9279999999999999	0.001000000000038186	0.0010000000000318662
-0.236	0.27413748079877115	0.2782038146472674	-0.9239999999999999	0.0010000000000512177	0.0010000000000435095
-0.22399999999999998	0.32281259600614437	0.3310220075803888	-0.9199999999999999	0.0010000000000687955	0.001000000000058217
-0.21199999999999997	0.37084767025089604	0.3829537840811835	-0.916	0.0010000000000927375	0.0010000000000784397
-0.19999999999999996	0.42032283666154635	0.43042291233647145	-0.912	0.001000000000124256	0.0010000000001060161
-0.18799999999999994	0.4731902201740911	0.4833633696050862	-0.908	0.001000000000166685	0.0010000000001418655
-0.17599999999999993	0.5294498207885304	0.5385351509964543	-0.904	0.0010000000002224486	0.0010000000001902775
-0.16399999999999992	0.5791490015360983	0.5990254309817826	-0.9	0.0010000000002966993	0.0010000000002540097
-0.1519999999999999	0.6421290322580645	0.652118718669764	-0.896	0.0010000000003954979	0.0010000000003394967
-0.1399999999999999	0.7045330261136713	0.7029501161511187	-0.892	0.0010000000005261184	0.0010000000004528665
-0.1279999999999999	0.743447516641065	0.7554015160777601	-0.888	0.0010000000006985617	0.0010000000006030049
-0.11599999999999988	0.7905545314900153	0.8091672576109549	-0.884	0.0010000000009267684	0.0010000000008015552
-0.10400000000000009	0.835773425499232	0.8490865631495292	-0.88	0.0010000000012268015	0.001000000001063838
-0.09200000000000008	0.862879160266257	0.8722862208093899	-0.876	0.0010000000016219964	0.0010000000014100756
-0.08000000000000007	0.9021136712749616	0.9107383543220443	-0.872	0.0010000000021408411	0.001000000001866006
-0.06800000000000006	0.9237470558115719	0.9322263112849982	-0.868	0.0010000000028221282	0.001000000002465947
-0.05600000000000005	0.9417322068612392	0.9514829441251986	-0.864	0.0010000000037149535	0.0010000000032531012
-0.04400000000000004	0.9755583717357911	0.9653905122875657	-0.86	0.0010000000048817482	0.0010000000042853794
-0.03200000000000003	0.9765504352278546	0.9770973224110527	-0.856	0.001000000006406158	0.001000000005637238
-0.020000000000000018	0.992647465437788	0.9898739454701063	-0.852	0.0010000000083942551	0.0010000000074036626
-0.008000000000000007	0.9950796210957501	0.9907909279863064	-0.8480000000000001	0.001000000010982721	0.0010000000097093596
0.0040000000000000036	0.9969037378392217	1.001	-0.8440000000000001	0.001000000014347333	0.0010000000127133536
0.016000000000000014	0.9975117767537123	0.9930833842768064	-0.8400000000000001	0.0010000000187156916	0.001000000016621855
0.028000000000000025	0.989031233998976	0.9717176916493458	-0.8360000000000001	0.0010000000243766162	0.001000000021699904
0.040000000000000036	0.9808387096774194	0.9797565717080328	-0.8320000000000001	0.0010000000317031783	0.001000000028286078
0.052000000000000046	0.9746623143881208	0.9708924073847659	-0.8280000000000001	0.0010000000411708844	0.0010000000368154721
0.06400000000000006	0.971910138248848	0.9524916248930188	-0.8240000000000001	0.001000000053385256	0.0010000000478445179
0.07600000000000007	0.9655417306707629	0.9490070913314587	-0.8200000000000001	0.0010000000691209234	0.0010000000620843808
0.08800000000000008	0.9502127496159755	0.9409682112727717	-0.8160000000000001	0.0010000000893613276	0.0010000000804411004
0.10000000000000009	0.9395560675883257	0.9180436483677711	-0.812	0.0010000001153572125	0.0010000001040679852
0.1120000000000001	0.9065299539170507	0.9052058931409708	-0.808	0.0010000001486932973	0.001000000134431795
0.12400000000000011	0.903105734767025	0.8914817214818438	-0.804	0.0010000001913779844	0.00100000017339394
0.13600000000000012	0.8928010752688172	0.8788579288421567	-0.8	0.0010000002459500373	0.0010000002233115938
0.1479999999999999	0.8775360983102919	0.8611296001956229	-0.796	0.0010000003156134445	0.001000000287166995
0.15999999999999992	0.8607030209933436	0.8443182540652892	-0.792	0.0010000004044059217	0.0010000003687261672
0.17199999999999993	0.8490222734254992	0.8312359701675022	-0.788	0.0010000005174092394	0.0010000004727374672
0.18399999999999994	0.8319971838197645	0.8175117985083751	-0.784	0.0010000006610056133	0.0010000006051773236
0.19599999999999995	0.8213084997439836	0.8050408362880548	-0.78	0.001000000843200468	0.001000000773556947
0.20799999999999996	0.8040593958013312	0.7820857072991808	-0.776	0.0010000010740167224	0.0010000009872989017
0.21999999999999997	0.7886984126984127	0.7724268247952072	-0.772	0.0010000013659863583	0.0010000012582068254
0.23199999999999998	0.7765376344086021	0.7627679422912337	-0.768	0.0010000017347483662	0.001000001601042082
0.244	0.7623927291346646	0.7467513143416066	-0.764	0.0010000021997927646	0.0010000020342330897
0.256	0.759736559139785	0.7346165790438929	-0.76	0.0010000027853679738	0.0010000025807528656
0.268	0.7360550435227855	0.7208007091331459	-0.756	0.0010000035215903314	0.0010000032691880702
0.28	0.7180378904249872	0.7085131434160655	-0.752	0.0010000044458084835	0.0010000041350550193
0.29200000000000004	0.7188379416282642	0.6968980315441986	-0.748	0.001000005604264781	0.001000005222408308
0.30400000000000005	0.7013328213005633	0.6761130945103313	-0.744	0.001000007054116409	0.0010000065858021092
0.31600000000000006	0.6888520225294419	0.675899131923218	-0.74	0.0010000088659011131	0.0010000082926822774
0.32800000000000007	0.6773952892985151	0.6428571952561438	-0.736	0.0010000111265263151	0.0010000104262965824
0.3400000000000001	0.6644024577572964	0.6396477564494437	-0.732	0.001000013942895269	0.0010000130892275578
0.3520000000000001	0.6445931899641577	0.6292247218486368	-0.728	0.0010000174462939057	0.0010000164076757368
0.3640000000000001	0.6425770609318996	0.6176096099767697	-0.724	0.0010000217976892949	0.0010000205366412643
0.3760000000000001	0.6310563236047108	0.6021431715368627	-0.72	0.001000027194118527	0.001000025666180994
0.3880000000000001	0.6145432667690732	0.601348453356156	-0.716	0.001000033876378649	0.0010000320289576916
0.3999999999999999	0.61207910906298	0.587349186942169	-0.712	0.0010000421382652552	0.0010000399093154436
0.4119999999999999	0.590573732718894	0.5701404817214818	-0.708	0.0010000523376494607	0.0010000496541882854
0.42399999999999993	0.5865414746543779	0.5625600929208949	-0.704	0.0010000649097411756	0.0010000616861766444
0.43599999999999994	0.577452892985151	0.5483162978359213	-0.7	0.0010000803829369063	0.0010000765191960537
0.44799999999999995	0.5664441884280594	0.5372819415576476	-0.696	0.0010000993977184974	0.0010000947771745935
0.45999999999999996	0.557899641577061	0.5280815503117741	-0.692	0.0010001227291556022	0.0010001172163395607
0.472	0.5512112135176651	0.5218460692016139	-0.6880000000000001	0.0010001513136440742	0.0010001447517521355
0.484	0.5283617511520737	0.5103837877491136	-0.684	0.0010001862806258122	0.0010001784888195983
0.496	0.5267616487455197	0.5050652891551535	-0.68	0.0010002289901386427	0.0010002197606678452
0.508	0.5166490015360983	0.49604829441251985	-0.676	0.0010002810771960412	0.0010002701723641999
0.52	0.508552483358935	0.48134600806944616	-0.672	0.0010003445041322733	0.0010003316531609866
0.532	0.5024720942140297	0.48440261645677957	-0.668	0.0010004216222337084	0.0010004065180908891
0.544	0.48947926267281106	0.462761829074459	-0.664	0.0010005152441619233	0.001000497540449796
0.556	0.47677444956477216	0.45512030810612547	-0.66	0.0010006287288996973	0.001000608036932637
0.5680000000000001	0.4734462365591398	0.44931275217019195	-0.656	0.0010007660812016283	0.0010007419674337606
0.5800000000000001	0.4599093701996928	0.44225198679545175	-0.652	0.0010009320677905299	0.0010009040518196928
0.5920000000000001	0.4555570916538659	0.42620479276195133	-0.648	0.0010011323528732192	0.0010010999062857683
0.6040000000000001	0.4447083973374296	0.4219561071035579	-0.644	0.0010013736558745056	0.0010013362022813232
0.6160000000000001	0.43517178699436765	0.4114108081672576	-0.64	0.001001663934683675	0.0010016208513686942
0.6280000000000001	0.42387506400409625	0.4029134368504707	-0.636	0.0010020125981111524	0.0010019632198283173
0.6400000000000001	0.4119062980030722	0.3988175816114439	-0.632	0.001002430751751864	0.0010023743772989778
0.6519999999999999	0.4138904249871992	0.3932239882626238	-0.628	0.001002931481923384	0.001002867384286141
0.6639999999999999	0.40304173067076293	0.387477564494437	-0.624	0.0010035301829415695	0.001003457623931089
0.6759999999999999	0.3942731694828469	0.3669371561315564	-0.62	0.0010042449335849288	0.0010041631841024694
0.688	0.3794562211981567	0.36684545787993644	-0.616	0.0010050969292799575	0.0010050052965330921
0.7	0.38150435227854584	0.3612518645311163	-0.612	0.0010061109772409628	0.0010060088404914257
0.712	0.3769600614439324	0.34682467294290253	-0.608	0.0010073160625838926	0.001007202919281564
0.724	0.36444726062467997	0.3474971267881159	-0.604	0.0010087459942577193	0.0010086215187362346
0.736	0.3636152073732719	0.3391525858906957	-0.6	0.0010104401405177739	0.0010103042577765228
0.748	0.3594869431643625	0.3320612544320822	-0.596	0.0010124442646097839	0.0010122972421218986
0.76	0.34915028161802353	0.3301967233158088	-0.592	0.0010148114723172537	0.0010146540332428172
0.772	0.34553405017921146	0.32041557647634183	-0.588	0.0010176032840590358	0.0010174367457659271
0.784	0.33958166922683053	0.3159834943147084	-0.584	0.0010208908453155788	0.0010207172876503447
0.796	0.33663748079877115	0.3108789583078616	-0.58	0.0010247562902635115	0.0010245787586525635
0.808	0.32502073732718895	0.30409328768798144	-0.576	0.0010292942746527513	0.0010291170237812148
0.8200000000000001	0.3185883256528418	0.2981634674165546	-0.572	0.00103461369511954	0.0010344424796937908
0.8320000000000001	0.31375601638504863	0.2937925174226678	-0.568	0.0010408396132924192	0.0010406820331890073
0.8440000000000001	0.30671556579621095	0.29535138770020786	-0.5640000000000001	0.0010481154042157196	0.0010479813122073523
0.8560000000000001	0.3061715309779826	0.28058796918938744	-0.56	0.0010566051497355525	0.0010565071309220633
0.8680000000000001	0.2999311315924219	0.2822996698862942	-0.556	0.0010664962985919059	0.0010664502316703338
0.8800000000000001	0.2909705581157194	0.26937021640787384	-0.552	0.0010780026159713143	0.001078028327553555
0.8920000000000001	0.28879441884280593	0.2743830541631006	-0.548	0.0010913674462072471	0.0010914894705135966
0.9040000000000001	0.2831940604198669	0.263623792639687	-0.544	0.001106867313112419	0.0011071157705548093
0.9160000000000001	0.27948182283666156	0.25200868076782	-0.54	0.001124815883092604	0.0011252274924797385
0.9280000000000002	0.2712252944188428	0.2502969800709133	-0.536	0.0011455683166505222	0.0011461875570018285
0.9400000000000002	0.27010522273425497	0.2434807433671598	-0.532	0.0011695260341412724	0.0011704064733761654
0.9520000000000002	0.2656889400921659	0.2432056486122998	-0.528	0.0011971419216282148	0.0011983477306814882
0.9640000000000002	0.2568883768561188	0.23950715246362636	-0.524	0.0012289260023721027	0.0012305336745481133
0.9760000000000002	0.2508399897593446	0.23042902555324613	-0.52	0.0012654515988322589	0.001267551895456481
0.9880000000000002	0.24671172555043522	0.2282588335982394	-0.516	0.001307362008999228	0.0013100621536028278
1.0000000000000002	0.23986328725038403	0.22373505318498593	-0.512	0.0013553777194157568	0.0013588038637796288
1.0120000000000002	0.23704710701484896	0.21325088641643233	-0.508	0.001410304175251364	0.0014146041616186539
1.0240000000000002	0.23922324628776243	0.213220320332559	-0.504	0.0014730401253168644	0.001478386569915832
1.0360000000000003	0.22911059907834103	0.20909389900965888	-0.5	0.0015445865568309211	0.0015511802804882417
1.0479999999999998	0.22507834101382487	0.20756559481599218	-0.496	0.0016260562310556103	0.0016341300631059598
1.0599999999999998	0.2213341013824885	0.2069542731385255	-0.492	0.001718683826573556	0.0017285068084120308
1.0719999999999998	0.2172058371735791	0.20004633818315198	-0.488	0.0018238366919275841	0.0018357187063936804
1.0839999999999999	0.21221351766513058	0.19692859762807188	-0.484	0.0019430262035598726	0.001957323055810847
1.0959999999999999	0.20754121863799282	0.19540029343440518	-0.48	0.002077919718455495	0.0020950386930495557
1.1079999999999999	0.2085652841781874	0.18940934099523168	-0.476	0.0022303531035746016	0.0022507590210842253
1.1199999999999999	0.20437301587301587	0.18769764029832497	-0.472	0.0024023438160552333	0.0024265656106251384
1.132	0.19979672299027137	0.1810953661816848	-0.46799999999999997	0.0025961044992750502	0.002624742336061573
1.144	0.19659651817716334	0.17981159065900476	-0.46399999999999997	0.0028140570501954173	0.002847789998550623
1.156	0.19608448540706605	0.17736630394913805	-0.45999999999999996	0.0030588471029801396	0.003098441377506395
1.168	0.18581182795698925	0.16975534906467785	-0.45599999999999996	0.0033333588627534015	0.0033796766399234357
1.18	0.18757194060419866	0.1645285487223377	-0.45199999999999996	0.003640730211548204	0.0036947390244289544
1.192	0.1893320532514081	0.16468137914170436	-0.44799999999999995	0.003984367996115523	0.004047150703803973
1.204	0.1774272913466462	0.16654591025797774	-0.44399999999999995	0.004367963394355595	0.004440728716034544
1.216	0.17249897593445981	0.15661193299914414	-0.43999999999999995	0.004795507243841693	0.004879600839848055
1.228	0.17115488991295444	0.15844589803154419	-0.43599999999999994	0.005271305202325166	0.005368221276334442
1.24	0.16945878136200718	0.15820136936055754	-0.43200000000000005	0.005799992596407588	0.005911385983730027
1.252	0.17422708653353813	0.15224098300525737	-0.42800000000000005	0.006386548800876223	0.0065142474980223195
1.264	0.16168228366615464	0.1476255043403839	-0.42400000000000004	0.007036310977738278	0.007182329057811858
1.276	0.15726600102406554	0.14178738232057708	-0.42000000000000004	0.00775498699090614	0.007921537838146957
1.288	0.15934613415258578	0.14576097322411052	-0.41600000000000004	0.008548667300052196	0.008738177084993339
1.3	0.15861008704557092	0.14212360924318376	-0.41200000000000003	0.009423835625544004	0.009638956929893305
1.312	0.15115360983102918	0.13986171903655703	-0.40800000000000003	0.0103873781658637	0.010631003653473352
1.324	0.1516016385048643	0.13747756449443696	-0.404	0.011446591139754065	0.011721867157014853
1.336	0.1490094726062468	0.13225076415209683	-0.4	0.012609186417768422	0.012919526393626302
1.348	0.14161699948796724	0.1272990585646167	-0.396	0.013883295002207596	0.014232392504913406
1.36	0.13704070660522275	0.12457867709988996	-0.392	0.015277468110870898	0.015669309405702644
1.372	0.13928084997439835	0.12250018339650325	-0.388	0.016800675618867437	0.017239551558650874
1.3840000000000001	0.12897619047619047	0.11910734808656315	-0.384	0.01846230161422145	0.018952818682692774
1.3960000000000001	0.13211239119303636	0.11929074458980315	-0.38	0.02027213682735552	0.02081922714452844
1.4080000000000001	0.1291041986687148	0.11525602151852304	-0.376	0.02224036770199976	0.022849297790939044
1.4200000000000002	0.1274400921658986	0.11605073969922973	-0.372	0.024377561885842208	0.02505393999186381
1.4320000000000002	0.1256799795186892	0.1110073358601296	-0.368	0.02669464993346665	0.027444431680039214
1.4440000000000002	0.12068766001024066	0.11219941313118963	-0.364	0.029202903031954316	0.030032395192724905
1.4560000000000002	0.12395186891961085	0.10889827607286955	-0.36	0.03191390658106901	0.03282976874472171
1.4680000000000002	0.12199974398361495	0.10455789216285609	-0.356	0.034839529485207445	0.03584877338954955
1.4800000000000002	0.11787147977470558	0.10021750825284265	-0.352	0.037991889043337355	0.03910187535731007
1.4920000000000002	0.11799948796722991	0.10315185230468273	-0.348	0.04138331135584435	0.04260174369329447
1.5040000000000002	0.11326318484383001	0.10199034111749603	-0.344	0.04502628720352434	0.046361203160752075
1.5160000000000002	0.11342319508448541	0.10003411174960264	-0.33999999999999997	0.048933423393649665	0.05039318241410733
1.5280000000000002	0.11060701484895033	0.09786391979459591	-0.33599999999999997	0.05311738961094568	0.0547106574951562
1.5400000000000003	0.10929493087557604	0.09584655825895587	-0.33199999999999996	0.05759086085706399	0.05932659075392987
1.5519999999999998	0.10401459293394777	0.09447108448465583	-0.32799999999999996	0.06236645561045033	0.06425386534768832
1.5639999999999998	0.10507066052227343	0.0913227778457024	-0.32399999999999995	0.06745666988888446	0.06950521552534991
1.5759999999999998	0.10043036354326677	0.09025296491013571	-0.31999999999999995	0.07287380744898089	0.07509315296008255
1.5879999999999999	0.10052636968766002	0.08936654847780902	-0.31599999999999995	0.07862990641002353	0.08102988944916094
1.5999999999999999	0.09879825908858167	0.0875631495292823	-0.31199999999999994	0.08473666264305818	0.08732725635689766
1.6119999999999999	0.099726318484383	0.0858514488323756	-0.30800000000000005	0.09120535031957772	0.09399662123275668
1.6239999999999999	0.09370993343573988	0.08306993519990219	-0.30400000000000005	0.09804674006666618	0.10104880209193881
1.636	0.09370993343573988	0.08251974569018218	-0.30000000000000004	0.10527101522647565	0.10849397989899592
1.648	0.09246185355862775	0.08114427191588214	-0.29600000000000004	0.11288768676657672	0.11634160984559898
1.66	0.09108576548899129	0.07885181562538207	-0.29200000000000004	0.12090550743336928	0.12460033206063723
1.672	0.0878215565796211	0.07493935688959531	-0.28800000000000003	0.12933238578255557	0.13327788243355085
1.684	0.08625345622119816	0.0783321921995354	-0.28400000000000003	0.1381753007579415	0.14238100426942715
1.696	0.08801356886840758	0.07451143171536863	-0.28	0.14744021752181774	0.15191536152612148
1.708	0.08135714285714286	0.0751227533928353	-0.276	0.15713200526619617	0.1618854544088032
1.72	0.0778689196108551	0.07374727961853528	-0.272	0.16725435775355427	0.17229453811518192
1.732	0.07943701996927803	0.07038501039246851	-0.268	0.17780971734796	0.18314454553466378
1.744	0.08103712237583205	0.06952916004401516	-0.264	0.18879920330191546	0.19443601470626906
1.756	0.0780289298515105	0.06738953417288177	-0.26	0.20022254506060266	0.2061680218329177
1.768	0.07598079877112135	0.0660751925663284	-0.256	0.2120780213330661	0.2183381206333152
1.78	0.0724925755248336	0.06601406039858174	-0.252	0.22436240565900298	0.23094228878694084
1.792	0.07290860215053764	0.06387443452744834	-0.248	0.23707091917012454	0.2439748821924913
1.804	0.07140450588837685	0.060053674043281574	-0.244	0.25019719120650635	0.2574285977155786
1.816	0.07121249359959038	0.062101601662794964	-0.24	0.2637332284010645	0.2712944450477328
1.828	0.06766026625704046	0.06130688348208828	-0.236	0.27766939278953656	0.285561728236112
1.84	0.06673220686123912	0.059167257610954885	-0.23199999999999998	0.29199438943948397	0.3002180373722485
1.852	0.06820430107526881	0.05935065411419489	-0.22799999999999998	0.30669526402034875	0.31524925084923405
1.864	0.06657219662058372	0.05736385866242817	-0.22399999999999998	0.32175741065813857	0.3306395485107015
1.8760000000000001	0.06599615975422427	0.057975180339894856	-0.21999999999999997	0.3371645903336026	0.34637143592263797
1.8880000000000001	0.06401203277009729	0.05293177650079472	-0.21599999999999997	0.35289895999265897	0.36242577990142105
1.9000000000000001	0.06446006144393242	0.05375706076537474	-0.21199999999999997	0.36894111244327954	0.37878185532957653
1.9120000000000001	0.06183589349718382	0.05559102579777479	-0.20799999999999996	0.3852701270150955	0.39541740318576024
1.9240000000000002	0.06298796722990271	0.050608754126421324	-0.20399999999999996	0.4018636308577479	0.4123086996085973
1.9360000000000002	0.059851766513056834	0.04975290377796797	-0.19999999999999996	0.41869787065265884	0.4294306357065608
1.9480000000000002	0.05853968253968254	0.050944981049028	-0.19599999999999995	0.4357477944116718	0.44675680771934884
1.9600000000000002	0.05764362519201229	0.049019317765007946	-0.19199999999999995	0.45298714293612796	0.46425961703158086
1.9720000000000002	0.05796364567332309	0.05002799853282797	-0.18799999999999994	0.47038855041268685	0.4819103794384219
1.9840000000000002	0.054603430619559655	0.04859139259078127	-0.18399999999999994	0.4879236535287833	0.49967944296624717
1.9960000000000002	0.05373937532002048	0.04911101601662795	-0.17999999999999994	0.505563208402281	0.5175363134610143
2.008	0.05562749615975422	0.04645176671964788	-0.17599999999999993	0.5232772145377564	0.5354497870737488
2.0200000000000005	0.05444342037890425	0.04446497126788116	-0.17199999999999993	0.5410350449470591	0.5533880886976887
2.032	0.052395289298515106	0.0434257244161878	-0.16799999999999993	0.5588055815053293	0.5713190153461037
2.0440000000000005	0.05236328725038403	0.04348685658393447	-0.16399999999999992	0.5765573545564184	0.5892100834046201
2.056	0.05015514592933948	0.04223364714512777	-0.15999999999999992	0.5942586857344452	0.607028678647707
2.0679999999999996	0.05111520737327189	0.04195855239026776	-0.15599999999999992	0.6118778329316895	0.6247422078765374
2.08	0.04823502304147465	0.04159175938378775	-0.1519999999999999	0.6293831363176743	0.6423182510151229
2.0919999999999996	0.04762698412698413	0.04107213595794107	-0.1479999999999999	0.6467431643005018	0.6597247124937815
2.104	0.04602688172043011	0.04018571952561438	-0.1439999999999999	0.6639268583194881	0.6769299707537493
2.1159999999999997	0.04529083461341526	0.038443452744834336	-0.1399999999999999	0.6809036753679231	0.693903024724029
2.128	0.04433077316948285	0.037220809389900966	-0.1359999999999999	0.6976437271662725	0.7106136361512099
2.1399999999999997	0.044266769073220684	0.03660948771243428	-0.1319999999999999	0.7141179149390507	0.727032466704551
2.152	0.041738607270865334	0.034928353099400906	-0.1279999999999999	0.7302980587924968	0.7431312088315907
2.1639999999999997	0.04317869943676395	0.034653258344540895	-0.12399999999999989	0.7461570207445202	0.7588827094031991
2.176	0.04113056835637481	0.03688458246729429	-0.11999999999999988	0.7616688205224117	0.7742610852604851
2.1879999999999997	0.04039452124935996	0.03615099645433427	-0.11599999999999988	0.7768087433167054	0.7892418298583311
2.2	0.03805837173579109	0.03431703142193422	-0.1120000000000001	0.7915534387603825	0.8038019102904668
2.2119999999999997	0.038570404505888375	0.03257476464115418	-0.1080000000000001	0.8058810104902474	0.817919854077715
2.224	0.03943445980542755	0.0347449565961609	-0.10400000000000009	0.8197710957406626	0.8315758252030864
2.2359999999999998	0.03953046594982079	0.03202457513143416	-0.10000000000000009	0.8332049345177155	0.8447516889834809
2.248	0.03645826932923707	0.03315552023474753	-0.09600000000000009	0.8461654280030091	0.8574310654764388
2.26	0.038090373783922174	0.03174948037657415	-0.09200000000000008	0.858637185939427	0.869599371230409
2.2720000000000002	0.0370663082437276	0.031596649957207484	-0.08800000000000008	0.8706065628550745	0.8812438492969149
2.284	0.036522273425499234	0.02930419366670742	-0.08400000000000007	0.8820616830849355	0.8923535875315256
2.2960000000000003	0.036842293906810035	0.028876268492480744	-0.08000000000000007	0.8929924546513438	0.9029195253163714
2.308	0.034794162826420894	0.02811211639564739	-0.07600000000000007	0.9033905721629925	0.9129344489388462
2.3200000000000003	0.03521018945212494	0.02994608142804744	-0.07200000000000006	0.9132495089867692	0.9223929759580121
2.332	0.034794162826420894	0.0285706076537474	-0.06800000000000006	0.922564499036192	0.9312915289809929
2.3440000000000003	0.030281874039938556	0.028081550311774055	-0.06400000000000006	0.9313325086036808	0.9396282993553852
2.356	0.03293804403481823	0.028387211150507397	-0.06000000000000005	0.9395521987405159	0.9474032013596486
2.3680000000000003	0.03204198668714798	0.027134001711700696	-0.05600000000000005	0.9472238787573897	0.9546178175408451
2.38	0.03316205837173579	0.026828340872967357	-0.052000000000000046	0.9543494514793677	0.9612753359074727
2.3920000000000003	0.030345878136200717	0.02633928353099401	-0.04800000000000004	0.9609323509413602	0.9673804797340644
2.404	0.029961853558627752	0.02530003667930065	-0.04400000000000004	0.9669774732535665	0.9729394307734386
2.4160000000000004	0.030345878136200717	0.02581966010514733	-0.040000000000000036	0.9724911014005544	0.9779597467018957
2.428	0.030121863799283156	0.02257965521457391	-0.03600000000000003	0.9774808247626456	0.9824502736422496
2.4400000000000004	0.027113671274961598	0.02450531849859396	-0.03200000000000003	0.9819554541641102	0.9864210546195246
2.452	0.02730568356374808	0.023221542975913927	-0.028000000000000025	0.9859249332595351	0.9898832348047382
2.4640000000000004	0.02864976958525346	0.021968333537107226	-0.02400000000000002	0.9894002470679041	0.9928489643937538
2.476	0.02637762416794675	0.02267135346619391	-0.020000000000000018	0.9923933284537917	0.9953312999513141
2.4880000000000004	0.02717767537122376	0.021876635285487223	-0.016000000000000014	0.9949169633371258	0.9973441050255367
2.5	0.025257552483358935	0.022487956962953908	-0.01200000000000001	0.9969846953877826	0.9989019508061326
2.5120000000000005	0.022889400921658986	0.020898520601540533	-0.008000000000000007	0.9986107309294773	1.0000200175610479
2.524	0.02573758320532514	0.021081917104780537	-0.0040000000000000036	0.999809844739692	1.0007139975419748
2.5360000000000005	0.025961597542242705	0.02141814402738721	0.0	1.0005972873895015	1.001
2.548	0.025065540194572453	0.020256632840200513	0.0040000000000000036	1.0009886947198592	1.0008944588994368
2.5600000000000005	0.02317741935483871	0.018881159065900478	0.008000000000000007	1.001	1.0004140438614582
2.572	0.02141730670762929	0.019584178994987163	0.01200000000000001	1.0006473492598902	0.999575574810353
2.5839999999999996	0.02218535586277522	0.019950972001467174	0.016000000000000014	0.9999470202328941	0.998395940734929
2.596	0.02394546850998464	0.0185449321432938	0.020000000000000018	0.998915345287803	0.9968920229165386
2.6079999999999997	0.02240937019969278	0.019095121653013816	0.02400000000000002	0.9975686386718448	0.9950806229142414
2.62	0.021833333333333333	0.018025308717447123	0.028000000000000025	0.9959231283289164	0.9929783955373802
2.6319999999999997	0.020905273937532002	0.016863797530260422	0.03200000000000003	0.9939948925007986	0.9906017869770842
2.644	0.022089349718381977	0.017230590536740434	0.03600000000000003	0.9917998012640415	0.9879669782114446
2.6559999999999997	0.021193292370711728	0.01778078004646045	0.040000000000000036	0.9893534631021702	0.9850898337449465
2.668	0.02151331285202253	0.015916248930187064	0.04400000000000004	0.9866711765622993	0.9819858556915928
2.6799999999999997	0.021033282130056324	0.017322288788360438	0.04800000000000004	0.9837678869976096	0.9786701431634541
2.692	0.020169226830517153	0.015274361168847048	0.052000000000000046	0.9806581483527644	0.9751573568824313
2.7039999999999997	0.01888914490527394	0.016955495781880426	0.05600000000000005	0.9773560899085397	0.9714616888930714
2.716	0.019465181771633384	0.015641154175327056	0.06000000000000005	0.9738753878649128	0.96759683721852
2.7279999999999998	0.01975320020481311	0.015335493336593717	0.06400000000000006	0.9702292416087556	0.963575985270228
2.74	0.01968919610855095	0.015182662917227044	0.06800000000000006	0.9664303544832323	0.9594117857949003
2.7520000000000007	0.019465181771633384	0.014479642988140359	0.07200000000000006	0.9624909188509835	0.9551163491193688
2.7640000000000002	0.017897081413210447	0.015029832497860374	0.07600000000000007	0.958422605222239	0.9507012354355273
2.7760000000000007	0.017833077316948286	0.014082283897787016	0.08000000000000007	0.9542365552019982	0.9461774508530202
2.7880000000000003	0.01655299539170507	0.01417398214940702	0.08400000000000007	0.949943377997281	0.9415554469369394
2.8000000000000007	0.01738504864311316	0.013990585646167012	0.08800000000000008	0.9455531502159982	0.9368451234410493
2.8120000000000003	0.016873015873015873	0.013715490891307004	0.09200000000000008	0.9410754186830264	0.9320558339438979
2.8240000000000007	0.016168970814132103	0.015121530749480378	0.09600000000000009	0.9365192059963802	0.927196394095216
2.8360000000000003	0.015592933947772659	0.013287565717080327	0.10000000000000009	0.9318930185467156	0.9222750921830621
2.848	0.016136968766001025	0.012767942291233646	0.10400000000000009	0.9272048567264659	0.9172997017378779
2.8600000000000003	0.016424987199180747	0.012370583200880303	0.1080000000000001	0.9224622270604959	0.9122774958976957
2.872	0.015304915514592933	0.012737376207360315	0.1120000000000001	0.9176721559979066	0.9072152632688891
2.8840000000000003	0.01604096262160778	0.013318131800953661	0.1160000000000001	0.9128412051142879	0.9021193250287344
2.896	0.014696876600102406	0.012156620613766964	0.1200000000000001	0.9079754874849927	0.8969955530293962
2.9080000000000004	0.013896825396825397	0.012217752781513633	0.12400000000000011	0.9030806850026334	0.891849388677437
2.92	0.01424884792626728	0.011453600684680279	0.1280000000000001	0.8981620664256748	0.8866858623783214
2.9320000000000004	0.014472862263184845	0.010597750336226924	0.13200000000000012	0.8932245059594887	0.8815096133513602
2.944	0.013992831541218637	0.011789827607286956	0.13600000000000012	0.8882725021862943	0.8763249096368889
2.9560000000000004	0.01338479262672811	0.010964543342706932	0.1399999999999999	0.8833101971757823	0.8711356681339576
2.968	0.013000768049155145	0.011209072013693606	0.1439999999999999	0.8783413956237378	0.8659454745232311
2.9800000000000004	0.013128776241679466	0.011147939845946937	0.1479999999999999	0.8733695838814267	0.8607576029459771
2.992	0.013000768049155145	0.010995109426580267	0.1519999999999999	0.8683979487537047	0.855575035325773
3.0040000000000004	0.012552739375320022	0.01139246851693361	0.15599999999999992	0.8634293959586525	0.850400480234801
3.016	0.013096774193548388	0.01056718425235359	0.15999999999999992	0.8584665681558461	0.845236391221147
3.0280000000000005	0.013000768049155145	0.011270204181440275	0.16399999999999992	0.8535118624640688	0.8400849845273216
3.04	0.012264720942140296	0.010842279007213594	0.16799999999999993	0.8485674474022629	0.8349482561431965
3.0520000000000005	0.011752688172043012	0.009466805232913558	0.17199999999999993	0.8436352791997183	0.8298279981486221
3.064	0.012648745519713261	0.010139259078126909	0.17599999999999993	0.8387171174328913	0.824725814312159
3.0760000000000005	0.012808755760368662	0.009894730407140236	0.17999999999999994	0.8338145399567458	0.8196431349225499
3.088	0.01172068612391193	0.009527937400660227	0.18399999999999994	0.8289289571081443	0.8145812308388202
3.1000000000000005	0.010568612391193038	0.009955862574886905	0.18799999999999994	0.8240616251675531	0.8095412267531988
3.112	0.011912698412698413	0.008855483555446877	0.19199999999999995	0.81921365907317	0.8045241136684206
3.1240000000000006	0.011464669738863287	0.008702653136080206	0.19599999999999995	0.8143860443885623	0.7995307605974411
3.136	0.010504608294930877	0.009619635652280231	0.19999999999999996	0.8095796485310276	0.7945619254992033
3.1480000000000006	0.010184587813620073	0.00919171047805355	0.20399999999999996	0.8047952312732162	0.7896182654688586
3.16	0.008648489503328213	0.008916615723193546	0.20799999999999996	0.8000334545350848	0.7847003462048637
3.1720000000000006	0.010760624679979517	0.008213595794106859	0.21199999999999997	0.7952948914870737	0.7798086507786247
3.184	0.009896569380440347	0.009405673065166893	0.21599999999999997	0.7905800349885207	0.7749435877349893
3.1960000000000006	0.01165668202764977	0.007663406284386844	0.21999999999999997	0.7858893053878373	0.7701054985538529
3.208	0.009608550947260625	0.008060765374740188	0.22399999999999998	0.7812230577128789	0.7652946645045943
3.2200000000000006	0.009384536610343063	0.007235481110160166	0.22799999999999998	0.776581588281346	0.7605113129259765
3.232	0.010024577572964669	0.008091331458613522	0.23199999999999998	0.7719651407619716	0.7557556229646398
3.2440000000000007	0.00999257552483359	0.007693972368260179	0.236	0.7673739117177487	0.7510277308054009
3.2560000000000002	0.00912852022529442	0.006532461181073481	0.24	0.7628080556625814	0.746327734426338
3.2680000000000007	0.00826446492575525	0.0073577454456535026	0.244	0.758267689662547	0.7416556979110901
3.2800000000000002	0.00826446492575525	0.007021518523046827	0.248	0.7537528975124899	0.7370116553500329
3.2920000000000007	0.008744495647721454	0.006960386355300159	0.252	0.7492637335179552	0.7323956143609937
3.3040000000000003	0.00826446492575525	0.007143782858540164	0.256	0.7448002259115752	0.7278075592590403
3.3160000000000007	0.00848847926267281	0.006563027264946815	0.26	0.740362379931964	0.7232474539035882
3.3280000000000003	0.00826446492575525	0.006501895097200147	0.264	0.7359501805919952	0.7187152442497131
3.3400000000000007	0.008520481310803891	0.00674642376818682	0.268	0.7315635951620654	0.7142108606291216
3.3520000000000003	0.009000512032770098	0.006135102090720137	0.272	0.7272025753926086	0.709734219784758
3.364	0.008392473118279571	0.006624159432693484	0.276	0.7228670594987476	0.7052852266815346
3.3760000000000003	0.008360471070148489	0.006287932510086807	0.28	0.7185569739285711	0.7008637761141862
3.388	0.007688428059395801	0.0059211395036067975	0.28400000000000003	0.7142722349351255	0.6964697541317788
3.4000000000000004	0.007176395289298515	0.0060128377552268	0.28800000000000003	0.7100127499708215	0.6921030392969617
3.412	0.008232462877624167	0.006165668174593471	0.29200000000000004	0.7057784189216058	0.6877635037966582
3.4240000000000004	0.007368407578084998	0.005890573419733464	0.29600000000000004	0.7015691351969194	0.6834510144195465
3.436	0.006376344086021506	0.0060128377552268	0.30000000000000004	0.6973847866901995	0.6791654334144009
3.4480000000000004	0.007528417818740399	0.00549321432938012	0.30400000000000005	0.6932252566234599	0.6749066192421344
3.46	0.006696364567332309	0.0060128377552268	0.30800000000000005	0.6890904242883249	0.6706744272332409
3.4720000000000004	0.006888376856118792	0.0059211395036067975	0.31200000000000006	0.6849801656947991	0.6664687101612498
3.484	0.007368407578084998	0.006196234258466805	0.31600000000000006	0.6808943541380219	0.6622893187417845
3.4960000000000004	0.006408346134152585	0.005248685658393447	0.32000000000000006	0.6768328606922829	0.6581361020658939
3.508	0.0066323604710701485	0.005156987406773444	0.32400000000000007	0.6727955546406907	0.654008907975429
3.5200000000000005	0.006088325652841782	0.0055543464971267885	0.32800000000000007	0.668782303848033	0.6499075833874568
3.532	0.007048387096774193	0.005095855239026776	0.3320000000000001	0.6647929750836129	0.6458319745739474
3.5440000000000005	0.006824372759856631	0.004729062232546766	0.3360000000000001	0.6608274343001235	0.6417819274023027
3.556	0.006536354326676907	0.005523780413253454	0.3400000000000001	0.6568855468739836	0.6377572875416772
3.5680000000000005	0.006472350230414746	0.0051875534906467785	0.3440000000000001	0.6529671778119575	0.6337579006394818
3.58	0.005832309267793139	0.004729062232546766	0.3480000000000001	0.6490721919283456	0.6297836124719568
3.5920000000000005	0.00592831541218638	0.004973590903533439	0.3520000000000001	0.645200453996543	0.6258342690722377
3.604	0.005800307219662059	0.004576231813180095	0.3560000000000001	0.641351828878322	0.6219097168389387
3.6160000000000005	0.005768305171530978	0.0042094388067000854	0.3600000000000001	0.6375261816337956	0.6180098026278948
3.628	0.005800307219662059	0.004881892651913437	0.3640000000000001	0.6337233776146641	0.6141343738293903
3.6400000000000006	0.005608294930875576	0.004331703142193422	0.3680000000000001	0.629943282543025	0.6102832784328971
3.652	0.005832309267793139	0.004362269226066756	0.3720000000000001	0.6261857625777435	0.6064563650810919
3.6640000000000006	0.005384280593958013	0.004453967477686759	0.3760000000000001	0.6224506843701276	0.6026534831146892
3.676	0.005512288786482335	0.004301137058320088	0.3800000000000001	0.6187379151104238	0.5988744826094241
3.6880000000000006	0.005448284690220174	0.0047596283164201	0.3840000000000001	0.6150473225664537	0.5951192144063389
3.7	0.006216333845366104	0.004576231813180095	0.3880000000000001	0.6113787751155366	0.5913875301363704
3.7120000000000006	0.005448284690220174	0.0042094388067000854	0.3920000000000001	0.6077321417706867	0.5876792822400984
3.724	0.004840245775729647	0.004148306638953417	0.39600000000000013	0.6041072922019354	0.5839943239833926
3.7360000000000007	0.005224270353302612	0.00387321188409341	0.3999999999999999	0.6005040967535226	0.5803325094695924
3.748	0.004936251920122888	0.003812079716346742	0.4039999999999999	0.5969224264575783	0.5766936936487611
3.7600000000000007	0.004680235535074245	0.0040260423034600805	0.4079999999999999	0.5933621530448469	0.5730777323244808
3.7720000000000002	0.005352278545826933	0.003812079716346742	0.4119999999999999	0.5898231489529083	0.5694844821585785
3.7840000000000007	0.005448284690220174	0.003689815380853405	0.4159999999999999	0.5863052873323007	0.5659138006741232
3.7960000000000003	0.004968253968253968	0.004362269226066756	0.41999999999999993	0.5828084420508731	0.562365546256976
3.8080000000000007	0.0046482334869431645	0.004178872722826752	0.42399999999999993	0.5793324876966629	0.5588395781561367
3.8200000000000003	0.004584229390681004	0.004056608387333415	0.42799999999999994	0.5758772995795355	0.555335756483091
3.8320000000000007	0.004936251920122888	0.003078493703386722	0.43199999999999994	0.5724427537317947	0.5518539422103268
3.8440000000000003	0.0046482334869431645	0.003812079716346742	0.43599999999999994	0.5690287269079372	0.5483939971691693
3.856	0.00429621095750128	0.0035675510453600685	0.43999999999999995	0.5656350965836987	0.5449557840470529
3.8680000000000003	0.004904249871991808	0.0037815136324734076	0.44399999999999995	0.5622617409545132	0.541539166384333
3.88	0.004072196620583717	0.0035064188776134	0.44799999999999995	0.5589085389334899	0.5381440085707228
3.8920000000000003	0.003912186379928316	0.003628683213106737	0.45199999999999996	0.555575370148996	0.534770175841426
3.904	0.004168202764976959	0.0030173615356400537	0.45599999999999996	0.5522621149419158	0.5314175342730244
3.9160000000000004	0.004040194572452637	0.003445286709866732	0.45999999999999996	0.5489686543626471	0.5280859507791706
3.928	0.004616231438812084	0.003445286709866732	0.46399999999999997	0.5456948701678868	0.5247752931061249
3.9400000000000004	0.004552227342549923	0.0035981171292334027	0.46799999999999997	0.5424406448172461	0.5214854298281708
3.952	0.0039441884280593965	0.0037203814647267393	0.472	0.5392058614697307	0.5182162303429388
3.9640000000000004	0.004168202764976959	0.003292456290500061	0.476	0.5359904039801137	0.514967564866658
3.976	0.003624167946748592	0.0035981171292334027	0.48	0.5327941568952279	0.5117393044293568
3.9880000000000004	0.003688172043010753	0.003261890206626727	0.484	0.5296170054501926	0.5085313208700281
4.0	0.004264208909370199	0.0033535884582467294	0.488	0.5264588355645952	0.50534348683177
4.0120000000000005	0.0039441884280593965	0.0033535884582467294	0.492	0.5233195338386377	0.5021756757569141
4.024	0.0035281618023553507	0.003047927619513388	0.496	0.5201989875492622	0.4990277618821496
4.0360000000000005	0.004072196620583717	0.0027422667807800467	0.5	0.5170970846462596	0.4958996202336476
4.048	0.0034961597542242703	0.00262000244528671	0.504	0.5140137137483733	0.4927911266221949
4.0600000000000005	0.0036561699948796725	0.0031396258711333903	0.508	0.5109487641394015	0.4897021576383394
4.072	0.00346415770609319	0.0028645311162733833	0.512	0.5079021257643018	0.4866325906475501
4.0840000000000005	0.00346415770609319	0.0026505685291600438	0.516	0.504873689225305	0.48358230378539624
4.096	0.0034961597542242703	0.003445286709866732	0.52	0.5018633457780377	0.4805511759527486
4.1080000000000005	0.0034961597542242703	0.0028645311162733833	0.524	0.49887098732765917	0.4775390868109998
4.12	0.003688172043010753	0.0030173615356400537	0.528	0.4958965064250126	0.474545916777312
4.132000000000001	0.003368151561699949	0.0028645311162733833	0.532	0.49293979626279233	0.471571547019888
4.144	0.003560163850486431	0.0026505685291600438	0.536	0.49000075067172877	0.4686158594532678
4.156000000000001	0.0034001536098310294	0.0026505685291600438	0.54	0.4870792641167932	0.46567873673365234
4.168	0.003624167946748592	0.0027728328646533804	0.544	0.4841752316934206	0.46276006225425476
4.180000000000001	0.002696108550947261	0.002895097200146717	0.548	0.48128854912375246	0.459859720140677
4.192	0.003304147465437788	0.002803398948526715	0.552	0.4784191127529006	0.456977595246316
4.204000000000001	0.0032721454173067076	0.0024671720259200392	0.556	0.47556681954523133	0.45411357314779616
4.216	0.003048131080389145	0.0029256632840200516	0.56	0.47273156708067066	0.4512675401404308
4.228000000000001	0.003048131080389145	0.0024977381097933734	0.5640000000000001	0.46991325355103025	0.44843938323370963
4.24	0.0032721454173067076	0.0021615111871866976	0.5680000000000001	0.4671117777563543	0.44562899014681556
4.252000000000001	0.003304147465437788	0.0023449076904267026	0.5720000000000001	0.4643270391012888	0.4428362493041688
4.264	0.0028561187916026627	0.0024977381097933734	0.5760000000000001	0.4615589375914707	0.44006104983099814
4.276000000000001	0.003240143369175627	0.0023754737743000368	0.5800000000000001	0.45880737382993836	0.4373032815489403
4.288	0.0031761392729134667	0.0024977381097933734	0.5840000000000001	0.45607224901356413	0.43456283497166603
4.300000000000001	0.0029521249359959036	0.002406039858173371	0.5880000000000001	0.453353464929507	0.4318396013005347
4.312	0.0031441372247823863	0.0022837755226800343	0.5920000000000001	0.4506509239516871	0.42913347242027444
4.324000000000001	0.002984126984126984	0.0025894363614133754	0.5960000000000001	0.4479645290372799	0.42644434089469146
4.336	0.0029521249359959036	0.002222643354933366	0.6000000000000001	0.44529418372323215	0.4237720999624033
4.348000000000001	0.0029521249359959036	0.0022532094388067	0.6040000000000001	0.4426397921227995	0.42111664353260186
4.36	0.0025040962621607783	0.0024671720259200392	0.6080000000000001	0.4400012589221018	0.41847786618084143
4.372	0.002920122887864823	0.002528304193666707	0.6120000000000001	0.43737848937670226	0.41585566314485256
4.384	0.0024400921658986174	0.0022837755226800343	0.6160000000000001	0.4347713893082044	0.4132499303203837
4.396	0.0026321044546851	0.0022532094388067	0.6200000000000001	0.4321798651008717	0.41066056425706815
4.408	0.002696108550947261	0.0021003790194400293	0.6240000000000001	0.4296038236982647	0.4080874621543167
4.42	0.0028241167434715823	0.0023143416065533684	0.6280000000000001	0.42704317259990054	0.4055305218572367
4.432	0.002696108550947261	0.0021309451033133635	0.6320000000000001	0.42449781985793084	0.40298964185257613
4.444	0.0023760880696364565	0.0021615111871866976	0.6360000000000001	0.42196767407384095	0.400464721264694
4.456	0.0023440860215053765	0.002039246851693361	0.6400000000000001	0.4194526443951673	0.3979556598515546
4.468	0.0023440860215053765	0.00262000244528671	0.6440000000000001	0.41695264051223485	0.3954623580007486
4.48	0.0025040962621607783	0.002008680767820027	0.6480000000000001	0.4144675726549156	0.39298471672553825
4.492	0.0025360983102918587	0.0021615111871866976	0.6519999999999999	0.4119973515894037	0.39052263766092676
4.5040000000000004	0.0025040962621607783	0.0021003790194400293	0.6559999999999999	0.40954188861501173	0.3880760230597541
4.516	0.0020240655401945725	0.002008680767820027	0.6599999999999999	0.4071010955609861	0.38564477578881545
4.5280000000000005	0.002408090117767537	0.0021615111871866976	0.6639999999999999	0.4046748847833402	0.3832287993250059
4.54	0.002472094214029698	0.0021615111871866976	0.6679999999999999	0.40226316916170807	0.3808279977514876
4.5520000000000005	0.002472094214029698	0.0021003790194400293	0.6719999999999999	0.3998658620962157	0.37844227575388184
4.564	0.0020880696364567334	0.0019169825162000244	0.6759999999999999	0.39748287750437145	0.37607153861648523
4.5760000000000005	0.002056067588325653	0.0018252842645800219	0.6799999999999999	0.39511412981797484	0.3737156922185095
4.588	0.0021520737327188942	0.001855850348453356	0.6839999999999999	0.392759533980044	0.371374643030344
4.6000000000000005	0.0020240655401945725	0.0019475486000733585	0.688	0.39041900544176217	0.3690482981098439
4.612	0.0022800819252432156	0.0019475486000733585	0.692	0.38809246015944066	0.3667365650986388
4.6240000000000006	0.0021840757808499747	0.0017335860129600196	0.696	0.38577981459150124	0.3644393522184669
4.636	0.002312083973374296	0.0018252842645800219	0.7	0.3834809856954773	0.362156568267531
4.648000000000001	0.0024400921658986174	0.0019475486000733585	0.704	0.38119589092503053	0.35988812261687764
4.66	0.001992063492063492	0.0021003790194400293	0.708	0.378924448226988	0.35763392520679954
4.672000000000001	0.002120071684587814	0.0019475486000733585	0.712	0.3766665760383949	0.35539388654325943
4.684	0.0022800819252432156	0.002192077271060032	0.716	0.3744221932835867	0.35316791769433714
4.696000000000001	0.0022800819252432156	0.001855850348453356	0.72	0.3721912193712772	0.35095593028669975
4.708	0.002248079877112135	0.0015501895097200147	0.724	0.3699735741916645	0.34875783650209186
4.720000000000001	0.0019600614439324116	0.0017335860129600196	0.728	0.3677691781135554	0.34657354907384985
4.732	0.002120071684587814	0.001855850348453356	0.732	0.36557795198150494	0.34440298128343744
4.744000000000001	0.002216077828981055	0.0018252842645800219	0.736	0.36339981711297475	0.3422460469570023
4.756	0.0022800819252432156	0.0019475486000733585	0.74	0.36123469529550734	0.34010266046195503
4.768000000000001	0.0018640552995391707	0.002039246851693361	0.744	0.3590825087839179	0.33797273670356986
4.78	0.0019600614439324116	0.0017641520968333536	0.748	0.3569431802975024	0.3358561911216058
4.792000000000001	0.0023440860215053765	0.0016724538452133513	0.752	0.35481663301726313	0.3337529396869498
4.804	0.0019600614439324116	0.0016724538452133513	0.756	0.35270279058314913	0.33166289889828054
4.816000000000001	0.001896057347670251	0.0015501895097200147	0.76	0.35060157709131573	0.3295859857787535
4.828	0.0021840757808499747	0.0016724538452133513	0.764	0.34851291709139787	0.3275221178727065
4.840000000000001	0.0019280593958013314	0.0017030199290866855	0.768	0.34643673558380134	0.32547121324238626
4.852	0.0017040450588837685	0.001611321677466683	0.772	0.34437295801700946	0.32343319046469543
4.864000000000001	0.0020240655401945725	0.0017030199290866855	0.776	0.3423215102849064	0.3214079686279599
4.876	0.0018640552995391707	0.0015807555935933488	0.78	0.34028231872411613	0.3193954673287163
4.888	0.002248079877112135	0.0016418877613400171	0.784	0.33825531011135657	0.31739560666852057
4.9	0.0018000512032770098	0.0018864164323266902	0.788	0.33624041166081114	0.3154083072507752
4.912	0.002120071684587814	0.0014890573419733464	0.792	0.33423755102151537	0.3134334901775772
4.924	0.001736047107014849	0.0015501895097200147	0.796	0.33224665627475786	0.31147107704658655
4.936	0.0020880696364567334	0.0017335860129600196	0.8	0.3302676559314988	0.30952098994791233
4.948	0.0015760368663594471	0.001855850348453356	0.804	0.3283004789298024	0.3075831514610205
4.96	0.0018000512032770098	0.0015501895097200147	0.808	0.32634505463228536	0.30565748465166004
4.972	0.001992063492063492	0.0014584912581000122	0.812	0.3244013128235805	0.3037439130688082
4.984	0.0015760368663594471	0.0016418877613400171	0.8160000000000001	0.3224691837078153	0.3018423607416359
4.996	0.0018320532514080902	0.0015501895097200147	0.8200000000000001	0.320548597906106	0.29995275217649114
5.008	0.0018640552995391707	0.0015501895097200147	0.8240000000000001	0.3186394864540659	0.298075012353902
5.0200000000000005	0.001896057347670251	0.0015196234258466805	0.8280000000000001	0.31674178079932924	0.29620906672559827
5.032	0.0018640552995391707	0.0016724538452133513	0.8320000000000001	0.3148554127990894	0.29435484121155187
5.0440000000000005	0.0016400409626216078	0.0013973590903533439	0.8360000000000001	0.3129803147176528	0.2925122621970357
5.056	0.0017680491551459294	0.0014890573419733464	0.8400000000000001	0.3111164192240053	0.2906812565297011
5.0680000000000005	0.0019600614439324116	0.0017641520968333536	0.8440000000000001	0.3092636593893958	0.2888617515166736
5.08	0.001736047107014849	0.0015501895097200147	0.8480000000000001	0.30742196868493205	0.28705367492166706
5.0920000000000005	0.0016080389144905276	0.0014890573419733464	0.8520000000000001	0.3055912809791924	0.28525695496211545
5.104	0.0019280593958013314	0.0015501895097200147	0.8560000000000001	0.3037715305358504	0.2834715203063235
5.1160000000000005	0.0016080389144905276	0.0013973590903533439	0.8600000000000001	0.3019626520113151	0.28169730007063437
5.128	0.0017680491551459294	0.001427925174226678	0.8640000000000001	0.30016458045238437	0.2799342238166157
5.140000000000001	0.0016080389144905276	0.001427925174226678	0.8680000000000001	0.29837725129391235	0.2781822215482631
5.152	0.0017040450588837685	0.00136679300648001	0.8720000000000001	0.29660060035649144	0.27644122370922125
5.164000000000001	0.0016080389144905276	0.0014584912581000122	0.8760000000000001	0.29483456384414747	0.27471116118002215
5.176	0.001736047107014849	0.0014584912581000122	0.8800000000000001	0.2930790783420489	0.2729919652753414
5.188000000000001	0.0016720430107526882	0.0013362269226066758	0.8840000000000001	0.29133408081423007	0.2712835677412713
5.2	0.0016080389144905276	0.0015501895097200147	0.8880000000000001	0.2895995086013272	0.2695859007526107
5.212000000000001	0.0016080389144905276	0.001427925174226678	0.8920000000000001	0.28787529941832896	0.26789889691017266
5.224	0.0014800307219662058	0.0015196234258466805	0.8960000000000001	0.2861613913523392	0.2662224892381086
5.236000000000001	0.0015440348182283667	0.0014890573419733464	0.9000000000000001	0.28445772286035476	0.2645566111812489
5.248	0.0016400409626216078	0.001427925174226678	0.9040000000000001	0.28276423276705465	0.26290119660246114
5.260000000000001	0.0016080389144905276	0.0013362269226066758	0.9080000000000001	0.28108086026260404	0.2612561797800241
5.272	0.0016400409626216078	0.0013362269226066758	0.9120000000000001	0.27940754490047026	0.25962149540501833
5.284000000000001	0.0015440348182283667	0.001427925174226678	0.9160000000000001	0.2777442265952526	0.2579970785787338
5.296	0.0014160266257040451	0.0013973590903533439	0.9200000000000002	0.27609084562052455	0.256382864810093
5.308000000000001	0.0012880184331797236	0.0013973590903533439	0.9240000000000002	0.2744473426066892	0.2547787900130905
5.32	0.0018640552995391707	0.0016418877613400171	0.9280000000000002	0.2728136585388474	0.2531847905042492
5.332000000000001	0.0014480286738351254	0.00136679300648001	0.9320000000000002	0.27118973475467884	0.25160080300009147
5.344	0.0014800307219662058	0.0015196234258466805	0.9360000000000002	0.26957551294233534	0.25002676461462686
5.356000000000001	0.0015440348182283667	0.001427925174226678	0.9400000000000002	0.26797093513834686	0.2484626128568556
5.368	0.001320020481310804	0.0013973590903533439	0.9440000000000002	0.26637594372554074	0.24690828562828748
5.380000000000001	0.0016400409626216078	0.0013056608387333416	0.9480000000000002	0.26479048143097217	0.24536372122047678
5.392	0.0015120327700972862	0.0013056608387333416	0.9520000000000002	0.2632144913238679	0.24382885831257198
5.404	0.0014800307219662058	0.001427925174226678	0.9560000000000002	0.2616479168135821	0.24230363596888133
5.416	0.0015440348182283667	0.0014584912581000122	0.9600000000000002	0.260090701647564	0.24078799363645412
5.428	0.0014480286738351254	0.0013362269226066758	0.9640000000000002	0.25854278990933816	0.23928187114267585
5.44	0.0015120327700972862	0.0013973590903533439	0.9680000000000002	0.2570041260164966	0.23778520869288003
5.452	0.0015760368663594471	0.0013056608387333416	0.9720000000000002	0.2554746547187028	0.23629794686797398
5.464	0.0015760368663594471	0.0015807555935933488	0.9760000000000002	0.2539543210957082	0.2348200266220796
5.476	0.0016080389144905276	0.0014584912581000122	0.9800000000000002	0.2524430705553796	0.23335138928018978
5.488	0.0013520225294418842	0.001427925174226678	0.9840000000000002	0.2509408488317391	0.2318919765358383
5.5	0.0017040450588837685	0.00136679300648001	0.9880000000000002	0.24944760198301558	0.2304417304487853
5.5120000000000005	0.0012880184331797236	0.0013362269226066758	0.9920000000000002	0.24796327638970775	0.22900059344271717
5.524	0.0014800307219662058	0.0016418877613400171	0.9960000000000002	0.2464878187526585	0.22756850830296038
5.5360000000000005	0.0016080389144905276	0.001183396503240005	1.0000000000000002	0.24502117609114143	0.2261454181742101
5.548	0.0013520225294418842	0.0013973590903533439	1.0040000000000002	0.2435632957409582	0.22473126655827314
5.5600000000000005	0.0013520225294418842	0.0014890573419733464	1.0080000000000002	0.24211412535254762	0.2233259973118245
5.572	0.001320020481310804	0.0013056608387333416	1.0120000000000002	0.24067361288910552	0.22192955464417918
5.5840000000000005	0.0014480286738351254	0.0015501895097200147	1.0160000000000002	0.23924170662471672	0.2205418831150763
5.596	0.0014160266257040451	0.00136679300648001	1.0200000000000002	0.2378183551424971	0.21916292763247874
5.6080000000000005	0.0014800307219662058	0.001427925174226678	1.0240000000000002	0.23640350733274806	0.21779263345038571
5.62	0.0014160266257040451	0.0013056608387333416	1.0280000000000002	0.23499711239112042	0.21643094616665928
5.632000000000001	0.0015440348182283667	0.0014890573419733464	1.0320000000000003	0.2335991198167906	0.21507781172086432
5.644	0.0012880184331797236	0.0012445286709866733	1.0360000000000003	0.23220947941064757	0.21373317639212286
5.656000000000001	0.0014800307219662058	0.0013973590903533439	1.0399999999999998	0.23082814127348963	0.2123969867969807
5.668	0.0014160266257040451	0.0013056608387333416	1.0439999999999998	0.22945505580423267	0.21106918988728812
5.680000000000001	0.0013520225294418842	0.0013056608387333416	1.0479999999999998	0.2280901736981297	0.20974973294809415
5.692	0.0015440348182283667	0.0012445286709866733	1.0519999999999998	0.22673344594500008	0.20843856359555352
5.704000000000001	0.0014160266257040451	0.001183396503240005	1.0559999999999998	0.22538482382746938	0.20713562977484695
5.716	0.0016400409626216078	0.0015196234258466805	1.0599999999999998	0.22404425891922064	0.20584087975811444
5.728000000000001	0.0013520225294418842	0.0010611321677466683	1.0639999999999998	0.22271170308325475	0.20455426214240194
5.74	0.001320020481310804	0.0014584912581000122	1.0679999999999998	0.22138710847016266	0.20327572584762021
5.752000000000001	0.0014480286738351254	0.0011528304193666708	1.0719999999999998	0.22007042751640668	0.202005220114517
5.764	0.0013840245775729647	0.0013056608387333416	1.0759999999999998	0.21876161294261282	0.2007426945026621
5.776000000000001	0.0012240143369175627	0.0013056608387333416	1.0799999999999998	0.21746061775187306	0.19948809888844451
5.788	0.0013840245775729647	0.0013362269226066758	1.0839999999999999	0.21616739522805778	0.19824138346308248
5.800000000000001	0.0012880184331797236	0.001427925174226678	1.0879999999999999	0.2148818989341381	0.19700249873064643
5.812	0.0013520225294418842	0.00136679300648001	1.0919999999999999	0.21360408271051864	0.1957713955060933
5.824000000000001	0.0012240143369175627	0.0013362269226066758	1.0959999999999999	0.21233390067338012	0.1945480249133143
5.836	0.0014160266257040451	0.0012750947548600075	1.0999999999999999	0.2110713072130314	0.1933323383831945
5.848000000000001	0.0014480286738351254	0.0013056608387333416	1.1039999999999999	0.2098162569922719	0.1921242876516842
5.86	0.0013520225294418842	0.0013056608387333416	1.1079999999999999	0.20856870494476382	0.19092382475788325
5.872000000000001	0.001320020481310804	0.0013056608387333416	1.1119999999999999	0.2073286062734136	0.18973090204213655
5.884	0.0013520225294418842	0.001183396503240005	1.1159999999999999	0.20609591644876354	0.18854547214414225
5.896000000000001	0.001320020481310804	0.001183396503240005	1.1199999999999999	0.20487059120739276	0.18736748800107128
5.908	0.0012880184331797236	0.0012139625871133391	1.1239999999999999	0.20365258655032775	0.18619690284569893
5.92	0.0011920122887864822	0.0012445286709866733	1.128	0.20244185874146256	0.1850336702045481
5.932	0.0012240143369175627	0.0012139625871133391	1.132	0.20123836430598846	0.18387774389604464
5.944	0.0014480286738351254	0.0012445286709866733	1.136	0.2000420600288322	0.1827290780286833
5.956	0.0013520225294418842	0.0012750947548600075	1.14	0.19885290295310515	0.18158762699920625
5.968	0.0013840245775729647	0.0011528304193666708	1.144	0.1976708503785601	0.1804533454907922
5.98	0.0012560163850486431	0.001183396503240005	1.148	0.1964958598600585	0.17932618847125759
5.992	0.0011920122887864822	0.001183396503240005	1.152	0.19532788920604566	0.1782061111912688
6.0040000000000004	0.0013840245775729647	0.00136679300648001	1.156	0.19416689647703655	0.17709306918256507
6.016	0.0012240143369175627	0.0012445286709866733	1.16	0.19301283998410926	0.17598701825619378
6.0280000000000005	0.0012880184331797236	0.0014584912581000122	1.164	0.1918656782874082	0.17488791450075553
6.04	0.0013520225294418842	0.0012750947548600075	1.168	0.19072537019465613	0.17379571428066093
6.0520000000000005	0.0015120327700972862	0.001183396503240005	1.172	0.18959187475967507	0.17271037423439844
6.064	0.0012560163850486431	0.0013056608387333416	1.176	0.18846515128091582	0.17163185127281264
6.0760000000000005	0.0011920122887864822	0.00136679300648001	1.18	0.18734515929999657	0.1705601025773936
6.088	0.0013840245775729647	0.0012139625871133391	1.184	0.18623185860025007	0.16949508559857712
6.1000000000000005	0.001320020481310804	0.0012750947548600075	1.188	0.18512520920527972	0.1684367580540552
6.112	0.0012560163850486431	0.0012139625871133391	1.192	0.1840251713775238	0.16738507792709753
6.1240000000000006	0.0012560163850486431	0.001183396503240005	1.196	0.18293170561682875	0.16634000346488328
6.136	0.0012880184331797236	0.001183396503240005	1.2	0.18184477265903076	0.1653014931768437
6.148000000000001	0.0013840245775729647	0.0011222643354933367	1.204	0.1807643334745459	0.1642695058330145
6.16	0.0013840245775729647	0.001183396503240005	1.208	0.17969034926696867	0.16324400046239962
6.172000000000001	0.0012240143369175627	0.0011528304193666708	1.212	0.17862278147167873	0.16222493635134383
6.184	0.001160010240655402	0.0012445286709866733	1.216	0.17756159175445632	0.16121227304191693
6.196000000000001	0.0011280081925243216	0.0012139625871133391	1.22	0.1765067420101056	0.16020597033030742
6.208	0.0011920122887864822	0.001183396503240005	1.224	0.17545819436108662	0.1592059882652262
6.220000000000001	0.0011920122887864822	0.0011528304193666708	1.228	0.17441591115615496	0.15821228714632057
6.232	0.0014480286738351254	0.0012750947548600075	1.232	0.17337985496900982	0.15722482752259814
6.244000000000001	0.0012880184331797236	0.001183396503240005	1.236	0.17234998859695003	0.1562435701908606
6.256	0.0011920122887864822	0.0010916982516200025	1.24	0.17132627505953843	0.15526847619414702
6.268000000000001	0.0012880184331797236	0.0012445286709866733	1.244	0.17030867759727375	0.15429950682018764
6.28	0.0011920122887864822	0.0012445286709866733	1.248	0.1692971596702706	0.15333662359986655
6.292000000000001	0.0012240143369175627	0.0010611321677466683	1.252	0.16829168495694782	0.15237978830569485
6.304	0.0012560163850486431	0.001183396503240005	1.256	0.16729221735272368	0.15142896295029243
6.316000000000001	0.0011920122887864822	0.0010916982516200025	1.26	0.1662987209687198	0.15048410978488058
6.328	0.0011280081925243216	0.001183396503240005	1.264	0.16531116013047228	0.1495451912977825
6.340000000000001	0.0012560163850486431	0.0010916982516200025	1.268	0.16432949937665087	0.1486121702129346
6.352	0.001160010240655402	0.0011528304193666708	1.272	0.1633537034577855	0.1476850094884065
6.364000000000001	0.0012240143369175627	0.0012445286709866733	1.276	0.16238373733500044	0.14676367231493018
6.376	0.0011920122887864822	0.0010916982516200025	1.28	0.16141956617875636	0.145848122114439
6.388000000000001	0.0012240143369175627	0.0010916982516200025	1.284	0.16046115536759967	0.1449383225386151
6.4	0.0013520225294418842	0.0010305660838733342	1.288	0.15950847048691905	0.1440342374674468
6.412	0.001064004096262161	0.0010916982516200025	1.292	0.15856147732770998	0.14313583100779417
6.424	0.001160010240655402	0.0011222643354933367	1.296	0.15762014188534615	0.14224306749196416
6.436	0.0012240143369175627	0.0012139625871133391	1.3	0.15668443035835858	0.14135591147629475
6.448	0.0012240143369175627	0.0010916982516200025	1.304	0.1557543091472218	0.1404743277397475
6.46	0.001320020481310804	0.0012750947548600075	1.308	0.15482974485314732	0.13959828128250942
6.472	0.0012240143369175627	0.0011222643354933367	1.312	0.1539107042768847	0.13872773732460353
6.484	0.0010960061443932411	0.0012139625871133391	1.316	0.1529971544175287	0.1378626613045078
6.496	0.0012880184331797236	0.001183396503240005	1.32	0.15208906247133502	0.13700301887778316
6.508	0.001160010240655402	0.0011528304193666708	1.324	0.151186395830542	0.13614877591571006
6.5200000000000005	0.0010960061443932411	0.0011222643354933367	1.328	0.15028912208219977	0.13529989850393334
6.532	0.0011280081925243216	0.0010611321677466683	1.332	0.14939720900700645	0.1344563529411159
6.5440000000000005	0.0010960061443932411	0.0010611321677466683	1.336	0.14851062457815123	0.13361810573760094
6.556	0.0011920122887864822	0.0010916982516200025	1.34	0.14762933696016425	0.13278512361408193
6.5680000000000005	0.0011920122887864822	0.0011528304193666708	1.344	0.1467533145077736	0.13195737350028167
6.58	0.0012240143369175627	0.001183396503240005	1.348	0.14588252576476884	0.13113482253363934
6.5920000000000005	0.001064004096262161	0.0011528304193666708	1.352	0.14501693946287153	0.1303174380580058
6.604	0.0010960061443932411	0.0010916982516200025	1.356	0.14415652452061248	0.12950518762234706
6.6160000000000005	0.0012880184331797236	0.0010611321677466683	1.36	0.14330125004221572	0.1286980389794561
6.628	0.001160010240655402	0.0012139625871133391	1.364	0.14245108531648895	0.12789596008467236
6.640000000000001	0.0012240143369175627	0.0011222643354933367	1.368	0.14160599981572086	0.12709891909460982
6.652	0.0012880184331797236	0.0011528304193666708	1.372	0.140765963194585	0.12630688436589255
6.664000000000001	0.0011280081925243216	0.001183396503240005	1.3760000000000001	0.13993094528905	0.12551982445389848
6.676	0.001160010240655402	0.001183396503240005	1.3800000000000001	0.13910091611529654	0.12473770811151119
6.688000000000001	0.0011920122887864822	0.0011528304193666708	1.3840000000000001	0.13827584586864064	0.12396050428787905
6.7	0.001064004096262161	0.0011528304193666708	1.3880000000000001	0.13745570492246342	0.12318818212718298
6.712000000000001	0.001160010240655402	0.0011222643354933367	1.3920000000000001	0.13664046382714737	0.12242071096741076
6.724	0.0010960061443932411	0.0010611321677466683	1.3960000000000001	0.13583009330901877	0.12165806033914026
6.736	0.0010960061443932411	0.001	1.4000000000000001	0.1350245642692965	0.12090019996432956
6.748	0.0012240143369175627	0.0010916982516200025	1.4040000000000001	0.1342238477830474	0.12014709975511488
6.760000000000001	0.0012560163850486431	0.0011528304193666708	1.4080000000000001	0.13342791509814733	0.11939872981261607
6.772000000000001	0.001160010240655402	0.0010305660838733342	1.4120000000000001	0.13263673763424882	0.11865506042574958
6.784	0.001160010240655402	0.0011222643354933367	1.4160000000000001	0.131850286981755	0.11791606207004908
6.796	0.0010960061443932411	0.0011222643354933367	1.4200000000000002	0.13106853490079923	0.11718170540649302
6.808000000000001	0.001160010240655402	0.0012139625871133391	1.4240000000000002	0.1302914533202311	0.11645196128033995
6.820000000000001	0.0011280081925243216	0.0012445286709866733	1.4280000000000002	0.12951901433660862	0.1157268007199711
6.832	0.0011280081925243216	0.0010916982516200025	1.4320000000000002	0.12875119021319623	0.11500619493574014
6.844	0.0010320020481310805	0.0011222643354933367	1.4360000000000002	0.12798795337896846	0.11429011531883021
6.856000000000001	0.001160010240655402	0.0012445286709866733	1.4400000000000002	0.12722927642762052	0.11357853344011813
6.868000000000001	0.0011280081925243216	0.0012139625871133391	1.4440000000000002	0.1264751321165836	0.11287142104904575
6.88	0.001064004096262161	0.0011222643354933367	1.4480000000000002	0.12572549336604713	0.11216875007249821
6.892	0.0012240143369175627	0.0010916982516200025	1.4520000000000002	0.12498033325798606	0.11147049261368963
6.904000000000001	0.0011920122887864822	0.0010916982516200025	1.4560000000000002	0.12423962503519446	0.11077662095105546
6.916000000000001	0.001160010240655402	0.001183396503240005	1.4600000000000002	0.12350334210032471	0.11008710753715188
6.928	0.0011280081925243216	0.0012445286709866733	1.4640000000000002	0.12277145801493233	0.10940192499756232
6.94	0.0012560163850486431	0.0011222643354933367	1.4680000000000002	0.12204394649852682	0.10872104612981039
6.952000000000001	0.0012240143369175627	0.0012139625871133391	1.4720000000000002	0.12132078142762776	0.10804444390228019
6.9639999999999995	0.0012240143369175627	0.0012139625871133391	1.4760000000000002	0.1206019368348269	0.10737209145314282
6.976	0.0011280081925243216	0.0012139625871133391	1.4800000000000002	0.11988738690785575	0.10670396208929021
6.988	0.001160010240655402	0.001183396503240005	1.4840000000000002	0.11917710598865856	0.10604002928527531
7.000000000000001	0.0012880184331797236	0.0012445286709866733	1.4880000000000002	0.11847106857247121	0.10538026668225882
7.012	0.0012560163850486431	0.0013056608387333416	1.4920000000000002	0.11776924930690526	0.10472464808696307
7.024	0.001160010240655402	0.0010916982516200025	1.4960000000000002	0.11707162299103749	0.1040731474706317
7.0360000000000005	0.0010960061443932411	0.0011222643354933367	1.5000000000000002	0.11637816457450524	0.10342573896799666
7.048000000000001	0.0011920122887864822	0.0011528304193666708	1.5040000000000002	0.11568884915660667	0.10278239687625106
7.06	0.001320020481310804	0.0012139625871133391	1.5080000000000002	0.11500365198540669	0.1021430956540289
7.072	0.0012560163850486431	0.0011222643354933367	1.5120000000000002	0.1143225484568483	0.10150780992039096
7.0840000000000005	0.0011280081925243216	0.0013362269226066758	1.5160000000000002	0.11364551411386892	0.10087651445381729
7.096000000000001	0.0012560163850486431	0.001183396503240005	1.5200000000000002	0.11297252464552225	0.10024918419120571
7.108	0.0012880184331797236	0.0012750947548600075	1.5240000000000002	0.1123035558861055	0.09962579422687687
7.12	0.0011280081925243216	0.0012445286709866733	1.5280000000000002	0.11163858381429129	0.09900631981158546
7.132000000000001	0.0012560163850486431	0.0013056608387333416	1.5320000000000003	0.11097758455226535	0.09839073635153765
7.144000000000001	0.0011280081925243216	0.001183396503240005	1.5360000000000003	0.11032053436486904	0.09777901940741467
7.156	0.0010960061443932411	0.001183396503240005	1.5400000000000003	0.10966740965874704	0.09717114469340246
7.168	0.0012560163850486431	0.0011528304193666708	1.5440000000000003	0.10901818698150027	0.09656708807622781
7.180000000000001	0.0012240143369175627	0.0011222643354933367	1.5479999999999998	0.10837284302084373	0.09596682557419989
7.192000000000001	0.0012560163850486431	0.0011222643354933367	1.5519999999999998	0.10773135460376913	0.09537033335625807
7.204	0.0011280081925243216	0.001183396503240005	1.5559999999999998	0.10709369869571322	0.0947775877410264
7.216	0.0011920122887864822	0.001183396503240005	1.5599999999999998	0.10645985239973042	0.09418856519587279
7.228000000000001	0.001064004096262161	0.0011528304193666708	1.5639999999999998	0.10582979295567063	0.09360324233597507
7.240000000000001	0.001160010240655402	0.0011222643354933367	1.5679999999999998	0.1052034977393622	0.09302159592339254
7.252	0.0011920122887864822	0.0011222643354933367	1.5719999999999998	0.10458094426179912	0.0924436028661433
7.264	0.0010960061443932411	0.0010916982516200025	1.5759999999999998	0.10396211016833384	0.09186924021728761
7.276000000000001	0.001160010240655402	0.0011222643354933367	1.5799999999999998	0.10334697323787438	0.09129848517401679
7.288000000000001	0.0010960061443932411	0.00136679300648001	1.5839999999999999	0.10273551138208656	0.09073131507674793
7.3	0.0011280081925243216	0.0011528304193666708	1.5879999999999999	0.10212770264460064	0.09016770740822436
7.312	0.0010960061443932411	0.0010916982516200025	1.5919999999999999	0.10152352520022315	0.0896076397926215
7.324000000000001	0.0010960061443932411	0.0010611321677466683	1.5959999999999999	0.10092295735415306	0.08905108999465872
7.336000000000001	0.0011280081925243216	0.0011528304193666708	1.5999999999999999	0.10032597754120272	0.08849803591871651
7.348	0.0011920122887864822	0.0011222643354933367	1.6039999999999999	0.09973256432502359	0.08794845560795918
7.36	0.001160010240655402	0.001	1.6079999999999999	0.09914269639733651	0.08740232724346328
7.372000000000001	0.0012240143369175627	0.0010305660838733342	1.6119999999999999	0.09855635257716645	0.0868596291433513
7.384000000000001	0.0010960061443932411	0.0011222643354933367	1.6159999999999999	0.09797351181008208	0.08632033976193083
7.396	0.001064004096262161	0.0011528304193666708	1.6199999999999999	0.09739415316743964	0.08578443768883927
7.408	0.0010960061443932411	0.0010305660838733342	1.6239999999999999	0.09681825584563149	0.08525190164819371
7.420000000000001	0.0010320020481310805	0.0010916982516200025	1.628	0.09624579916533914	0.08472271049774632
7.432000000000001	0.001160010240655402	0.0010305660838733342	1.632	0.09567676257079055	0.08419684322804509
7.444	0.0010960061443932411	0.0010916982516200025	1.636	0.09511112562902217	0.08367427896159949
7.456	0.0010960061443932411	0.0011528304193666708	1.64	0.09454886802914517	0.08315499695205172
7.468000000000001	0.001064004096262161	0.0011222643354933367	1.644	0.09398996958161605	0.08263897658335317
7.4799999999999995	0.0010320020481310805	0.0011528304193666708	1.648	0.0934344102175118	0.0821261973689458
7.492	0.0010960061443932411	0.0010916982516200025	1.652	0.09288216998780911	0.08161663895094882
7.5040000000000004	0.0010960061443932411	0.0010916982516200025	1.656	0.0923332290626683	0.08111028109935048
7.516000000000001	0.0010960061443932411	0.0010611321677466683	1.66	0.091787567730721	0.08060710371120504
7.528	0.0010960061443932411	0.0010305660838733342	1.664	0.0912451663983624	0.0801070868098344
7.54	0.0011920122887864822	0.0010916982516200025	1.668	0.09070600558904789	0.07961021054403522
7.5520000000000005	0.0011920122887864822	0.0011528304193666708	1.672	0.09017006594259337	0.07911645518729073
7.564000000000001	0.0010320020481310805	0.0011222643354933367	1.676	0.08963732821448042	0.07862580113698756
7.576	0.0010960061443932411	0.0010305660838733342	1.68	0.089107773275165	0.07813822891363746
7.588	0.001160010240655402	0.0010916982516200025	1.684	0.08858138210939057	0.07765371916010416
7.6000000000000005	0.001064004096262161	0.0011528304193666708	1.688	0.08805813581550549	0.07717225264083452
7.612000000000001	0.0010960061443932411	0.0010611321677466683	1.692	0.08753801560478412	0.07669381024109514
7.624	0.001064004096262161	0.0011222643354933367	1.696	0.08702100280075216	0.07621837296621332
7.636	0.0010960061443932411	0.0010611321677466683	1.7	0.08650707883851608	0.07574592194082305
7.648000000000001	0.0010320020481310805	0.0010305660838733342	1.704	0.08599622526409648	0.07527643840811563
7.660000000000001	0.0010320020481310805	0.0010916982516200025	1.708	0.08548842373376539	0.07480990372909495
7.672	0.0010320020481310805	0.0010611321677466683	1.712	0.08498365601338767	0.07434629938183751
7.684	0.0010960061443932411	0.0011222643354933367	1.716	0.08448190397776627	0.07388560696075717
7.696000000000001	0.001064004096262161	0.0010611321677466683	1.72	0.08398314960999122	0.07342780817587427
7.708000000000001	0.001160010240655402	0.0010611321677466683	1.724	0.08348737500079281	0.07297288485208966
7.72	0.0010960061443932411	0.0010916982516200025	1.728	0.08299456234789859	0.07252081892846303
7.732	0.0010960061443932411	0.0012139625871133391	1.732	0.0825046939553939	0.07207159245749585
7.744000000000001	0.0010960061443932411	0.0011222643354933367	1.736	0.08201775223308665	0.07162518760441898
7.756000000000001	0.0011280081925243216	0.0010611321677466683	1.74	0.08153371969587557	0.0711815866464845
7.768	0.0011920122887864822	0.0010611321677466683	1.744	0.08105257896312239	0.070740771972262
7.78	0.0011280081925243216	0.0010305660838733342	1.748	0.08057431275802783	0.07030272608093964
7.792000000000001	0.001064004096262161	0.0010305660838733342	1.752	0.08009890390701103	0.06986743158162913
7.804000000000001	0.001160010240655402	0.0010611321677466683	1.756	0.07962633533909302	0.06943487119267533
7.816	0.0010320020481310805	0.0010916982516200025	1.76	0.07915659008528372	0.06900502774097036
7.828	0.0010960061443932411	0.0011222643354933367	1.764	0.07868965127797259	0.06857788416127149
7.840000000000001	0.001064004096262161	0.001183396503240005	1.768	0.07822550215032296	0.0681534234955238
7.852000000000001	0.001064004096262161	0.0010611321677466683	1.772	0.07776412603566993	0.06773162889218697
7.864	0.0011280081925243216	0.001	1.776	0.07730550636692206	0.06731248360556613
7.876	0.0011280081925243216	0.001	1.78	0.0768496266759662	0.06689597099514719
7.888000000000001	0.0011280081925243216	0.0010916982516200025	1.784	0.07639647059307643	0.06648207452493597
7.900000000000001	0.0011280081925243216	0.0010916982516200025	1.788	0.07594602184632604	0.06607077776280203
7.912	0.0011280081925243216	0.0010916982516200025	1.792	0.07549826426100341	0.06566206437982595
7.924	0.0011280081925243216	0.0011222643354933367	1.796	0.07505318175903111	0.0652559181496513
7.936000000000001	0.0010960061443932411	0.0010916982516200025	1.8	0.07461075835838853	0.06485232294784028
7.948000000000001	0.0011280081925243216	0.001183396503240005	1.804	0.0741709781725382	0.06445126275123371
7.96	0.0011280081925243216	0.0010611321677466683	1.808	0.0737338254098551	0.06405272163731471
7.972	0.0010960061443932411	0.0010916982516200025	1.812	0.07329928437305969	0.06365668378357682
7.984000000000001	0.001064004096262161	0.0010611321677466683	1.816	0.0728673394586543	0.06326313346689554
7.9959999999999996	0.0011280081925243216	0.0011222643354933367	1.82	0.07243797515636283	0.06287205506290429
8.008	0.001064004096262161	0.0010305660838733342	1.824	0.07201117604857377	0.06248343304537406
8.02	0.0011280081925243216	0.0010611321677466683	1.828	0.07158692680978662	0.06209725198559698
8.032	0.0011280081925243216	0.0010916982516200025	1.832	0.0711652122060615	0.061713496551773786
8.043999999999999	0.001064004096262161	0.0010305660838733342	1.836	0.07074601709447233	0.06133215150840522
8.056	0.001064004096262161	0.0012139625871133391	1.84	0.0703293264225628	0.060953201715687036
8.068	0.0010320020481310805	0.0010611321677466683	1.844	0.06991512522780607	0.06057663212890897
8.08	0.0011280081925243216	0.001183396503240005	1.848	0.06950339863706746	0.06020242779785751
8.091999999999999	0.001160010240655402	0.0010916982516200025	1.852	0.06909413186607033	0.0598305738662223
8.104	0.0011280081925243216	0.0010916982516200025	1.856	0.06868731021886522	0.05946105557100633
8.116	0.0011280081925243216	0.0010611321677466683	1.86	0.06828291908730218	0.05909385824193985
8.128	0.0010960061443932411	0.0010916982516200025	1.864	0.06788094395050623	0.058728967300897966
8.139999999999999	0.001064004096262161	0.0010611321677466683	1.868	0.06748137037435592	0.05836636826132183
8.152	0.0010960061443932411	0.0010305660838733342	1.872	0.06708418401096497	0.058006046727643465
8.164	0.0010960061443932411	0.0010916982516200025	1.8760000000000001	0.06668937059816717	0.0576479883947144
8.176	0.0010320020481310805	0.0010305660838733342	1.8800000000000001	0.06629691595900422	0.05729217904723755
8.187999999999999	0.001	0.0012139625871133391	1.8840000000000001	0.06590680600121662	0.056938604559203
8.2	0.001064004096262161	0.0010916982516200025	1.8880000000000001	0.06551902671673772	0.056587250893327154
8.212	0.0010320020481310805	0.0010305660838733342	1.8920000000000001	0.0651335641811906	0.05623810410049538
8.224	0.001064004096262161	0.0010305660838733342	1.8960000000000001	0.06475040455338825	0.055891150319208265
8.235999999999999	0.001064004096262161	0.0011222643354933367	1.9000000000000001	0.06436953407483643	0.05554637577503128
8.248	0.0010320020481310805	0.0010916982516200025	1.9040000000000001	0.06399093906923962	0.05520376678004796
8.26	0.001160010240655402	0.001	1.9080000000000001	0.06361460594200999	0.0548633097323164
8.272	0.001	0.0010305660838733342	1.9120000000000001	0.06324052117977925	0.05452499111532932
8.283999999999999	0.001160010240655402	0.001	1.9160000000000001	0.06286867134991338	0.054188797497477466
8.296	0.001160010240655402	0.0010916982516200025	1.9200000000000002	0.062499043100030294	0.05385471553151622
8.308	0.0010960061443932411	0.0011222643354933367	1.9240000000000002	0.06213162315752039	0.053522731954035875
8.32	0.001064004096262161	0.001	1.9280000000000002	0.06176639832907001	0.05319283358493491
8.331999999999999	0.0010960061443932411	0.0010305660838733342	1.9320000000000002	0.06140335550018754	0.05286500732689685
8.344	0.0010320020481310805	0.001	1.9360000000000002	0.06104248163473267	0.052539240164870174
8.356	0.0010960061443932411	0.001183396503240005	1.9400000000000002	0.0606837637744482	0.05221551916555177
8.368	0.001064004096262161	0.0010611321677466683	1.9440000000000002	0.06032718903849479	0.05189383147687325
8.379999999999999	0.0011280081925243216	0.0010305660838733342	1.9480000000000002	0.059972744622988336	0.05157416432749091
8.392	0.0010320020481310805	0.0010611321677466683	1.9520000000000002	0.05962041780054026	0.05125650502627855
8.404	0.0010320020481310805	0.0010611321677466683	1.9560000000000002	0.059270195919800636	0.050940840961823705
8.416	0.0010320020481310805	0.0010916982516200025	1.9600000000000002	0.05892206640500364	0.0506271596019269
8.427999999999999	0.001064004096262161	0.0011528304193666708	1.9640000000000002	0.05857601675551618	0.050315448493104216
8.44	0.0010960061443932411	0.0010305660838733342	1.9680000000000002	0.05823203454538892	0.05000569526009275
8.452	0.001160010240655402	0.0010611321677466683	1.9720000000000002	0.057890107422910154	0.049697887605359335
8.463999999999999	0.0010320020481310805	0.0011222643354933367	1.9760000000000002	0.05755022311016226	0.04939201330861238
8.475999999999999	0.0010320020481310805	0.001	1.9800000000000002	0.05721236940258078	0.04908806022631661
8.488	0.0010960061443932411	0.0010916982516200025	1.9840000000000002	0.05687653416851629	0.048786016291211064
8.5	0.0010960061443932411	0.0010611321677466683	1.9880000000000002	0.056542705348798634	0.04848586951182992
8.511999999999999	0.001160010240655402	0.0011222643354933367	1.9920000000000002	0.056210870956304025	0.04818760797202648
8.524	0.001160010240655402	0.0010305660838733342	1.9960000000000002	0.055881019075524486	0.047891219830500056
8.536	0.0010960061443932411	0.0010305660838733342	2.0	0.05555313786214016	0.047596693320325865
8.548	0.0010320020481310805	0.0010916982516200025	2.0040000000000004	0.055227215542593786	0.04730401674848787
8.559999999999999	0.001	0.0010611321677466683	2.008	0.05490324041366827	0.04701317849541452
8.572	0.0010320020481310805	0.0010916982516200025	2.0120000000000005	0.05458120084206589	0.0467241670145176
8.584	0.001064004096262161	0.0010611321677466683	2.016	0.05426108526399129	0.046436970831733516
8.596	0.0010320020481310805	0.0011222643354933367	2.0200000000000005	0.05394288218473555	0.04615157854506813
8.607999999999999	0.001064004096262161	0.0010305660838733342	2.024	0.05362658017826397	0.045867978824143674
8.62	0.001	0.0010611321677466683	2.0280000000000005	0.05331216788680535	0.04558616040974945
8.632	0.001064004096262161	0.0010611321677466683	2.032	0.052999634020444684	0.04530611211339419
8.644	0.001064004096262161	0.0010305660838733342	2.0360000000000005	0.05268896735671703	0.045027822816862496
8.655999999999999	0.001064004096262161	0.001183396503240005	2.04	0.05238015674020534	0.04475128147177287
8.668	0.001160010240655402	0.0010305660838733342	2.0440000000000005	0.052073191082139224	0.04447647709913961
8.68	0.001064004096262161	0.0011528304193666708	2.048	0.051768059359997266	0.04420339878893641
8.692	0.001064004096262161	0.001	2.0520000000000005	0.05146475061711082	0.04393203569966375
8.703999999999999	0.0010320020481310805	0.0010611321677466683	2.056	0.051163253962270935	0.04366237705791793
8.716	0.0010320020481310805	0.0010305660838733342	2.0600000000000005	0.05086355856933692	0.0433944121579639
8.728	0.001160010240655402	0.0010916982516200025	2.064	0.05056565367684808	0.04312813036130975
8.74	0.0011280081925243216	0.0011222643354933367	2.0679999999999996	0.0502695285876367	0.042863521096284586
8.751999999999999	0.001160010240655402	0.0010611321677466683	2.072	0.049975172668444305	0.04260057385761901
8.764	0.001	0.0011222643354933367	2.0759999999999996	0.049682575349539994	0.04233927820602753
8.776	0.0011280081925243216	0.0010305660838733342	2.08	0.04939172612434036	0.042079623767794706
8.788	0.001064004096262161	0.0010611321677466683	2.0839999999999996	0.04910261454903279	0.041821600234362794
8.799999999999999	0.0010960061443932411	0.0010916982516200025	2.088	0.0488152302422	0.04156519736192287
8.812	0.001064004096262161	0.0010916982516200025	2.0919999999999996	0.04852956288444762	0.04131040497100783
8.824	0.001	0.0010916982516200025	2.096	0.04824560221803335	0.041057212946088585
8.836	0.001064004096262161	0.0011528304193666708	2.0999999999999996	0.04796333804649887	0.04080561123517205
8.847999999999999	0.0010320020481310805	0.0010305660838733342	2.104	0.04768276023430343	0.04055558984940252
8.86	0.001064004096262161	0.0010916982516200025	2.1079999999999997	0.04740385870646031	0.04030713886266471
8.872	0.001064004096262161	0.0010611321677466683	2.112	0.04712662344817448	0.040060248411190005
8.884	0.001160010240655402	0.001183396503240005	2.1159999999999997	0.046851044504483685	0.03981490869316451
8.895999999999999	0.001	0.001	2.12	0.046577111979900235	0.03957110996834033
8.908	0.0011280081925243216	0.0011528304193666708	2.1239999999999997	0.04630481603805636	0.03932884255764839
8.92	0.001	0.001183396503240005	2.128	0.04603414690135045	0.03908809684281466
8.932	0.001160010240655402	0.0011222643354933367	2.1319999999999997	0.0457650948505964	0.03884886326597785
8.943999999999999	0.0010960061443932411	0.0011528304193666708	2.136	0.04549765022467423	0.038611132329310315
8.956	0.0010320020481310805	0.0010916982516200025	2.1399999999999997	0.04523180342018365	0.03837489459464069
8.968	0.001064004096262161	0.0011222643354933367	2.144	0.04496754489109854	0.038140140683079485
8.979999999999999	0.001064004096262161	0.0010305660838733342	2.1479999999999997	0.04470486514842498	0.03790686127464634
8.991999999999999	0.0010960061443932411	0.0010916982516200025	2.152	0.04444375475985976	0.03767504710790051
9.004	0.0010960061443932411	0.001	2.1559999999999997	0.044184204349452284	0.03744468897957263
9.016	0.001	0.001	2.16	0.04392620459726743	0.03721577774419984
9.027999999999999	0.001064004096262161	0.0010611321677466683	2.1639999999999997	0.04366974623905136	0.0369883043137623
9.04	0.0010960061443932411	0.0011528304193666708	2.168	0.0434148200658983	0.03676225965732273
9.052	0.0011280081925243216	0.0010305660838733342	2.1719999999999997	0.043161416923920476	0.03653763480066747
9.064	0.0012240143369175627	0.0010611321677466683	2.176	0.042909527713918816	0.0363144208259507
9.075999999999999	0.001	0.0010305660838733342	2.1799999999999997	0.04265914339105679	0.036092608871339825
9.088	0.001064004096262161	0.0010611321677466683	2.184	0.042410254964535134	0.03587219013066419
9.1	0.0010320020481310805	0.0010916982516200025	2.1879999999999997	0.042162853497269365	0.03565315585306505
9.112	0.001	0.001	2.192	0.04191693010556859	0.035435497342648434
9.123999999999999	0.0011280081925243216	0.001	2.1959999999999997	0.041672475958816846	0.03521920595813966
9.136	0.001064004096262161	0.0010611321677466683	2.2	0.041429482279155536	0.035004273112540576
9.148	0.001	0.0010916982516200025	2.2039999999999997	0.04118794034116881	0.03479069027278827
9.16	0.0010320020481310805	0.0010611321677466683	2.208	0.040947841471569706	0.0345784489594167
9.171999999999999	0.0011280081925243216	0.0010305660838733342	2.2119999999999997	0.04070917704888911	0.034367540746219664
9.184	0.001064004096262161	0.001	2.216	0.040471938503165925	0.03415795725991662
9.196	0.0010320020481310805	0.0010305660838733342	2.2199999999999998	0.04023611731563954	0.03394969017981995
9.208	0.0010960061443932411	0.0012139625871133391	2.224	0.04000170501844367	0.03374273123750492
9.219999999999999	0.0010960061443932411	0.0010305660838733342	2.2279999999999998	0.0397686931943027	0.033537072216481056
9.232	0.0010320020481310805	0.001	2.232	0.039537073476228916	0.033332704951866375
9.244	0.0011280081925243216	0.0010916982516200025	2.2359999999999998	0.03930683754722262	0.0331296213300628
9.256	0.0010320020481310805	0.0011528304193666708	2.24	0.03907797713997296	0.032927813288434374
9.267999999999999	0.0010320020481310805	0.0010611321677466683	2.2439999999999998	0.03885048403656151	0.03272727281498693
9.28	0.0010960061443932411	0.001	2.248	0.03862435006816681	0.032527991948050235
9.292	0.001064004096262161	0.001	2.252	0.03839956711477141	0.03232996277596158
9.304	0.001	0.0010305660838733342	2.2560000000000002	0.03817612710486987	0.03213317743675212
9.315999999999999	0.001064004096262161	0.0010916982516200025	2.26	0.03795402201517941	0.03193762811783427
9.328	0.001064004096262161	0.0011222643354933367	2.2640000000000002	0.037733243870351305	0.03174330705569195
9.34	0.001064004096262161	0.0011222643354933367	2.268	0.037513784742685	0.031550206535572015
9.352	0.001	0.0010305660838733342	2.2720000000000002	0.037295636751843005	0.03135831889117832
9.363999999999999	0.001064004096262161	0.0010611321677466683	2.276	0.03707879206456828	0.031167636504366977
9.376	0.0010320020481310805	0.0010611321677466683	2.2800000000000002	0.03686324289440265	0.03097815180484431
9.388	0.0010320020481310805	0.001	2.284	0.036648981501407565	0.030789857269865908
9.4	0.001	0.0010305660838733342	2.2880000000000003	0.03643600019188571	0.03060274542393834
9.411999999999999	0.0010960061443932411	0.0010305660838733342	2.292	0.03622429131810529	0.03041680883852203
9.424	0.001	0.0011528304193666708	2.2960000000000003	0.03601384727802485	0.03023204013173666
9.436	0.001064004096262161	0.0010305660838733342	2.3	0.03580466051502081	0.030048431968067748
9.448	0.0010320020481310805	0.0010916982516200025	2.3040000000000003	0.03559672351761573	0.029865977058075806
9.459999999999999	0.001	0.0011528304193666708	2.308	0.035390028819208864	0.02968466815810655
9.472	0.001064004096262161	0.0011222643354933367	2.3120000000000003	0.035184568997807794	0.029504498070003698
9.484	0.001160010240655402	0.0011528304193666708	2.316	0.03498033667576225	0.02932545964082287
9.495999999999999	0.0010320020481310805	0.0010305660838733342	2.3200000000000003	0.03477732451949878	0.029147545762547848
9.508	0.001	0.0010916982516200025	2.324	0.034575525239257866	0.02897074937180818
9.52	0.0010960061443932411	0.0010916982516200025	2.3280000000000003	0.034374931588831745	0.028795063449599
9.532	0.0010960061443932411	0.0010611321677466683	2.332	0.03417553636530456	0.028620481021002068
9.543999999999999	0.0010320020481310805	0.0010611321677466683	2.3360000000000003	0.03397733240879341	0.02844699515490915
9.556	0.001	0.001	2.34	0.033780312602191546	0.028274598963746605
9.568	0.0010960061443932411	0.0010611321677466683	2.3440000000000003	0.03358446987091254	0.028103285603202136
9.58	0.0010960061443932411	0.001	2.348	0.03338979718263655	0.02793304827195288
9.591999999999999	0.001064004096262161	0.0011528304193666708	2.3520000000000003	0.033196287547057404	0.02776388021139561
9.604	0.0010320020481310805	0.0010611321677466683	2.356	0.03300393401563206	0.027595774705378117
9.616	0.0010960061443932411	0.0011528304193666708	2.3600000000000003	0.03281272968133065	0.027428725079932922
9.628	0.001064004096262161	0.0010916982516200025	2.364	0.032622667678388846	0.02726272470301197
9.639999999999999	0.001160010240655402	0.001	2.3680000000000003	0.032433741182060986	0.027097766984223604
9.652	0.0011280081925243216	0.0010916982516200025	2.372	0.03224594340837537	0.026933845374570692
9.664	0.001160010240655402	0.0010305660838733342	2.3760000000000003	0.03205926761389022	0.026770953366190915
9.676	0.0010960061443932411	0.0011222643354933367	2.38	0.03187370709545205	0.026609084492097982
9.687999999999999	0.001064004096262161	0.0010305660838733342	2.3840000000000003	0.03168925518995445	0.026448232325925348
9.7	0.0010960061443932411	0.001	2.388	0.031505905274099286	0.026288390481670695
9.712	0.001	0.0010305660838733342	2.3920000000000003	0.031323650764158516	0.02612955261344269
9.724	0.0010320020481310805	0.0010916982516200025	2.396	0.031142485115738035	0.025971712415208743
9.735999999999999	0.001064004096262161	0.0011222643354933367	2.4000000000000004	0.03096240182354246	0.025814863620545046
9.748	0.001064004096262161	0.001	2.404	0.030783394421141797	0.025659000002387383
9.76	0.001064004096262161	0.0010611321677466683	2.4080000000000004	0.03060545648073893	0.025504115372784207
9.772	0.001064004096262161	0.0011222643354933367	2.412	0.030428581612939137	0.025350203582650777
9.783999999999999	0.0010320020481310805	0.0010916982516200025	2.4160000000000004	0.030252763466520383	0.0251972585215252
9.796	0.0010960061443932411	0.0010305660838733342	2.42	0.030077995728205475	0.025045274117325666
9.808	0.0011280081925243216	0.0010916982516200025	2.4240000000000004	0.029904272122435172	0.024894244336109546
9.82	0.0011280081925243216	0.0010305660838733342	2.428	0.029731586411143034	0.024744163181833697
9.831999999999999	0.0010320020481310805	0.001	2.4320000000000004	0.029559932393531236	0.024595024696116533
9.844	0.0010960061443932411	0.0010305660838733342	2.436	0.029389303905848124	0.024446822958001314
9.856	0.0010960061443932411	0.0010305660838733342	2.4400000000000004	0.02921969482116664	0.024299552083721376
9.868	0.0011280081925243216	0.0011528304193666708	2.444	0.029051099049164555	0.024153206226466068
9.879999999999999	0.001	0.001	2.4480000000000004	0.028883510535905575	0.024007779576149142
9.892	0.0011280081925243216	0.0010305660838733342	2.452	0.02871692326362214	0.023863266359177703
9.904	0.001064004096262161	0.0010611321677466683	2.4560000000000004	0.028551331250499152	0.0237196608382232
9.916	0.001	0.0010916982516200025	2.46	0.028386728550459355	0.023576957311993517
9.927999999999999	0.0011280081925243216	0.001	2.4640000000000004	0.02822310925294966	0.023435150115006766
9.94	0.0010320020481310805	0.0010305660838733342	2.468	0.02806046748272914	0.023294233617366215
9.952	0.0010960061443932411	0.0010611321677466683	2.4720000000000004	0.02789879739965768	0.023154202224536895
9.964	0.0010320020481310805	0.0010611321677466683	2.476	0.027738093198486764	0.023015050377123397
9.975999999999999	0.0010960061443932411	0.0010611321677466683	2.4800000000000004	0.027578349108650542	0.02287677255064926
9.988	0.0010320020481310805	0.0010305660838733342	2.484	0.027419559394058993	0.02273936325533748
10.0	0.001	0.0010611321677466683	2.4880000000000004	0.027261718352891665	0.022602817035892838
10.011999999999999	0.0010960061443932411	0.0010916982516200025	2.492	0.02710482031739322	0.022467128471284934
10.024	0.0010320020481310805	0.0010611321677466683	2.4960000000000004	0.026948859653669586	0.022332292174533388
10.036	0.001064004096262161	0.0010916982516200025	2.5	0.026793830761486025	0.02219830279249355
10.048	0.001	0.0010916982516200025	2.5040000000000004	0.02663972807406565	0.02206515500564439
10.059999999999999	0.0010320020481310805	0.0010305660838733342	2.508	0.026486546057889897	0.02193284352787695
10.072	0.001064004096262161	0.0010305660838733342	2.5120000000000005	0.026334279212499558	0.021801363106284735
10.084	0.001064004096262161	0.0010611321677466683	2.516	0.026182922070297446	0.021670708520954974
10.096	0.001	0.0011222643354933367	2.5200000000000005	0.026032469196351892	0.021540874584761564
10.107999999999999	0.001064004096262161	0.0010916982516200025	2.524	0.025882915188201825	0.02141185614315896
10.12	0.0010960061443932411	0.0011528304193666708	2.5280000000000005	0.025734254675662514	0.02128364807397772
10.132	0.0011280081925243216	0.0010305660838733342	2.532	0.02558648232063294	0.02115624528722094
10.144	0.0010320020481310805	0.001	2.5360000000000005	0.025439592816903993	0.02102964272486238
10.155999999999999	0.001160010240655402	0.0011222643354933367	2.54	0.02529358088996807	0.02090383536064547
10.168	0.0011280081925243216	0.0011222643354933367	2.5440000000000005	0.02514844129682945	0.020778818199883996
10.18	0.0011920122887864822	0.0010611321677466683	2.548	0.025004168825816346	0.02065458627926346
10.192	0.001064004096262161	0.001	2.5520000000000005	0.024860758296393396	0.020531134666644427
10.203999999999999	0.001	0.001	2.556	0.024718204558976012	0.020408458460866398
10.216	0.0010960061443932411	0.0010305660838733342	2.5600000000000005	0.024576502494745137	0.020286552791553412
10.228	0.001160010240655402	0.0010305660838733342	2.564	0.024435647015463732	0.02016541281892058
10.24	0.001	0.0010916982516200025	2.5680000000000005	0.02429563306329379	0.020045033733582043
10.251999999999999	0.0010320020481310805	0.0010611321677466683	2.572	0.024156455610614996	0.01992541075635992
10.264	0.0010320020481310805	0.0010611321677466683	2.5759999999999996	0.024018109659843925	0.019806539138094652
10.276	0.0010320020481310805	0.001	2.58	0.02388059024325477	0.01968841415945645
10.288	0.0010320020481310805	0.0010611321677466683	2.5839999999999996	0.023743892422800984	0.01957103113075787
10.299999999999999	0.001064004096262161	0.0010305660838733342	2.588	0.023608011289937735	0.019454385391767727
10.312	0.0010960061443932411	0.001	2.5919999999999996	0.02347294196544598	0.019338472311525953
10.324	0.001064004096262161	0.0010916982516200025	2.596	0.023338679599256913	0.01922328728815989
10.336	0.0010320020481310805	0.001183396503240005	2.5999999999999996	0.023205219370278155	0.019108825748701416
10.347999999999999	0.0010320020481310805	0.0010916982516200025	2.604	0.023072556486220305	0.01899508314890564
10.36	0.0010320020481310805	0.0010305660838733342	2.6079999999999997	0.02294068618342517	0.018882054973070144
10.372	0.0010320020481310805	0.0010916982516200025	2.612	0.02280960372669441	0.018769736733856106
10.384	0.001160010240655402	0.0010611321677466683	2.6159999999999997	0.022679304409119812	0.018658123972109746
10.395999999999999	0.0010320020481310805	0.0010916982516200025	2.62	0.02254978355191398	0.018547212256685666
10.408	0.001064004096262161	0.0010305660838733342	2.6239999999999997	0.02242103650424259	0.01843699718427063
10.42	0.0010320020481310805	0.0010305660838733342	2.628	0.022293058643057185	0.018327474379208956
10.432	0.001064004096262161	0.0011528304193666708	2.6319999999999997	0.02216584537292928	0.018218639493328637
10.443999999999999	0.0010960061443932411	0.0011222643354933367	2.636	0.022039392125885314	0.018110488205768854
10.456	0.0010320020481310805	0.0010916982516200025	2.6399999999999997	0.021913694361242683	0.018003016222808324
10.468	0.0010320020481310805	0.0010611321677466683	2.644	0.02178874756544653	0.017896219277694917
10.48	0.0010320020481310805	0.0010305660838733342	2.6479999999999997	0.021664547251907928	0.017790093130476182
10.491999999999999	0.001	0.0010916982516200025	2.652	0.021541088960842482	0.017684633567831114
10.504	0.001064004096262161	0.0011222643354933367	2.6559999999999997	0.021418368259110483	0.01757983640290274
10.516	0.0010320020481310805	0.001	2.66	0.021296380740057432	0.017475697475132113
10.527999999999999	0.001064004096262161	0.001	2.6639999999999997	0.021175122023356103	0.01737221265009284
10.54	0.0010320020481310805	0.0011222643354933367	2.668	0.02105458775484894	0.017269377819327258
10.552	0.001064004096262161	0.0010305660838733342	2.6719999999999997	0.02093477360639203	0.01716718890018305
10.564	0.0010960061443932411	0.0010916982516200025	2.676	0.020815675275699375	0.01706564183565136
10.575999999999999	0.0010320020481310805	0.0010916982516200025	2.6799999999999997	0.0206972884861887	0.016964732594205577
10.588	0.0010320020481310805	0.0010611321677466683	2.684	0.020579608986827622	0.016864457169641408
10.6	0.0010320020481310805	0.0010305660838733342	2.6879999999999997	0.02046263255198123	0.0167648115809177
10.612	0.0010320020481310805	0.001	2.692	0.020346354981260188	0.01666579187199853
10.623999999999999	0.001	0.001	2.6959999999999997	0.02023077209937	0.016567394111695992
10.636	0.0010960061443932411	0.0010611321677466683	2.7	0.020115879755961023	0.016469614393514263
10.648	0.0010320020481310805	0.0010916982516200025	2.7039999999999997	0.02000167382547953	0.01637244883549439
10.66	0.001064004096262161	0.001183396503240005	2.708	0.019888150207019412	0.01627589358006033
10.671999999999999	0.0011280081925243216	0.0010611321677466683	2.7119999999999997	0.019775304824175124	0.016179944793865565
10.684	0.001064004096262161	0.0011222643354933367	2.716	0.01966313362489509	0.0160845986676412
10.696	0.0010960061443932411	0.0010611321677466683	2.7199999999999998	0.019551632581336433	0.015989851416044438
10.708	0.001064004096262161	0.0010305660838733342	2.724	0.019440797689720096	0.015895699277508574
10.719999999999999	0.0010320020481310805	0.0010305660838733342	2.7279999999999998	0.01933062497018734	0.015802138514093428
10.732	0.0011280081925243216	0.0010916982516200025	2.732	0.019221110466656567	0.015709165411337097
10.744	0.0012240143369175627	0.0010611321677466683	2.7360000000000007	0.01911225024668149	0.015616776278108396
10.756	0.0010320020481310805	0.0010305660838733342	2.74	0.019004040401309825	0.015524967446460394
10.767999999999999	0.001064004096262161	0.0010305660838733342	2.7440000000000007	0.018896477044942864	0.015433735271484696
10.78	0.001064004096262161	0.0010305660838733342	2.748	0.01878955631519612	0.015343076131166856
10.792	0.0010320020481310805	0.0010305660838733342	2.7520000000000007	0.018683274372760444	0.01525298642624244
10.804	0.0011280081925243216	0.0011222643354933367	2.7560000000000002	0.018577627401264344	0.015163462580054278
10.815999999999999	0.001064004096262161	0.0010305660838733342	2.7600000000000007	0.018472611607136816	0.01507450103841032
10.828	0.0010320020481310805	0.0010611321677466683	2.7640000000000002	0.018368223219471177	0.014986098269442708
10.84	0.0010320020481310805	0.0010305660838733342	2.7680000000000007	0.018264458489889657	0.014898250763467322
10.852	0.0011280081925243216	0.0010916982516200025	2.7720000000000002	0.018161313692408792	0.014810955032844696
10.863999999999999	0.0010320020481310805	0.0010305660838733342	2.7760000000000007	0.018058785123305627	0.014724207611841351
10.876	0.0010960061443932411	0.0010611321677466683	2.7800000000000002	0.017956869100984794	0.014638005056492341
10.888	0.0010960061443932411	0.0010916982516200025	2.7840000000000007	0.017855561965846145	0.014552343944464408
10.9	0.0010320020481310805	0.0010305660838733342	2.7880000000000003	0.01775486008015357	0.014467220874920226
10.911999999999999	0.0011280081925243216	0.0010611321677466683	2.7920000000000007	0.01765475982790413	0.014382632468383283
10.924	0.0010960061443932411	0.001	2.7960000000000003	0.017555257614698467	0.014298575366603797
10.936	0.0010320020481310805	0.0010305660838733342	2.8000000000000007	0.01745634986761147	0.014215046232425314
10.948	0.001064004096262161	0.0010611321677466683	2.8040000000000003	0.01735803303506426	0.0141320417496523
10.959999999999999	0.001064004096262161	0.0010305660838733342	2.8080000000000007	0.01726030358669637	0.014049558622918366
10.972	0.0010320020481310805	0.0010611321677466683	2.8120000000000003	0.017163158013239255	0.013967593577555636
10.984	0.001064004096262161	0.0011222643354933367	2.8160000000000007	0.01706659282639002	0.013886143359464458
10.996	0.001064004096262161	0.0011222643354933367	2.8200000000000003	0.016970604558686403	0.01380520473498452
			2.8240000000000007	0.016875189763382085	0.013724774490766214
			2.8280000000000003	0.016780345014323017	0.01364484943364324
			2.832	0.016686066905824366	0.01356542639050573
			2.8360000000000003	0.01659235205254818	0.013486502208174267
			2.84	0.016499197089381974	0.013408073753274838
			2.8440000000000003	0.016406598671317673	0.013330137912114244
			2.848	0.016314553473331744	0.013252691590556639
			2.8520000000000003	0.016223058190265555	0.013175731713900577
			2.856	0.016132109536706938	0.01309925522675704
			2.8600000000000003	0.016041704246871975	0.013023259092928039
			2.864	0.015951839074487956	0.01294774029528617
			2.8680000000000003	0.015862510792676646	0.01287269583565474
			2.872	0.015773716193838487	0.012798122734688826
			2.8760000000000003	0.015685452089537397	0.012724018031756885
			2.88	0.01559771531038634	0.01265037878482337
			2.8840000000000003	0.015510502705933373	0.012577202070331712
			2.888	0.015423811144548737	0.012504484983088482
			2.8920000000000003	0.015337637513312158	0.012432224636147862
			2.896	0.015251978717901321	0.012360418160697172
			2.9000000000000004	0.015166831682480512	0.012289062705942856
			2.904	0.015082193349590399	0.012218155438997413
			2.9080000000000004	0.014998060680038054	0.01214769354476683
			2.912	0.014914430652787986	0.0120776742258389
			2.9160000000000004	0.014831300264853488	0.012008094702372102
			2.92	0.01474866653118899	0.011938952211985286
			2.9240000000000004	0.014666526484582727	0.01187024400964794
			2.928	0.014584877175550261	0.011801967367571328
			2.9320000000000004	0.014503715672228561	0.011734119575100004
			2.936	0.014423039060270714	0.011666697938604424
			2.9400000000000004	0.014342844442741275	0.011599699781373797
			2.944	0.0142631289400123	0.011533122443509975
			2.9480000000000004	0.014183889689659824	0.01146696328182174
			2.952	0.014105123846361225	0.01140121966971995
			2.9560000000000004	0.0140268285817929	0.01133588899711319
			2.96	0.013949001084528876	0.011270968670304221
			2.9640000000000004	0.013871638559939666	0.011206456111886927
			2.968	0.013794738230092127	0.011142348760644068
			2.9720000000000004	0.013718297333649501	0.011078644071445532
			2.976	0.013642313125772448	0.011015339515147347
			2.9800000000000004	0.013566782878020319	0.010952432578491201
			2.984	0.013491703878253342	0.01088992076400478
			2.9880000000000004	0.013417073430535106	0.010827801589902434
			2.992	0.013342888855035814	0.01076607258998686
			2.9960000000000004	0.013269147487936048	0.01070473131355101
			3.0	0.013195846681331141	0.010643775325280921
			3.0040000000000004	0.01312298380313601	0.010583202205158938
			3.008	0.013050556236990776	0.010523009548367719
			3.0120000000000005	0.012978561382166676	0.010463194965194687
			3.016	0.012906996653472808	0.010403756080937215
			3.0200000000000005	0.012835859481163163	0.010344690535808311
			3.024	0.01276514731084451	0.01028599598484295
			3.0280000000000005	0.012694857603384506	0.010227670097804946
			3.032	0.012624987834820675	0.010169710559094526
			3.0360000000000005	0.01255553549626963	0.010112115067656247
			3.04	0.012486498093837131	0.010054881336887811
			3.0440000000000005	0.012417873148528422	0.009998007094549153
			3.048	0.012349658196159262	0.00994149008267231
			3.0520000000000005	0.012281850787267436	0.009885328057471724
			3.056	0.012214448487024802	0.009829518789255212
			3.0600000000000005	0.012147448875149843	0.009774060062335391
			3.064	0.01208084954582082	0.009718949674941774
			3.0680000000000005	0.01201464810758926	0.009664185439133284
			3.072	0.011948842183294242	0.009609765180711473
			3.0760000000000005	0.011883429409976887	0.009555686739134116
			3.08	0.011818407438795656	0.009501947967429543
			3.0840000000000005	0.011753773934941848	0.009448546732111252
			3.088	0.011689526577555922	0.009395480913093397
			3.0920000000000005	0.011625663059644013	0.009342748403606417
			3.096	0.011562181087995234	0.009290347110113575
			3.1000000000000005	0.01149907838309918	0.009238274952227711
			3.104	0.011436352679064232	0.009186529862628728
			3.1080000000000005	0.011374001723536066	0.009135109786981458
			3.112	0.011312023277616844	0.00908401268385417
			3.1160000000000005	0.011250415115784791	0.009033236524637452
			3.12	0.011189175025814322	0.008982779293463736
			3.1240000000000006	0.011128300808696517	0.008932638987127203
			3.128	0.01106779027856029	0.008882813615004332
			3.1320000000000006	0.011007641262593747	0.008833301198974769
			3.136	0.010947851600966323	0.008784099773342924
			3.1400000000000006	0.01088841914675107	0.008735207384759771
			3.144	0.010829341765847714	0.008686622092145463
			3.1480000000000006	0.010770617336905885	0.008638341966612131
			3.152	0.010712243751249073	0.008590365091387402
			3.1560000000000006	0.010654218912798784	0.008542689561738238
			3.16	0.010596540737999403	0.008495313484895364
			3.1640000000000006	0.01053920715574326	0.008448234979978073
			3.168	0.010482216107296341	0.00840145217791961
			3.1720000000000006	0.010425565546224317	0.008354963221392911
			3.176	0.010369253438319095	0.008308766264736919
			3.1800000000000006	0.010313277761525734	0.00826285947388325
			3.184	0.010257636505869902	0.008217241026283458
			3.1880000000000006	0.010202327673385594	0.008171909110836569
			3.192	0.010147349278043533	0.008126861927817305
			3.1960000000000006	0.0100926993456797	0.008082097688804522
			3.2	0.010038375913924594	0.008037614616610282
			3.2040000000000006	0.009984377032132633	0.007993410945209244
			3.208	0.00993070076131223	0.007949484919668603
			3.2120000000000006	0.009877345174056057	0.007905834796078367
			3.216	0.009824308354471949	0.007862458841482164
			3.2200000000000006	0.009771588398113984	0.007819355333808405
			3.224	0.009719183411914224	0.007776522561801953
			3.2280000000000006	0.009667091514114646	0.007733958824956139
			3.232	0.009615310834199607	0.007691662433445322
			3.2360000000000007	0.009563839512828666	0.007649631708057691
			3.24	0.009512675701769866	0.007607864980128732
			3.2440000000000007	0.009461817563833269	0.007566360591474845
			3.248	0.009411263272805108	0.007525116894327637
			3.2520000000000007	0.009361011013382093	0.007484132251268404
			3.2560000000000002	0.009311058981106336	0.007443405035163188
			3.2600000000000007	0.009261405382300449	0.007402933629098142
			3.2640000000000002	0.009212048434003254	0.007362716426315362
			3.2680000000000007	0.009162986363905633	0.00732275183014907
			3.2720000000000002	0.009114217410287014	0.007283038253962257
			3.2760000000000007	0.009065739821951996	0.007243574121083655
			3.2800000000000002	0.009017551858167567	0.007204357864745183
			3.2840000000000007	0.008969651788600524	0.007165387928019695
			3.2880000000000003	0.008922037893255377	0.007126662763759236
			3.2920000000000007	0.008874708462412582	0.007088180834533526
			3.2960000000000003	0.00882766179656714	0.007049940612569028
			3.3000000000000007	0.008780896206367564	0.007011940579688198
			3.3040000000000003	0.00873441001255527	0.006974179227249285
			3.3080000000000007	0.008688201545904186	0.006936655056086381
			3.3120000000000003	0.008642269147160915	0.0068993665764499525
			3.3160000000000007	0.008596611166985058	0.006862312307947641
			3.3200000000000003	0.00855122596589009	0.006825490779485552
			3.3240000000000007	0.00850611191418437	0.006788900529209786
			3.3280000000000003	0.00846126739191276	0.006752540104448463
			3.3320000000000007	0.00841669078879832	0.00671640806165399
			3.3360000000000003	0.008372380504184606	0.006680502966345826
			3.3400000000000007	0.00832833494697808	0.006644823393053427
			3.3440000000000003	0.008284552535591086	0.006609367925259776
			3.348	0.008241031697884992	0.006574135155345032
			3.3520000000000003	0.008197770871113716	0.0065391236845307125
			3.356	0.00815476850186771	0.006504332122824174
			3.3600000000000003	0.008112023046018059	0.006469759088963346
			3.364	0.008069532968661142	0.006435403210361996
			3.3680000000000003	0.008027296744063423	0.0064012631230551545
			3.372	0.00798531285560676	0.006367337471645012
			3.3760000000000003	0.00794357979573384	0.00633362490924708
			3.38	0.007902096065894149	0.006300124097436746
			3.3840000000000003	0.00786086017649008	0.0062668337061961045
			3.388	0.007819870646823511	0.006233752413861187
			3.3920000000000003	0.007779126005042579	0.006200878907069458
			3.396	0.007738624788088867	0.006168211880707707
			3.4000000000000004	0.007698365541644845	0.006135750037860192
			3.404	0.007658346820081683	0.006103492089757214
			3.4080000000000004	0.007618567186407279	0.006071436755723861
			3.412	0.007579025212214741	0.006039582763129265
			3.4160000000000004	0.007539719477631005	0.00600792884733599
			3.42	0.007500648571265954	0.005976473751649888
			3.4240000000000004	0.007461811090161623	0.005945216227270161
			3.428	0.007423205639741933	0.005914155033239819
			3.4320000000000004	0.007384830833762516	0.005883288936396381
			3.436	0.007346685294261025	0.0058526167113229464
			3.4400000000000004	0.007308767651507574	0.005822137140299517
			3.444	0.007271076543955626	0.005791849013254678
			3.4480000000000004	0.007233610618193049	0.005761751127717524
			3.452	0.0071963685288935425	0.00573184228876998
			3.4560000000000004	0.0071593489387683255	0.005702121308999266
			3.46	0.007122550518518116	0.005672587008450868
			3.4640000000000004	0.0070859719467853965	0.005643238214581586
			3.468	0.0070496119101069845	0.005614073762213074
			3.4720000000000004	0.00701346910286682	0.005585092493485508
			3.476	0.0069775422272491585	0.005556293257811676
			3.4800000000000004	0.006941829993191886	0.005527674911831248
			3.484	0.006906331118340273	0.0054992363193654276
			3.4880000000000004	0.006871044328000862	0.0054709763513718064
			3.492	0.006835968355095755	0.005442893885899577
			3.4960000000000004	0.006801101940117047	0.00541498780804495
			3.5	0.0067664438310816805	0.005387257009906932
			3.5040000000000004	0.006731992783486409	0.005359700390543302
			3.508	0.006697747560263177	0.005332316855926949
			3.5120000000000005	0.006663706931734655	0.005305105318902372
			3.516	0.006629869675570099	0.005278064699142596
			3.5200000000000005	0.006596234576741457	0.005251193923106218
			3.524	0.006562800427479761	0.0052244919239948255
			3.5280000000000005	0.006529566027231704	0.005197957641710617
			3.532	0.006496530182616606	0.005171590022814344
			3.5360000000000005	0.006463691707383482	0.005145388020483453
			3.54	0.006431049422368527	0.005119350594470564
			3.5440000000000005	0.006398602155452689	0.0050934767110621315
			3.548	0.006366348741519669	0.005067765343037448
			3.5520000000000005	0.006334288022414002	0.005042215469627814
			3.556	0.006302418846899541	0.0050168260764760705
			3.5600000000000005	0.0062707400706180525	0.004991596155596258
			3.564	0.00623925055604819	0.004966524705333672
			3.5680000000000005	0.006207949172464594	0.004941610730325032
			3.572	0.00617683479589732	0.004916853241459012
			3.5760000000000005	0.006145906309091469	0.004892251255836938
			3.58	0.006115162601467069	0.004867803796733794
			3.5840000000000005	0.0060846025690791975	0.004843509893559417
			3.588	0.006054225114578357	0.0048193685818199924
			3.5920000000000005	0.006024029147171024	0.004795378903079736
			3.596	0.00599401358258055	0.004771539904922866
			3.6000000000000005	0.005964177343008153	0.004747850640915761
			3.604	0.005934519357094292	0.004724310170569438
			3.6080000000000005	0.005905038559880118	0.00470091755930214
			3.612	0.00587573389276931	0.004677671878402314
			3.6160000000000005	0.005846604303489989	0.004654572204991658
			3.62	0.0058176487460570095	0.004631617621988561
			3.6240000000000006	0.005788866180734323	0.004608807218071626
			3.628	0.00576025557399771	0.004586140087643541
			3.6320000000000006	0.005731815898497626	0.004563615330795085
			3.636	0.0057035461330223235	0.004541232053269437
			3.6400000000000006	0.005675445262461183	0.004518989366426642
			3.644	0.005647512277768279	0.004496886387208354
			3.6480000000000006	0.005619746175926104	0.0044749222381027624
			3.652	0.005592145959909604	0.004453096047109767
			3.6560000000000006	0.00556471063865033	0.004431406947706339
			3.66	0.005537439227000902	0.0044098540788121525
			3.6640000000000006	0.005510330745699569	0.004388436584755349
			3.668	0.00548338422133512	0.004367153615238627
			3.6720000000000006	0.005456598686311859	0.0043460043253054255
			3.676	0.005429973178814925	0.004324987875306425
			3.6800000000000006	0.005403506742775696	0.004304103430866176
			3.684	0.0053771984278375125	0.004283350162850006
			3.6880000000000006	0.005351047289321511	0.004262727247331071
			3.692	0.005325052388192723	0.004242233865557678
			3.6960000000000006	0.005299212791026349	0.004221869203920741
			3.7	0.005273527569974257	0.004201632453921519
			3.7040000000000006	0.005247995802731624	0.004181522812139481
			3.708	0.00522261657250388	0.004161539480200453
			3.7120000000000006	0.005197388967973718	0.004141681664744864
			3.716	0.005172312083268442	0.004121948577396313
			3.7200000000000006	0.005147385017927367	0.004102339434730207
			3.724	0.005122606876869555	0.004082853458242717
			3.7280000000000006	0.005097976770361609	0.004063489874319825
			3.732	0.005073493813985787	0.004044247914206635
			3.7360000000000007	0.005049157128608181	0.004025126813976838
			3.74	0.005024965840347212	0.004006125814502404
			3.7440000000000007	0.005000919080542196	0.003987244161423417
			3.748	0.004977015985722192	0.003968481105118153
			3.7520000000000007	0.004953255697574973	0.003949835900673293
			3.7560000000000002	0.004929637362916215	0.003931307807854376
			3.7600000000000007	0.004906160133658856	0.00391289609107638
			3.7640000000000002	0.00488282316678266	0.0038946000193745608
			3.7680000000000007	0.004859625624303908	0.0038764188663753764
			3.7720000000000002	0.004836566673245359	0.0038583519102677074
			3.7760000000000007	0.0048136454856062836	0.003840398433774154
			3.7800000000000002	0.004790861238332791	0.003822557724122589
			3.7840000000000007	0.0047682131132882125	0.003804829073017838
			3.7880000000000003	0.004745700297223787	0.003787211776613583
			3.7920000000000007	0.004723321981749399	0.0037697051354843936
			3.7960000000000003	0.004701077363304608	0.003752308454597984
			3.8000000000000007	0.004678965643129737	0.003735021043287596
			3.8040000000000003	0.004656986027237242	0.0037178422152245975
			3.8080000000000007	0.004635137726383172	0.0037007712883912183
			3.8120000000000003	0.00461341995603883	0.0036838075850535
			3.8160000000000007	0.004591831936362612	0.0036669504317343436
			3.8200000000000003	0.004570372892172009	0.003650199159186827
			3.8240000000000007	0.004549042052915743	0.0036335531023675882
			3.8280000000000003	0.004527838652646143	0.003617011600410453
			3.8320000000000007	0.004506761929991593	0.0036005739966001767
			3.8360000000000003	0.004485811128129238	0.003584239638346392
			3.8400000000000007	0.004464985494757764	0.0035680078771576813
			3.8440000000000003	0.0044442842820704275	0.003551878068615849
			3.8480000000000008	0.004423706746728166	0.003535849572350312
			3.8520000000000003	0.004403252149832934	0.0035199217520127148
			3.856	0.004382919756901158	0.003504093975251626
			3.8600000000000003	0.00436270883783735	0.0034883656136874552
			3.864	0.004342618666907924	0.003472736042887506
			3.8680000000000003	0.004322648522715108	0.003457204642341173
			3.872	0.004302797688171052	0.003441770795435323
			3.8760000000000003	0.004283065450472069	0.0034264338894297937
			3.88	0.0042634511010730645	0.0034111933154330996
			3.8840000000000003	0.004243953935662051	0.0033960484683782126
			3.888	0.0042245732541349125	0.0033809987469985915
			3.8920000000000003	0.004205308360570205	0.003366043553804267
			3.896	0.00418615856320423	0.0033511822950581514
			3.9000000000000004	0.004167123174406133	0.0033364143807524446
			3.904	0.004148201510653265	0.00332173922458523
			3.9080000000000004	0.004129392892506597	0.00330715624393718
			3.912	0.004110696644586362	0.003292664859848439
			3.9160000000000004	0.0040921120955477565	0.003278264496995626
			3.92	0.004073638578056885	0.0032639545836690084
			3.9240000000000004	0.004055275428766758	0.003249734551749785
			3.928	0.0040370219882934905	0.0032356038366875583
			3.9320000000000004	0.00401887760119262	0.0032215618774778837
			3.936	0.004000841615935573	0.0032076081166400408
			3.9400000000000004	0.00398291338488627	0.00319374200019486
			3.944	0.003965092264277871	0.003179962977642761
			3.9480000000000004	0.0039473776141896455	0.0031662705019418736
			3.952	0.003929768798524029	0.003152664029486337
			3.9560000000000004	0.0039122651849837296	0.0031391430200847057
			3.96	0.003894866145049081	0.003125706936938513
			3.9640000000000004	0.003877571053955422	0.00311235524662095
			3.968	0.0038603792906707055	0.003099087419055699
			3.9720000000000004	0.0038432902378731618	0.0030859029274958754
			3.976	0.003826303281929166	0.0030728012485031304
			3.9800000000000004	0.0038094178128711674	0.0030597818619268534
			3.984	0.0037926332243758245	0.0030468442508835448
			3.9880000000000004	0.0037759489137422033	0.0030339879017362605
			3.992	0.00375936428187015	0.0030212123040742607
			3.9960000000000004	0.0037428787332387725	0.0030085169506927105
			4.0	0.00372649167588507	0.0029959013375725663
			4.0040000000000004	0.0037102025213826477	0.002983364963860554
			4.008	0.003694010684820626	0.002970907331849292
			4.0120000000000005	0.0036779155847825986	0.0029585279469575222
			4.016	0.003661916643325792	0.002946226317710488
			4.0200000000000005	0.0036460132859602768	0.0029340019557204076
			4.024	0.003630204941628374	0.002921854375667098
			4.0280000000000005	0.003614491042684116	0.002909783095278692
			4.032	0.0035988710248728954	0.002897787635312514
			4.0360000000000005	0.0035833443273111725	0.002885867519536024
			4.04	0.0035679103924663646	0.00287402227470794
			4.0440000000000005	0.0035525686661368036	0.002862251430559427
			4.048	0.0035373185974318477	0.0028505545197754435
			4.0520000000000005	0.0035221596387520946	0.0028389310779761744
			4.056	0.0035070912457697235	0.0028273806436986066
			4.0600000000000005	0.0034921128774089405	0.0028159027583782
			4.064	0.003477223995826568	0.00280449696633069
			4.0680000000000005	0.0034624240663927003	0.002793162814733984
			4.072	0.0034477125576715447	0.002781899853610201
			4.0760000000000005	0.0034330889414023007	0.0027707076358077874
			4.08	0.003418552692480227	0.002759585716983787
			4.0840000000000005	0.003404103288937753	0.002748533655586174
			4.088	0.003389740211925767	0.0027375510128363504
			4.0920000000000005	0.003375462945694952	0.002726637352711698
			4.096	0.0033612709775773047	0.002715792241928298
			4.1000000000000005	0.003347163797967685	0.0027050152499237005
			4.104	0.0033331409003055563	0.0026943059488398514
			4.1080000000000005	0.0033192017810567674	0.002683663913506093
			4.112	0.003305345939695485	0.0026730887214222953
			4.1160000000000005	0.003291572878686215	0.0026625799527420693
			4.12	0.0032778821034659487	0.0026521371902561135
			4.1240000000000006	0.003264273122426381	0.0026417600193756356
			4.128	0.0032507454468962867	0.002631448028115905
			4.132000000000001	0.003237298591123945	0.002621200807079888
			4.136	0.0032239320722597243	0.0026110179494420035
			4.140000000000001	0.003210645410338715	0.0026008990509319542
			4.144	0.0031974381282635265	0.0025908437098187027
			4.148000000000001	0.003184309751787123	0.002580851526894497
			4.152	0.0031712598094958276	0.0025709221054590393
			4.156000000000001	0.0031582878327923608	0.002561055051303723
			4.16	0.003145393355879045	0.0025512499726959965
			4.164000000000001	0.003132575915741057	0.0025415064803637963
			4.168	0.0031198350521298122	0.0025318241874801055
			4.172000000000001	0.0031071703075464356	0.002522202709647586
			4.176	0.0030945812272253326	0.002512641664883326
			4.180000000000001	0.00308206735911786	0.002503140673603665
			4.184	0.0030696282538761025	0.0024936993586091396
			4.188000000000001	0.003057263464836714	0.002484317345069485
			4.192	0.003044972548004912	0.002474994260508781
			4.196000000000001	0.0030327550620385005	0.0024657297347906405
			4.2	0.003020610568232053	0.0024565234001035314
			4.204000000000001	0.0030085386305011316	0.002447374890946162
			4.208	0.002996538815366656	0.0024382838441129803
			4.212000000000001	0.002984610691939309	0.0024292498986797457
			4.216	0.002972753831904094	0.0024202726959892083
			4.220000000000001	0.002960967809504924	0.0024113518796368616
			4.224	0.002949252201529364	0.0024024870954568
			4.228000000000001	0.002937606587293411	0.0023936779915076497
			4.232	0.0029260305486264	0.002384924218058612
			4.236000000000001	0.002914523669855983	0.0023762254275755523
			4.24	0.0029030855377932124	0.002367581274707235
			4.244000000000001	0.002891715741717684	0.0023589914162715797
			4.248	0.002880413873362816	0.0023504555112420678
			4.252000000000001	0.0028691795269011637	0.0023419732207341773
			4.256	0.002858012298929868	0.0023335442079919465
			4.260000000000001	0.002846911788456149	0.002325168138374593
			4.264	0.002835877596882931	0.0023168446793432372
			4.268000000000001	0.0028249093279945053	0.0023085735004476906
			4.272	0.0028140065879423267	0.0023003542733133486
			4.276000000000001	0.002803168985230845	0.0022921866716281393
			4.28	0.002792396130703474	0.002284070371129583
			4.284000000000001	0.002781687637528599	0.002276005049591904
			4.288	0.0027710431211856934	0.002267990386813257
			4.292000000000001	0.00276046219945151	0.0022600260646029892
			4.296	0.0027499444923863576	0.0022521117667690348
			4.300000000000001	0.0027394896223204546	0.0022442471791053395
			4.304	0.0027290972138403766	0.0022364319893794036
			4.308000000000001	0.002718766893775559	0.00222866588731987
			4.312	0.0027084982911849196	0.0022209485646042222
			4.316000000000001	0.002698291037343515	0.002213279714846528
			4.32	0.0026881447657293245	0.0022056590335852904
			4.324000000000001	0.002678059112010065	0.0021980862182713473
			4.328	0.002668033714030132	0.00219056096825587
			4.332000000000001	0.002658068211797573	0.002183082984778417
			4.336	0.0026481622474711828	0.0021756519709550887
			4.340000000000001	0.002638315465347631	0.0021682676317667177
			4.344	0.002628527511848712	0.0021609296740471825
			4.348000000000001	0.0026187980355086337	0.0021536378064717426
			4.352	0.0026091266869614008	0.0021463917395454966
			4.356000000000001	0.0025995131189282704	0.0021391911855918704
			4.36	0.0025899569862052867	0.0021320358587412066
			4.364	0.0025804579456508757	0.002124925474919411
			4.368	0.0025710156561735277	0.0021178597518366734
			4.372	0.002561629778719557	0.0021108384089762668
			4.376	0.0025522999762609124	0.0021038611675834027
			4.38	0.0025430259137830926	0.002096927750654171
			4.384	0.0025338072582730977	0.002090037882924535
			4.388	0.0025246436787074882	0.002083191290859413
			4.392	0.0025155348460404892	0.0020763877026418074
			4.396	0.002506480433192175	0.0020696268481620256
			4.4	0.0024974801150367282	0.0020629084590069423
			4.404	0.002488533568390767	0.0020562322684493607
			4.408	0.0024796404720017276	0.002049598011437401
			4.412	0.002470800506536349	0.002043005424584002
			4.416	0.002462013354569184	0.0020364542461564434
			4.42	0.002453278700571224	0.0020299442160659677
			4.424	0.0024445962308985445	0.002023475075857448
			4.428	0.0024359656337810684	0.002017046568699132
			4.432	0.002427386599311346	0.0020106584393724393
			4.436	0.0024188588194334506	0.0020043104342618357
			4.44	0.0024103819879318935	0.0019980023013447586
			4.444	0.00240195580042065	0.001991733790181616
			4.448	0.002393579954332214	0.0019855046519058383
			4.452	0.00238525414890674	0.0019793146392140084
			4.456	0.002376978085181243	0.0019731635063560257
			4.46	0.0023687514659788637	0.0019670510091253732
			4.464	0.0023605739958981937	0.0019609769048493965
			4.468	0.002352445381302676	0.0019549409523796943
			4.472	0.002344365330310048	0.0019489429120825236
			4.476	0.0023363335527818788	0.0019429825458293004
			4.48	0.002328349760313131	0.0019370596169871368
			4.484	0.0023204136662218237	0.0019311738904094536
			4.488	0.00231252498553872	0.001925325132426637
			4.492	0.002304683434997113	0.00191951311083677
			4.496	0.002296888733022635	0.0019137375948964056
			4.5	0.0022891405997231664	0.0019079983553114133
			4.5040000000000004	0.0022814387568787647	0.001902295164227869
			4.508	0.0022737829279316944	0.001896627795223018
			4.5120000000000005	0.002266172837976481	0.0018909960232962723
			4.516	0.0022586082137500494	0.0018853996248602942
			4.5200000000000005	0.002251088783621902	0.0018798383777321051
			4.524	0.002243614277584379	0.0018743120611242742
			4.5280000000000005	0.0022361844272429455	0.001868820455636147
			4.532	0.002228798965806572	0.00186336334324514
			4.5360000000000005	0.002221457628078137	0.00185794050729808
			4.54	0.00221416015044492	0.0018525517325026074
			4.5440000000000005	0.002206906270869124	0.0018471968049186241
			4.548	0.0021996957288784756	0.0018418755119498052
			4.5520000000000005	0.0021925282655568595	0.0018365876423351516
			4.556	0.0021854036235350385	0.0018313329861406136
			4.5600000000000005	0.0021783215469813938	0.0018261113347507415
			4.564	0.002171281781592754	0.0018209224808604187
			4.5680000000000005	0.0021642840745852527	0.0018157662184666197
			4.572	0.0021573281746852576	0.0018106423428602386
			4.5760000000000005	0.002150413832120345	0.001805550650617957
			4.58	0.002143540798610332	0.0018004909395941736
			4.5840000000000005	0.0021367088273583604	0.0017954630089129719
			4.588	0.0021299176730420386	0.0017904666589601522
			4.5920000000000005	0.002123167091804623	0.0017855016913752998
			4.596	0.002116456841246276	0.001780567909043918
			4.6000000000000005	0.0021097866804153454	0.001775665116089592
			4.604	0.002103156369799729	0.0017707931178662258
			4.6080000000000005	0.002096565671318258	0.0017659517209502981
			4.612	0.0020900143483121637	0.0017611407331332009
			4.6160000000000005	0.002083502165536564	0.0017563599634135916
			4.62	0.0020770288891520322	0.0017516092219898257
			4.6240000000000006	0.0020705942867161845	0.0017468883202524086
			4.628	0.0020641981271753464	0.0017421970707765162
			4.632000000000001	0.0020578401808562484	0.0017375352873145481
			4.636	0.002051520219457781	0.0017329027847887393
			4.640000000000001	0.0020452380160427977	0.0017282993792838053
			4.644	0.002038993345029968	0.0017237248880396482
			4.648000000000001	0.002032785982185668	0.0017191791294440934
			4.652	0.0020266157046159436	0.0017146619230256864
			4.656000000000001	0.002020482290758491	0.001710173089446521
			4.66	0.002014385520374716	0.001705712450495128
			4.664000000000001	0.00200832517454181	0.001701279829079388
			4.668	0.0020023010356449043	0.0016968750492195143
			4.672000000000001	0.001996312887369242	0.0016924979360410553
			4.676	0.001990360514692425	0.0016881483157679582
			4.680000000000001	0.0019844437038766772	0.0016838260157156664
			4.684	0.0019785622424611836	0.0016795308642842668
			4.688000000000001	0.0019727159192544533	0.0016752626909516738
			4.692	0.0019669045243267368	0.001671021326266862
			4.696000000000001	0.0019611278490024903	0.0016668066018431375
			4.7	0.001955385685852883	0.0016626183503514538
			4.704000000000001	0.0019496778286883427	0.001658456405513766
			4.708	0.001944004072551162	0.0016543206020964356
			4.712000000000001	0.0019383642137081269	0.0016502107759036604
			4.716	0.0019327580496432142	0.0016461267637709676
			4.720000000000001	0.001927185379050305	0.0016420684035587246
			4.724	0.0019216460018259712	0.0016380355341457124
			4.728000000000001	0.0019161397190622766	0.00163402799542272
			4.732	0.0019106663330396463	0.0016300456282861944
			4.736000000000001	0.001905225647219756	0.0016260882746319191
			4.74	0.0018998174662384856	0.0016221557773487421
			4.744000000000001	0.001894441595898893	0.0016182479803123328
			4.748	0.0018890978431642513	0.0016143647283789891
			4.752000000000001	0.00188378601615111	0.0016105058673794746
			4.756	0.0018785059241224079	0.0016066712441128992
			4.760000000000001	0.0018732573774806224	0.0016028607063406355
			4.764	0.0018680401877609653	0.0015990741027802793
			4.768000000000001	0.0018628541676246081	0.0015953112830996343
			4.772	0.0018576991308519655	0.0015915720979107562
			4.776000000000001	0.0018525748923359957	0.0015878563987640096
			4.78	0.0018474812680755676	0.0015841640381421837
			4.784000000000001	0.0018424180751688405	0.0015804948694546294
			4.788	0.0018373851318067083	0.0015768487470314446
			4.792000000000001	0.0018323822572662595	0.0015732255261176856
			4.796	0.0018274092719042997	0.0015696250628676254
			4.800000000000001	0.0018224659971508897	0.0015660472143390395
			4.804	0.0018175522555029426	0.001562491838487532
			4.808000000000001	0.001812667870517844	0.001558958794160895
			4.812	0.0018078126668071193	0.0015554479410935097
			4.816000000000001	0.0018029864700301332	0.0015519591399007684
			4.82	0.0017981891068878358	0.0015484922520735515
			4.824000000000001	0.0017934204051165289	0.00154504713997272
			4.828	0.0017886801934816933	0.001541623666823656
			4.832000000000001	0.0017839683017718264	0.0015382216967108294
			4.836	0.0017792845607923445	0.0015348410945724062
			4.840000000000001	0.0017746288023594938	0.001531481726194881
			4.844	0.001770000859294324	0.0015281434582077535
			4.848000000000001	0.0017654005654166717	0.001524826158078229
			4.852	0.001760827755539208	0.0015215296941059621
			4.856000000000001	0.0017562822654614927	0.0015182539354178213
			4.86	0.0017517639319640892	0.0015149987519627018
			4.864000000000001	0.0017472725928026982	0.0015117640145063515
			4.868	0.0017428080867023317	0.0015085495946262524
			4.872000000000001	0.0017383702533515246	0.00150535536470651
			4.876	0.0017339589333965756	0.001502181197932798
			4.88	0.001729573968435828	0.0014990269682873152
			4.884	0.0017252152010139763	0.001495892550543785
			4.888	0.0017208824746164225	0.0014927778202624875
			4.892	0.0017165756336636423	0.0014896826537853134
			4.896	0.001712294523505613	0.0014866069282308588
			4.9	0.001708038990416246	0.001483550521489544
			4.904	0.0017038088815878806	0.0014805133122187673
			4.908	0.001699604045125785	0.0014774951798380866
			4.912	0.001695424330042711	0.0014744960045244338
			4.916	0.0016912695862534677	0.001471515667207355
			4.92	0.0016871396645695325	0.0014685540495642862
			4.924	0.001683034416693695	0.0014656110340158525
			4.928	0.0016789536952147343	0.0014626865037212055
			4.932	0.0016748973536021184	0.0014597803425733758
			4.936	0.0016708652462007528	0.0014568924351946743
			4.94	0.0016668572282257403	0.0014540226669321021
			4.944	0.0016628731557571906	0.0014511709238528038
			4.948	0.001658912885735045	0.0014483370927395422
			4.952	0.0016549762759539468	0.0014455210610862064
			4.956	0.0016510631850581267	0.0014427227170933402
			4.96	0.0016471734725363363	0.0014399419496637098
			4.964	0.0016433069987167924	0.0014371786483978848
			4.968	0.001639463624762172	0.0014344327035898646
			4.972	0.0016356432126646192	0.0014317040062227157
			4.976	0.0016318456252407928	0.0014289924479642486
			4.98	0.0016280707261269395	0.001426297921162713
			4.984	0.001624318379774	0.0014236203188425257
			4.988	0.0016205884514427355	0.0014209595347000233
			4.992	0.0016168808071988978	0.0014183154630992437
			4.996	0.0016131953139084112	0.0014156879990677284
			5.0	0.001609531839232601	0.001413077038292358
			5.0040000000000004	0.001605890251623432	0.0014104824771152093
			5.008	0.0016022704203187943	0.0014079042125294424
			5.0120000000000005	0.001598672215337799	0.0014053421421752065
			5.016	0.0015950955074761197	0.0014027961643355827
			5.0200000000000005	0.0015915401683013431	0.001400266177932539
			5.024	0.001588006070148368	0.0013977520825229216
			5.0280000000000005	0.0015844930861148116	0.001395253778294465
			5.032	0.0015810010900564597	0.0013927711660618332
			5.0360000000000005	0.0015775299565827321	0.0013903041472626766
			5.04	0.0015740795610521834	0.0013878526239537222
			5.0440000000000005	0.0015706497795680255	0.0013854164988068834
			5.048	0.0015672404889736807	0.0013829956751054003
			5.0520000000000005	0.0015638515668483556	0.0013805900567399924
			5.056	0.001560482891502651	0.0013781995482050518
			5.0600000000000005	0.001557134341974185	0.0013758240545948416
			5.064	0.0015538057980232578	0.0013734634815997385
			5.0680000000000005	0.001550497140128526	0.0013711177355024797
			5.072	0.0015472082494827175	0.001368786723174449
			5.0760000000000005	0.00154393900798836	0.001366470352071975
			5.08	0.0015406892982535456	0.001364168530232658
			5.0840000000000005	0.0015374590035877093	0.0013618811662717198
			5.088	0.001534248007997446	0.0013596081693783772
			5.0920000000000005	0.001531056196182339	0.001357349449312233
			5.096	0.0015278834535308239	0.0013551049163996955
			5.1000000000000005	0.0015247296661160708	0.0013528744815304175
			5.104	0.0015215947206918957	0.0013506580561537616
			5.1080000000000005	0.001518478504688691	0.001348455552275279
			5.112	0.0015153809062093868	0.0013462668824532227
			5.1160000000000005	0.0015123018140254293	0.001344091959795068
			5.12	0.0015092411175727913	0.0013419306979540716
			5.1240000000000006	0.0015061987069479956	0.0013397830111258361
			5.128	0.0015031744729041769	0.001337648814044909
			5.132000000000001	0.0015001683068471504	0.0013355280219813934
			5.136	0.00149718010083152	0.001333420550737586
			5.140000000000001	0.0014942097475567954	0.0013313263166446346
			5.144	0.0014912571403635456	0.0013292452365592168
			5.148000000000001	0.0014883221732295633	0.0013271772278602369
			5.152	0.0014854047407660616	0.0013251222084455475
			5.156000000000001	0.0014825047382138884	0.0013230800967286899
			5.16	0.0014796220614397646	0.0013210508116356554
			5.164000000000001	0.0014767566069325449	0.0013190342726016643
			5.168	0.0014739082717995019	0.001317030399567971
			5.172000000000001	0.0014710769537626288	0.001315039112978682
			5.176	0.001468262551154971	0.0013130603337775998
			5.180000000000001	0.0014654649629169706	0.0013110939834050821
			5.184	0.001462684088592843	0.0013091399837949274
			5.188000000000001	0.0014599198283269633	0.0013071982573712698
			5.192	0.0014571720828602866	0.0013052687270455028
			5.196000000000001	0.0014544407535267809	0.0013033513162132183
			5.2	0.001451725742249884	0.001301445948751165
			5.204000000000001	0.0014490269515389826	0.0012995525490142254
			5.208	0.0014463442844859114	0.0012976710418324154
			5.212000000000001	0.0014436776447614742	0.001295801352507895
			5.216	0.0014410269366119826	0.0012939434068120082
			5.220000000000001	0.00143839206485582	0.0012920971309823323
			5.224	0.001435772934880023	0.001290262451719752
			5.228000000000001	0.001433169452636884	0.0012884392961855465
			5.232	0.0014305815246405732	0.0012866275919985004
			5.236000000000001	0.001428009057963784	0.0012848272672320276
			5.24	0.0014254519602343936	0.0012830382504113193
			5.244000000000001	0.0014229101396321482	0.0012812604705105023
			5.248	0.0014203835048853643	0.0012794938569498221
			5.252000000000001	0.0014178719652676519	0.0012777383395928385
			5.256	0.0014153754305946593	0.0012759938487436446
			5.260000000000001	0.0014128938112208276	0.0012742603151440954
			5.264	0.0014104270180361816	0.0012725376699710624
			5.268000000000001	0.0014079749624631196	0.0012708258448336964
			5.272	0.0014055375564532438	0.0012691247717707185
			5.276000000000001	0.0014031147124841867	0.001267434383247716
			5.28	0.0014007063435564804	0.0012657546121544654
			5.284000000000001	0.001398312363190421	0.0012640853918022656
			5.288	0.0013959326854229748	0.0012624266559212913
			5.292000000000001	0.00139356722480468	0.0012607783386579619
			5.296	0.001391215896396589	0.0012591403745723273
			5.300000000000001	0.001388878615767211	0.0012575126986354695
			5.304	0.001386555298989483	0.0012558952462269207
			5.308000000000001	0.0013842458626377565	0.0012542879531320975
			5.312	0.0013819502237848009	0.001252690755539754
			5.316000000000001	0.001379668299998826	0.0012511035900394439
			5.32	0.0013774000093405225	0.0012495263936190084
			5.324000000000001	0.0013751452703601196	0.0012479591036620697
			5.328	0.0013729040020944592	0.0012464016579455477
			5.332000000000001	0.0013706761240640905	0.0012448539946371888
			5.336	0.0013684615562703788	0.001243316052293113
			5.340000000000001	0.0013662602191926334	0.0012417877698553711
			5.344	0.0013640720337852518	0.0012402690866495233
			5.348000000000001	0.001361896921474882	0.0012387599423822288
			5.352	0.0013597348041576008	0.0012372602771388546
			5.356000000000001	0.0013575856041961086	0.0012357700313810926
			5.36	0.0013554492444169427	0.0012342891459446012
			5.364000000000001	0.0013533256481077051	0.0012328175620366498
			5.368	0.0013512147390143093	0.001231355221233792
			5.372000000000001	0.0013491164413382396	0.0012299020654795404
			5.376	0.0013470306797338343	0.0012284580370820644
			5.380000000000001	0.001344957379305572	0.0012270230787118995
			5.384	0.0013428964656053927	0.0012255971333996704
			5.388000000000001	0.0013408478646300135	0.0012241801445338292
			5.392	0.0013388115028182817	0.0012227720558584108
			5.396	0.0013367873070485247	0.0012213728114707945
			5.4	0.0013347752046359302	0.0012199823558194888
			5.404	0.0013327751233299333	0.0012186006337019236
			5.408	0.001330786991311623	0.0012172275902622598
			5.412	0.001328810737191164	0.0012158631709892113
			5.416	0.0013268462900052306	0.00121450732171388
			5.42	0.0013248935792144639	0.0012131599886076063
			5.424	0.001322952534700931	0.0012118211181798306
			5.428	0.001321023086765616	0.0012104906572759726
			5.432	0.0013191051661259085	0.0012091685530753167
			5.436	0.001317198703913125	0.0012078547530889197
			5.44	0.001315303631670026	0.0012065492051575226
			5.444	0.0013134198813483683	0.0012052518574494828
			5.448	0.001311547385306451	0.0012039626584587145
			5.452	0.0013096860763066966	0.0012026815570026458
			5.456	0.0013078358875132277	0.0012014085022201844
			5.46	0.0013059967524894742	0.0012001434435697006
			5.464	0.0013041686051957833	0.0011988863308270183
			5.468	0.00130235137998705	0.0011976371140834238
			5.472	0.0013005450116103595	0.0011963957437436821
			5.476	0.0012987494352026435	0.0011951621705240693
			5.48	0.0012969645862883528	0.0011939363454504144
			5.484	0.0012951904007771397	0.001192718219856158
			5.488	0.001293426814961559	0.0011915077453804159
			5.492	0.0012916737655147784	0.0011903048739660637
			5.496	0.0012899311894883064	0.0011891095578578249
			5.5	0.0012881990243097305	0.0011879217496003776
			5.5040000000000004	0.0012864772077804708	0.0011867414020364688
			5.508	0.0012847656780735467	0.0011855684683050444
			5.5120000000000005	0.0012830643737313575	0.001184402901839386
			5.516	0.0012813732336634737	0.0011832446563652638
			5.5200000000000005	0.0012796921971444453	0.0011820936858990992
			5.524	0.0012780212038116202	0.0011809499447461395
			5.5280000000000005	0.001276360193662977	0.001179813387498643
			5.532	0.0012747091070549705	0.0011786839690340778
			5.5360000000000005	0.0012730678847003895	0.001177561644513327
			5.54	0.0012714364676662303	0.001176446369378913
			5.5440000000000005	0.001269814797371575	0.001175338099353225
			5.548	0.0012682028155854958	0.0011742367904367637
			5.5520000000000005	0.0012666004644249556	0.0011731423989063921
			5.556	0.001265007686352738	0.0011720548813136014
			5.5600000000000005	0.0012634244241753727	0.001170974194482785
			5.564	0.0012618506210410906	0.0011699002955095257
			5.5680000000000005	0.0012602862204377733	0.0011688331417588904
			5.572	0.0012587311661909327	0.0011677726908637391
			5.5760000000000005	0.0012571854024616858	0.0011667189007230421
			5.58	0.0012556488737447567	0.001165671729500209
			5.5840000000000005	0.0012541215248664786	0.0011646311356214275
			5.588	0.0012526033009828143	0.0011635970777740126
			5.5920000000000005	0.0012510941475773873	0.0011625695149047664
			5.596	0.0012495940104595236	0.0011615484062183494
			5.6000000000000005	0.0012481028357623062	0.0011605337111756592
			5.604	0.0012466205699406402	0.001159525389492223
			5.6080000000000005	0.0012451471597693315	0.0011585234011365956
			5.612	0.0012436825523411735	0.001157527706328773
			5.6160000000000005	0.0012422266950650493	0.0011565382655386106
			5.62	0.001240779535664042	0.0011555550394842563
			5.6240000000000006	0.0012393410221735583	0.0011545779891305886
			5.628	0.0012379111029394616	0.001153607075687668
			5.632000000000001	0.0012364897266162187	0.0011526422606091971
			5.636	0.0012350768421650544	0.0011516835055909904
			5.640000000000001	0.0012336723988521203	0.0011507307725694524
			5.644	0.0012322763462466716	0.0011497840237200685
			5.648000000000001	0.0012308886342192577	0.0011488432214559008
			5.652	0.001229509212939921	0.001147908328426098
			5.656000000000001	0.001228138032876408	0.001146979307514411
			5.66	0.0012267750447923916	0.001146056121837721
			5.664000000000001	0.0012254201997457005	0.0011451387347445737
			5.668	0.001224073449086566	0.0011442271098137246
			5.672000000000001	0.0012227347444558696	0.001143321210852693
			5.676	0.001221404037783413	0.0011424210018963262
			5.680000000000001	0.0012200812812861851	0.0011415264472053697
			5.684	0.001218766427466653	0.0011406375112650506
			5.688000000000001	0.0012174594291110498	0.0011397541587836646
			5.692	0.0012161602392876856	0.0011388763546911784
			5.696000000000001	0.0012148688113452566	0.0011380040641378346
			5.7	0.0012135850989111747	0.0011371372524927698
			5.704000000000001	0.0012123090558898992	0.0011362758853426388
			5.708	0.0012110406364612828	0.0011354199284902484
			5.712000000000001	0.0012097797950789261	0.0011345693479531999
			5.716	0.0012085264864685424	0.0011337241099625413
			5.720000000000001	0.0012072806656263312	0.0011328841809614236
			5.724	0.0012060422878173633	0.0011320495276037719
			5.728000000000001	0.0012048113085739737	0.0011312201167529583
			5.732	0.001203587683694165	0.0011303959154804898
			5.736000000000001	0.0012023713692400203	0.001129576891064698
			5.74	0.0012011623215361256	0.0011287630109894419
			5.744000000000001	0.0011999604971680011	0.0011279542429428154
			5.748	0.0011987658529805426	0.0011271505548158664
			5.752000000000001	0.0011975783460764717	0.0011263519147013204
			5.756	0.0011963979338147955	0.0011255582908923146
			5.760000000000001	0.001195224573809276	0.001124769651881139
			5.764	0.0011940582239269072	0.0011239859663579848
			5.768000000000001	0.0011928988422864023	0.0011232072032097025
			5.772	0.0011917463872566905	0.0011224333315185662
			5.776000000000001	0.0011906008174554213	0.0011216643205610457
			5.78	0.00118946209174748	0.001120900139806587
			5.784000000000001	0.0011883301692435077	0.0011201407589164006
			5.788	0.0011872050092984374	0.0011193861477422568
			5.792000000000001	0.0011860865715100294	0.0011186362763252885
			5.796	0.0011849748157174253	0.0011178911148948022
			5.800000000000001	0.0011838697019997022	0.0011171506338670954
			5.804	0.0011827711906744424	0.0011164148038442833
			5.808000000000001	0.001181679242296305	0.0011156835956131301
			5.812	0.0011805938176556133	0.0011149569801438908
			5.816000000000001	0.0011795148777769431	0.0011142349285891578
			5.82	0.0011784423839177266	0.0011135174122827154
			5.824000000000001	0.0011773762975668587	0.001112804402738402
			5.828	0.0011763165804433153	0.0011120958716489802
			5.832000000000001	0.0011752631944947787	0.001111391790885011
			5.836	0.0011742161018962706	0.0011106921324937386
			5.840000000000001	0.0011731752650487946	0.0011099968686979795
			5.844	0.0011721406465779857	0.0011093059718950214
			5.848000000000001	0.0011711122093327683	0.001108619414655525
			5.852	0.0011700899163840225	0.0011079371697224373
			5.856000000000001	0.0011690737310232572	0.0011072592100099083
			5.86	0.0011680636167612929	0.001106585508602215
			5.864000000000001	0.001167059537326951	0.0011059160387526946
			5.868	0.0011660614566657518	0.0011052507738826814
			5.872000000000001	0.001165069338938619	0.0011045896875804513
			5.876	0.0011640831485205938	0.0011039327536001746
			5.880000000000001	0.0011631028499995547	0.0011032799458608727
			5.884	0.0011621284081749469	0.0011026312384453834
			5.888000000000001	0.0011611597880565173	0.0011019866055993316
			5.892	0.001160196954863059	0.0011013460217301073
			5.896000000000001	0.0011592398740211615	0.001100709461405848
			5.9	0.0011582885111639711	0.001100076899354432
			5.904	0.0011573428321299535	0.0010994483104624718
			5.908	0.0011564028029616704	0.0010988236697743192
			5.912	0.0011554683899045585	0.0010982029524910742
			5.916	0.0011545395594057175	0.0010975861339695995
			5.92	0.0011536162781127064	0.001096973189721543
			5.924	0.001152698512872344	0.0010963640954123654
			5.928	0.0011517862307295203	0.0010957588268603745
			5.932	0.001150879398926012	0.001095157360035764
			5.936	0.0011499779848993068	0.001094559671059661
			5.94	0.001149081956281433	0.001093965736203176
			5.944	0.0011481912808978003	0.0010933755318864639
			5.948	0.0011473059267660395	0.001092789034677784
			5.952	0.0011464258620948592	0.0010922062212925733
			5.956	0.0011455510552829	0.0010916270685925192
			5.96	0.0011446814749176042	0.0010910515535846438
			5.964	0.0011438170897740821	0.0010904796534203878
			5.968	0.001142957868813997	0.0010899113453947062
			5.972	0.0011421037811844457	0.0010893466069451649
			5.976	0.0011412547962168537	0.0010887854156510467
			5.98	0.0011404108834258719	0.0010882277492324593
			5.984	0.001139572012508284	0.0010876735855494522
			5.988	0.0011387381533419167	0.0010871229026011375
			5.992	0.0011379092759845584	0.0010865756785248155
			5.996	0.0011370853506728847	0.0010860318915951077
			6.0	0.001136266347821389	0.0010854915202230943
			6.0040000000000004	0.0011354522380213207	0.0010849545429554562
			6.008	0.0011346429920396281	0.0010844209384736246
			6.0120000000000005	0.0011338385808179106	0.0010838906855929328
			6.016	0.0011330389754713732	0.0010833637632617775
			6.0200000000000005	0.0011322441472877906	0.0010828401505607807
			6.024	0.0011314540677264757	0.001082319826701961
			6.0280000000000005	0.0011306687084172555	0.001081802771027907
			6.032	0.0011298880411594507	0.001081288963010958
			6.0360000000000005	0.0011291120379208655	0.0010807783822523887
			6.04	0.0011283406708367783	0.0010802710084815994
			6.0440000000000005	0.0011275739122089436	0.001079766821555311
			6.048	0.0011268117345045957	0.001079265801456766
			6.0520000000000005	0.001126054110355461	0.001078767928294933
			6.056	0.0011253010125567748	0.001078273182303717
			6.0600000000000005	0.0011245524140663045	0.001077781543841176
			6.064	0.0011238082880033792	0.0010772929933887392
			6.0680000000000005	0.0011230686076479227	0.0010768075115504337
			6.072	0.001122333346439497	0.0010763250790521135
			6.0760000000000005	0.0011216024779763447	0.0010758456767406945
			6.08	0.0011208759760144452	0.001075369285583395
			6.0840000000000005	0.0011201538144665682	0.0010748958866669787
			6.088	0.0011194359674013411	0.0010744254611970046
			6.0920000000000005	0.0011187224090423134	0.0010739579904970806
			6.096	0.0011180131137670357	0.001073493456008122
			6.1000000000000005	0.0011173080561061354	0.0010730318392876152
			6.104	0.0011166072107424059	0.0010725731220088853
			6.1080000000000005	0.0011159105525098945	0.0010721172859603672
			6.112	0.0011152180563930004	0.0010716643130448849
			6.1160000000000005	0.001114529697525576	0.0010712141852789313
			6.12	0.0011138454511900341	0.0010707668847919549
			6.1240000000000006	0.0011131652928164605	0.0010703223938256501
			6.128	0.001112489197981731	0.001069880694733252
			6.132000000000001	0.0011118171424086352	0.0010694417699788367
			6.136	0.0011111491019650047	0.0010690056021366242
			6.140000000000001	0.001110485052662846	0.0010685721738902866
			6.144	0.0011098249706574794	0.001068141468032261
			6.148000000000001	0.0011091688322466837	0.0010677134674630662
			6.152	0.0011085166138698431	0.0010672881551906242
			6.156000000000001	0.0011078682921071032	0.0010668655143295845
			6.16	0.001107223843678529	0.0010664455281006557
			6.164000000000001	0.0011065832454432692	0.0010660281798299366
			6.168	0.0011059464743987247	0.0010656134529482568
			6.172000000000001	0.0011053135076797241	0.0010652013309905173
			6.176	0.001104684322557701	0.0010647917975950382
			6.180000000000001	0.0011040588964398785	0.0010643848365029071
			6.184	0.001103437206868459	0.0010639804315573356
			6.188000000000001	0.0011028192315198151	0.0010635785667030167
			6.192	0.0011022049482036916	0.0010631792259854877
			6.196000000000001	0.001101594334862405	0.0010627823935504973
			6.2	0.0011009873695700548	0.001062388053643375
			6.204000000000001	0.0011003840305317334	0.0010619961906084066
			6.208	0.0010997842960827457	0.0010616067888882127
			6.212000000000001	0.001099188144687829	0.0010612198330231303
			6.216	0.0010985955549403824	0.0010608353076505994
			6.220000000000001	0.001098006505561695	0.0010604531975045536
			6.224	0.001097420975400185	0.0010600734874148129
			6.228000000000001	0.0010968389434306376	0.0010596961623064827
			6.232	0.0010962603887534512	0.0010593212071993542
			6.236000000000001	0.0010956852905938874	0.001058948607207311
			6.24	0.0010951136283013235	0.0010585783475377363
			6.244000000000001	0.0010945453813485126	0.001058210413490927
			6.248	0.0010939805293308455	0.0010578447904595098
			6.252000000000001	0.0010934190519656184	0.001057481463927861
			6.256	0.0010928609290913047	0.0010571204194715306
			6.260000000000001	0.0010923061406668305	0.0010567616427566689
			6.264	0.0010917546667708552	0.001056405119539459
			6.268000000000001	0.0010912064876010571	0.0010560508356655487
			6.272	0.0010906615834734206	0.001055698777069492
			6.276000000000001	0.0010901199348215304	0.0010553489297741871
			6.28	0.0010895815221958695	0.001055001279890324
			6.284000000000001	0.0010890463262631194	0.0010546558136158323
			6.288	0.001088514327805467	0.0010543125172353333
			6.292000000000001	0.0010879855077199142	0.0010539713771195946
			6.296	0.001087459847017591	0.001053632379724991
			6.300000000000001	0.0010869373268230758	0.0010532955115929645
			6.304	0.0010864179283737157	0.001052960759349492
			6.308000000000001	0.0010859016330189528	0.0010526281097045528
			6.312	0.0010853884222196567	0.001052297549451602
			6.316000000000001	0.0010848782775474551	0.0010519690654670452
			6.32	0.0010843711806840764	0.0010516426447097192
			6.324000000000001	0.0010838671134206878	0.0010513182742203715
			6.328	0.0010833660576572452	0.001050995941121149
			6.332000000000001	0.0010828679954018392	0.0010506756326150843
			6.336	0.0010823729087700534	0.0010503573359855888
			6.340000000000001	0.0010818807799843186	0.0010500410385959468
			6.344	0.0010813915913732766	0.001049726727888816
			6.348000000000001	0.0010809053253711452	0.0010494143913857262
			6.352	0.0010804219645170869	0.0010491040166865858
			6.356000000000001	0.0010799414914545817	0.0010487955914691887
			6.36	0.0010794638889308056	0.0010484891034887255
			6.364000000000001	0.0010789891397960088	0.0010481845405772969
			6.368	0.0010785172270029017	0.0010478818906434315
			6.372000000000001	0.0010780481336060414	0.001047581141671604
			6.376	0.0010775818427612247	0.0010472822817217606
			6.380000000000001	0.0010771183377248817	0.0010469852989288427
			6.384	0.0010766576018534757	0.0010466901815023176
			6.388000000000001	0.0010761996186029047	0.001046396917725709
			6.392	0.0010757443715279085	0.0010461054959561328
			6.396000000000001	0.001075291844281477	0.0010458159046238345
			6.4	0.0010748420206142637	0.0010455281322317297
			6.404000000000001	0.0010743948843740024	0.0010452421673549483
			6.408	0.0010739504195049268	0.00104495799864038
			6.412	0.0010735086100471945	0.0010446756148062245
			6.416	0.0010730694401363133	0.0010443950046415428
			6.42	0.0010726328940025719	0.0010441161570058125
			6.424	0.0010721989559704737	0.0010438390608284859
			6.428	0.0010717676104581735	0.0010435637051085494
			6.432	0.001071338841976919	0.0010432900789140878
			6.436	0.001070912635130493	0.00104301817138185
			6.44	0.0010704889746146618	0.0010427479717168174
			6.444	0.001070067845216626	0.0010424794691917755
			6.448	0.0010696492318144726	0.0010422126531468884
			6.452	0.0010692331193766333	0.001041947512989275
			6.456	0.0010688194929613449	0.0010416840381925886
			6.46	0.0010684083377161114	0.0010414222182965993
			6.464	0.0010679996388771721	0.0010411620429067786
			6.468	0.0010675933817689712	0.0010409035016938864
			6.472	0.00106718955180363	0.0010406465843935612
			6.476	0.001066788134480424	0.001040391280805913
			6.48	0.001066389115385261	0.0010401375807951169
			6.484	0.0010659924801901663	0.001039885474289013
			6.488	0.001065598214652764	0.0010396349512787042
			6.492	0.0010652063046157694	0.0010393860018181604
			6.496	0.0010648167360064783	0.001039138616023823
			6.5	0.001064429494836263	0.0010388927840742127
			6.5040000000000004	0.0010640445672000691	0.001038648496209539
			6.508	0.0010636619392759166	0.0010384057427313138
			6.5120000000000005	0.001063281597324404	0.0010381645140019654
			6.516	0.001062903527688214	0.0010379248004444568
			6.5200000000000005	0.0010625277167916236	0.0010376865925419041
			6.524	0.0010621541511400168	0.0010374498808372002
			6.5280000000000005	0.0010617828173194	0.0010372146559326383
			6.532	0.0010614137019959197	0.0010369809084895393
			6.5360000000000005	0.0010610467919153848	0.0010367486292278808
			6.54	0.0010606820739027893	0.0010365178089259289
			6.5440000000000005	0.0010603195348618407	0.0010362884384198716
			6.548	0.0010599591617744884	0.001036060508603456
			6.5520000000000005	0.0010596009417004576	0.0010358340104276251
			6.556	0.001059244861776783	0.001035608934900161
			6.5600000000000005	0.0010588909092173486	0.001035385273085325
			6.564	0.001058539071312427	0.001035163016103505
			6.5680000000000005	0.0010581893354282244	0.0010349421551308622
			6.572	0.0010578416890064265	0.0010347226813989811
			6.5760000000000005	0.0010574961195637467	0.0010345045861945208
			6.58	0.0010571526146914791	0.0010342878608588693
			6.5840000000000005	0.0010568111620550523	0.0010340724967878
			6.588	0.0010564717493935865	0.00103385848543113
			6.5920000000000005	0.001056134364519453	0.0010336458182923806
			6.596	0.0010557989953178379	0.0010334344869284402
			6.6000000000000005	0.0010554656297463044	0.0010332244829492285
			6.604	0.0010551342558343638	0.001033015798017364
			6.6080000000000005	0.0010548048616830427	0.0010328084238478323
			6.612	0.0010544774354644577	0.0010326023522076587
			6.6160000000000005	0.0010541519654213892	0.0010323975749155791
			6.62	0.0010538284398668605	0.0010321940838417176
			6.6240000000000006	0.0010535068471837173	0.0010319918709072614
			6.628	0.0010531871758242108	0.0010317909280841418
			6.632000000000001	0.0010528694143095835	0.0010315912473947148
			6.636	0.0010525535512296562	0.0010313928209114448
			6.640000000000001	0.0010522395752424188	0.0010311956407565886
			6.644	0.0010519274750736228	0.0010309996991018843
			6.648000000000001	0.001051617239516377	0.00103080498816824
			6.652	0.0010513088574307437	0.0010306115002254237
			6.656000000000001	0.001051002317743341	0.0010304192275917582
			6.66	0.0010506976094469427	0.0010302281626338157
			6.664000000000001	0.0010503947216000849	0.0010300382977661132
			6.668	0.001050093643326672	0.0010298496254508142
			6.672000000000001	0.0010497943638155868	0.0010296621381974261
			6.676	0.0010494968723203015	0.0010294758285625057
			6.680000000000001	0.001049201158158493	0.001029290689149362
			6.684	0.0010489072107116586	0.0010291067126077633
			6.688000000000001	0.0010486150194247345	0.001028923891633645
			6.692	0.0010483245738057174	0.0010287422189688197
			6.696000000000001	0.001048035863425287	0.0010285616874006894
			6.7	0.0010477488779164325	0.0010283822897619583
			6.704000000000001	0.001047463606974079	0.0010282040189303493
			6.708	0.0010471800403547196	0.0010280268678283205
			6.712000000000001	0.0010468981678760445	0.0010278508294227849
			6.716	0.0010466179794165786	0.0010276758967248298
			6.720000000000001	0.0010463394649153153	0.0010275020627894412
			6.724	0.0010460626143713576	0.001027329320715227
[truncated: 1,069 more rows]
