# Supplementary material for: Coherence in cooperative photon emission from indistinguishable quantum emitters
Source: Sci Adv. 2022 Mar 18;8(11):eabm8171. doi: 10.1126/sciadv.abm8171 (PMC8932659; doi:10.1126/sciadv.abm8171)
Supplement: Supplementary file 2 — Dataset [file sciadv.abm8171_dataset.zip › dataset_coherence_cooperative/3b_top.csv]

Data: Delay (ns)	Data: Normalized Coincidence QD1+QD2	Fit: Delay (ns)	Fit: Normalized Coincidence QD1+QD2
-1.784	0.0009305180437933928	-1.784	0.0008999999999991378
-1.772	0.001083108262760357	-1.78	0.0009000000000000594
-1.76	0.0010983672846570534	-1.776	0.0009000000000003948
-1.748	0.0011288853284504464	-1.772	0.0008999999999981951
-1.736	0.001266216525520714	-1.768	0.0008999999999983364
-1.724	0.0011746623941405357	-1.764	0.0008999999999992479
-1.712	0.0010373311970702677	-1.76	0.0009000000000001042
-1.7	0.0012051804379339284	-1.756	0.0008999999999984005
-1.688	0.001159403372243839	-1.752	0.0008999999999995639
-1.676	0.0011288853284504464	-1.748	0.0009000000000000541
-1.6640000000000001	0.0011441443503471427	-1.744	0.0009000000000005996
-1.6520000000000001	0.0011746623941405357	-1.74	0.000900000000000143
-1.6400000000000001	0.0012509575036240177	-1.736	0.0008999999999994297
-1.6280000000000001	0.0010983672846570534	-1.732	0.0008999999999997816
-1.616	0.0011441443503471427	-1.728	0.0008999999999994562
-1.604	0.0010678492408636607	-1.724	0.0008999999999996415
-1.592	0.0010983672846570534	-1.72	0.0008999999999984128
-1.58	0.0010525902189669643	-1.716	0.0009000000000003437
-1.568	0.0011288853284504464	-1.712	0.0008999999999996098
-1.556	0.001159403372243839	-1.708	0.0009000000000004537
-1.544	0.0011441443503471427	-1.704	0.0009000000000002836
-1.532	0.0011288853284504464	-1.7	0.000900000000000499
-1.52	0.0012356984817273211	-1.696	0.0008999999999992332
-1.508	0.0011136263065537498	-1.692	0.000899999999999761
-1.496	0.0011746623941405357	-1.688	0.0008999999999984287
-1.484	0.001083108262760357	-1.684	0.000900000000000293
-1.472	0.0012204394598306248	-1.68	0.0008999999999986076
-1.46	0.0011441443503471427	-1.676	0.0008999999999989012
-1.448	0.0012356984817273211	-1.672	0.0008999999999996763
-1.436	0.0011136263065537498	-1.668	0.0008999999999996063
-1.424	0.001083108262760357	-1.6640000000000001	0.0008999999999999282
-1.412	0.0012204394598306248	-1.6600000000000001	0.0008999999999995933
-1.4	0.001159403372243839	-1.6560000000000001	0.0009000000000000676
-1.388	0.0012051804379339284	-1.6520000000000001	0.0009000000000004808
-1.3760000000000001	0.001159403372243839	-1.6480000000000001	0.0009000000000000176
-1.364	0.0012051804379339284	-1.6440000000000001	0.0009000000000003001
-1.352	0.001083108262760357	-1.6400000000000001	0.0009000000000005425
-1.34	0.0011288853284504464	-1.6360000000000001	0.000899999999999944
-1.328	0.0011441443503471427	-1.6320000000000001	0.0009000000000000611
-1.316	0.0012204394598306248	-1.6280000000000001	0.0008999999999987718
-1.304	0.0013119935912108034	-1.624	0.0008999999999986777
-1.292	0.001083108262760357	-1.62	0.0008999999999998523
-1.28	0.001296734569314107	-1.616	0.0008999999999986159
-1.268	0.0011288853284504464	-1.612	0.0008999999999995527
-1.256	0.0012051804379339284	-1.608	0.0008999999999998293
-1.244	0.0011441443503471427	-1.604	0.0008999999999988065
-1.232	0.0011441443503471427	-1.6	0.0009000000000004266
-1.2200000000000002	0.0012814755474174105	-1.596	0.0008999999999999376
-1.2080000000000002	0.0012356984817273211	-1.592	0.0008999999999995244
-1.1960000000000002	0.001266216525520714	-1.588	0.0008999999999986576
-1.1840000000000002	0.0011136263065537498	-1.584	0.0009000000000000853
-1.1720000000000002	0.0011288853284504464	-1.58	0.000900000000000173
-1.1600000000000001	0.001159403372243839	-1.576	0.000899999999999721
-1.1480000000000001	0.0010983672846570534	-1.572	0.0009000000000003348
-1.1360000000000001	0.0012509575036240177	-1.568	0.0008999999999995686
-1.124	0.001296734569314107	-1.564	0.0008999999999993462
-1.112	0.0012509575036240177	-1.56	0.0008999999999999081
-1.1	0.001266216525520714	-1.556	0.0008999999999985852
-1.088	0.0011136263065537498	-1.552	0.0008999999999994109
-1.076	0.0012204394598306248	-1.548	0.0008999999999998475
-1.064	0.0011746623941405357	-1.544	0.0008999999999991938
-1.052	0.001296734569314107	-1.54	0.0008999999999985647
-1.04	0.001159403372243839	-1.536	0.0008999999999996599
-1.028	0.001403547722590982	-1.532	0.0008999999999987165
-1.016	0.0011136263065537498	-1.528	0.0008999999999997411
-1.004	0.0011441443503471427	-1.524	0.0009000000000000242
-0.992	0.0011288853284504464	-1.52	0.0008999999999997622
-0.98	0.0011746623941405357	-1.516	0.0008999999999996168
-0.9680000000000001	0.0012356984817273211	-1.512	0.0008999999999982869
-0.9560000000000001	0.001189921416037232	-1.508	0.0008999999999997122
-0.9440000000000001	0.0012814755474174105	-1.504	0.0008999999999985941
-0.932	0.0011746623941405357	-1.5	0.0008999999999996469
-0.92	0.0011288853284504464	-1.496	0.0008999999999982975
-0.908	0.0012051804379339284	-1.492	0.0008999999999999452
-0.896	0.0011746623941405357	-1.488	0.0008999999999994474
-0.884	0.0012356984817273211	-1.484	0.0008999999999991773
-0.872	0.0012204394598306248	-1.48	0.0008999999999993556
-0.86	0.0010678492408636607	-1.476	0.0008999999999998388
-0.848	0.001266216525520714	-1.472	0.0008999999999994927
-0.8360000000000001	0.0011288853284504464	-1.468	0.0008999999999997852
-0.8240000000000001	0.0012356984817273211	-1.464	0.0008999999999999418
-0.812	0.001266216525520714	-1.46	0.0008999999999993315
-0.8	0.0012051804379339284	-1.456	0.0008999999999992556
-0.788	0.0010220721751735713	-1.452	0.0008999999999993079
-0.776	0.001083108262760357	-1.448	0.0008999999999991572
-0.764	0.0012509575036240177	-1.444	0.0008999999999991308
-0.752	0.0011746623941405357	-1.44	0.0009000000000001883
-0.74	0.0012509575036240177	-1.436	0.0008999999999996834
-0.728	0.0011746623941405357	-1.432	0.0008999999999997775
-0.716	0.001083108262760357	-1.428	0.0009000000000001842
-0.704	0.001296734569314107	-1.424	0.0008999999999993526
-0.692	0.001189921416037232	-1.42	0.0008999999999998688
-0.6799999999999999	0.0012051804379339284	-1.416	0.0008999999999999964
-0.6679999999999999	0.0013119935912108034	-1.412	0.0008999999999996805
-0.6560000000000001	0.0011136263065537498	-1.408	0.0008999999999993174
-0.6440000000000001	0.0011441443503471427	-1.404	0.0008999999999991349
-0.6320000000000001	0.001189921416037232	-1.4	0.0008999999999991661
-0.6200000000000001	0.0011746623941405357	-1.396	0.0008999999999992255
-0.6080000000000001	0.0011288853284504464	-1.392	0.0008999999999994944
-0.5960000000000001	0.0012204394598306248	-1.388	0.0008999999999998905
-0.5840000000000001	0.001266216525520714	-1.384	0.000899999999999448
-0.5720000000000001	0.0012509575036240177	-1.38	0.000899999999999907
-0.56	0.001373029678797589	-1.3760000000000001	0.0008999999999996669
-0.548	0.0012204394598306248	-1.372	0.0008999999999991896
-0.536	0.0013119935912108034	-1.368	0.0008999999999991643
-0.524	0.0015561379415579462	-1.364	0.0008999999999998894
-0.512	0.0018155413138017853	-1.36	0.0008999999999994362
-0.5	0.0020902037079423208	-1.356	0.0009000000000002613
-0.488	0.0019223544670786603	-1.352	0.0009000000000001418
-0.476	0.0024716792553597317	-1.348	0.0008999999999999864
-0.46399999999999997	0.002959967956054017	-1.344	0.0009000000000002024
-0.45199999999999996	0.004028099488822766	-1.34	0.0009000000000000664
-0.43999999999999995	0.004943640802624552	-1.336	0.0009000000000001165
-0.42799999999999994	0.006072808422980087	-1.332	0.0008999999999997163
-0.4159999999999999	0.0085752880140383	-1.328	0.0008999999999994468
-0.40400000000000014	0.010635255970092317	-1.324	0.0008999999999998781
-0.3920000000000001	0.013931204699778744	-1.32	0.0008999999999997399
-0.3800000000000001	0.021102944991226065	-1.316	0.0008999999999995139
-0.3680000000000001	0.02610790417334249	-1.312	0.0009000000000002118
-0.3560000000000001	0.03515650415808347	-1.308	0.0008999999999991267
-0.3440000000000001	0.044113550011444264	-1.304	0.0009000000000000659
-0.3320000000000001	0.057709338521400776	-1.3	0.0009000000000000652
-0.32000000000000006	0.07412804608224613	-1.296	0.0008999999999996127
-0.30800000000000005	0.0934459678034638	-1.292	0.0009000000000002189
-0.29600000000000004	0.11685330739299611	-1.288	0.0009000000000001747
-0.28400000000000003	0.1404437552452888	-1.284	0.0008999999999993515
-0.272	0.1744713740749218	-1.28	0.0008999999999997845
-0.26	0.21217641718165867	-1.276	0.0009000000000002242
-0.248	0.24928635843442437	-1.272	0.0008999999999997328
-0.236	0.29668088044556346	-1.268	0.0009000000000000717
-0.22399999999999998	0.34955339131761654	-1.264	0.000900000000000263
-0.21199999999999997	0.39295004959182117	-1.26	0.0009000000000001713
-0.19999999999999996	0.45102588693064777	-1.256	0.0008999999999992873
-0.18799999999999994	0.5040204699778744	-1.252	0.0008999999999991191
-0.17599999999999993	0.5608298084992752	-1.248	0.0009000000000001471
-0.16399999999999992	0.6180053635461967	-1.244	0.0009000000000000036
-0.15200000000000014	0.6790261921110857	-1.24	0.0008999999999994739
-0.14000000000000012	0.7301896925307088	-1.236	0.0009000000000000688
-0.1280000000000001	0.7760888303959717	-1.232	0.0008999999999997793
-0.1160000000000001	0.8172424124513619	-1.228	0.0009000000000002942
-0.10400000000000009	0.8646064164187076	-1.224	0.0008999999999991361
-0.09200000000000008	0.900175196459907	-1.2200000000000002	0.0008999999999998946
-0.08000000000000007	0.9318987029831388	-1.2160000000000002	0.0009000000000001435
-0.06800000000000006	0.9538564354924849	-1.2120000000000002	0.0008999999999998658
-0.05600000000000005	0.9676811093308919	-1.2080000000000002	0.0009000000000002201
-0.04400000000000004	0.9829248722056916	-1.2040000000000002	0.000899999999999305
-0.03200000000000003	0.9903712748912795	-1.2000000000000002	0.0008999999999999723
-0.020000000000000018	0.993514633401999	-1.1960000000000002	0.0008999999999995598
-0.008000000000000007	0.9954983062485695	-1.1920000000000002	0.0009000000000001183
0.0040000000000000036	0.9907832684824903	-1.1880000000000002	0.0008999999999999493
0.016000000000000014	0.995269420920119	-1.1840000000000002	0.0009000000000002183
0.028000000000000025	0.9845575875486381	-1.1800000000000002	0.00090000000000011
0.040000000000000036	0.9808801632715343	-1.1760000000000002	0.0008999999999998205
0.052000000000000046	0.9659110627908751	-1.1720000000000002	0.0008999999999993338
0.06400000000000006	0.9526662317845426	-1.1680000000000001	0.0009000000000002083
0.07600000000000007	0.9410388570992599	-1.1640000000000001	0.0009000000000001301
0.08800000000000008	0.9305406500343328	-1.1600000000000001	0.000900000000000127
0.09999999999999987	0.903288036926833	-1.1560000000000001	0.0008999999999997263
0.11199999999999988	0.8938732204165714	-1.1520000000000001	0.0008999999999999459
0.12399999999999989	0.8843973678187228	-1.1480000000000001	0.0009000000000002637
0.1359999999999999	0.8614630579079882	-1.1440000000000001	0.0008999999999997976
0.1479999999999999	0.8524754940108339	-1.1400000000000001	0.0008999999999990985
0.15999999999999992	0.8323030670634013	-1.1360000000000001	0.000900000000000127
0.17199999999999993	0.8237427557793545	-1.1320000000000001	0.0009000000000002083
0.18399999999999994	0.8023801251239796	-1.1280000000000001	0.0008999999999992384
0.19599999999999995	0.7902644617380026	-1.124	0.0008999999999996716
0.20799999999999996	0.7706718776226444	-1.12	0.000899999999999265
0.21999999999999997	0.767528519111925	-1.116	0.0009000000000000947
0.23199999999999998	0.7485920729381247	-1.112	0.000900000000000103
0.244	0.7386584496833754	-1.108	0.000899999999999106
0.256	0.7158767299916076	-1.104	0.0008999999999999717
0.268	0.7041272831311514	-1.1	0.0009000000000001694
0.28	0.6911571145189593	-1.096	0.0009000000000001854
0.29200000000000004	0.6787973067826353	-1.092	0.0008999999999998846
0.30400000000000005	0.6686347981994354	-1.088	0.0009000000000003001
0.31600000000000006	0.6564123216601816	-1.084	0.0008999999999999988
0.32800000000000007	0.6477757152666515	-1.08	0.00089999999999988
0.3400000000000001	0.6328371328297856	-1.076	0.0009000000000001424
0.3520000000000001	0.6219269321736477	-1.072	0.0009000000000002678
0.3640000000000001	0.6135649881742581	-1.068	0.0009000000000002007
0.3760000000000001	0.5989010681315328	-1.064	0.000899999999999731
0.3880000000000001	0.5861292668039979	-1.06	0.0009000000000002795
0.40000000000000013	0.5762414206149385	-1.056	0.0009000000000000588
0.41200000000000014	0.567070748455024	-1.052	0.0008999999999994733
0.42400000000000015	0.5553823376821546	-1.048	0.0008999999999995993
0.43600000000000017	0.5406421225299458	-1.044	0.0009000000000000482
0.4480000000000002	0.5298539940489815	-1.04	0.0008999999999998594
0.4600000000000002	0.5204086594949264	-1.036	0.0008999999999998841
0.47199999999999975	0.5158919890135042	-1.032	0.0009000000000000571
0.48399999999999976	0.5019452429999237	-1.028	0.0008999999999999794
0.4959999999999998	0.49834411383230337	-1.024	0.0008999999999998034
0.5079999999999998	0.4878306477454795	-1.02	0.00089999999999991
0.5199999999999998	0.48392433813992525	-1.016	0.0008999999999999864
0.5319999999999998	0.4741738231479362	-1.012	0.0008999999999996116
0.5439999999999998	0.4653846265354391	-1.008	0.0008999999999997358
0.5559999999999998	0.4534368123903258	-1.004	0.0008999999999996599
0.5679999999999998	0.44653973449301904	-1.0	0.0009000000000000176
0.5799999999999998	0.44156529335469596	-0.996	0.0009000000000000511
0.5919999999999999	0.43318809033340966	-0.992	0.0009
0.6039999999999999	0.41959230182345314	-0.988	0.000899999999999877
0.6159999999999999	0.41741026169222556	-0.984	0.0009000000000000518
0.6279999999999999	0.40590495918211644	-0.98	0.0009000000000000252
0.6399999999999999	0.3975277561608301	-0.976	0.000899999999999618
0.6519999999999999	0.39183614099336234	-0.972	0.0008999999999998511
0.6639999999999999	0.3829859082932784	-0.9680000000000001	0.0009000000000002195
0.6759999999999999	0.37439507896543833	-0.9640000000000001	0.0008999999999998758
0.688	0.3691459754329748	-0.9600000000000001	0.0009000000000000206
0.7	0.3625235599298085	-0.9560000000000001	0.0009000000000005732
0.712	0.3607535133897917	-0.9520000000000001	0.0009000000000010498
0.724	0.35274252689402613	-0.9480000000000001	0.0009000000000008532
0.736	0.34186284428168157	-0.9440000000000001	0.0009000000000016577
0.748	0.33725461966887926	-0.9400000000000001	0.0009000000000019732
0.76	0.3271989242389563	-0.936	0.0009000000000028447
0.772	0.32242285038529034	-0.932	0.000900000000003618
0.784	0.31451867704280156	-0.928	0.000900000000004935
0.796	0.31036822308690015	-0.924	0.0009000000000069053
0.808	0.30547007705806056	-0.92	0.0009000000000099913
0.8200000000000001	0.3003583047226673	-0.916	0.000900000000013484
0.8320000000000001	0.2955669718471046	-0.912	0.0009000000000187974
0.8440000000000001	0.2877848706797894	-0.908	0.0009000000000261364
0.8560000000000001	0.2793924086366064	-0.904	0.0009000000000350809
0.8680000000000001	0.27585231555657286	-0.9	0.0009000000000484819
0.8800000000000001	0.27463159380483715	-0.896	0.0009000000000661171
0.8920000000000001	0.265689806973373	-0.892	0.0009000000000897954
0.9040000000000001	0.26230230411230643	-0.888	0.0009000000001221299
0.9160000000000001	0.26019655909056233	-0.884	0.0009000000001656209
0.9280000000000002	0.25401665522240024	-0.88	0.0009000000002241371
0.9400000000000002	0.2509343327992676	-0.876	0.0009000000003026007
0.9520000000000002	0.2440219958800641	-0.872	0.0009000000004087738
0.9640000000000002	0.2428012741283284	-0.868	0.0009000000005505303
0.9759999999999998	0.23958162050812545	-0.864	0.0009000000007403557
0.9879999999999998	0.23344749370565349	-0.86	0.0009000000009941266
0.9999999999999998	0.23013628595407035	-0.856	0.0009000000013322896
1.0119999999999998	0.2226746242465858	-0.852	0.0009000000017834693
1.0239999999999998	0.21754759288929582	-0.848	0.0009000000023832354
1.0359999999999998	0.21426690318150607	-0.8440000000000001	0.000900000003179212
1.0479999999999998	0.209948599984741	-0.8400000000000001	0.0009000000042337704
1.0599999999999998	0.20970445563439385	-0.8360000000000001	0.0009000000056291306
1.0719999999999998	0.20370766002899215	-0.8320000000000001	0.0009000000074724667
1.0839999999999999	0.19775664148928054	-0.8280000000000001	0.0009000000099028194
1.0959999999999999	0.19597133592736707	-0.8240000000000001	0.0009000000131031316
1.1079999999999999	0.19233968871595333	-0.8200000000000001	0.0009000000173089607
1.1199999999999999	0.1949642404821851	-0.8160000000000001	0.0009000000228274534
1.132	0.18677014572365913	-0.812	0.000900000030055698
1.144	0.18356575112535287	-0.808	0.0009000000395096364
1.156	0.18104801251239797	-0.804	0.0009000000518514657
1.168	0.1770959258411536	-0.8	0.0009000000679381268
1.18	0.17480707255664912	-0.796	0.0009000000888716054
1.192	0.1689781261921111	-0.792	0.0009000001160658061
1.204	0.16827621118486305	-0.788	0.0009000001513342113
1.216	0.16525492484931717	-0.784	0.0009000001969989382
1.228	0.16087558556496528	-0.78	0.0009000002560260071
1.24	0.16060092317082475	-0.776	0.0009000003321982696
1.252	0.15353599603265433	-0.772	0.0009000004303335396
1.264	0.15295615320057984	-0.768	0.0009000005565536393
1.276	0.14947709620813307	-0.764	0.0009000007186260635
1.288	0.1450519798580911	-0.76	0.000900000926389703
1.3	0.1446399862668803	-0.756	0.0009000011922821146
1.312	0.13974184023804076	-0.752	0.0009000015320005691
1.324	0.13810912489509425	-0.748	0.0009000019653230829
1.336	0.1360644159609369	-0.744	0.0009000025171214003
1.348	0.1279466163118944	-0.74	0.0009000032186204216
1.36	0.12771773098344397	-0.736	0.0009000041089511252
1.372	0.12436074616617075	-0.732	0.0009000052370656353
1.3840000000000001	0.12440652323186084	-0.728	0.0009000066640928198
1.3960000000000001	0.12182774853131914	-0.724	0.0009000084662353194
1.4080000000000001	0.12294165712977798	-0.72	0.0009000107383137897
1.4200000000000002	0.11798247501335164	-0.716	0.0009000135981083893
1.4320000000000002	0.11663968108644236	-0.712	0.000900017191659633
1.4440000000000002	0.11509851987487602	-0.708	0.0009000216997256491
1.4560000000000002	0.11255026321812772	-0.704	0.0009000273456362927
1.4679999999999997	0.11375572594796673	-0.7	0.0009000344048309474
1.4799999999999998	0.11055133134966048	-0.696	0.000900043216406649
1.4919999999999998	0.10615673304341192	-0.692	0.0009000541970895967
1.5039999999999998	0.1070417563134203	-0.688	0.0009000678580850388
1.5159999999999998	0.1058210345616846	-0.6839999999999999	0.0009000848253825351
1.5279999999999998	0.10191472495613031	-0.6799999999999999	0.0009001058641451047
1.5399999999999998	0.09950379949645227	-0.6759999999999999	0.0009001319079795261
1.5519999999999998	0.09866455329213397	-0.6719999999999999	0.0009001640939688061
1.5639999999999998	0.09422417792019532	-0.6679999999999999	0.0009002038045234831
1.5759999999999998	0.09356803997863737	-0.6639999999999999	0.000900252717284424
1.5879999999999999	0.09117237354085603	-0.6599999999999999	0.0009003128644974537
1.5999999999999999	0.09024157320515755	-0.6560000000000001	0.0009003867035166997
1.6119999999999999	0.08726606393530174	-0.6520000000000001	0.0009004772003508539
1.6239999999999999	0.08764753948271915	-0.6480000000000001	0.0009005879284566834
1.636	0.08564860761425193	-0.6440000000000001	0.000900723185330972
1.648	0.08332923628595407	-0.6400000000000001	0.0009008881298099564
1.66	0.08328345922026398	-0.6360000000000001	0.0009010889434226051
1.672	0.08184911116197452	-0.6320000000000001	0.0009013330196079968
1.684	0.08076572060730906	-0.6280000000000001	0.0009016291851510071
1.696	0.07949922178988326	-0.6240000000000001	0.0009019879587478548
1.708	0.0780648737315938	-0.6200000000000001	0.0009024218523154431
1.72	0.07573024338139925	-0.6160000000000001	0.0009029457213164708
1.732	0.07458581673914702	-0.6120000000000001	0.0009035771712255734
1.744	0.0738228656443122	-0.6080000000000001	0.0009043370280783207
1.756	0.0720985961699855	-0.6040000000000001	0.0009052498820280217
1.768	0.07048113984893568	-0.6000000000000001	0.0009063447138370067
1.78	0.07128986800946059	-0.5960000000000001	0.0009076556153494431
1.792	0.0674140764476997	-0.5920000000000001	0.0009092226161860745
1.804	0.06561351186388953	-0.5880000000000001	0.0009110926301613145
1.816	0.06628490882734417	-0.5840000000000001	0.0009133205362951469
1.828	0.06420968184939345	-0.5800000000000001	0.0009159704107013068
1.84	0.06391976043335622	-0.5760000000000001	0.0009191169271480631
1.852	0.06216497291523613	-0.5720000000000001	0.0009228469456350962
1.864	0.059967673762111845	-0.5680000000000001	0.000927261309941828
1.8760000000000001	0.05999819180590524	-0.5640000000000001	0.0009324768767505148
1.8880000000000001	0.05752623025864042	-0.56	0.0009386288006029853
1.9000000000000001	0.057922964827954525	-0.556	0.0009458731006172701
1.9120000000000001	0.056000328068970776	-0.552	0.0009543895365174838
1.9240000000000002	0.057205790798809796	-0.548	0.0009643848231084936
1.9360000000000002	0.054611757076371406	-0.544	0.000976096213818434
1.9480000000000002	0.05474908827344167	-0.54	0.0009897954852867345
1.9600000000000002	0.05452020294499122	-0.536	0.0010057933561714134
1.9719999999999998	0.052460234988937204	-0.532	0.0010244443743266365
1.9839999999999998	0.05213979552910658	-0.528	0.0010461523072082743
1.9959999999999998	0.052414457923247115	-0.524	0.0010713760707493386
2.008	0.0486454795147631	-0.52	0.0011006362319574447
2.0199999999999996	0.05021715877012283	-0.516	0.0011345221200343137
2.032	0.04945420767528801	-0.512	0.0011736995798602445
2.0439999999999996	0.04808089570458533	-0.508	0.0012189194001460686
2.056	0.04466287479972533	-0.504	0.001271026446348172
2.0679999999999996	0.04545634393835355	-0.5	0.0013309695255149944
2.08	0.04425088120851453	-0.496	0.001399812006502509
2.0919999999999996	0.04307593652246891	-0.492	0.0014787432143839392
2.104	0.04309119554436561	-0.488	0.0015690906123376625
2.1159999999999997	0.042312985427634085	-0.484	0.001672332777742521
2.128	0.04179417868314641	-0.48	0.0017901131716010136
2.1399999999999997	0.04080234225986114	-0.476	0.0019242546916892792
2.152	0.03984102388036927	-0.472	0.0020767749899704402
2.1639999999999997	0.03912384985122454	-0.46799999999999997	0.0022499025237758836
2.176	0.03906281376363775	-0.46399999999999997	0.002446093298052873
2.1879999999999997	0.0379794232089723	-0.45999999999999996	0.00266804824259981
2.2	0.03895600061036087	-0.45599999999999996	0.0029187311537018862
2.2119999999999997	0.03724699015793088	-0.45199999999999996	0.003201387113982459
2.224	0.03576686503395132	-0.44799999999999995	0.0035195612876769413
2.2359999999999998	0.036011009384298465	-0.44399999999999995	0.003877117971031645
2.248	0.03547694361791409	-0.43999999999999995	0.004278259759232057
2.26	0.03625515373464561	-0.43599999999999994	0.004727546672371201
2.2720000000000002	0.03349327077134356	-0.43199999999999994	0.005229915063632922
2.284	0.03431725795376516	-0.42799999999999994	0.005790696113327818
2.2960000000000003	0.033004982070649266	-0.42399999999999993	0.006415633692942445
2.308	0.032837132829785606	-0.41999999999999993	0.0071109013641863835
2.3200000000000003	0.030945014114595257	-0.4159999999999999	0.00788311825951246
2.332	0.03102130922407874	-0.4119999999999999	0.008739363573025925
2.3440000000000003	0.03092975509269856	-0.40800000000000014	0.009687189374502124
2.356	0.030059990844586864	-0.40400000000000014	0.010734631444717195
2.3680000000000003	0.029113931486991686	-0.40000000000000013	0.011890217817929025
2.38	0.029846364538033115	-0.39600000000000013	0.013162974707479586
2.3920000000000003	0.029068154421301597	-0.3920000000000001	0.014562429483556549
2.404	0.028946082246128026	-0.3880000000000001	0.016098610368577668
2.4160000000000004	0.028061058976119633	-0.3840000000000001	0.017782042515803956
2.428	0.027420180056458382	-0.3800000000000001	0.019623740141090633
2.4400000000000004	0.025955313954375527	-0.3760000000000001	0.021635194386441323
2.452	0.026336789501792936	-0.3720000000000001	0.02382835660761708
2.4640000000000004	0.024826146334019993	-0.3680000000000001	0.02621561679671182
2.476	0.025451766231784544	-0.3640000000000001	0.028809776874583772
2.4880000000000004	0.024582001983672847	-0.3600000000000001	0.031624018617488744
2.5	0.024856664377813385	-0.3560000000000001	0.03467186601727694
2.5120000000000005	0.02371223773556115	-0.3520000000000001	0.037967141915128406
2.524	0.023925864042114903	-0.3480000000000001	0.041523918794926395
2.5360000000000005	0.024292080567635616	-0.3440000000000001	0.04535646367382921
2.548	0.022430479896238652	-0.3400000000000001	0.049479177084172744
2.5600000000000005	0.022033745326924547	-0.3360000000000001	0.0539065262021123
2.572	0.021850637064164187	-0.3320000000000001	0.05865297224397097
2.5840000000000005	0.022460997940032045	-0.32800000000000007	0.06373289232048722
2.596	0.02188115510795758	-0.32400000000000007	0.06916049601142102
2.6080000000000005	0.021072426947432672	-0.32000000000000006	0.07494973699748461
2.62	0.020629915312428474	-0.31600000000000006	0.08111422016244961
2.6320000000000006	0.019531265735866332	-0.31200000000000006	0.08766710465463097
2.644	0.018783573662928207	-0.30800000000000005	0.0946210034726797
2.6560000000000006	0.019989036392767227	-0.30400000000000005	0.10198788021472587
2.668	0.019302380407415887	-0.30000000000000004	0.10977894370118234
2.6800000000000006	0.018447875181200887	-0.29600000000000004	0.11800454124886242
2.692	0.017639147020675976	-0.29200000000000004	0.12667405143625726
2.7040000000000006	0.018707278553444725	-0.28800000000000003	0.13579577725570405
2.716	0.018341062027924012	-0.28400000000000003	0.14537684059661746
2.7279999999999998	0.018081658655680174	-0.28	0.15542307904384803
2.74	0.017974845502403296	-0.276	0.16593894600554676
2.752	0.017486556801709012	-0.272	0.17692741520471258
2.7640000000000002	0.017776478217746243	-0.268	0.18838989057706648
2.776	0.016952491035324636	-0.264	0.20032612261431637
2.7880000000000003	0.016738864728770887	-0.26	0.21273413217571563
2.8	0.015853841458762494	-0.256	0.22561014276169955
2.8120000000000003	0.015945395590142672	-0.252	0.2389485222010948
2.824	0.015121408407721065	-0.248	0.25274173464793825
2.8360000000000003	0.014984077210650797	-0.244	0.2669803037155166
2.848	0.014190608072022583	-0.24	0.2816527874942124
2.8600000000000003	0.014785709925993743	-0.236	0.2967457661067752
2.872	0.013931204699778744	-0.23199999999999998	0.31224384235048386
2.8840000000000003	0.013549729152361334	-0.22799999999999998	0.32812965586139026
2.896	0.013778614480811779	-0.22399999999999998	0.34438391111259586
2.9080000000000004	0.013839650568398566	-0.21999999999999997	0.36098541942771767
2.92	0.013976981765468834	-0.21599999999999997	0.3779111550538696
2.9320000000000004	0.01373283741512169	-0.21199999999999997	0.3951363251972793
2.944	0.013595506218051423	-0.20799999999999996	0.4126344537809037
2.9560000000000004	0.012679964904249637	-0.20399999999999996	0.4303774785389018
2.968	0.01296988632028687	-0.19999999999999996	0.4483358609195747
2.9800000000000004	0.013488693064774548	-0.19599999999999995	0.4664787081282699
2.992	0.01254263370717937	-0.19199999999999995	0.48477390650676
3.0040000000000004	0.0128325551232166	-0.18799999999999994	0.5031882653176374
3.016	0.011764423590447852	-0.18399999999999994	0.5216876698831358
3.0280000000000005	0.01138294804303044	-0.17999999999999994	0.5402372429192426
3.04	0.011535538261997406	-0.17599999999999993	0.5588015128095932
3.0520000000000005	0.011337170977340352	-0.17199999999999993	0.577344587480858
3.064	0.011581315327687495	-0.16799999999999993	0.5958303324734088
3.0760000000000005	0.010970954451819639	-0.16399999999999992	0.6142225517489962
3.088	0.011337170977340352	-0.15999999999999992	0.6324851697417972
3.1000000000000005	0.01109302662699321	-0.15600000000000014	0.6505824131410524
3.112	0.011459243152513924	-0.15200000000000014	0.6684789908929163
3.1240000000000006	0.010589478904402228	-0.14800000000000013	0.6861402709260965
3.136	0.010009636072327764	-0.14400000000000013	0.7035324521402241
3.1480000000000006	0.01002489509422446	-0.14000000000000012	0.7206227302470547
3.16	0.010757328145265888	-0.13600000000000012	0.7373794561219746
3.1720000000000006	0.009628160524910353	-0.13200000000000012	0.753772285405783
3.184	0.009490829327840086	-0.1280000000000001	0.76977231819323
3.1960000000000006	0.009307721065079728	-0.12400000000000011	0.7853522277538845
3.208	0.009139871824216068	-0.1200000000000001	0.8004863773510368
3.2199999999999998	0.009963859006637675	-0.1160000000000001	0.8151509243537961
3.232	0.009673937590600442	-0.1120000000000001	0.8293239109745058
3.2439999999999998	0.009322980086976424	-0.1080000000000001	0.8429853411061331
3.2560000000000002	0.009139871824216068	-0.10400000000000009	0.8561172428804672
3.268	0.00904831769283589	-0.10000000000000009	0.8687037167157554
3.2800000000000002	0.0085752880140383	-0.09600000000000009	0.8807309687698852
3.292	0.00831588464179446	-0.09200000000000008	0.8921873298604309
3.3040000000000003	0.008346402685587855	-0.08800000000000008	0.9030632600539873
3.316	0.008209071488517586	-0.08400000000000007	0.9133513392624636
3.3280000000000003	0.008071740291447319	-0.08000000000000007	0.9230462443117917
3.34	0.008102258335240711	-0.07600000000000007	0.9321447130673469
3.3520000000000003	0.008437956816968033	-0.07200000000000006	0.9406454963090112
3.364	0.007781818875410086	-0.06800000000000006	0.9485492981461024
3.3760000000000003	0.00785811398489357	-0.06400000000000006	0.9558587058474943
3.388	0.007629228656443122	-0.06000000000000005	0.9625781100344012
3.4000000000000004	0.007705523765926604	-0.05600000000000005	0.9687136162421074
3.412	0.007613969634546426	-0.052000000000000046	0.9742729489020295
3.4240000000000004	0.007247753109025711	-0.04800000000000004	0.9792653488269376
3.436	0.007186717021438926	-0.04400000000000004	0.9837014653000108
3.4480000000000004	0.006606874189364461	-0.040000000000000036	0.9875932438730491
3.46	0.006728946364538033	-0.03600000000000003	0.9909538109710927
3.4720000000000004	0.006957831692988479	-0.03200000000000003	0.9937973563806113
3.484	0.006530579079880979	-0.028000000000000025	0.9961390146671285
3.4960000000000004	0.006652651255054551	-0.02400000000000002	0.9979947465265958
3.508	0.006255916685740444	-0.020000000000000018	0.9993812210240635
3.5200000000000005	0.006851018539711604	-0.016000000000000014	1.0003156996143578
3.532	0.006149103532463569	-0.01200000000000001	1.0008159227737252
3.5440000000000005	0.006515320057984283	-0.008000000000000007	1.0009
3.556	0.006210139620050355	-0.0040000000000000036	1.0005863038629899
3.5680000000000005	0.005752368963149462	0.0	0.9998933687077318
3.58	0.006316952773327229	0.0040000000000000036	0.9988397945321814
3.5920000000000005	0.0056913328755626765	0.008000000000000007	0.9974441564790213
3.604	0.005996513313496605	0.01200000000000001	0.9957249202995937
3.6160000000000005	0.006606874189364461	0.016000000000000014	0.9937003640676128
3.628	0.005965995269703212	0.020000000000000018	0.9913885063421636
3.6400000000000006	0.005767627985046158	0.02400000000000002	0.9888070409044124
3.652	0.005187785152971695	0.028000000000000025	0.9859732781212176
3.6640000000000006	0.005431929503318837	0.03200000000000003	0.9829040929220189
3.676	0.005660814831769284	0.03600000000000003	0.9796158793135781
3.6880000000000006	0.0054777065690089265	0.040000000000000036	0.9761245113007418
3.7	0.00524882124055848	0.04400000000000004	0.9724453100307109
3.7120000000000006	0.005508224612802319	0.04800000000000004	0.9685930169335386
3.724	0.005142008087281605	0.052000000000000046	0.9645817725928466
3.7359999999999998	0.0052640802624551765	0.05600000000000005	0.960425101048065
3.748	0.004791050583657587	0.06000000000000005	0.9561358992027689
3.76	0.0052640802624551765	0.06400000000000006	0.9517264309927737
3.7720000000000002	0.004974158846417945	0.06800000000000006	0.9472083259523296
3.784	0.005554001678492408	0.07200000000000006	0.9425925818067244
3.7960000000000003	0.004730014496070802	0.07600000000000007	0.9378895707145491
3.808	0.004882604715037766	0.08000000000000007	0.9331090487824213
3.8200000000000003	0.005157267109178301	0.08400000000000007	0.9282601684786713
3.832	0.004302761882963302	0.08800000000000008	0.9233514935799705
3.8440000000000003	0.004531647211413748	0.09199999999999986	0.9183910162956672
3.856	0.004958899824521248	0.09599999999999986	0.9133861762282373
3.8680000000000003	0.004638460364690624	0.09999999999999987	0.9083438808443138
3.88	0.004302761882963302	0.10399999999999987	0.9032705271488122
3.8920000000000003	0.004394316014343481	0.10799999999999987	0.8981720242742501
3.904	0.004623201342793927	0.11199999999999988	0.8930538167181312
3.9160000000000004	0.003982322423132677	0.11599999999999988	0.8879209079827869
3.928	0.004424834058136874	0.11999999999999988	0.8827778843940353
3.9400000000000004	0.004333279926756695	0.12399999999999989	0.8776289388970957
3.952	0.004562165255207141	0.1279999999999999	0.872477894650096
3.9640000000000004	0.004455352101930266	0.1319999999999999	0.867328228256976
3.976	0.0042875028610666055	0.1359999999999999	0.8621830925024238
3.9880000000000004	0.004058617532616159	0.1399999999999999	0.8570453384714578
4.0	0.004043358510719463	0.1439999999999999	0.8519175369552763
4.0120000000000005	0.0041654306858930346	0.1479999999999999	0.8468019990628767
4.024	0.0038297322041657127	0.1519999999999999	0.8417007959746329
4.0360000000000005	0.004058617532616159	0.15599999999999992	0.8366157777894309
4.048	0.003844991226062409	0.15999999999999992	0.8315485914310586
4.0600000000000005	0.003753437094682231	0.16399999999999992	0.8265006975923324
4.072	0.0033414435034714272	0.16799999999999993	0.8214733867068773
4.0840000000000005	0.0035550698100251773	0.17199999999999993	0.8164677939486383
4.096	0.0036924010070954454	0.17599999999999993	0.8114849132680738
4.1080000000000005	0.003844991226062409	0.17999999999999994	0.8065256104816441
4.12	0.003509292744335088	0.18399999999999994	0.8015906354377333
4.132000000000001	0.0034024795910582136	0.18799999999999994	0.796680633287541
4.144	0.003539810788128481	0.19199999999999995	0.7917961548939071
4.156000000000001	0.0036008468757152664	0.19599999999999995	0.7869376664145064
4.168	0.0034482566567483027	0.19999999999999996	0.7821055580984652
4.180000000000001	0.0036618829633020527	0.20399999999999996	0.7773001523373139
4.192	0.003722919050888838	0.20799999999999996	0.772521711012353
4.204000000000001	0.003112558175020981	0.21199999999999997	0.767770442181068
4.216	0.00358558785381857	0.21599999999999997	0.7630465061452557
4.228	0.0033567025253681236	0.21999999999999997	0.7583500209430928
4.24	0.0035703288319218736	0.22399999999999998	0.753681067306573
4.252	0.0031278171969176772	0.22799999999999998	0.7490396931245827
4.264	0.0034329976348516063	0.23199999999999998	0.7444259174505021
4.276	0.00341773861295491	0.236	0.7398397340916069
4.288	0.0032346303501945527	0.24	0.7352811148157814
4.3	0.003036263065537499	0.244	0.7307500122091865
4.312	0.002822636758983749	0.248	0.7262463622165687
4.324	0.0030210040436408027	0.252	0.7217700863939247
4.336	0.0032804074158846418	0.256	0.7173210939012319
4.348	0.00299048599984741	0.26	0.7128992832609821
4.36	0.003036263065537499	0.264	0.7085045439063253
4.372	0.0033109254596780345	0.268	0.7041367575407342
4.384	0.0028073777370870526	0.272	0.6997957993293017
4.396	0.003082040131227588	0.276	0.6954815389400381
4.408	0.0028378957808804454	0.28	0.6911938414519012
4.42	0.0028378957808804454	0.28400000000000003	0.6869325681447327
4.432	0.002822636758983749	0.28800000000000003	0.6826975771848223
4.444	0.0025784924086366063	0.29200000000000004	0.6784887242184681
4.456	0.0029294499122606244	0.29600000000000004	0.6743058628846357
4.468	0.0033109254596780345	0.30000000000000004	0.6701488452566651
4.48	0.002868413824673838	0.30400000000000005	0.6660175222218991
4.492	0.00299048599984741	0.30800000000000005	0.6619117438071364
4.5040000000000004	0.002746341649500267	0.31200000000000006	0.6578313594569153
4.516	0.0028073777370870526	0.31600000000000006	0.6537762182708348
4.5280000000000005	0.002517456321049821	0.32000000000000006	0.64974616920538
4.54	0.002700564583810178	0.32400000000000007	0.6457410612450681
4.5520000000000005	0.0027921187151903563	0.32800000000000007	0.6417607435471374
4.564	0.0028378957808804454	0.3320000000000001	0.6378050655634754
4.5760000000000005	0.0028378957808804454	0.3360000000000001	0.6338738771430079
4.588	0.0026853055619134813	0.3400000000000001	0.6299670286173618
4.6000000000000005	0.0027158236057068744	0.3440000000000001	0.6260843708722291
4.612	0.0026242694743266954	0.3480000000000001	0.6222257554065519
4.6240000000000006	0.002517456321049821	0.3520000000000001	0.6183910343813422
4.636	0.0025784924086366063	0.3560000000000001	0.6145800606597124
4.648000000000001	0.0025784924086366063	0.3600000000000001	0.6107926878394604
4.66	0.002868413824673838	0.3640000000000001	0.6070287702793726
4.672000000000001	0.0021512397955291067	0.3680000000000001	0.6032881631202273
4.684	0.002532715342946517	0.3720000000000001	0.5995707223013467
4.696000000000001	0.0023648661020828562	0.3760000000000001	0.5958763045734161
4.708	0.002517456321049821	0.3800000000000001	0.5922047675081774
4.72	0.0025784924086366063	0.3840000000000001	0.5885559695055168
4.732	0.0024564202334630353	0.3880000000000001	0.5849297697983822
4.744	0.0023801251239795526	0.3920000000000001	0.581326028455898
4.756	0.0022427939269092853	0.39600000000000013	0.5777446063849899
4.768	0.002227534905012589	0.40000000000000013	0.5741853653307759
4.78	0.0022580529488059817	0.40400000000000014	0.5706481678759452
4.792	0.002273311970702678	0.40800000000000014	0.5671328774393046
4.804	0.0019223544670786603	0.41200000000000014	0.5636393582736458
4.816	0.0021970168612191958	0.41600000000000015	0.560167475463058
4.828	0.002166498817425803	0.42000000000000015	0.5567170949197928
4.84	0.0023343480582894635	0.42400000000000015	0.5532880833807675
4.852	0.0022885709925993744	0.42800000000000016	0.5498803084037761
4.864	0.00234960708018616	0.43200000000000016	0.5464936383634724
4.876	0.0020291676203555353	0.43600000000000017	0.5431279424471681
4.888	0.002273311970702678	0.44000000000000017	0.5397830906504896
4.9	0.002319089036392767	0.4440000000000002	0.5364589537729246
4.912	0.0021817578393224994	0.4480000000000002	0.5331554034132866
4.924	0.0023343480582894635	0.4520000000000002	0.5298723119651165
4.936	0.0022580529488059817	0.4560000000000002	0.5266095526120419
4.948	0.0019986495765621426	0.4600000000000002	0.5233669993231064
4.96	0.002227534905012589	0.4640000000000002	0.5201445268480819
4.972	0.002319089036392767	0.46799999999999975	0.5169420107127719
4.984	0.00213598077363241	0.47199999999999975	0.5137593272143134
4.996	0.0021970168612191958	0.47599999999999976	0.5105963534164867
5.008	0.0020902037079423208	0.47999999999999976	0.5074529671450326
5.0200000000000005	0.001952872510872053	0.48399999999999976	0.5043290469829842
5.032	0.002059685664148928	0.48799999999999977	0.5012244722660155
5.0440000000000005	0.00196813153276875	0.49199999999999977	0.4981391230778106
5.056	0.002013908598458839	0.4959999999999998	0.4950728802454522
5.0680000000000005	0.0021817578393224994	0.4999999999999998	0.4920256253348339
5.08	0.00196813153276875	0.5039999999999998	0.4889972406460961
5.0920000000000005	0.002013908598458839	0.5079999999999998	0.4859876092090864
5.104	0.0019376134889753567	0.5119999999999998	0.4829966147788447
5.1160000000000005	0.0022580529488059817	0.5159999999999998	0.4800241418311158
5.128	0.0019376134889753567	0.5199999999999998	0.4770700755578852
5.140000000000001	0.0018308003356984816	0.5239999999999998	0.4741343018629443
5.152	0.002059685664148928	0.5279999999999998	0.47121670735747967
5.164000000000001	0.001983390554665446	0.5319999999999998	0.4683171793556901
5.176	0.0019223544670786603	0.5359999999999998	0.4654356058704295
5.188000000000001	0.00196813153276875	0.5399999999999998	0.46257187560887736
5.2	0.001907095445181964	0.5439999999999998	0.4597258779682333
5.212000000000001	0.0017850232700083925	0.5479999999999998	0.4568975030314415
5.224	0.0020749446860456244	0.5519999999999998	0.45408664156293876
5.236	0.0019223544670786603	0.5559999999999998	0.4512931850044286
5.248	0.002013908598458839	0.5599999999999998	0.4485170254706839
5.26	0.0019376134889753567	0.5639999999999998	0.44575805574537336
5.272	0.0017697642481116962	0.5679999999999998	0.4430161692769135
5.284	0.0018308003356984816	0.5719999999999998	0.44029126017434816
5.296	0.002013908598458839	0.5759999999999998	0.4375832232032523
5.308	0.0016324330510414282	0.5799999999999998	0.4348919537816606
5.32	0.001907095445181964	0.5839999999999999	0.4322173479760232
5.332	0.0016171740291447319	0.5879999999999999	0.429559302497184
5.344	0.001952872510872053	0.5919999999999999	0.4269177146963861
5.356	0.0016171740291447319	0.5959999999999999	0.42429248256130103
5.368	0.0016171740291447319	0.5999999999999999	0.42168350471208205
5.38	0.0017850232700083925	0.6039999999999999	0.41909068039744307
5.392	0.0017697642481116962	0.6079999999999999	0.41651390949076145
5.404	0.001586655985351339	0.6119999999999999	0.413953092486204
5.416	0.001800282291905089	0.6159999999999999	0.41140813049487857
5.428	0.0017392462043183032	0.6199999999999999	0.4088789252410089
5.44	0.0016019150072480353	0.6239999999999999	0.40636537905813197
5.452	0.0017697642481116962	0.6279999999999999	0.40386739488532114
5.464	0.001846059357595178	0.6319999999999999	0.40138487626343144
5.476	0.0017850232700083925	0.6359999999999999	0.3989177273313675
5.488	0.0017850232700083925	0.6399999999999999	0.3964658528223761
5.5	0.0016476920729381248	0.6439999999999999	0.39402915806036065
5.5120000000000005	0.0016324330510414282	0.6479999999999999	0.39160754895621913
5.524	0.0016782101167315175	0.6519999999999999	0.38920093200420447
5.5360000000000005	0.0018155413138017853	0.6559999999999999	0.3868092142783067
5.548	0.001693469138628214	0.6599999999999999	0.38443230342865997
5.5600000000000005	0.0015408789196612498	0.6639999999999999	0.3820701076779686
5.572	0.0015103608758678568	0.6679999999999999	0.37972253581795784
5.5840000000000005	0.0018155413138017853	0.6719999999999999	0.37738949720584536
5.596	0.0015408789196612498	0.6759999999999999	0.3750709017608349
5.6080000000000005	0.0017087281605249103	0.6799999999999999	0.372766659960632
5.62	0.0018613183794918746	0.6839999999999999	0.37047668283798085
5.632000000000001	0.0015713969634546425	0.688	0.368200881977223
5.644	0.0016324330510414282	0.692	0.3659391695108768
5.656000000000001	0.0017697642481116962	0.696	0.3636914581162391
5.668	0.0016782101167315175	0.7	0.36145766101200694
5.680000000000001	0.0015561379415579462	0.704	0.3592376919549207
5.692	0.001479842832074464	0.708	0.3570314652364283
5.704000000000001	0.0016019150072480353	0.712	0.35483889567936944
5.716	0.0015256198977645534	0.716	0.3526598986346808
5.728	0.0015408789196612498	0.72	0.35049438997812193
5.74	0.001693469138628214	0.724	0.3483422861070207
5.752	0.0016324330510414282	0.728	0.34620350393704
5.764	0.0016476920729381248	0.732	0.3440779608989629
5.776	0.0015561379415579462	0.736	0.34196557493549956
5.788	0.0016324330510414282	0.74	0.3398662644981125
5.8	0.0015713969634546425	0.744	0.33777994854386284
5.812	0.001586655985351339	0.748	0.3357065465322742
5.824	0.0015713969634546425	0.752	0.3336459784222186
5.836	0.0015103608758678568	0.756	0.33159816466881936
5.848	0.001586655985351339	0.76	0.32956302622037426
5.86	0.0015103608758678568	0.764	0.3275404845152982
5.872	0.0014340657663843748	0.768	0.3255304614790835
5.884	0.0013882887006942855	0.772	0.3235328795212805
5.896	0.001373029678797589	0.776	0.32154766153249603
5.908	0.0016476920729381248	0.78	0.31957473088141
5.92	0.0013882887006942855	0.784	0.3176140114118122
5.932	0.0014188067444876784	0.788	0.31566542743965603
5.944	0.001586655985351339	0.792	0.3137289037501303
5.956	0.0015408789196612498	0.796	0.3118043655947509
5.968	0.0014493247882810712	0.8	0.30989173868846837
5.98	0.001403547722590982	0.804	0.3079909492067948
5.992	0.0014340657663843748	0.808	0.3061019237829486
6.0040000000000004	0.0015561379415579462	0.812	0.3042245895050158
6.016	0.001479842832074464	0.8160000000000001	0.30235887391313
6.0280000000000005	0.0014645838101777675	0.8200000000000001	0.30050470499666987
6.04	0.001373029678797589	0.8240000000000001	0.29866201119147284
6.0520000000000005	0.0015713969634546425	0.8280000000000001	0.29683072137706784
6.064	0.0014645838101777675	0.8320000000000001	0.2950107648739233
6.0760000000000005	0.001479842832074464	0.8360000000000001	0.29320207144071403
6.088	0.0013882887006942855	0.8400000000000001	0.2914045712716033
6.1000000000000005	0.0015103608758678568	0.8440000000000001	0.2896181949935435
6.112	0.0014645838101777675	0.8480000000000001	0.28784287366359196
6.1240000000000006	0.0014340657663843748	0.8520000000000001	0.28607853876624445
6.136	0.001266216525520714	0.8560000000000001	0.2843251222107851
6.148000000000001	0.0014645838101777675	0.8600000000000001	0.28258255632865215
6.16	0.0014951018539711605	0.8640000000000001	0.2808507738708207
6.172000000000001	0.0015256198977645534	0.8680000000000001	0.2791297080052012
6.184	0.0013119935912108034	0.8720000000000001	0.2774192923140545
6.196000000000001	0.0013272526131074998	0.8760000000000001	0.27571946079142273
6.208	0.0014188067444876784	0.8800000000000001	0.27403014784057583
6.22	0.0012356984817273211	0.8840000000000001	0.2723512882714744
6.232	0.001373029678797589	0.8880000000000001	0.27068281729824817
6.244000000000001	0.0013577706569008925	0.8920000000000001	0.26902467053668955
6.255999999999999	0.0014340657663843748	0.8960000000000001	0.2673767840017638
6.268	0.0013882887006942855	0.9000000000000001	0.26573909410513336
6.28	0.0014951018539711605	0.9040000000000001	0.2641115376526988
6.292000000000001	0.001296734569314107	0.9080000000000001	0.2624940518421538
6.303999999999999	0.0015103608758678568	0.9120000000000001	0.2608865742605564
6.316	0.0013882887006942855	0.9160000000000001	0.2592890428819142
6.328	0.0013882887006942855	0.9200000000000002	0.25770139606478587
6.340000000000001	0.001266216525520714	0.9240000000000002	0.2561235725498963
6.351999999999999	0.0013882887006942855	0.9280000000000002	0.2545555114577671
6.364	0.0013425116350041962	0.9320000000000002	0.2529971522863617
6.376	0.001373029678797589	0.9360000000000002	0.2514484349087453
6.388000000000001	0.0012204394598306248	0.9400000000000002	0.24990929957075855
6.3999999999999995	0.0016019150072480353	0.9440000000000002	0.24837968688870696
6.412	0.001479842832074464	0.9480000000000002	0.24685953784706344
6.424	0.0013577706569008925	0.9520000000000002	0.24534879379618527
6.436000000000001	0.0012814755474174105	0.9560000000000002	0.24384739645004624
6.4479999999999995	0.001403547722590982	0.9600000000000002	0.24235528788398128
6.46	0.0013272526131074998	0.9640000000000002	0.24087241053244648
6.472	0.0013425116350041962	0.9679999999999997	0.23939870718679218
6.484000000000001	0.0014188067444876784	0.9719999999999998	0.23793412099304975
6.4959999999999996	0.0012814755474174105	0.9759999999999998	0.23647859544973324
6.508	0.0016171740291447319	0.9799999999999998	0.23503207440565319
6.5200000000000005	0.001296734569314107	0.9839999999999998	0.23359450205774496
6.532000000000001	0.001403547722590982	0.9879999999999998	0.23216582294891006
6.544	0.0012814755474174105	0.9919999999999998	0.23074598196587112
6.556	0.001266216525520714	0.9959999999999998	0.22933492433704017
6.5680000000000005	0.001266216525520714	0.9999999999999998	0.22793259563039997
6.580000000000001	0.0012051804379339284	1.0039999999999998	0.22653894175139838
6.592	0.0012814755474174105	1.0079999999999998	0.22515390894085627
6.604	0.0012356984817273211	1.0119999999999998	0.22377744377288783
6.6160000000000005	0.001296734569314107	1.0159999999999998	0.2224094931528341
6.628000000000001	0.001403547722590982	1.0199999999999998	0.22105000431520946
6.64	0.001296734569314107	1.0239999999999998	0.21969892482166017
6.652	0.0011746623941405357	1.0279999999999998	0.21835620255893656
6.664000000000001	0.0012356984817273211	1.0319999999999998	0.217021785736877
6.676000000000001	0.0012204394598306248	1.0359999999999998	0.21569562288640454
6.688	0.0012509575036240177	1.0399999999999998	0.2143776628575363
6.7	0.0012356984817273211	1.0439999999999998	0.21306785481740476
6.712000000000001	0.0012814755474174105	1.0479999999999998	0.21176614824829193
6.723999999999999	0.0012509575036240177	1.0519999999999998	0.2104724929456747
6.736	0.0012356984817273211	1.0559999999999998	0.20918683901628346
6.748	0.0012356984817273211	1.0599999999999998	0.207909136876172
6.760000000000001	0.0012051804379339284	1.0639999999999998	0.20663933724879957
6.771999999999999	0.001266216525520714	1.0679999999999998	0.20537739116312495
6.784	0.0012356984817273211	1.0719999999999998	0.20412324995171208
6.796	0.0012814755474174105	1.0759999999999998	0.20287686524884802
6.808000000000001	0.0013119935912108034	1.0799999999999998	0.20163818898867156
6.819999999999999	0.0011441443503471427	1.0839999999999999	0.20040717340331446
6.832	0.0013119935912108034	1.0879999999999999	0.19918377102105375
6.844	0.0012204394598306248	1.0919999999999999	0.19796793466447543
6.856000000000001	0.0012509575036240177	1.0959999999999999	0.1967596174486496
6.867999999999999	0.001403547722590982	1.0999999999999999	0.19555877277931724
6.88	0.001159403372243839	1.1039999999999999	0.19436535435108748
6.892	0.0012509575036240177	1.1079999999999999	0.19317931614564704
6.904000000000001	0.0011746623941405357	1.1119999999999999	0.19200061242997998
6.9159999999999995	0.001189921416037232	1.1159999999999999	0.19082919775459872
6.928	0.0012814755474174105	1.1199999999999999	0.1896650269517861
6.94	0.001189921416037232	1.1239999999999999	0.1885080551338486
6.952000000000001	0.0013425116350041962	1.128	0.18735823769137946
6.9639999999999995	0.0013577706569008925	1.132	0.18621553029153404
6.976	0.0012051804379339284	1.136	0.18507988887631427
6.988	0.001159403372243839	1.14	0.18395126966086517
7.000000000000001	0.0013577706569008925	1.144	0.18282962913178064
7.012	0.0013882887006942855	1.148	0.18171492404542072
7.024	0.0013425116350041962	1.152	0.18060711142623942
7.0360000000000005	0.0013119935912108034	1.156	0.17950614856512137
7.048000000000001	0.0012356984817273211	1.16	0.17841199301773072
7.06	0.0012814755474174105	1.164	0.17732460260286925
7.072	0.0012814755474174105	1.168	0.17624393540084468
7.0840000000000005	0.001403547722590982	1.172	0.17516994975184905
7.096000000000001	0.001189921416037232	1.176	0.17410260425434826
7.108	0.0012814755474174105	1.18	0.17304185776347938
7.12	0.0014188067444876784	1.184	0.17198766938946028
7.132000000000001	0.0013425116350041962	1.188	0.17093999849600755
7.144000000000001	0.0012356984817273211	1.192	0.1698988046987648
7.156	0.001189921416037232	1.196	0.1688640478637407
7.168	0.001159403372243839	1.2	0.1678356881057565
7.180000000000001	0.0010678492408636607	1.204	0.16681368578690361
7.192000000000001	0.001189921416037232	1.208	0.16579800151501017
7.204	0.0010983672846570534	1.212	0.16478859614211736
7.216	0.0011746623941405357	1.216	0.16378543076296556
7.228000000000001	0.001006813153276875	1.22	0.16278846671348926
7.239999999999999	0.0011136263065537498	1.224	0.16179766556932138
7.252	0.001159403372243839	1.228	0.16081298914430775
7.264	0.0011746623941405357	1.232	0.15983439948902944
7.276000000000001	0.0012356984817273211	1.236	0.15886185888933516
7.287999999999999	0.001083108262760357	1.24	0.15789532986488275
7.3	0.001159403372243839	1.244	0.15693477516768914
7.312	0.0011441443503471427	1.248	0.1559801577806898
7.324000000000001	0.001189921416037232	1.252	0.15503144091630716
7.335999999999999	0.001159403372243839	1.256	0.1540885880150274
7.348	0.001159403372243839	1.26	0.15315156274398656
7.36	0.0012051804379339284	1.264	0.15222032899556534
7.372000000000001	0.0011441443503471427	1.268	0.15129485088599226
7.3839999999999995	0.0012051804379339284	1.272	0.1503750927539559
7.396	0.0011746623941405357	1.276	0.14946101915922586
7.408	0.0011136263065537498	1.28	0.14855259488128125
7.420000000000001	0.0012051804379339284	1.284	0.14764978491794906
7.4319999999999995	0.0011746623941405357	1.288	0.14675255448405033
7.444	0.0011288853284504464	1.292	0.14586086901005435
7.456	0.0011136263065537498	1.296	0.1449746941407418
7.468000000000001	0.001083108262760357	1.3	0.14409399573387613
7.4799999999999995	0.0011441443503471427	1.304	0.1432187398588826
7.492	0.001189921416037232	1.308	0.1423488927955361
7.5040000000000004	0.0010983672846570534	1.312	0.14148442103265743
7.516000000000001	0.0010983672846570534	1.316	0.14062529126681603
7.528	0.0010678492408636607	1.32	0.139771470401043
7.54	0.001159403372243839	1.324	0.13892292554355035
7.5520000000000005	0.0011441443503471427	1.328	0.13807962400645912
7.564000000000001	0.001159403372243839	1.332	0.13724153330453473
7.576	0.0010525902189669643	1.336	0.136408621153931
7.588	0.0010983672846570534	1.34	0.13558085547094118
7.6000000000000005	0.0012509575036240177	1.344	0.13475820437075703
7.612000000000001	0.0011136263065537498	1.348	0.1339406361662357
7.624	0.0011288853284504464	1.352	0.1331281193666743
7.636	0.0010678492408636607	1.356	0.13232062267659142
7.648000000000001	0.0011441443503471427	1.36	0.13151811499451724
7.660000000000001	0.0010983672846570534	1.364	0.13072056541179045
7.672	0.0011441443503471427	1.368	0.12992794321136258
7.684	0.001083108262760357	1.372	0.12914021786661012
7.696000000000001	0.0011288853284504464	1.3760000000000001	0.12835735904015394
7.708000000000001	0.0011288853284504464	1.3800000000000001	0.1275793365826857
7.72	0.0012814755474174105	1.3840000000000001	0.12680612053180185
7.732	0.001189921416037232	1.3880000000000001	0.12603768111084493
7.744000000000001	0.0011746623941405357	1.3920000000000001	0.1252739887277516
7.755999999999999	0.0011746623941405357	1.3960000000000001	0.1245150139739084
7.768	0.0011136263065537498	1.4000000000000001	0.12376072762301411
7.78	0.0011288853284504464	1.4040000000000001	0.12301110062994952
7.792000000000001	0.0010983672846570534	1.4080000000000001	0.1222661041296538
7.803999999999999	0.0010525902189669643	1.4120000000000001	0.12152570943600853
7.816	0.0010678492408636607	1.4160000000000001	0.12078988804072781
7.828	0.0012356984817273211	1.4200000000000002	0.12005861161225573
7.840000000000001	0.0011136263065537498	1.4240000000000002	0.1193318519946709
7.851999999999999	0.001083108262760357	1.4280000000000002	0.11860958120659712
7.864	0.0010373311970702677	1.4320000000000002	0.11789177144012121
7.876	0.001159403372243839	1.4360000000000002	0.1171783950597177
7.888000000000001	0.001083108262760357	1.4400000000000002	0.11646942460117989
7.8999999999999995	0.001083108262760357	1.4440000000000002	0.11576483277055745
7.912	0.0010678492408636607	1.4480000000000002	0.11506459244310109
7.924	0.001083108262760357	1.4520000000000002	0.11436867666221326
7.936000000000001	0.0011136263065537498	1.4560000000000002	0.11367705863840571
7.9479999999999995	0.001159403372243839	1.4600000000000002	0.1129897117482632
7.96	0.0010983672846570534	1.4640000000000002	0.11230660953341404
7.972	0.0011136263065537498	1.4679999999999997	0.11162772569950664
7.984000000000001	0.0011288853284504464	1.4719999999999998	0.11095303411519244
7.9959999999999996	0.0011441443503471427	1.4759999999999998	0.11028250881111547
8.008	0.0011136263065537498	1.4799999999999998	0.10961612397890795
8.02	0.001006813153276875	1.4839999999999998	0.10895385397019197
8.032	0.001159403372243839	1.4879999999999998	0.1082956732955876
8.043999999999999	0.0010678492408636607	1.4919999999999998	0.10764155662372707
8.056	0.0010983672846570534	1.4959999999999998	0.10699147878027511
8.068	0.0010983672846570534	1.4999999999999998	0.10634541474695525
8.08	0.0011136263065537498	1.5039999999999998	0.10570333966058214
8.091999999999999	0.001159403372243839	1.5079999999999998	0.10506522881210022
8.104	0.001083108262760357	1.5119999999999998	0.10443105764562778
8.116	0.001006813153276875	1.5159999999999998	0.10380080175750744
8.128	0.0011441443503471427	1.5199999999999998	0.1031744368953623
8.139999999999999	0.001083108262760357	1.5239999999999998	0.10255193895715788
8.152	0.001083108262760357	1.5279999999999998	0.10193328399027
8.164	0.0010678492408636607	1.5319999999999998	0.10131844819055863
8.176	0.0010678492408636607	1.5359999999999998	0.10070740790144686
8.187999999999999	0.0010525902189669643	1.5399999999999998	0.1001001396130062
8.2	0.001006813153276875	1.5439999999999998	0.0994966199610475
8.212	0.0011288853284504464	1.5479999999999998	0.09889682572621693
8.223999999999998	0.0011288853284504464	1.5519999999999998	0.09830073383309833
8.235999999999999	0.001189921416037232	1.5559999999999998	0.09770832134932063
8.248	0.0010373311970702677	1.5599999999999998	0.09711956548467093
8.26	0.0010525902189669643	1.5639999999999998	0.09653444359021304
8.271999999999998	0.0010525902189669643	1.5679999999999998	0.0959529331574118
8.283999999999999	0.0010678492408636607	1.5719999999999998	0.09537501181726221
8.296	0.0011288853284504464	1.5759999999999998	0.09480065733942451
8.308	0.0010373311970702677	1.5799999999999998	0.09422984763136451
8.319999999999999	0.0010525902189669643	1.5839999999999999	0.09366256073749897
8.331999999999999	0.0011288853284504464	1.5879999999999999	0.0930987748383466
8.344	0.001189921416037232	1.5919999999999999	0.09253846824968426
8.356	0.0010525902189669643	1.5959999999999999	0.09198161942170817
8.367999999999999	0.0010220721751735713	1.5999999999999999	0.09142820693820058
8.379999999999999	0.0011288853284504464	1.6039999999999999	0.09087820951570158
8.392	0.0011441443503471427	1.6079999999999999	0.09033160600268586
8.404	0.001083108262760357	1.6119999999999999	0.08978837537874478
8.415999999999999	0.0010678492408636607	1.6159999999999999	0.08924849675377329
8.427999999999999	0.0010525902189669643	1.6199999999999999	0.08871194936716231
8.44	0.0010983672846570534	1.6239999999999999	0.08817871258699551
8.452	0.0010678492408636607	1.628	0.08764876590925155
8.463999999999999	0.0010678492408636607	1.632	0.08712208895701118
8.475999999999999	0.001159403372243839	1.636	0.08659866147966899
8.488	0.0011441443503471427	1.64	0.0860784633521504
8.5	0.001006813153276875	1.644	0.08556147457413343
8.511999999999999	0.001083108262760357	1.648	0.08504767526927492
8.524	0.0010678492408636607	1.652	0.08453704568444206
8.536	0.001083108262760357	1.656	0.08402956618894855
8.548	0.0010983672846570534	1.66	0.08352521727379511
8.559999999999999	0.0009915541313801784	1.664	0.08302397955091531
8.572	0.0009915541313801784	1.668	0.08252583375242563
8.584	0.001083108262760357	1.672	0.08203076072988028
8.596	0.0011136263065537498	1.676	0.08153874145353068
8.607999999999999	0.0010525902189669643	1.68	0.08104975701158972
8.62	0.0010983672846570534	1.684	0.08056378860949999
8.632	0.0010525902189669643	1.688	0.08008081756920735
8.644	0.0010678492408636607	1.692	0.07960082532843836
8.655999999999999	0.001083108262760357	1.696	0.07912379343998241
8.668	0.001006813153276875	1.7	0.07864970357097845
8.68	0.001083108262760357	1.704	0.078178537502206
8.692	0.0010678492408636607	1.708	0.0777102771273804
8.703999999999999	0.001083108262760357	1.712	0.07724490445245273
8.716	0.0010678492408636607	1.716	0.07678240159491397
8.728	0.0010525902189669643	1.72	0.07632275078310331
8.739999999999998	0.0010373311970702677	1.724	0.07586593435552098
8.751999999999999	0.0010678492408636607	1.728	0.0754119347601452
8.764	0.001006813153276875	1.732	0.0749607345537534
8.776	0.001189921416037232	1.736	0.07451231640124774
8.787999999999998	0.0011136263065537498	1.74	0.07406666307498451
8.799999999999999	0.0010983672846570534	1.744	0.07362375745410818
8.812	0.0011136263065537498	1.748	0.07318358252388911
8.824	0.001083108262760357	1.752	0.07274612137506557
8.835999999999999	0.0010525902189669643	1.756	0.07231135720319003
8.847999999999999	0.0011136263065537498	1.76	0.07187927330797894
8.86	0.001083108262760357	1.764	0.07144985309266727
8.872	0.0009915541313801784	1.768	0.07102308006336647
8.883999999999999	0.0010525902189669643	1.772	0.0705989378284267
8.895999999999999	0.0010525902189669643	1.776	0.07017741009780287
8.908	0.0011136263065537498	1.78	0.06975848068242486
8.92	0.0010983672846570534	1.784	0.06934213349357121
8.931999999999999	0.0010525902189669643	1.788	0.0689283525422472
8.943999999999999	0.0010983672846570534	1.792	0.06851712193856635
8.956	0.0011136263065537498	1.796	0.068108425891136
8.968	0.0011136263065537498	1.8	0.06770224870644675
8.979999999999999	0.0010678492408636607	1.804	0.06729857478826543
8.991999999999999	0.0010220721751735713	1.808	0.06689738863703201
9.004	0.0011136263065537498	1.812	0.06649867484926024
9.016	0.0010373311970702677	1.816	0.06610241811694209
9.027999999999999	0.0011136263065537498	1.82	0.06570860322695558
9.04	0.0011136263065537498	1.824	0.06531721506047658
9.052	0.0011288853284504464	1.828	0.06492823859239426
9.064	0.0010678492408636607	1.832	0.06454165889072987
9.075999999999999	0.0011441443503471427	1.836	0.0641574611160594
9.088	0.0011288853284504464	1.84	0.06377563052093985
9.1	0.0011288853284504464	1.844	0.06339615244933872
9.112	0.0011288853284504464	1.848	0.06301901233606748
9.123999999999999	0.0011441443503471427	1.852	0.06264419570621814
9.136	0.0012204394598306248	1.856	0.0622716881746037
9.148	0.0010983672846570534	1.86	0.06190147544520171
9.16	0.001083108262760357	1.864	0.06153354331060152
9.171999999999999	0.0010220721751735713	1.868	0.06116787765145492
9.184	0.0010983672846570534	1.872	0.06080446443593007
9.196	0.0011136263065537498	1.8760000000000001	0.06044328971916893
9.208	0.0011441443503471427	1.8800000000000001	0.06008433964274808
9.219999999999999	0.0010983672846570534	1.8840000000000001	0.05972760043414273
9.232	0.001159403372243839	1.8880000000000001	0.05937305840619418
9.244	0.0011288853284504464	1.8920000000000001	0.05902069995658056
9.255999999999998	0.0010678492408636607	1.8960000000000001	0.05867051156729086
9.267999999999999	0.0010983672846570534	1.9000000000000001	0.058322479804102184
9.28	0.0010525902189669643	1.9040000000000001	0.05797659131606017
9.292	0.0010678492408636607	1.9080000000000001	0.057632832834962976
9.303999999999998	0.001189921416037232	1.9120000000000001	0.05729119117484788
9.315999999999999	0.0010373311970702677	1.9160000000000001	0.05695165323148162
9.328	0.0011136263065537498	1.9200000000000002	0.056614205981853724
9.34	0.0011136263065537498	1.9240000000000002	0.05627883648367269
9.351999999999999	0.001189921416037232	1.9280000000000002	0.055945531874865666
9.363999999999999	0.001083108262760357	1.9320000000000002	0.05561427937308124
9.376	0.0010678492408636607	1.9360000000000002	0.05528506627519484
9.388	0.0011441443503471427	1.9400000000000002	0.05495787995681779
9.399999999999999	0.0011441443503471427	1.9440000000000002	0.05463270787180912
9.411999999999999	0.0010983672846570534	1.9480000000000002	0.05430953755179027
9.424	0.0012051804379339284	1.9520000000000002	0.05398835660566312
9.436	0.001083108262760357	1.9560000000000002	0.053669152719130885
9.447999999999999	0.0011136263065537498	1.9600000000000002	0.053351913654221754
9.459999999999999	0.0010678492408636607	1.9640000000000002	0.05303662724881584
9.472	0.0010525902189669643	1.9679999999999997	0.05272328141617492
9.484	0.0010373311970702677	1.9719999999999998	0.05241186414447486
9.495999999999999	0.0010373311970702677	1.9759999999999998	0.05210236349634143
9.508	0.0011136263065537498	1.9799999999999998	0.05179476760838856
9.52	0.0010983672846570534	1.9839999999999998	0.051489064690759576
9.532	0.0010373311970702677	1.9879999999999998	0.05118524302667149
9.543999999999999	0.0010983672846570534	1.9919999999999998	0.05088329097196177
9.556	0.0010373311970702677	1.9959999999999998	0.05058319695463817
9.568	0.0010678492408636607	1.9999999999999998	0.05028494947443135
9.58	0.001189921416037232	2.0039999999999996	0.04998853710235008
9.591999999999999	0.0012051804379339284	2.008	0.04969394848023928
9.604	0.0011288853284504464	2.0119999999999996	0.04940117232034117
9.616	0.001159403372243839	2.016	0.04911019740485826
9.628	0.0011441443503471427	2.0199999999999996	0.048821012585520226
9.639999999999999	0.0011136263065537498	2.024	0.048533606783152224
9.652	0.0010373311970702677	2.0279999999999996	0.04824796898724709
9.664	0.0011136263065537498	2.032	0.04796408825553911
9.676	0.0011136263065537498	2.0359999999999996	0.047681953713581374
9.687999999999999	0.001083108262760357	2.04	0.04740155455432479
9.7	0.001006813153276875	2.0439999999999996	0.04712288003770076
9.712	0.001159403372243839	2.048	0.04684591949020551
9.723999999999998	0.0010678492408636607	2.0519999999999996	0.046570662304487635
9.735999999999999	0.0010983672846570534	2.056	0.0462970979389378
9.748	0.0010678492408636607	2.0599999999999996	0.04602521591728128
9.76	0.0010983672846570534	2.064	0.04575500582817271
9.771999999999998	0.0010678492408636607	2.0679999999999996	0.045486457324793846
9.783999999999999	0.001083108262760357	2.072	0.04521956012445305
9.796	0.001159403372243839	2.0759999999999996	0.0449543040081882
9.808	0.0010678492408636607	2.08	0.04469067882037119
9.819999999999999	0.0011441443503471427	2.0839999999999996	0.0444286744683155
9.831999999999999	0.0010525902189669643	2.088	0.044168280921885794
9.844	0.0011288853284504464	2.0919999999999996	0.043909488213110345
9.856	0.0011136263065537498	2.096	0.04365228643579529
9.867999999999999	0.0010678492408636607	2.0999999999999996	0.043396665745142046
9.879999999999999	0.0011441443503471427	2.104	0.04314261635736615
9.892	0.0011288853284504464	2.1079999999999997	0.04289012854931954
9.904	0.001189921416037232	2.112	0.0426391926581141
9.915999999999999	0.001083108262760357	2.1159999999999997	0.0423897990807485
9.927999999999999	0.0011288853284504464	2.12	0.042141938273736516
9.94	0.0012204394598306248	2.1239999999999997	0.04189560075273843
9.952	0.0011136263065537498	2.128	0.041650777092193905
9.963999999999999	0.0010220721751735713	2.1319999999999997	0.041407457924958015
9.975999999999999	0.0011136263065537498	2.136	0.041165633941938645
9.988	0.001159403372243839	2.1399999999999997	0.040925295891737
10.0	0.0011136263065537498	2.144	0.04068643458028946
10.011999999999999	0.001159403372243839	2.1479999999999997	0.0404490408705126
10.024	0.0011288853284504464	2.152	0.04021310568194941
10.036	0.0010678492408636607	2.1559999999999997	0.03997861999041874
10.048	0.0010373311970702677	2.16	0.03974557482766591
10.059999999999999	0.0012051804379339284	2.1639999999999997	0.03951396128101643
10.072	0.0011136263065537498	2.168	0.03928377049303099
10.084	0.0012051804379339284	2.1719999999999997	0.03905499366116341
10.096	0.0010373311970702677	2.176	0.0388276220374199
10.107999999999999	0.001083108262760357	2.1799999999999997	0.03860164692802131
10.12	0.0010678492408636607	2.184	0.038377059693066526
10.132	0.0010678492408636607	2.1879999999999997	0.03815385174619889
10.144	0.0011746623941405357	2.192	0.03793201455427385
10.155999999999999	0.0011136263065537498	2.1959999999999997	0.03771153963702936
10.168	0.0011288853284504464	2.2	0.037492418566757765
10.18	0.0011441443503471427	2.2039999999999997	0.03727464296798024
10.192	0.0010220721751735713	2.208	0.0370582045171227
10.203999999999999	0.0010525902189669643	2.2119999999999997	0.036843094942194295
10.216	0.001083108262760357	2.216	0.03662930602246727
10.228	0.001083108262760357	2.2199999999999998	0.036416829588159526
10.239999999999998	0.0012051804379339284	2.224	0.0362056575201184
10.251999999999999	0.0011136263065537498	2.2279999999999998	0.035995781749507114
10.264	0.0011288853284504464	2.232	0.0357871942574925
10.276	0.0010983672846570534	2.2359999999999998	0.03557988707493535
10.287999999999998	0.0010373311970702677	2.24	0.03537385228208187
10.299999999999999	0.0010983672846570534	2.2439999999999998	0.03516908200825804
10.312	0.0011441443503471427	2.248	0.034965568431564835
10.324	0.0012051804379339284	2.252	0.03476330377857622
10.335999999999999	0.001006813153276875	2.2560000000000002	0.034562280324038325
10.347999999999999	0.0010983672846570534	2.26	0.03436249039057108
10.36	0.001083108262760357	2.2640000000000002	0.03416392634837106
10.372	0.001083108262760357	2.268	0.03396658061491695
10.383999999999999	0.000976295109483482	2.2720000000000002	0.033770445654675976
10.395999999999999	0.001189921416037232	2.276	0.033575513978813004
10.408	0.0010525902189669643	2.2800000000000002	0.03338177814490061
10.42	0.0011136263065537498	2.284	0.03318923075663179
10.431999999999999	0.001159403372243839	2.2880000000000003	0.03299786446353359
10.443999999999999	0.0011746623941405357	2.292	0.03280767196068338
10.456	0.0011746623941405357	2.2960000000000003	0.03261864598842609
10.468	0.001189921416037232	2.3	0.032430779332093866
10.479999999999999	0.0012051804379339284	2.3040000000000003	0.0322440648217269
10.491999999999999	0.0011288853284504464	2.308	0.03205849533179646
10.504	0.0011441443503471427	2.3120000000000003	0.03187406378092926
10.516	0.0011136263065537498	2.316	0.031690763131633944
10.527999999999999	0.0012356984817273211	2.3200000000000003	0.03150858639002872
10.54	0.001083108262760357	2.324	0.03132752660557133
10.552	0.0011746623941405357	2.3280000000000003	0.031147576870790034
10.564	0.0010220721751735713	2.332	0.030968730321016876
10.575999999999999	0.0012051804379339284	2.3360000000000003	0.030790980134122084
10.588	0.0011288853284504464	2.34	0.030614319530250574
10.6	0.0010373311970702677	2.3440000000000003	0.030438741771559582
10.612	0.0011441443503471427	2.348	0.030264240161958538
10.623999999999999	0.001189921416037232	2.3520000000000003	0.030090808046849864
10.636	0.0011746623941405357	2.356	0.029918438812872053
10.648	0.001159403372243839	2.3600000000000003	0.029747125887643774
10.66	0.0011288853284504464	2.364	0.02957686273951001
10.671999999999999	0.0009	2.3680000000000003	0.029407642877289357
10.684	0.0009	2.372	0.029239459850023363
10.696	0.0009	2.3760000000000003	0.029072307246726853
10.708	0.0009	2.38	0.028906178696140438
10.719999999999999	0.0009	2.3840000000000003	0.02874106786648394
10.732	0.0009	2.388	0.02857696846521189
10.744	0.0009	2.3920000000000003	0.02841387423877002
10.755999999999998	0.0009	2.396	0.02825177897235385
10.767999999999999	0.0009	2.4000000000000004	0.028090676489668103
10.78	0.0009	2.404	0.02793056065268831
10.792	0.0009	2.4080000000000004	0.02777142536142325
10.803999999999998	0.0009	2.412	0.02761326455367943
10.815999999999999	0.0009	2.4160000000000004	0.027456072204826473
10.828	0.0009	2.42	0.027299842327564536
10.84	0.0009	2.4240000000000004	0.02714456897169261
10.851999999999999	0.0009	2.428	0.026990246223878734
10.863999999999999	0.0009	2.4320000000000004	0.026836868207431256
10.876	0.0009	2.436	0.026684429082071866
10.888	0.0009	2.4400000000000004	0.0265329230437096
10.899999999999999	0.0009	2.444	0.026382344324216808
10.911999999999999	0.0009	2.4480000000000004	0.0262326871912059
10.924	0.0009	2.452	0.026083945947807982
10.936	0.0009	2.4560000000000004	0.025936114932452507
10.947999999999999	0.0009	2.46	0.025789188518648615
10.959999999999999	0.0009	2.4640000000000004	0.02564316111476743
10.972	0.0009	2.468	0.02549802716382623
10.984	0.0009	2.4720000000000004	0.025353781143273316
10.995999999999999	0.0009	2.476	0.02521041756477487
		2.4800000000000004	0.02506793097400259
		2.484	0.02492631595042302
		2.4880000000000004	0.024785567107087927
		2.492	0.02464567909042626
		2.4960000000000004	0.024506646580036987
		2.5	0.02436846428848371
		2.5040000000000004	0.02423112696109007
		2.508	0.02409462937573689
		2.5120000000000005	0.023958966342660072
		2.516	0.02382413270425033
		2.5200000000000005	0.023690123334853503
		2.524	0.023556933140572757
		2.5280000000000005	0.023424557059071482
		2.532	0.023292990059377804
		2.5360000000000005	0.023162227141689987
		2.54	0.02303226333718341
		2.5440000000000005	0.022903093707818203
		2.548	0.0227747133461488
		2.5520000000000005	0.0226471173751339
		2.556	0.022520300947948265
		2.5600000000000005	0.022394259247795173
		2.564	0.022268987487720503
		2.5680000000000005	0.022144480910427415
		2.572	0.022020734788092855
		2.5760000000000005	0.021897744422184517
		2.58	0.021775505143279493
		2.5840000000000005	0.021654012310883618
		2.588	0.02153326131325237
		2.5920000000000005	0.021413247567212322
		2.596	0.021293966517984382
		2.6000000000000005	0.021175413639007445
		2.604	0.021057584431763705
		2.6080000000000005	0.020940474425604615
		2.612	0.02082407917757828
		2.6160000000000005	0.020708394272257603
		2.62	0.02059341532156984
		2.6240000000000006	0.0204791379646268
		2.628	0.020365557867556516
		2.6320000000000006	0.020252670723335614
		2.636	0.020140472251623003
		2.6400000000000006	0.020028958198594318
		2.644	0.019918124336777736
		2.6480000000000006	0.01980796646489038
		2.652	0.019698480407676158
		2.6560000000000006	0.019589662015744264
		2.66	0.019481507165408994
		2.6640000000000006	0.01937401175853021
		2.668	0.019267171722355193
		2.6720000000000006	0.01916098300936104
		2.676	0.01905544159709843
		2.6800000000000006	0.018950543488036063
		2.684	0.018846284709406313
		2.6880000000000006	0.018742661313051568
		2.692	0.018639669375271842
		2.6960000000000006	0.018537304996672985
		2.7	0.018435564302016125
		2.7040000000000006	0.018334443440067856
		2.708	0.018233938583451494
		2.7120000000000006	0.018134045928499085
		2.716	0.018034761695104592
		2.7199999999999998	0.01793608212657765
		2.724	0.017838003489498464
		2.7279999999999998	0.01774052207357369
		2.732	0.01764363419149287
		2.7359999999999998	0.017547336178786097
		2.74	0.01745162439368232
		2.7439999999999998	0.017356495216968793
		2.748	0.017261945051850986
		2.752	0.017167970323813907
		2.7560000000000002	0.017074567480483718
		2.76	0.016981732991490684
		2.7640000000000002	0.01688946334833262
		2.768	0.01679775506423947
		2.7720000000000002	0.01670660467403843
		2.776	0.01661600873402026
		2.7800000000000002	0.016525963821806027
		2.784	0.01643646653621505
		2.7880000000000003	0.016347513497133353
		2.792	0.016259101345383192
		2.7960000000000003	0.016171226742593157
		2.8	0.016083886371069337
		2.8040000000000003	0.015997076933666973
		2.808	0.015910795153663216
		2.8120000000000003	0.015825037774630422
		2.816	0.015739801560310452
		2.8200000000000003	0.01565508329448952
		2.824	0.015570879780874087
		2.8280000000000003	0.015487187842967206
		2.832	0.015404004323945966
		2.8360000000000003	0.0153213260865394
		2.84	0.015239150012907397
		2.8440000000000003	0.01515747300452014
		2.848	0.015076291982038541
		2.8520000000000003	0.014995603885195125
		2.856	0.014915405672675944
		2.8600000000000003	0.014835694322002976
		2.864	0.014756466829417458
		2.8680000000000003	0.014677720209763753
		2.872	0.014599451496374158
		2.8760000000000003	0.014521657740954147
		2.88	0.014444336013468619
		2.8840000000000003	0.014367483402028593
		2.888	0.014291097012778834
		2.8920000000000003	0.014215173969785952
		2.896	0.014139711414927439
		2.9000000000000004	0.01406470650778113
		2.904	0.01399015642551557
		2.9080000000000004	0.013916058362780936
		2.912	0.013842409531600697
		2.9160000000000004	0.013769207161263869
		2.92	0.013696448498218106
		2.9240000000000004	0.013624130805963168
		2.928	0.01355225136494538
		2.9320000000000004	0.013480807472452472
		2.936	0.01340979644250927
		2.9400000000000004	0.013339215605773848
		2.944	0.013269062309434565
		2.9480000000000004	0.013199333917107413
		2.952	0.013130027808734396
		2.9560000000000004	0.013061141380482137
		2.96	0.01299267204464145
		2.9640000000000004	0.012924617229527289
		2.968	0.012856974379379537
		2.9720000000000004	0.01278974095426413
		2.976	0.012722914429975139
		2.9800000000000004	0.012656492297937125
		2.984	0.01259047206510836
		2.9880000000000004	0.012524851253884446
		2.992	0.01245962740200275
		2.9960000000000004	0.012394798062447126
		3.0	0.012330360803353622
		3.0040000000000004	0.012266313207916369
		3.008	0.01220265287429438
		3.0120000000000005	0.012139377415518682
		3.016	0.012076484459400233
		3.0200000000000005	0.012013971648438202
		3.024	0.011951836639729048
		3.0280000000000005	0.011890077104875905
		3.032	0.011828690729898778
		3.0360000000000005	0.011767675215145084
		3.04	0.011707028275200934
		3.0440000000000005	0.011646747638802786
		3.048	0.011586831048749835
		3.0520000000000005	0.011527276261816734
		3.056	0.011468081048667067
		3.0600000000000005	0.011409243193767184
		3.064	0.011350760495300708
		3.0680000000000005	0.011292630765083442
		3.072	0.01123485182847897
		3.0760000000000005	0.011177421524314557
		3.08	0.01112033770479781
		3.0840000000000005	0.011063598235433656
		3.088	0.011007200994941992
		3.0920000000000005	0.010951143875175701
		3.096	0.010895424781039342
		3.1000000000000005	0.01084004163040814
		3.104	0.010784992354047694
		3.1080000000000005	0.01073027489553399
		3.112	0.010675887211174084
		3.1160000000000005	0.010621827269927097
		3.12	0.01056809305332591
		3.1240000000000006	0.0105146825553991
		3.128	0.010461593782593597
		3.1320000000000006	0.010408824753697634
		3.136	0.010356373499764315
		3.1400000000000006	0.01030423806403553
		3.144	0.0102524165018665
		3.1480000000000006	0.010200906880650572
		3.152	0.010149707279744721
		3.1560000000000006	0.010098815790395312
		3.16	0.010048230515664476
		3.1640000000000006	0.009997949570356799
		3.168	0.00994797108094664
		3.1720000000000006	0.009898293185505688
		3.176	0.009848914033631175
		3.1800000000000006	0.009799831786374367
		3.184	0.009751044616169635
		3.1880000000000006	0.009702550706763841
		3.192	0.009654348253146296
		3.1960000000000006	0.009606435461478968
		3.2	0.009558810549027375
		3.2040000000000006	0.009511471744091629
		3.208	0.00946441728593815
		3.2120000000000006	0.009417645424731601
		3.216	0.009371154421467461
		3.2199999999999998	0.009324942547904759
		3.224	0.009279008086499441
		3.2279999999999998	0.00923334933033811
		3.232	0.009187964583072023
		3.2359999999999998	0.009142852158851715
		3.24	0.00909801038226186
		3.2439999999999998	0.009053437588256653
		3.248	0.00900913212209548
		3.252	0.008965092339279133
		3.2560000000000002	0.008921316605486233
		3.26	0.008877803296510235
		3.2640000000000002	0.008834550798196679
		3.268	0.008791557506380943
		3.2720000000000002	0.008748821826826254
		3.276	0.00870634217516226
		3.2800000000000002	0.008664116976823769
		3.284	0.008622144666990067
		3.2880000000000003	0.008580423690524459
		3.292	0.008538952501914306
		3.2960000000000003	0.008497729565211321
		3.3	0.008456753353972364
		3.3040000000000003	0.008416022351200444
		3.308	0.008375535049286252
		3.3120000000000003	0.00833528994994993
		3.316	0.008295285564183276
		3.3200000000000003	0.008255520412192258
		3.324	0.008215993023339951
		3.3280000000000003	0.008176701936089728
		3.332	0.008137645697948908
		3.3360000000000003	0.008098822865412664
		3.34	0.008060232003908362
		3.3440000000000003	0.008021871687740167
		3.348	0.00798374050003407
		3.3520000000000003	0.00794583703268314
		3.356	0.00790815988629329
		3.3600000000000003	0.007870707670129195
		3.364	0.007833479002060674
		3.3680000000000003	0.007796472508509331
		3.372	0.007759686824395609
		3.3760000000000003	0.007723120593086028
		3.38	0.007686772466340946
		3.3840000000000003	0.007650641104262448
		3.388	0.007614725175242715
		3.3920000000000003	0.007579023355912595
		3.396	0.007543534331090606
		3.4000000000000004	0.007508256793732106
		3.404	0.007473189444878973
		3.4080000000000004	0.007438330993609393
		3.412	0.007403680156988125
		3.4160000000000004	0.007369235660016959
		3.42	0.007334996235585569
		3.4240000000000004	0.00730096062442258
		3.428	0.007267127575047057
		3.4320000000000004	0.007233495843720142
		3.436	0.007200064194397156
		3.4400000000000004	0.007166831398679848
		3.444	0.00713379623576906
		3.4480000000000004	0.007100957492417593
		3.452	0.007068313962883456
		3.4560000000000004	0.007035864448883294
		3.46	0.007003607759546226
		3.4640000000000004	0.006971542711367848
		3.468	0.006939668128164648
		3.4720000000000004	0.006907982841028573
		3.476	0.006876485688282009
		3.4800000000000004	0.006845175515432903
		3.484	0.006814051175130298
		3.4880000000000004	0.006783111527120026
		3.492	0.006752355438200778
		3.4960000000000004	0.006721781782180347
		3.5	0.006691389439832255
		3.5040000000000004	0.006661177298852514
		3.508	0.006631144253816792
		3.5120000000000005	0.0066012892061377325
		3.516	0.00657161106402263
		3.5200000000000005	0.006542108742431272
		3.524	0.006512781163034162
		3.5280000000000005	0.006483627254170861
		3.532	0.006454645950808723
		3.5360000000000005	0.006425836194501774
		3.54	0.006397196933349937
		3.5440000000000005	0.006368727121958436
		3.548	0.006340425721397519
		3.5520000000000005	0.006312291699162347
		3.556	0.006284324029133239
		3.5600000000000005	0.006256521691536047
		3.564	0.0062288836729028855
		3.5680000000000005	0.006201408966033012
		3.572	0.006174096569954033
		3.5760000000000005	0.006146945489883265
		3.58	0.006119954737189419
		3.5840000000000005	0.006093123329354448
		3.588	0.0060664502899357015
		3.5920000000000005	0.00603993464852824
		3.596	0.006013575440727472
		3.6000000000000005	0.005987371708091902
		3.604	0.005961322498106266
		3.6080000000000005	0.005935426864144731
		3.612	0.005909683865434459
		3.6160000000000005	0.005884092567019294
		3.62	0.005858652039723773
		3.6240000000000006	0.005833361360117232
		3.628	0.005808219610478295
		3.6320000000000006	0.005783225878759427
		3.636	0.005758379258551816
		3.6400000000000006	0.005733678849050411
		3.644	0.005709123755019233
		3.6480000000000006	0.00568471308675681
		3.652	0.005660445960061956
		3.6560000000000006	0.005636321496199624
		3.66	0.005612338821867084
		3.6640000000000006	0.005588497069160228
		3.668	0.005564795375540155
		3.6720000000000006	0.005541232883799884
		3.676	0.00551780874203137
		3.6800000000000006	0.005494522103592616
		3.684	0.005471372127075087
		3.6880000000000006	0.005448357976271254
		3.692	0.005425478820142392
		3.6960000000000006	0.005402733832786525
		3.7	0.005380122193406647
		3.7040000000000006	0.005357643086279027
		3.708	0.0053352957007218324
		3.7120000000000006	0.005313079231063851
		3.716	0.005290992876613476
		3.7199999999999998	0.005269035841627824
		3.724	0.0052472073352820905
		3.7279999999999998	0.005225506571639086
		3.732	0.00520393276961893
		3.7359999999999998	0.005182485152968972
		3.74	0.005161162950233878
		3.7439999999999998	0.005139965394725913
		3.748	0.005118891724495388
		3.752	0.0050979411823013345
		3.7560000000000002	0.005077113015582281
		3.76	0.00505640647642732
		3.7640000000000002	0.005035820821547243
		3.768	0.005015355312245942
		3.7720000000000002	0.0049950092143919225
		3.776	0.004974781798390065
		3.7800000000000002	0.004954672339153459
		3.784	0.004934680116075541
		3.7880000000000003	0.00491480441300228
		3.792	0.004895044518204624
		3.7960000000000003	0.004875399724351069
		3.8	0.004855869328480434
		3.8040000000000003	0.004836452631974752
		3.808	0.004817148940532404
		3.8120000000000003	0.004797957564141337
		3.816	0.004778877817052524
		3.8200000000000003	0.004759909017753518
		3.824	0.0047410504889422505
		3.8280000000000003	0.004722301557500887
		3.832	0.004703661554469971
		3.8360000000000003	0.004685129815022607
		3.84	0.004666705678438894
		3.8440000000000003	0.004648388488080457
		3.848	0.004630177591365186
		3.8520000000000003	0.004612072339742082
		3.856	0.00459407208866631
		3.8600000000000003	0.004576176197574356
		3.864	0.004558384029859379
		3.8680000000000003	0.004540694952846689
		3.872	0.004523108337769401
		3.8760000000000003	0.0045056235597442035
		3.88	0.004488239997747335
		3.8840000000000003	0.004470957034590634
		3.888	0.004453774056897812
		3.8920000000000003	0.004436690455080814
		3.896	0.0044197056233163745
		3.9000000000000004	0.004402818959522668
		3.904	0.004386029865336167
		3.9080000000000004	0.00436933774608857
		3.912	0.004352742010783944
		3.9160000000000004	0.0043362420720759465
		3.92	0.004319837346245243
		3.9240000000000004	0.004303527253177017
		3.928	0.004287311216338666
		3.9320000000000004	0.0042711886627575845
		3.936	0.004255159022999131
		3.9400000000000004	0.0042392217311447026
		3.944	0.00422337622476996
		3.9480000000000004	0.004207621944923176
		3.952	0.004191958336103738
		3.9560000000000004	0.004176384846240751
		3.96	0.004160900926671812
		3.9640000000000004	0.00414550603212188
		3.968	0.0041301996206823096
		3.9720000000000004	0.00411498115378998
		3.976	0.004099850096206598
		3.9800000000000004	0.00408480591599807
		3.984	0.00406984808451407
		3.9880000000000004	0.004054976076367671
		3.992	0.004040189369415147
		3.9960000000000004	0.004025487444735878
		4.0	0.004010869786612396
		4.0040000000000004	0.003996335882510523
		4.008	0.003981885223059681
		4.0120000000000005	0.003967517302033274
		4.016	0.003953231616329228
		4.0200000000000005	0.0039390276659506274
		4.024	0.003924904953986503
		4.0280000000000005	0.003910862986592683
		4.032	0.0038969012729728357
		4.0360000000000005	0.0038830193253595637
		4.04	0.003869216658995661
		4.0440000000000005	0.0038554927921154534
		4.048	0.0038418472459262948
		4.0520000000000005	0.003828279544590114
		4.056	0.003814789215205161
		4.0600000000000005	0.0038013757877877804
		4.064	0.00378803879525437
		4.0680000000000005	0.00377477777340339
		4.072	0.003761592260897546
		4.0760000000000005	0.00374848179924601
		4.08	0.0037354459327868343
		4.0840000000000005	0.0037224842086693924
		4.088	0.0037095961768369955
		4.0920000000000005	0.0036967813900095703
		4.096	0.003684039403666477
		4.1000000000000005	0.0036713697760294046
		4.104	0.0036587720680454072
		4.1080000000000005	0.003646245843369999
		4.112	0.0036337906683504093
		4.1160000000000005	0.0036214061120088846
		4.12	0.003609091746026147
		4.1240000000000006	0.0035968471447249085
		4.128	0.00358467188505353
		4.132000000000001	0.0035725655465697406
		4.136	0.0035605277114244957
		4.140000000000001	0.003548557964345901
		4.144	0.00353665589262327
		4.148000000000001	0.0035248210860912444
		4.152	0.003513053137114053
		4.156000000000001	0.0035013516405698218
		4.16	0.00348971619383503
		4.164000000000001	0.0034781463967690192
		4.168	0.003466641851698633
		4.172000000000001	0.0034552021634029224
		4.176	0.003443826939097982
		4.180000000000001	0.0034325157884218284
		4.184	0.0034212683234194326
		4.188000000000001	0.0034100841585277906
		4.192	0.003398962910561132
		4.196000000000001	0.003387904198696179
		4.2	0.0033769076444575396
		4.204000000000001	0.0033659728717031455
		4.208	0.003355099506609822
		4.212000000000001	0.0033442871776589176
		4.216	0.003333535515622041
		4.22	0.0033228441535468767
		4.224	0.003312212726743086
		4.228	0.003301640872768319
		4.232	0.0032911282314142644
		4.236	0.0032806744446928536
		4.24	0.003270279156822478
		4.244	0.0032599420142143546
		4.248	0.003249662665458927
		4.252	0.0032394407613123904
		4.256	0.003229275954683265
		4.26	0.0032191679006190873
		4.264	0.003209116256293147
		4.268	0.003199120680991341
		4.272	0.003189180836099082
		4.276	0.003179296385088309
		4.28	0.0031694669935045565
		4.284	0.0031596923289541326
		4.288	0.003149972061091341
		4.292	0.0031403058616058174
		4.296	0.003130693404209914
		4.3	0.0031211343646261923
		4.304	0.0031116284205749585
		4.308	0.0031021752517619173
		4.312	0.0030927745398658555
		4.316	0.00308342596852645
		4.32	0.003074129223332108
		4.324	0.003064883991807916
		4.328	0.0030556899634036428
		4.332	0.003046546829481831
		4.336	0.003037454283305944
		4.34	0.0030284120200286093
		4.344	0.0030194197366799147
		4.348	0.0030104771321557925
		4.352	0.0030015839072064596
		4.356	0.0029927397644249525
		4.36	0.002983944408235702
		4.364	0.0029751975448832086
		4.368	0.00296649888242077
		4.372	0.0029578481306992864
		4.376	0.0029492450013561275
		4.38	0.0029406892078040845
		4.384	0.002932180465220366
		4.388	0.0029237184905356855
		4.392	0.002915303002423402
		4.396	0.0029069337212887375
		4.4	0.002898610369258049
		4.404	0.0028903326701681872
		4.408	0.0028821003495558906
		4.412	0.0028739131346472834
		4.416	0.0028657707543473998
		4.42	0.002857672939229807
		4.424	0.0028496194215262656
		4.428	0.0028416099351164766
		4.432	0.0028336442155178663
		4.436	0.002825721999875471
		4.44	0.0028178430269518388
		4.444	0.002810007037117037
		4.448	0.002802213772338689
		4.452	0.0027944629761721016
		4.456	0.0027867543937504157
		4.46	0.0027790877717748658
		4.464	0.002771462858505055
		4.468	0.0027638794037493216
		4.472	0.0027563371588551454
		4.476	0.0027488358766996337
		4.48	0.002741375311680036
		4.484	0.0027339552197043577
		4.488	0.0027265753581819895
		4.492	0.0027192354860144322
		4.496	0.002711935363586049
		4.5	0.0027046747527549003
		4.5040000000000004	0.002697453416843612
		4.508	0.0026902711206303236
		4.5120000000000005	0.0026831276303396667
		4.516	0.0026760227136338284
		4.5200000000000005	0.002668956139603643
		4.524	0.0026619276787597573
		4.5280000000000005	0.00265493710302384
		4.532	0.0026479841857198583
		4.5360000000000005	0.0026410687015653873
		4.54	0.002634190426662997
		4.5440000000000005	0.002627349138491675
		4.548	0.0026205446158983157
		4.5520000000000005	0.002613776639089247
		4.556	0.0026070449896218283
		4.5600000000000005	0.0026003494503960786
		4.564	0.002593689805646382
		4.5680000000000005	0.0025870658409332167
		4.572	0.0025804773431349626
		4.5760000000000005	0.0025739241004397355
		4.58	0.0025674059023372943
		4.5840000000000005	0.0025609225396109724
		4.588	0.0025544738043296908
		4.5920000000000005	0.0025480594898399877
		4.596	0.002541679390758126
		4.6000000000000005	0.0025353333029622263
		4.604	0.002529021023584473
		4.6080000000000005	0.0025227423510033394
		4.612	0.00251649708483589
		4.6160000000000005	0.002510285025930107
		4.62	0.0025041059763572858
		4.6240000000000006	0.002497959739404453
		4.628	0.00249184611956686
		4.632000000000001	0.0024857649225404938
		4.636	0.0024797159552146586
		4.640000000000001	0.002473699025664586
		4.644	0.002467713943144105
		4.648000000000001	0.002461760518078344
		4.652	0.0024558385620564917
		4.656000000000001	0.0024499478878245856
		4.66	0.002444088309278369
		4.664000000000001	0.0024382596414561654
		4.668	0.0024324617005318195
		4.672000000000001	0.002426694303807665
		4.676	0.002420957269707557
		4.680000000000001	0.002415250417769914
		4.684	0.0024095735686408444
		4.688000000000001	0.0024039265440672793
		4.692	0.0023983091668901713
		4.696000000000001	0.0023927212610377223
		4.7	0.0023871626515186654
		4.704000000000001	0.0023816331644155673
		4.708	0.002376132626878207
		4.712000000000001	0.002370660867116952
		4.716	0.002365217714396217
		4.72	0.002359802999027932
		4.724	0.0023544165523650667
		4.728	0.0023490582067951975
		4.732	0.0023437277957340987
		4.736	0.0023384251536193927
		4.74	0.0023331501159042194
		4.744	0.002327902519050966
		4.748	0.0023226822005250163
		4.752	0.0023174889987885553
		4.756	0.002312322753294397
		4.76	0.0023071833044798658
		4.764	0.0023020704937606992
		4.768	0.002296984163525004
		4.772	0.0022919241571272373
		4.776	0.002286890318882237
		4.78	0.0022818824940592755
		4.784	0.0022769005288761643
		4.788	0.002271944270493381
		4.792	0.002267013567008247
		4.796	0.0022621082674491285
		4.8	0.0022572282217696842
		4.804	0.002252373280843138
		4.808	0.002247543296456601
		4.812	0.0022427381213054086
		4.816	0.002237957608987519
		4.82	0.0022332016139979174
		4.824	0.0022284699917230807
		4.828	0.00222376259843546
		4.832	0.0022190792912880042
		4.836	0.002214419928308713
		4.84	0.002209784368395232
		4.844	0.002205172471309471
		4.848	0.002200584097672263
		4.852	0.0021960191089580496
		4.856	0.002191477367489614
		4.86	0.0021869587364328202
		4.864	0.0021824630797914165
		4.868	0.002177990262401845
		4.872	0.0021735401499280984
		4.876	0.0021691126088566014
		4.88	0.0021647075064911304
		4.884	0.002160324710947755
		4.888	0.002155964091149822
		4.892	0.0021516255168229598
		4.896	0.002147308858490124
		4.9	0.0021430139874666658
		4.904	0.002138740775855434
		4.908	0.002134489096541906
		4.912	0.0021302588231893547
		4.916	0.002126049830234034
		4.92	0.002121861992880408
		4.924	0.002117695187096396
		4.928	0.0021135492896086593
		4.932	0.002109424177897907
		4.936	0.0021053197301942384
		4.94	0.0021012358254725106
		4.944	0.0020971723434477342
		4.948	0.0020931291645704996
		4.952	0.002089106170022432
		4.956	0.002085103241711671
		4.96	0.002081120262268383
		4.964	0.002077157115040297
		4.968	0.002073213684088272
		4.972	0.0020692898541818877
		4.976	0.0020653855107950663
		4.98	0.0020615005401017194
		4.984	0.0020576348289714236
		4.988	0.0020537882649651175
		4.992	0.0020499607363308374
		4.996	0.00204615213199946
		5.0	0.0020423623415804955
		5.0040000000000004	0.0020385912553578835
		5.008	0.0020348387642858358
		5.0120000000000005	0.0020311047599846834
		5.016	0.0020273891347367713
		5.0200000000000005	0.0020236917814823612
		5.024	0.0020200125938155712
		5.0280000000000005	0.0020163514659803303
		5.032	0.0020127082928663702
		5.0360000000000005	0.0020090829700052312
		5.04	0.0020054753935662972
		5.0440000000000005	0.002001885460352855
		5.048	0.0019983130677981814
		5.0520000000000005	0.001994758113961646
		5.056	0.0019912204975248483
		5.0600000000000005	0.0019877001177877702
		5.064	0.0019841968746649582
		5.0680000000000005	0.001980710668681723
		5.072	0.0019772414009703743
		5.0760000000000005	0.0019737889732664633
		5.08	0.001970353287905061
		5.0840000000000005	0.0019669342478170534
		5.088	0.0019635317565254613
		5.0920000000000005	0.001960145718141782
		5.096	0.0019567760373623588
		5.1000000000000005	0.0019534226194647614
		5.104	0.001950085370304204
		5.1080000000000005	0.0019467641963099704
		5.112	0.0019434590044818735
		5.1160000000000005	0.0019401697023867285
		5.12	0.0019368961981548543
		5.1240000000000006	0.0019336384004765895
		5.128	0.001930396218598839
		5.132000000000001	0.0019271695623216296
		5.136	0.0019239583419947022
		5.140000000000001	0.0019207624685141109
		5.144	0.0019175818533188535
		5.148000000000001	0.001914416408387516
		5.152	0.001911266046234943
		5.156000000000001	0.001908130679908924
		5.16	0.001905010222986904
		5.164000000000001	0.001901904589572712
		5.168	0.0018988136942933143
		5.172000000000001	0.0018957374522955784
		5.176	0.0018926757792430695
		5.180000000000001	0.001889628591312855
		5.184	0.0018865958051923373
		5.188000000000001	0.0018835773380761012
		5.192	0.0018805731076627858
		5.196000000000001	0.0018775830321519674
		5.2	0.0018746070302410735
		5.204000000000001	0.001871645021122303
		5.208	0.001868696924479576
		5.212000000000001	0.0018657626604854966
		5.216	0.0018628421497983382
		5.22	0.0018599353135590425
		5.224	0.0018570420733882418
		5.228	0.0018541623513833004
		5.232	0.0018512960701153659
		5.236	0.0018484431526264516
		5.24	0.0018456035224265247
		5.244	0.001842777103490624
		5.248	0.0018399638202559825
		5.252	0.0018371635976191809
		5.256	0.0018343763609333093
		5.26	0.0018316020360051503
		5.264	0.0018288405490923796
		5.268	0.0018260918269007854
		5.272	0.0018233557965814978
		5.276	0.0018206323857282475
		5.28	0.0018179215223746276
		5.284	0.0018152231349913847
		5.288	0.0018125371524837183
		5.292	0.0018098635041886033
		5.296	0.0018072021198721209
		5.3	0.0018045529297268167
		5.304	0.0018019158643690645
		5.308	0.001799290854836454
		5.312	0.0017966778325851918
		5.316	0.0017940767294875191
		5.32	0.0017914874778291426
		5.324	0.0017889100103066875
		5.328	0.0017863442600251586
		5.332	0.001783790160495425
		5.336	0.0017812476456317118
		5.34	0.0017787166497491174
		5.344	0.001776197107561136
		5.348	0.0017736889541772037
		5.352	0.0017711921251002513
		5.356	0.001768706556224285
		5.36	0.0017662321838319665
		5.364	0.001763768944592221
		5.368	0.0017613167755578516
		5.372	0.001758875614163176
		5.376	0.0017564453982216672
		5.38	0.0017540260659236224
		5.384	0.0017516175558338332
		5.388	0.0017492198068892813
		5.392	0.0017468327583968382
		5.396	0.0017444563500309894
		5.4	0.0017420905218315619
		5.404	0.0017397352142014778
		5.408	0.0017373903679045104
		5.412	0.001735055924063063
		5.416	0.0017327318241559533
		5.42	0.0017304180100162214
		5.424	0.00172811442382894
		5.428	0.0017258210081290512
		5.432	0.0017235377057992014
		5.436	0.001721264460067606
		5.44	0.0017190012145059117
		5.444	0.0017167479130270847
		5.448	0.001714504499883303
		5.452	0.0017122709196638701
		5.456	0.0017100471172931317
		5.46	0.001707833038028415
		5.464	0.001705628627457973
		5.468	0.0017034338314989468
		5.472	0.0017012485963953375
		5.476	0.001699072868715994
		5.48	0.0016969065953526073
		5.484	0.001694749723517725
		5.488	0.0016926022007427708
		5.492	0.001690463974876081
		5.496	0.0016883349940809503
		5.5	0.0016862152068336947
		5.5040000000000004	0.0016841045619217171
		5.508	0.0016820030084415964
		5.5120000000000005	0.0016799104957971774
		5.516	0.001677826973697681
		5.5200000000000005	0.0016757523921558208
		5.524	0.0016736867014859364
		5.5280000000000005	0.0016716298523021306
		5.532	0.0016695817955164269
		5.5360000000000005	0.0016675424823369314
		5.54	0.001665511864266011
		5.5440000000000005	0.0016634898930984782
		5.548	0.0016614765209197933
		5.5520000000000005	0.0016594717001042702
		5.556	0.001657475383313302
		5.5600000000000005	0.0016554875234935863
		5.564	0.0016535080738753754
		5.5680000000000005	0.0016515369879707234
		5.572	0.0016495742195717566
		5.5760000000000005	0.0016476197227489433
		5.58	0.0016456734518493841
		5.5840000000000005	0.0016437353614951055
		5.588	0.001641805406581368
		5.5920000000000005	0.0016398835422749844
		5.596	0.0016379697240126471
		5.6000000000000005	0.0016360639074992655
		5.604	0.0016341660487063175
		5.6080000000000005	0.0016322761038702037
		5.612	0.0016303940294906212
		5.6160000000000005	0.0016285197823289388
		5.62	0.0016266533194065904
		5.6240000000000006	0.0016247945980034685
		5.628	0.001622943575656339
		5.632000000000001	0.0016211002101572552
		5.636	0.0016192644595519902
		5.640000000000001	0.001617436282138472
		5.644	0.001615615636465235
		5.648000000000001	0.001613802481329874
		5.652	0.0016119967757775148
		5.656000000000001	0.001610198479099288
		5.66	0.001608407550830817
		5.664000000000001	0.0016066239507507118
		5.668	0.0016048476388790772
		5.672000000000001	0.0016030785754760216
		5.676	0.0016013167210401852
		5.680000000000001	0.001599562036307269
		5.684	0.001597814482248578
		5.688000000000001	0.0015960740200695706
		5.692	0.0015943406112084205
		5.696000000000001	0.0015926142173345805
		5.7	0.0015908948003473655
		5.704000000000001	0.0015891823223745326
		5.708	0.0015874767457708808
		5.712000000000001	0.0015857780331168512
		5.716	0.001584086147217142
		5.72	0.0015824010510993261
		5.724	0.001580722708012482
		5.728	0.0015790510814258328
		5.732	0.0015773861350273895
		5.736	0.0015757278327226082
		5.74	0.0015740761386330506
		5.744	0.0015724310170950576
		5.748	0.0015707924326584266
		5.752	0.0015691603500851007
		5.756	0.0015675347343478622
		5.76	0.0015659155506290397
		5.764	0.0015643027643192156
		5.768	0.0015626963410159504
		5.772	0.0015610962465225056
		5.776	0.0015595024468465844
		5.78	0.0015579149081990694
		5.784	0.0015563335969927792
		5.788	0.0015547584798412228
		5.792	0.0015531895235573697
		5.796	0.001551626695152421
		5.8	0.001550069961834594
		5.804	0.001548519291007908
		5.808	0.0015469746502709855
		5.812	0.0015454360074158519
		5.816	0.0015439033304267516
		5.82	0.0015423765874789622
		5.824	0.0015408557469376257
		5.828	0.0015393407773565773
		5.832	0.0015378316474771903
		5.836	0.0015363283262272208
		5.84	0.0015348307827196658
		5.844	0.0015333389862516222
		5.848	0.0015318529063031586
		5.852	0.0015303725125361887
		5.856	0.0015288977747933592
		5.86	0.0015274286630969334
		5.864	0.0015259651476476942
		5.868	0.0015245071988238433
		5.872	0.0015230547871799148
		5.876	0.0015216078834456902
		5.88	0.0015201664585251244
		5.884	0.0015187304834952745
		5.888	0.0015172999296052382
		5.892	0.0015158747682750971
		5.896	0.001514454971094868
		5.9	0.0015130405098234569
		5.904	0.0015116313563876267
		5.908	0.0015102274828809625
		5.912	0.0015088288615628513
		5.916	0.0015074354648574617
		5.92	0.001506047265352734
		5.924	0.0015046642357993746
		5.928	0.0015032863491098582
		5.932	0.0015019135783574332
		5.936	0.0015005458967751375
		5.94	0.001499183277754816
		5.944	0.001497825694846148
		5.948	0.0014964731217556768
		5.952	0.0014951255323458505
		5.956	0.001493782900634062
		5.96	0.001492445200791702
		5.964	0.0014911124071432112
		5.968	0.0014897844941651442
		5.972	0.0014884614364852342
		5.976	0.0014871432088814688
		5.98	0.0014858297862811653
		5.984	0.0014845211437600576
		5.988	0.0014832172565413847
		5.992	0.0014819180999949867
		5.996	0.0014806236496364054
		6.0	0.001479333881125992
		6.0040000000000004	0.0014780487702680189
		6.008	0.0014767682930097972
		6.0120000000000005	0.0014754924254408
		6.016	0.0014742211437917907
		6.0200000000000005	0.0014729544244339579
		6.024	0.0014716922438780542
		6.0280000000000005	0.0014704345787735404
		6.032	0.0014691814059077364
		6.0360000000000005	0.0014679327022049753
		6.04	0.0014666884447257654
		6.0440000000000005	0.0014654486106659534
		6.048	0.0014642131773558989
		6.0520000000000005	0.0014629821222596458
		6.056	0.0014617554229741075
		6.0600000000000005	0.0014605330572282492
		6.064	0.001459315002882283
		6.0680000000000005	0.00145810123792686
		6.072	0.001456891740482275
		6.0760000000000005	0.0014556864887976689
		6.08	0.0014544854612502437
		6.0840000000000005	0.0014532886363444741
		6.088	0.001452095992711332
		6.0920000000000005	0.0014509075091075083
		6.096	0.001449723164414647
		6.1000000000000005	0.0014485429376385763
		6.104	0.0014473668079085524
		6.1080000000000005	0.0014461947544765
		6.112	0.0014450267567162642
		6.1160000000000005	0.0014438627941228625
		6.12	0.0014427028463117456
		6.1240000000000006	0.0014415468930180568
		6.128	0.0014403949140959034
		6.132000000000001	0.0014392468895176253
		6.136	0.001438102799373074
		6.140000000000001	0.0014369626238688916
		6.144	0.0014358263433277988
		6.148000000000001	0.0014346939381878819
		6.152	0.0014335653890018894
		6.156000000000001	0.0014324406764365297
		6.16	0.0014313197812717735
		6.164000000000001	0.0014302026844001618
		6.168	0.001429089366826117
		6.172000000000001	0.00142797980966526
		6.176	0.0014268739941437282
		6.180000000000001	0.0014257719015975017
		6.184	0.0014246735134717291
		6.188000000000001	0.0014235788113200636
		6.192	0.001422487776803997
		6.196000000000001	0.001421400391692201
		6.2	0.001420316637859873
		6.204000000000001	0.001419236497288084
		6.208	0.0014181599520631319
[truncated: 1,197 more rows]
