# Supplementary material for: Coherence in cooperative photon emission from indistinguishable quantum emitters
Source: Sci Adv. 2022 Mar 18;8(11):eabm8171. doi: 10.1126/sciadv.abm8171 (PMC8932659; doi:10.1126/sciadv.abm8171)
Supplement: Supplementary file 2 — Dataset [file sciadv.abm8171_dataset.zip › dataset_coherence_cooperative/3c_3d.csv]

QD1: Delay (ns)	QD1: Normalized Coincidence	delta!=0: Delay (ns)	delta!=0: Normalized Coincidence	NR: Delay (ns)	NR: Normalized Coincidence	RF: Delay (ns)	RF: Normalized Coincidence
-299.81690757410416	0.11753980413933261	-300.00498478395116	0.14341942242459996	-49.882053734486924	0.917258883248731	-66.4	0.0044988269794721415
-299.7529073693026	0.16362454733721912	-299.9409845791496	0.19365827372612637	-49.85005368328653	0.917766497461929	-66.36800000000001	0.003912316715542522
-299.68890716450284	0.14727189652506587	-299.87698437434995	0.19242541847946315	-49.81805363208614	0.983756345177665	-66.33600000000001	0.0027392961876832843
-299.6249069597013	0.18295040738794577	-299.8129841695484	0.2090689643094167	-49.786053580885756	0.9939086294416244	-66.304	0.0021527859237536655
-299.5609067549016	0.16659775657579246	-299.7489839647487	0.23958213166433154	-49.754053529685365	0.9649746192893401	-66.272	0.0027392961876832843
-299.49690655010005	0.19781645358081237	-299.6849837599471	0.2593078156109431	-49.72205347848497	0.984263959390863	-66.24000000000001	0.0022994134897360704
-299.43290634529853	0.19781645358081237	-299.6209835551474	0.28334849292087605	-49.69005342728644	0.9355329949238579	-66.20800000000001	0.004058944281524927
-299.3689061404988	0.24241459215941225	-299.5569833503459	0.3209505779441044	-49.65805337608605	0.9142131979695431	-66.176	0.003472434017595308
-299.30490593569726	0.3003921723115921	-299.49298314554426	0.33142984754074184	-49.62605332488567	0.9131979695431472	-66.144	0.0030325513196480937
-299.24090573089757	0.28552612611872547	-299.4289829407446	0.3739633535506231	-49.594053273685276	0.9116751269035533	-66.11200000000001	0.0030325513196480937
-299.176905526096	0.327151055458752	-299.36498273594304	0.4275925567804734	-49.562053222484884	0.8258883248730965	-66.08000000000001	0.005231964809384164
-299.1129053212963	0.3702625894180652	-299.30098253114335	0.4658110694270334	-49.5300531712845	0.8116751269035533	-66.048	0.005231964809384164
-299.0489051164947	0.38661524023021854	-299.2369823263418	0.5468713018951404	-49.49805312008597	0.7710659898477157	-66.016	0.0043521994134897365
-298.9849049116951	0.43715979728596505	-299.1729821215421	0.5601244957967701	-49.46605306888558	0.6928934010152284	-65.98400000000001	0.004205571847507332
-298.9209047068935	0.4891909589609982	-299.1089819167405	0.6109797747216282	-49.43405301768519	0.6908629441624365	-65.95200000000001	0.005818475073313783
-298.85690450209376	0.551628352971038	-299.0449817119408	0.6806360961581004	-49.4020529664848	0.6532994923857868	-65.92	0.005818475073313783
-298.79290429729224	0.6229853746967978	-298.98098150713923	0.7718673844111791	-49.37005291528441	0.5954314720812183	-65.888	0.005525219941348974
-298.72890409249254	0.6779897456104044	-298.9169813023396	0.8307362224393481	-49.33805286408402	0.5969543147208122	-65.85600000000001	0.00479208211143695
-298.66490388769097	0.7389405350011575	-298.852981097538	0.8825161427992037	-49.306052812883635	0.5517766497461929	-65.82400000000001	0.006404985337243402
-298.60090368289127	0.8697617414983837	-298.78898089273827	0.9444671189440307	-49.274052761685105	0.5710659898477157	-65.792	0.005965102639296188
-298.5369034780897	0.9515249955591503	-298.72498068793675	1.0011784602905391	-49.242052710484714	0.5131979695431472	-65.76	0.0043521994134897365
-298.47290327329	0.8623287184019505	-298.66098048313705	0.9558710299756655	-49.21005265928432	0.49441624365482234	-65.72800000000001	0.005525219941348974
-298.4089030684884	0.9693642509905902	-298.5969802783355	0.9117964549074552	-49.17805260808393	0.4512690355329949	-65.69600000000001	0.004938709677419355
-298.34490286368873	0.9277393216505636	-298.5329800735358	0.853235830690952	-49.14605255688355	0.46294416243654823	-65.664	0.006551612903225807
-298.2809026588872	0.912873275457697	-298.4689798687342	0.7811137987611533	-49.114052505683155	0.44568527918781725	-65.632	0.006258357771260998
-298.21690245408746	0.8801679738333905	-298.40497966393457	0.7028274905980385	-49.08205245448463	0.3903553299492386	-65.60000000000001	0.006551612903225807
-298.1529022492859	0.7998913243919107	-298.340979459133	0.6501229288031856	-49.05005240328424	0.3949238578680203	-65.56800000000001	0.0068448680351906165
-298.08890204448625	0.6214987700775112	-298.27697925433324	0.5755351863800605	-49.01805235208385	0.3629441624365482	-65.536	0.012123460410557185
-298.0249018396847	0.573927422260338	-298.2129790495317	0.5240634798318708	-48.98605230088346	0.3350253807106599	-65.504	0.005671847507331379
-297.960901634885	0.5308158883010248	-298.148978844732	0.47320820090701277	-48.954052249683066	0.3035532994923858	-65.47200000000001	0.008897653958944282
-297.8969014300834	0.533789097539598	-298.0849786399305	0.4368389711304476	-48.922052198482675	0.31421319796954317	-65.44000000000001	0.006991495601173021
-297.8329012252837	0.4475660296209717	-298.02097843513076	0.3751962087972863	-48.89005214728415	0.3233502538071066	-65.408	0.012123460410557185
-297.7689010204822	0.4059411002809451	-297.9569782303292	0.359785518213996	-48.85805209608376	0.30406091370558375	-65.376	0.010363929618768327
-297.70490081568244	0.35242333398662523	-297.89297802552954	0.308930239289138	-48.826052044883376	0.27563451776649744	-65.34400000000001	0.011830205278592375
-297.64090061088086	0.38661524023021854	-297.82897782072797	0.27934171336922053	-48.794051993682984	0.2517766497461929	-65.31200000000001	0.009924046920821114
-297.5769004060812	0.3018787769308788	-297.7649776159283	0.27749243049922573	-48.762051942482586	0.2644670050761421	-65.28	0.011830205278592375
-297.51290020127965	0.2557940337329922	-297.7009774111267	0.251602470319298	-48.7300518912822	0.23908629441624366	-65.248	0.010363929618768327
-297.44889999647995	0.2528208244944189	-297.636977206327	0.22078108915271735	-48.69805184008368	0.216243654822335	-65.21600000000001	0.013296480938416422
-297.3848997916784	0.22308873210868566	-297.5729770015255	0.2041375433227638	-48.66605178888329	0.22131979695431472	-65.18400000000001	0.011536950146627565
-297.3208995868787	0.21416910439296566	-297.50897679672573	0.17855579695450188	-48.634051737682896	0.183248730964467	-65.152	0.015202639296187682
-297.25689938207717	0.1725441750529391	-297.44497659192416	0.1646861754295406	-48.60205168648251	0.20812182741116753	-65.12	0.014616129032258065
-297.1928991772756	0.15916473347935914	-297.38097638712264	0.15389869202123735	-48.57005163528212	0.18578680203045686	-65.08800000000001	0.014616129032258065
-297.1288989724759	0.17997719814937244	-297.31697618232295	0.12831694565297544	-48.53805158408172	0.16446700507614212	-65.05600000000001	0.017841935483870967
-297.0648987676743	0.1324058503321992	-297.2529759775214	0.13263193901629672	-48.5060515328832	0.16700507614213198	-65.024	0.0156425219941349
-297.0008985628746	0.09672733946931934	-297.1889757727217	0.11907053130300126	-48.47405148168281	0.14111675126903553	-64.992	0.017402052785923754
-296.9368983580731	0.098213944088606	-297.1249755679201	0.11413911031634835	-48.44205143048242	0.14873096446700507	-64.96000000000001	0.020774486803519062
-296.87289815327335	0.09672733946931934	-297.06097536312046	0.09472164018140256	-48.41005137928203	0.1284263959390863	-64.92800000000001	0.016962170087976538
-296.8088979484718	0.08780771175359936	-296.9969751583189	0.09903663354472385	-48.37805132808164	0.14060913705583755	-64.896	0.02326715542521994
-296.74489774367214	0.0863211071343127	-296.93297495351914	0.08886557775975223	-48.346051276881255	0.11928934010152284	-64.864	0.020187976539589442
-296.68089753887057	0.08929431637288601	-296.8689747487176	0.07345488717646191	-48.31405122568272	0.12690355329949238	-64.83200000000001	0.021654252199413488
-296.61689733407087	0.06104882860643944	-296.8049745439179	0.06852346618980902	-48.28205117448233	0.11218274111675126	-64.80000000000001	0.02473343108504399
-296.5528971292693	0.07145506094144607	-296.74097433911635	0.07191381811813288	-48.25005112328194	0.11573604060913706	-64.768	0.027079472140762464
-296.4888969244696	0.058075619367866115	-296.67697413431665	0.060509907086498047	-48.21805107208155	0.11269035532994924	-64.736	0.027226099706744868
-296.4248967196681	0.03428994545927951	-296.6129739295151	0.05619491372317676	-48.186051020881166	0.09949238578680203	-64.70400000000001	0.02473343108504399
-296.36089651486833	0.0506425962714328	-296.54897372471544	0.05619491372317676	-48.154050969680775	0.09543147208121827	-64.67200000000001	0.029278885630498533
-296.29689631006676	0.032803340839992846	-296.48497351991386	0.04633207174987096	-48.122050918482245	0.08375634517766498	-64.64	0.031771554252199415
-296.2328961052671	0.03726315469785284	-296.4209733151141	0.0484895684315316	-48.09005086728185	0.09593908629441625	-64.608	0.03529061583577713
-296.16889590046554	0.04172296855571282	-296.3569731103126	0.04170886457488386	-48.05805081608146	0.08426395939086294	-64.57600000000001	0.03529061583577713
-296.10489569566585	0.03131673622070619	-296.2929729055129	0.03523637452990193	-48.02605076488108	0.07868020304568528	-64.54400000000001	0.0344108504398827
-296.0408954908643	0.026856922362846196	-296.2289727007113	0.033695305471572894	-47.994050713680686	0.05736040609137056	-64.512	0.03367771260997068
-295.9768952860646	0.026856922362846196	-296.1649724959116	0.025989960179927732	-47.962050662480294	0.06954314720812182	-64.48	0.03910293255131965
-295.91289508126306	0.023883713124272874	-296.10097229111005	0.024140677309932895	-47.930050611281764	0.06345177664974619	-64.44800000000001	0.042915249266862174
-295.8488948764633	0.014964085408552898	-296.03697208631036	0.021674966816606446	-47.89805056008138	0.06700507614213198	-64.41600000000001	0.047020821114369504
-295.78489467166173	0.022397108504986208	-295.9729718815088	0.025681746368261926	-47.86605050888099	0.06751269035532995	-64.384	0.04936686217008798
-295.7208944668621	0.013477480789266236	-295.90897167670914	0.021674966816606446	-47.8340504576806	0.05634517766497462	-64.352	0.05259266862170088
-295.6568942620605	0.019423899266412886	-295.84497147190757	0.014586049148292899	-47.80205040648021	0.0532994923857868	-64.32000000000001	0.05376568914956012
-295.5928940572608	0.011990876169979575	-295.7809712671078	0.020750325381609026	-47.77005035527982	0.05685279187817259	-64.28800000000001	0.051712903225806454
-295.52889385245925	0.0030712484542595995	-295.7169710623063	0.015510690583290318	-47.73805030408129	0.04619289340101523	-64.256	0.05684486803519062
-295.46489364765955	0.013477480789266236	-295.6529708575066	0.017976401076616768	-47.70605025288091	0.04111675126903553	-64.224	0.05083313782991203
-295.400893442858	0.00901766693140625	-295.58897065270503	0.013661407713295479	-47.67405020168051	0.04111675126903553	-64.19200000000001	0.05567184750733138
-295.3368932380583	0.013477480789266236	-295.52497044790533	0.010579269596637415	-47.642050150480124	0.04517766497461929	-64.16000000000001	0.06124369501466276
-295.27289303325676	0.001584643834972937	-295.46097024310376	0.009654628161639997	-47.61005009927973	0.050761421319796954	-64.128	0.06784193548387098
-295.20889282845707	0.0045578530735462626	-295.3969700383041	0.006572490044981933	-47.57805004807934	0.047208121827411166	-64.096	0.06813519061583578
-295.14489262365544	0.006044457692832925	-295.33296983350255	0.00842177291497677	-47.54604999688082	0.03299492385786802	-64.06400000000001	0.06989472140762464
-295.0808924188539	0.00901766693140625	-295.2689696287028	0.01027105578497161	-47.51404994568042	0.03908629441624366	-64.03200000000001	0.08235806451612904
-295.0168922140542	0.001584643834972937	-295.2049694239013	0.00842177291497677	-47.482049894480035	0.03705583756345178	-64.0	0.0845574780058651
-294.95289200925265	0.0045578530735462626	-295.1409692190997	0.010887483408303223	-47.45004984327965	0.0350253807106599	-63.968	0.0844108504398827
-294.88889180445295	0.0030712484542595995	-295.0769690143	0.005031420986652902	-47.41804979207925	0.03248730964467005	-63.93600000000001	0.09320850439882698
-294.8248915996514	0.007531062312119587	-295.0129688094985	0.005647848609984515	-47.38604974087887	0.026903553299492386	-63.904	0.09482140762463344
-294.76089139485174	9.803921568627452e-05	-294.94896860469873	0.002873924304992257	-47.35404968968034	0.026395939086294416	-63.87200000000001	0.09790058651026393
-294.69689119005017	0.001584643834972937	-294.88496839989716	0.003798565739989676	-47.322049638479946	0.030456852791878174	-63.84	0.10361906158357771
-294.6328909852504	0.006044457692832925	-294.8209681950975	0.005339634798318708	-47.29004958727956	0.027411167512690356	-63.80800000000001	0.10420557184750734
-294.5688907804489	9.803921568627452e-05	-294.75696799029595	0.0025657104933264506	-47.25804953607916	0.023857868020304568	-63.776	0.11461612903225807
-294.5048905756492	9.803921568627452e-05	-294.69296778549625	0.002873924304992257	-47.22604948487878	0.018781725888324875	-63.74400000000001	0.1154958944281525
-294.4408903708476	9.803921568627452e-05	-294.6289675806947	0.0025657104933264506	-47.194049433678394	0.014213197969543147	-63.712	0.12825249266862168
-294.37689016604793	0.006044457692832925	-294.564967375895	0.0034903519283238696	-47.162049382479864	0.02284263959390863	-63.68000000000001	0.12913225806451611
-294.31288996124636	0.001584643834972937	-294.50096717109346	0.002873924304992257	-47.13004933127947	0.014213197969543147	-63.648	0.13294457478005864
-294.2488897564467	0.001584643834972937	-294.4369669662937	0.0031821381166580636	-47.09804928007909	0.018781725888324875	-63.61600000000001	0.14995337243401757
-294.18488955164514	9.803921568627452e-05	-294.3729667614922	0.0019492828699948382	-47.06604922887869	0.014720812182741117	-63.584	0.15523196480938414
-294.1208893468454	0.0030712484542595995	-294.3089665566925	0.002873924304992257	-47.034049177678305	0.015228426395939087	-63.55200000000001	0.16095043988269794
-294.0568891420439	0.0045578530735462626	-294.2449663518909	0.0022574966816606445	-47.00204912647792	0.015736040609137057	-63.52	0.17605307917888563
-293.9928889372442	0.0030712484542595995	-294.1809661470912	0.001641069058329032	-46.970049075279384	0.017258883248730966	-63.48800000000001	0.17444017595307917
-293.92888873244266	0.001584643834972937	-294.11696594228965	0.0013328552466632254	-46.938049024079	0.013197969543147208	-63.456	0.19584780058651025
-293.8648885276429	0.001584643834972937	-294.05296573749	0.0013328552466632254	-46.90604897287861	0.017258883248730966	-63.42400000000001	0.19482140762463343
-293.80088832284133	0.001584643834972937	-293.98896553268844	0.001641069058329032	-46.87404892167822	0.012690355329949238	-63.392	0.2127099706744868
-293.7368881180417	0.001584643834972937	-293.9249653278887	0.001641069058329032	-46.84204887047783	0.013705583756345178	-63.36000000000001	0.22341378299120235
-293.6728879132401	9.803921568627452e-05	-293.86096512308717	0.0025657104933264506	-46.81004881927743	0.012690355329949238	-63.328	0.2379299120234604
-293.6088877084404	9.803921568627452e-05	-293.7969649182875	0.0019492828699948382	-46.77804876807891	0.013197969543147208	-63.29600000000001	0.24379501466275658
-293.54488750363885	0.001584643834972937	-293.7329647134859	0.0010246414349974191	-46.74604871687852	0.012690355329949238	-63.264	0.24570117302052785
-293.48088729883915	9.803921568627452e-05	-293.6689645086862	0.001641069058329032	-46.71404866567813	0.009137055837563452	-63.232000000000006	0.2640296187683284
-293.41688709403763	9.803921568627452e-05	-293.6049643038846	0.0022574966816606445	-46.68204861447774	0.014720812182741117	-63.2	0.27707947214076245
-293.3528868892379	9.803921568627452e-05	-293.540964099085	0.0022574966816606445	-46.650048563277345	0.008629441624365483	-63.168000000000006	0.29555454545454546
-293.2888866844363	9.803921568627452e-05	-293.4769638942834	0.002873924304992257	-46.61804851207696	0.01015228426395939	-63.136	0.3094841642228739
-293.22488647963667	9.803921568627452e-05	-293.41296368948366	0.001641069058329032	-46.58604846087843	0.008121827411167513	-63.104000000000006	0.33646363636363635
-293.1608862748351	9.803921568627452e-05	-293.34896348468214	0.0031821381166580636	-46.55404840967804	0.008629441624365483	-63.072	0.3347041055718475
-293.0968860700354	9.803921568627452e-05	-293.28496327988245	0.0019492828699948382	-46.522048358477655	0.013197969543147208	-63.040000000000006	0.3544988269794721
-293.0328858652338	9.803921568627452e-05	-293.2209630750809	0.005031420986652902	-46.49004830727726	0.009137055837563452	-63.008	0.36036392961876834
-292.9688856604341	9.803921568627452e-05	-293.1569628702812	0.0034903519283238696	-46.45804825607687	0.009644670050761422	-62.976000000000006	0.38690351906158355
-292.9048854556326	9.803921568627452e-05	-293.0929626654796	0.004106779551655483	-46.42604820487649	0.004568527918781726	-62.944	0.4036190615835777
-292.84088525083104	0.001584643834972937	-293.02896246067803	0.0013328552466632254	-46.394048153677964	0.006598984771573604	-62.912000000000006	0.43338445747800586
-292.7768850460313	0.001584643834972937	-292.96496225587833	0.005031420986652902	-46.362048102477566	0.005076142131979695	-62.88	0.4608038123167155
-292.71288484122977	0.001584643834972937	-292.90096205107676	0.002873924304992257	-46.330048051277174	0.005583756345177665	-62.848000000000006	0.48323782991202346
-292.64888463643007	9.803921568627452e-05	-292.8369618462771	0.00441499336332129	-46.29804800007679	0.005583756345177665	-62.816	0.5072847507331378
-292.5848844316285	0.001584643834972937	-292.77296164147555	0.005031420986652902	-46.2660479488764	0.005583756345177665	-62.784000000000006	0.5244401759530791
-292.5208842268288	9.803921568627452e-05	-292.70896143667585	0.005339634798318708	-46.23404789767601	0.006091370558375634	-62.752	0.5511263929618768
-292.4568840220272	9.803921568627452e-05	-292.6449612318743	0.0034903519283238696	-46.20204784647748	0.005076142131979695	-62.720000000000006	0.5943815249266862
-292.3928838172276	9.803921568627452e-05	-292.5809610270746	0.004106779551655483	-46.17004779527709	0.007614213197969543	-62.688	0.6112436950146627
-292.32888361242595	0.001584643834972937	-292.51696082227306	0.00441499336332129	-46.13804774407671	0.003553299492385787	-62.656000000000006	0.6605105571847507
-292.26488340762626	9.803921568627452e-05	-292.4529606174733	0.003798565739989676	-46.10604769287631	0.005583756345177665	-62.62400000000001	0.694674780058651
-292.20088320282474	0.001584643834972937	-292.38896041267174	0.0034903519283238696	-46.074047641675925	0.004568527918781726	-62.592000000000006	0.7056718475073314
-292.13688299802504	9.803921568627452e-05	-292.3249602078721	0.003798565739989676	-46.042047590475526	0.0025380710659898475	-62.56	0.7725340175953079
-292.07288279322347	0.001584643834972937	-292.2609600030705	0.004106779551655483	-46.010047539277004	0.0020304568527918783	-62.528000000000006	0.7927686217008798
-292.0088825884238	9.803921568627452e-05	-292.1969597982708	0.005339634798318708	-45.97804748807661	0.003045685279187817	-62.49600000000001	0.82693284457478
-291.9448823836222	9.803921568627452e-05	-292.13295959346925	0.0031821381166580636	-45.94604743687622	0.004568527918781726	-62.464000000000006	0.8669621700879765
-291.8808821788225	9.803921568627452e-05	-292.06895938866955	0.0022574966816606445	-45.914047385675836	0.003553299492385787	-62.432	0.8797187683284458
-291.81688197402093	0.001584643834972937	-292.00495918386804	0.00441499336332129	-45.88204733447544	0.0040609137055837565	-62.400000000000006	0.930158651026393
-291.7528817692213	9.803921568627452e-05	-291.9409589790683	0.005339634798318708	-45.85004728327505	0.005076142131979695	-62.36800000000001	0.9396894428152492
-291.6888815644197	0.0030712484542595995	-291.8769587742667	0.005339634798318708	-45.81804723207653	0.0025380710659898475	-62.336000000000006	0.9817715542521994
-291.62488135961996	9.803921568627452e-05	-291.81295856946707	0.004723207174987095	-45.78604718087613	0.0040609137055837565	-62.304	1.0001
-291.56088115481845	0.001584643834972937	-291.7489583646655	0.007805345291645159	-45.75404712967575	0.0040609137055837565	-62.272000000000006	0.9876366568914956
-291.49688095001875	9.803921568627452e-05	-291.6849581598658	0.005647848609984515	-45.72204707847536	0.0040609137055837565	-62.24000000000001	0.9775193548387097
-291.4328807452172	0.001584643834972937	-291.6209579550642	0.005956062421650321	-45.690047027274964	0.003553299492385787	-62.208000000000006	0.9443815249266863
-291.3688805404175	9.803921568627452e-05	-291.55695775026453	0.008113559103310965	-45.65804697607458	0.0040609137055837565	-62.176	0.945407917888563
-291.3048803356159	9.803921568627452e-05	-291.492957545463	0.008113559103310965	-45.62604692487605	0.0025380710659898475	-62.144000000000005	0.8907158357771261
-291.24088013081627	9.803921568627452e-05	-291.42895734066326	0.005031420986652902	-45.59404687367566	0.0015228426395939086	-62.11200000000001	0.8609504398826979
-291.1768799260147	0.001584643834972937	-291.3649571358617	0.005956062421650321	-45.562046822475274	0.0015228426395939086	-62.080000000000005	0.8197480938416423
-291.11287972121494	0.001584643834972937	-291.30095693106205	0.006264276233316128	-45.530046771274876	0.003045685279187817	-62.048	0.8061117302052786
-291.0488795164134	9.803921568627452e-05	-291.2369567262605	0.006572490044981933	-45.49804672007449	0.003553299492385787	-62.016000000000005	0.7613903225806451
-290.9848793116137	0.001584643834972937	-291.1729565214608	0.007805345291645159	-45.46604666887411	0.0015228426395939086	-61.98400000000001	0.7260530791788856
-290.92087910681215	0.0030712484542595995	-291.1089563166592	0.009038200538308384	-45.43404661767557	0.0015228426395939086	-61.952000000000005	0.6783991202346041
-290.85687890201245	0.001584643834972937	-291.0449561118595	0.008729986726642578	-45.402046566475185	0.0020304568527918783	-61.92	0.6357304985337243
-290.7928786972109	9.803921568627452e-05	-290.980955907058	0.009038200538308384	-45.370046515274794	0.003045685279187817	-61.888000000000005	0.6410090909090909
-290.72887849241124	9.803921568627452e-05	-290.91695570225824	0.00842177291497677	-45.3380464640744	0.0010152284263959391	-61.85600000000001	0.5861703812316715
-290.66487828760967	9.803921568627452e-05	-290.8529554974567	0.007805345291645159	-45.30604641287402	0.0025380710659898475	-61.824000000000005	0.5511263929618768
-290.6008780828081	9.803921568627452e-05	-290.78895529265515	0.00934641434997419	-45.274046361673626	0.003045685279187817	-61.79200000000001	0.5392495601173021
-290.5368778780084	9.803921568627452e-05	-290.72495508785545	0.00842177291497677	-45.242046310473235	0.0020304568527918783	-61.760000000000005	0.5185750733137829
-290.4728776732068	0.001584643834972937	-290.66095488305393	0.008113559103310965	-45.21004625927471	0.0015228426395939086	-61.72800000000001	0.48455747800586507
-290.4088774684071	0.0030712484542595995	-290.5969546782542	0.007497131479979353	-45.17804620807431	0.0020304568527918783	-61.696000000000005	0.4498067448680352
-290.3448772636056	0.001584643834972937	-290.5329544734526	0.01027105578497161	-45.14604615687393	0.0005076142131979696	-61.66400000000001	0.43954281524926686
-290.28087705880586	0.001584643834972937	-290.46895426865296	0.005956062421650321	-45.11404610567354	0.0015228426395939086	-61.632000000000005	0.4175486803519061
-290.21687685400434	0.001584643834972937	-290.4049540638514	0.01027105578497161	-45.082046054473146	0.0	-61.60000000000001	0.3981938416422287
-290.15287664920464	9.803921568627452e-05	-290.3409538590517	0.008729986726642578	-45.05004600327276	0.003553299492385787	-61.568000000000005	0.3791322580645161
-290.08887644440307	0.001584643834972937	-290.2769536542501	0.007805345291645159	-45.01804595207423	0.003045685279187817	-61.53600000000001	0.3627099706744868
-290.0248762396034	0.0030712484542595995	-290.2129534494504	0.010579269596637415	-44.98604590087384	0.0025380710659898475	-61.504000000000005	0.3376366568914956
-289.9608760348018	9.803921568627452e-05	-290.14895324464885	0.008729986726642578	-44.954045849673456	0.0015228426395939086	-61.47200000000001	0.33191818181818183
-289.89687583000216	0.0030712484542595995	-290.08495303984915	0.009038200538308384	-44.922045798473064	0.0010152284263959391	-61.440000000000005	0.3102173020527859
-289.8328756252006	9.803921568627452e-05	-290.0209528350476	0.010887483408303223	-44.89004574727267	0.0005076142131979696	-61.40800000000001	0.29438152492668623
-289.76887542040083	0.001584643834972937	-289.9569526302479	0.010887483408303223	-44.85804569607228	0.0015228426395939086	-61.376000000000005	0.2819181818181818
-289.7048752155993	0.0045578530735462626	-289.8929524254463	0.009654628161639997	-44.82604564487375	0.0005076142131979696	-61.34400000000001	0.26183020527859235
-289.6408750107996	0.0045578530735462626	-289.82895222064667	0.010579269596637415	-44.79404559367337	0.0020304568527918783	-61.312000000000005	0.2587510263929619
-289.57687480599805	0.001584643834972937	-289.7649520158451	0.00934641434997419	-44.762045542472976	0.0020304568527918783	-61.28000000000001	0.23558387096774192
-289.51287460119835	0.001584643834972937	-289.70095181104534	0.014586049148292899	-44.730045491272584	0.0005076142131979696	-61.248000000000005	0.21549589442815248
-289.4488743963968	0.0030712484542595995	-289.6369516062438	0.015510690583290318	-44.6980454400722	0.0015228426395939086	-61.21600000000001	0.21857507331378298
-289.38487419159713	0.00901766693140625	-289.57295140144413	0.013044980089963866	-44.6660453888718	0.0020304568527918783	-61.184000000000005	0.20141964809384164
-289.3208739867955	0.0045578530735462626	-289.50895119664256	0.013661407713295479	-44.63404533767328	0.0005076142131979696	-61.15200000000001	0.19584780058651025
-289.2568737819958	0.006044457692832925	-289.44495099184286	0.018284614888282574	-44.60204528647289	0.0005076142131979696	-61.120000000000005	0.18910293255131963
-289.1928735771943	0.0030712484542595995	-289.3809507870413	0.014894262959958705	-44.570045235272495	0.0	-61.08800000000001	0.17488005865102638
-289.1288733723946	0.00901766693140625	-289.31695058224165	0.02198318062827225	-44.53804518407211	0.0020304568527918783	-61.056000000000004	0.16681554252199413
-289.06487316759296	0.0030712484542595995	-289.2529503774401	0.017051759641619348	-44.50604513287172	0.0	-61.02400000000001	0.16725542521994133
-289.0008729627933	0.006044457692832925	-289.1889501726403	0.01859282869994838	-44.47404508167133	0.0025380710659898475	-60.992000000000004	0.15904428152492667
-288.93687275799175	0.013477480789266236	-289.1249499678388	0.02290782206326967	-44.442045030472805	0.0010152284263959391	-60.96000000000001	0.14276862170087976
-288.87287255319205	0.013477480789266236	-289.0609497630391	0.01890104251161419	-44.41004497927241	0.0020304568527918783	-60.928000000000004	0.14188885630498532
-288.8088723483905	0.01645069002783956	-288.9969495582376	0.021366753004940637	-44.37804492807202	0.0010152284263959391	-60.89600000000001	0.1380765395894428
-288.7448721435908	0.01050427155069291	-288.93294935343783	0.025681746368261926	-44.34604487687163	0.0010152284263959391	-60.864000000000004	0.11828181818181818
-288.68087193878927	0.025370317743559537	-288.86894914863626	0.028455670673254184	-44.31404482567124	0.0025380710659898475	-60.83200000000001	0.12766598240469207
-288.6168717339895	0.026856922362846196	-288.8049489438366	0.03184602260157806	-44.282044774470855	0.0015228426395939086	-60.800000000000004	0.11153695014662757
-288.55287152918794	0.02091050388569955	-288.74094873903505	0.02629817399159354	-44.250044723272325	0.0010152284263959391	-60.76800000000001	0.10816451612903226
-288.4888713243864	0.019423899266412886	-288.67694853423535	0.029380312108251604	-44.21804467207193	0.0	-60.736000000000004	0.10992404692082111
-288.4248711195867	0.022397108504986208	-288.6129483294338	0.04109243695155225	-44.18604462087155	0.0010152284263959391	-60.70400000000001	0.10097976539589443
-288.3608709147852	0.028343526982132862	-288.5489481246322	0.040784223139886444	-44.15404456967116	0.0025380710659898475	-60.672000000000004	0.08851642228739003
-288.29687070998546	0.023883713124272874	-288.48494791983256	0.03831851264655999	-44.122044518470766	0.0005076142131979696	-60.64000000000001	0.08103841642228739
-288.2328705051839	0.032803340839992846	-288.420947715031	0.05126349273652386	-44.090044467270374	0.0015228426395939086	-60.608000000000004	0.08558387096774193
-288.16887030038424	0.026856922362846196	-288.35694751023124	0.04448278887987612	-44.058044416071844	0.0005076142131979696	-60.57600000000001	0.08719677419354839
-288.10487009558267	0.029830131601419525	-288.2929473054297	0.05372920322985031	-44.02604436487146	0.0	-60.544000000000004	0.07649296187683284
-288.040869890783	0.03726315469785284	-288.22894710063	0.06759882475481159	-43.99404431367107	0.0005076142131979696	-60.51200000000001	0.07297390029325514
-287.9768696859814	0.04172296855571282	-288.16494689582845	0.06574954188481676	-43.96204426247068	0.0005076142131979696	-60.480000000000004	0.07429354838709677
-287.9128694811817	0.06699524708358608	-288.10094669102875	0.0820848739031045	-43.93004421127029	0.0010152284263959391	-60.44800000000001	0.06710879765395894
-287.8488692763802	0.05510241012929279	-288.0369464862272	0.07900273578644643	-43.898044160069894	0.0025380710659898475	-60.416000000000004	0.06505601173020528
-287.78486907158043	0.08334789789573938	-287.97294628142754	0.08146844627977289	-43.86604410887137	0.0010152284263959391	-60.38400000000001	0.06007067448680352
-287.72086886677886	0.0863211071343127	-287.90894607662597	0.08362594296143352	-43.83404405767098	0.0005076142131979696	-60.352000000000004	0.05669824046920821
-287.6568686619792	0.09375413023074601	-287.8449458718262	0.1159883931863432	-43.80204400647059	0.0010152284263959391	-60.32000000000001	0.05875102639296188
-287.59286845717764	0.06253543322572609	-287.7809456670247	0.10489269596637417	-43.770043955270204	0.0010152284263959391	-60.288000000000004	0.048193841642228744
-287.52886825237795	0.09970054870789266	-287.716945462225	0.11845410367966965	-43.73804390406981	0.0015228426395939086	-60.25600000000001	0.051712903225806454
-287.4648680475764	0.11753980413933261	-287.6529452574234	0.1514329815279109	-43.70604385286942	0.0	-60.224000000000004	0.04936686217008798
-287.4008678427767	0.14281208266720588	-287.5889450526237	0.1600629682545535	-43.6740438016709	0.0005076142131979696	-60.19200000000001	0.045261290322580645
-287.33686763797516	0.1368656641900592	-287.52494484782216	0.15975475444288767	-43.642043750470506	0.0	-60.160000000000004	0.04203548387096775
-287.2728674331754	0.14578529190577919	-287.4609446430225	0.18502828699948382	-43.610043699270115	0.0010152284263959391	-60.12800000000001	0.03983607038123167
-287.20886722837383	0.19187003510366574	-287.39694443822094	0.21153467480274316	-43.57804364806972	0.0010152284263959391	-60.096000000000004	0.038956304985337246
-287.1448670235742	0.18741022124580575	-287.33294423342124	0.20198004664110317	-43.54604359686933	0.0015228426395939086	-60.06400000000001	0.038956304985337246
-287.0808668187726	0.21714231363153896	-287.26894402861967	0.24882854601430573	-43.51404354566895	0.0005076142131979696	-60.032000000000004	0.03880967741935484
-287.0168666139729	0.19187003510366574	-287.20494382382	0.26331459516259864	-43.48204349447042	0.0010152284263959391	-60.00000000000001	0.0313316715542522
-286.95286640917135	0.2290351505858323	-287.1409436190184	0.29598525919917407	-43.450043443270026	0.0010152284263959391	-59.968	0.031185043988269795
-286.88886620437165	0.2780931030222922	-287.0769434142187	0.33451198565739987	-43.41804339206964	0.0	-59.93600000000001	0.027519354838709677
-286.82486599957014	0.28701273073801215	-287.01294320941713	0.3505391038640218	-43.38604334086925	0.0	-59.904	0.02883900293255132
-286.7608657947704	0.30931180002731207	-286.9489430046175	0.4229693496054863	-43.35404328966886	0.0	-59.87200000000001	0.024880058651026393
-286.69686558996887	0.35242333398662523	-286.88494279981586	0.43529790207211855	-43.32204323846847	0.0	-59.84	0.02854574780058651
-286.63286538516917	0.3539099386059119	-286.8209425950162	0.5037213682619276	-43.29004318726994	0.0010152284263959391	-59.80800000000001	0.025613196480938415
-286.5688651803676	0.4490526342402583	-286.75694239021465	0.5419398809084875	-43.25804313606955	0.0015228426395939086	-59.776	0.021507624633431085
-286.5048649755679	0.45648565733669166	-286.69294218541495	0.6146783404616178	-43.22604308486916	0.0025380710659898475	-59.74400000000001	0.02356041055718475
-286.4408647707663	0.5100034236310115	-286.6289419806134	0.6513557840498488	-43.19404303366877	0.0020304568527918783	-59.712	0.02385366568914956
-286.3768645659667	0.5129766328695848	-286.5649417758137	0.7367310098812772	-43.162042982468385	0.0015228426395939086	-59.68000000000001	0.021067741935483872
-286.3128643611651	0.6348782116510912	-286.5009415710121	0.7919012821694565	-43.13004293126799	0.0020304568527918783	-59.648	0.017841935483870967
-286.2488641563635	0.7344807211432975	-286.4369413662106	0.8859064947275275	-43.098042880069464	0.0010152284263959391	-59.61600000000001	0.017108797653958945
-286.18486395156384	0.8147573705847773	-286.37294116141084	0.969432437688961	-43.06604282886908	0.0020304568527918783	-59.584	0.017548680351906158
-286.12086374676227	0.8638153230212371	-286.30894095660926	0.9854595558955829	-43.03404277766868	0.0005076142131979696	-59.55200000000001	0.018428445747800587
-286.05686354196257	0.9143598800769837	-286.2449407518096	0.9919320459405648	-43.0020427264683	0.0015228426395939086	-59.52	0.014616129032258065
-285.992863337161	0.908413461599837	-286.18094054700805	0.9478574708723545	-42.97004267526791	0.0025380710659898475	-59.48800000000001	0.015935777126099705
-285.9288631323613	0.9916633202798901	-286.11694034220835	0.8686465212742424	-42.93804262406751	0.0	-59.456	0.014322873900293255
-285.8648629275597	0.926252717031277	-286.0529401374068	0.8144008904210603	-42.90604257286899	0.0010152284263959391	-59.42400000000001	0.016668914956011728
-285.80086272276003	0.8400296491126505	-285.9889399326071	0.7539909833345624	-42.8740425216686	0.0010152284263959391	-59.392	0.016229032258064515
-285.73686251795846	0.8132707659654906	-285.92493972780557	0.6630679088931495	-42.84204247046821	0.0010152284263959391	-59.36000000000001	0.013736363636363635
-285.6728623131588	0.771645836625464	-285.8609395230058	0.6103633470982965	-42.81004241926782	0.0015228426395939086	-59.328	0.01227008797653959
-285.60886210835724	0.6051461192653579	-285.7969393182043	0.537933101356832	-42.778042368067425	0.0010152284263959391	-59.29600000000001	0.013589736070381232
-285.5448619035575	0.5590613760674714	-285.7329391134046	0.5336181079935108	-42.74604231686704	0.0015228426395939086	-59.264	0.011243695014662757
-285.480861698756	0.4847311451031382	-285.668938908603	0.43653075731878177	-42.71404226566852	0.0010152284263959391	-59.232000000000006	0.010510557184750732
-285.4168614939563	0.454999052717405	-285.6049387038033	0.409099728080525	-42.68204221446812	0.0010152284263959391	-59.2	0.01007067448680352
-285.3528612891547	0.432699983428105	-285.54093849900175	0.37488799498562053	-42.650042163267734	0.0015228426395939086	-59.168000000000006	0.010217302052785922
-285.288861084355	0.3940482633266518	-285.4769382942021	0.34221733094904505	-42.61804211206734	0.0015228426395939086	-59.136	0.010510557184750732
-285.22486087955343	0.3762090078952119	-285.41293808940054	0.3092384531008038	-42.58604206086695	0.0005076142131979696	-59.104000000000006	0.009044281524926685
-285.1608606747538	0.322691241600892	-285.3489378846008	0.2676295885259199	-42.55404200966657	0.0010152284263959391	-59.072	0.008311143695014662
-285.0968604699522	0.27066007992585883	-285.28493767979927	0.24975318744930314	-42.52204195846803	0.0015228426395939086	-59.040000000000006	0.008311143695014662
-285.03286026515246	0.2751198937837188	-285.2209374749996	0.23064393112602313	-42.490041907267646	0.0	-59.008	0.007431378299120235
-284.96886006035095	0.23052175520511894	-285.156937270198	0.2090689643094167	-42.45804185606726	0.0010152284263959391	-58.976000000000006	0.00728475073313783
-284.90485985555125	0.21714231363153896	-285.0929370653983	0.18348721794115477	-42.42604180486686	0.0005076142131979696	-58.944	0.005671847507331379
-284.84085965074974	0.21119589515439233	-285.02893686059673	0.16437796161787477	-42.39404175366648	0.0015228426395939086	-58.912000000000006	0.006698240469208212
-284.77685944595	0.17105757043365244	-284.9649366557971	0.1702340240395251	-42.36204170246609	0.0025380710659898475	-58.88000000000001	0.006404985337243402
-284.7128592411484	0.1413254780479192	-284.9009364509955	0.14434406385959736	-42.33004165126756	0.0005076142131979696	-58.848000000000006	0.005818475073313783
-284.64885903634877	0.19484324434223904	-284.83693624619576	0.12954980089963866	-42.29804160006717	0.0010152284263959391	-58.816	0.006258357771260998
-284.5848588315472	0.1324058503321992	-284.77293604139425	0.116296606998009	-42.26604154886678	0.0	-58.784000000000006	0.006404985337243402
-284.5208586267475	0.12645943185505257	-284.70893583659455	0.11228982744635352	-42.23404149766639	0.0015228426395939086	-58.75200000000001	0.005525219941348974
-284.4568584219459	0.10713357180432596	-284.644935631793	0.10766662027136642	-42.202041446466005	0.0015228426395939086	-58.720000000000006	0.005965102639296188
-284.3928582171462	0.08037468865716604	-284.5809354269933	0.09502985399306836	-42.170041395265606	0.003045685279187817	-58.688	0.005525219941348974
-284.3288580123447	0.058075619367866115	-284.5169352221917	0.08639986726642579	-42.138041344067084	0.0005076142131979696	-58.656000000000006	0.006111730205278593
-284.26485780754496	0.0744282701800194	-284.45293501739206	0.08331772914976772	-42.1060412928667	0.0015228426395939086	-58.62400000000001	0.004058944281524927
-284.2008576027434	0.056589014748579455	-284.3889348125905	0.07869452197478062	-42.0740412416663	0.0010152284263959391	-58.592000000000006	0.005818475073313783
-284.13685739794187	0.059562223987152774	-284.32493460779074	0.06729061094314578	-42.042041190465916	0.0020304568527918783	-58.56	0.0046454545454545455
-284.07285719314217	0.059562223987152774	-284.2609344029892	0.06451668663815353	-42.010041139265525	0.0020304568527918783	-58.528000000000006	0.0036190615835777124
-284.0088569883406	0.028343526982132862	-284.19693419818765	0.05218813417152128	-41.97804108806513	0.0005076142131979696	-58.49600000000001	0.0037656891495601173
-283.9448567835409	0.0506425962714328	-284.13293399338795	0.05434563085318192	-41.94604103686661	0.003045685279187817	-58.464000000000006	0.0031791788856304986
-283.8808565787393	0.038749759317139504	-284.0689337885864	0.054653844664847726	-41.91404098566622	0.0010152284263959391	-58.432	0.0030325513196480937
-283.8168563739397	0.025370317743559537	-284.0049335837867	0.05187992035985547	-41.88204093446583	0.0005076142131979696	-58.400000000000006	0.0036190615835777124
-283.7528561691381	0.03131673622070619	-283.94093337898516	0.04972242367819483	-41.850040883265436	0.003045685279187817	-58.36800000000001	0.004205571847507332
-283.68885596433836	0.038749759317139504	-283.87693317418547	0.03924315408155741	-41.818040832065044	0.0010152284263959391	-58.336000000000006	0.0037656891495601173
-283.62485575953684	0.019423899266412886	-283.81293296938384	0.031537808789912254	-41.78604078086466	0.0015228426395939086	-58.304	0.0027392961876832843
-283.56085555473715	0.028343526982132862	-283.7489327645842	0.02814745686158838	-41.75404072966613	0.0010152284263959391	-58.272000000000006	0.0027392961876832843
-283.4968553499356	0.022397108504986208	-283.6849325597826	0.03122959497824644	-41.72204067846574	0.0010152284263959391	-58.24000000000001	0.002885923753665689
-283.4328551451359	0.017937294647126224	-283.6209323549829	0.029996739731583216	-41.690040627265354	0.0020304568527918783	-58.208000000000006	0.0030325513196480937
-283.3688549403343	0.017937294647126224	-283.55693215018135	0.024140677309932895	-41.65804057606496	0.0015228426395939086	-58.176	0.0030325513196480937
-283.30485473553466	0.013477480789266236	-283.49293194538166	0.02537353255659612	-41.62604052486457	0.0015228426395939086	-58.144000000000005	0.0018595307917888563
-283.2408545307331	0.022397108504986208	-283.42893174058014	0.020750325381609026	-41.59404047366418	0.0015228426395939086	-58.11200000000001	0.001566275659824047
-283.17685432593333	0.014964085408552898	-283.3649315357804	0.013044980089963866	-41.56204042246565	0.003045685279187817	-58.080000000000005	0.004205571847507332
-283.1128541211318	0.014964085408552898	-283.3009313309788	0.016435332018287736	-41.530040371265265	0.0025380710659898475	-58.048	0.002006158357771261
-283.0488539163321	0.01645069002783956	-283.2369311261792	0.01520247677162451	-41.498040320064874	0.004568527918781726	-58.016000000000005	0.0012730205278592376
-282.98485371153055	0.00901766693140625	-283.1729309213776	0.009962841973305802	-41.46604026886448	0.003045685279187817	-57.98400000000001	0.002885923753665689
-282.92085350673085	0.01050427155069291	-283.1089307165779	0.01273676627829806	-41.4340402176641	0.0025380710659898475	-57.952000000000005	0.0027392961876832843
-282.8568533019293	0.006044457692832925	-283.04493051177633	0.009962841973305802	-41.402040166463706	0.0025380710659898475	-57.92	0.0022994134897360704
-282.7928530971296	0.00901766693140625	-282.98093030697663	0.011195697219969028	-41.370040115263315	0.003553299492385787	-57.888000000000005	0.002006158357771261
-282.728852892328	0.01050427155069291	-282.9169301021751	0.009962841973305802	-41.33804006406479	0.0010152284263959391	-57.85600000000001	0.00259266862170088
-282.66485268752837	0.006044457692832925	-282.85292989737536	0.00441499336332129	-41.30604001286439	0.0040609137055837565	-57.824000000000005	0.0018595307917888563
-282.6008524827268	0.0045578530735462626	-282.7889296925738	0.007188917668313546	-41.27403996166401	0.0040609137055837565	-57.792	0.0021527859237536655
-282.53685227792704	0.0045578530735462626	-282.72492948777415	0.00688070385664774	-41.24203991046362	0.003045685279187817	-57.760000000000005	0.0022994134897360704
-282.4728520731255	0.006044457692832925	-282.6609292829726	0.004723207174987095	-41.210039859263226	0.0020304568527918783	-57.72800000000001	0.0018595307917888563
-282.4088518683258	0.0045578530735462626	-282.5969290781729	0.00688070385664774	-41.17803980806284	0.005583756345177665	-57.696000000000005	0.0022994134897360704
-282.34485166352425	9.803921568627452e-05	-282.5329288733713	0.00441499336332129	-41.14603975686431	0.003553299492385787	-57.664	0.002006158357771261
-282.28085145872456	0.001584643834972937	-282.4689286685716	0.00441499336332129	-41.11403970566392	0.0040609137055837565	-57.632000000000005	0.002006158357771261
-282.216851253923	0.001584643834972937	-282.4049284637701	0.006572490044981933	-41.08203965446353	0.0040609137055837565	-57.60000000000001	0.0012730205278592376
-282.15285104912334	0.0030712484542595995	-282.34092825897034	0.00441499336332129	-41.05003960326314	0.0040609137055837565	-57.568000000000005	0.001566275659824047
-282.08885084432177	9.803921568627452e-05	-282.27692805416876	0.004106779551655483	-41.01803955206275	0.006091370558375634	-57.536	0.0012730205278592376
-282.024850639522	9.803921568627452e-05	-282.2129278493691	0.0034903519283238696	-40.98603950086236	0.0040609137055837565	-57.504000000000005	0.0009797653958944282
-281.9608504347205	9.803921568627452e-05	-282.14892764456755	0.0025657104933264506	-40.95403944966383	0.0025380710659898475	-57.47200000000001	0.0008331378299120235
-281.8968502299189	0.0030712484542595995	-282.08492743976603	0.005956062421650321	-40.92203939846345	0.005583756345177665	-57.440000000000005	0.0018595307917888563
-281.8328500251192	0.0030712484542595995	-282.0209272349663	0.001641069058329032	-40.890039347263055	0.0025380710659898475	-57.408	0.0012730205278592376
-281.7688498203177	9.803921568627452e-05	-281.9569270301647	0.004106779551655483	-40.858039296062664	0.0040609137055837565	-57.376000000000005	0.0005398826979472141
-281.70484961551796	9.803921568627452e-05	-281.89292682536507	0.0019492828699948382	-40.82603924486227	0.008121827411167513	-57.34400000000001	0.001566275659824047
-281.64084941071644	0.001584643834972937	-281.8289266205635	0.0022574966816606445	-40.79403919366188	0.006598984771573604	-57.312000000000005	0.0006865102639296188
-281.57684920591674	9.803921568627452e-05	-281.7649264157638	0.0025657104933264506	-40.76203914246336	0.004568527918781726	-57.28000000000001	0.0014196480938416423
-281.51284900111517	0.0030712484542595995	-281.7009262109622	0.001641069058329032	-40.73003909126297	0.008121827411167513	-57.248000000000005	0.0008331378299120235
-281.4488487963155	0.006044457692832925	-281.6369260061625	0.0013328552466632254	-40.698039040062575	0.006598984771573604	-57.21600000000001	0.0011263929618768329
-281.3848485915139	0.0030712484542595995	-281.572925801361	0.0007164276233316127	-40.66603898886219	0.009137055837563452	-57.184000000000005	0.0006865102639296188
-281.32084838671426	9.803921568627452e-05	-281.50892559656126	0.0010246414349974191	-40.6340389376618	0.009137055837563452	-57.15200000000001	0.0011263929618768329
-281.2568481819127	0.001584643834972937	-281.4449253917597	0.0022574966816606445	-40.60203888646141	0.003553299492385787	-57.120000000000005	0.0014196480938416423
-281.19284797711293	9.803921568627452e-05	-281.38092518696004	0.0019492828699948382	-40.570038835262885	0.008629441624365483	-57.08800000000001	0.0014196480938416423
-281.1288477723114	0.001584643834972937	-281.31692498215847	0.00040821381166580633	-40.538038784062486	0.008121827411167513	-57.056000000000004	0.0017129032258064517
-281.0648475675117	0.0030712484542595995	-281.25292477735877	0.0013328552466632254	-40.5060387328621	0.007106598984771574	-57.02400000000001	0.0009797653958944282
-281.00084736271015	0.001584643834972937	-281.1889245725572	0.0025657104933264506	-40.47403868166171	0.006091370558375634	-56.992000000000004	0.0008331378299120235
-280.93684715791045	9.803921568627452e-05	-281.1249243677575	0.001641069058329032	-40.44203863046132	0.007614213197969543	-56.96000000000001	0.0006865102639296188
-280.8728469531089	0.0030712484542595995	-281.060924162956	0.0022574966816606445	-40.410038579260934	0.014720812182741117	-56.928000000000004	0.0008331378299120235
-280.80884674830924	9.803921568627452e-05	-280.99692395815623	0.002873924304992257	-40.378038528062405	0.01015228426395939	-56.89600000000001	0.0009797653958944282
-280.74484654350766	9.803921568627452e-05	-280.93292375335466	0.0019492828699948382	-40.34603847686201	0.007614213197969543	-56.864000000000004	0.0005398826979472141
-280.6808463387079	9.803921568627452e-05	-280.868923548555	0.0031821381166580636	-40.31403842566163	0.013197969543147208	-56.83200000000001	0.0011263929618768329
-280.6168461339064	9.803921568627452e-05	-280.80492334375344	0.005031420986652902	-40.28203837446123	0.01116751269035533	-56.800000000000004	0.0009797653958944282
-280.5528459291067	9.803921568627452e-05	-280.74092313895375	0.0010246414349974191	-40.250038323260846	0.011675126903553299	-56.76800000000001	0.0009797653958944282
-280.4888457243051	9.803921568627452e-05	-280.6769229341522	0.0019492828699948382	-40.218038272060454	0.014213197969543147	-56.736000000000004	0.0008331378299120235
-280.4248455195054	9.803921568627452e-05	-280.6129227293525	0.0019492828699948382	-40.186038220861924	0.012690355329949238	-56.70400000000001	0.0005398826979472141
-280.36084531470385	9.803921568627452e-05	-280.5489225245509	0.0019492828699948382	-40.15403816966154	0.011675126903553299	-56.672000000000004	0.0009797653958944282
-280.2968451099042	0.001584643834972937	-280.4849223197512	0.002873924304992257	-40.12203811846115	0.014720812182741117	-56.64000000000001	0.0008331378299120235
-280.23284490510264	9.803921568627452e-05	-280.4209221149497	0.002873924304992257	-40.09003806726076	0.013705583756345178	-56.608000000000004	0.0012730205278592376
-280.1688447003029	9.803921568627452e-05	-280.35692191014994	0.0034903519283238696	-40.05803801606037	0.015228426395939087	-56.57600000000001	0.0006865102639296188
-280.10484449550137	9.803921568627452e-05	-280.29292170534836	0.0031821381166580636	-40.026037964859974	0.015736040609137057	-56.544000000000004	0.0006865102639296188
-280.04084429070167	0.001584643834972937	-280.2289215005487	0.005956062421650321	-39.99403791366145	0.017766497461928935	-56.51200000000001	0.0005398826979472141
-279.9768440859001	0.001584643834972937	-280.16492129574715	0.004723207174987095	-39.96203786246107	0.02081218274111675	-56.480000000000004	0.0012730205278592376
-279.9128438811004	9.803921568627452e-05	-280.10092109094745	0.00842177291497677	-39.93003781126067	0.016751269035532996	-56.44800000000001	0.0003932551319648094
-279.8488436762988	9.803921568627452e-05	-280.0369208861459	0.002873924304992257	-39.898037760060284	0.023350253807106598	-56.416000000000004	0.0006865102639296188
-279.7848434714992	9.803921568627452e-05	-279.9729206813462	0.0034903519283238696	-39.86603770885989	0.025380710659898477	-56.38400000000001	0.0006865102639296188
-279.72084326669756	0.001584643834972937	-279.90892047654467	0.0031821381166580636	-39.8340376576595	0.026395939086294416	-56.352000000000004	0.0006865102639296188
-279.656843061896	9.803921568627452e-05	-279.8449202717431	0.00441499336332129	-39.80203760646098	0.02284263959390863	-56.32000000000001	0.0012730205278592376
-279.59284285709634	9.803921568627452e-05	-279.78092006694334	0.006572490044981933	-39.77003755526058	0.02081218274111675	-56.288000000000004	0.0008331378299120235
-279.52884265229477	9.803921568627452e-05	-279.7169198621418	0.00688070385664774	-39.738037504060195	0.024873096446700507	-56.25600000000001	0.0009797653958944282
-279.4648424474951	0.0030712484542595995	-279.6529196573421	0.00934641434997419	-39.70603745285981	0.02131979695431472	-56.224000000000004	0.0009797653958944282
-279.4008422426935	9.803921568627452e-05	-279.58891945254055	0.005647848609984515	-39.67403740165941	0.029949238578680204	-56.19200000000001	0.0005398826979472141
-279.3368420378938	9.803921568627452e-05	-279.52491924774085	0.003798565739989676	-39.64203735045903	0.027918781725888325	-56.160000000000004	0.0006865102639296188
-279.2728418330923	9.803921568627452e-05	-279.4609190429393	0.004723207174987095	-39.610037299260505	0.0350253807106599	-56.12800000000001	0.0012730205278592376
-279.20884162829253	9.803921568627452e-05	-279.39691883813964	0.007188917668313546	-39.578037248060106	0.03553299492385787	-56.096000000000004	0.0006865102639296188
-279.14484142349096	9.803921568627452e-05	-279.33291863333807	0.007497131479979353	-39.54603719685972	0.0350253807106599	-56.06400000000001	0.0002466275659824047
-279.0808412186913	9.803921568627452e-05	-279.2689184285383	0.00842177291497677	-39.51403714565932	0.04213197969543147	-56.032000000000004	0.0003932551319648094
-279.01684101388975	9.803921568627452e-05	-279.2049182237368	0.008113559103310965	-39.48203709445894	0.048223350253807105	-56.00000000000001	0.0009797653958944282
-278.95284080909005	9.803921568627452e-05	-279.1409180189371	0.006264276233316128	-39.450037043258554	0.03350253807106599	-55.968	0.0005398826979472141
-278.8888406042885	0.0030712484542595995	-279.0769178141355	0.004106779551655483	-39.41803699206002	0.04263959390862944	-55.93600000000001	0.0011263929618768329
-278.8248403994888	9.803921568627452e-05	-279.01291760933583	0.008729986726642578	-39.38603694085963	0.05482233502538071	-55.904	0.0009797653958944282
-278.76084019468726	9.803921568627452e-05	-278.94891740453426	0.009962841973305802	-39.35403688965925	0.047715736040609136	-55.87200000000001	0.0006865102639296188
-278.6968399898875	0.001584643834972937	-278.8849171997346	0.008113559103310965	-39.32203683845885	0.047208121827411166	-55.84	0.0005398826979472141
-278.63283978508593	9.803921568627452e-05	-278.82091699493304	0.008729986726642578	-39.290036787258465	0.0583756345177665	-55.80800000000001	0.0001
-278.5688395802863	9.803921568627452e-05	-278.7569167901333	0.010579269596637415	-39.258036736058074	0.05736040609137056	-55.776	0.0006865102639296188
-278.5048393754847	9.803921568627452e-05	-278.6929165853318	0.005031420986652902	-39.226036684859544	0.0583756345177665	-55.74400000000001	0.0008331378299120235
-278.440839170685	0.001584643834972937	-278.6289163805321	0.009038200538308384	-39.19403663365916	0.06395939086294417	-55.712	0.0003932551319648094
-278.37683896588345	9.803921568627452e-05	-278.56491617573056	0.007188917668313546	-39.16203658245877	0.0649746192893401	-55.68000000000001	0.0008331378299120235
-278.31283876108375	9.803921568627452e-05	-278.5009159709308	0.009038200538308384	-39.130036531258376	0.0766497461928934	-55.648	0.0008331378299120235
-278.24883855628224	0.001584643834972937	-278.43691576612923	0.00934641434997419	-39.098036480057985	0.07461928934010152	-55.61600000000001	0.0011263929618768329
-278.1848383514825	9.803921568627452e-05	-278.3729155613296	0.00688070385664774	-39.06603642885759	0.06852791878172589	-55.584	0.0002466275659824047
-278.1208381466809	0.001584643834972937	-278.308915356528	0.00842177291497677	-39.03403637765907	0.083248730964467	-55.55200000000001	0.0008331378299120235
-278.05683794188127	0.001584643834972937	-278.2449151517283	0.007497131479979353	-39.00203632645868	0.08578680203045685	-55.52	0.0008331378299120235
-277.9928377370797	0.001584643834972937	-278.18091494692675	0.01027105578497161	-38.97003627525829	0.08527918781725888	-55.48800000000001	0.0008331378299120235
-277.92883753228	0.001584643834972937	-278.11691474212705	0.009654628161639997	-38.9380362240579	0.0883248730964467	-55.456	0.0008331378299120235
-277.8648373274784	0.001584643834972937	-278.05291453732553	0.00934641434997419	-38.90603617285751	0.09187817258883249	-55.42400000000001	0.0009797653958944282
-277.80083712267873	0.0030712484542595995	-277.9889143325258	0.010579269596637415	-38.87403612165712	0.09949238578680203	-55.39200000000001	0.0003932551319648094
-277.7368369178772	0.0030712484542595995	-277.9249141277242	0.009962841973305802	-38.8420360704586	0.09949238578680203	-55.36000000000001	0.0006865102639296188
-277.67283671307746	0.006044457692832925	-277.86091392292457	0.009038200538308384	-38.8100360192582	0.1116751269035533	-55.328	0.0006865102639296188
-277.60883650827594	0.0030712484542595995	-277.796913718123	0.009962841973305802	-38.778035968057814	0.12690355329949238	-55.29600000000001	0.0008331378299120235
-277.54483630347437	0.001584643834972937	-277.7329135133233	0.009038200538308384	-38.74603591685742	0.13908629441624365	-55.26400000000001	0.0011263929618768329
-277.4808360986747	0.0030712484542595995	-277.6689133085217	0.00688070385664774	-38.71403586565703	0.1365482233502538	-55.232000000000006	0.0008331378299120235
-277.41683589387316	0.0045578530735462626	-277.60491310372015	0.01027105578497161	-38.68203581445665	0.1517766497461929	-55.2	0.0006865102639296188
-277.3528356890734	0.0030712484542595995	-277.54091289892045	0.011195697219969028	-38.65003576325812	0.13857868020304567	-55.168000000000006	0.0005398826979472141
-277.28883548427183	0.001584643834972937	-277.4769126941189	0.01273676627829806	-38.618035712057726	0.13959390862944163	-55.13600000000001	0.0012730205278592376
-277.2248352794722	0.006044457692832925	-277.4129124893192	0.009962841973305802	-38.58603566085734	0.166497461928934	-55.104000000000006	0.0008331378299120235
-277.1608350746706	0.007531062312119587	-277.34891228451767	0.011812124843300641	-38.55403560965694	0.15634517766497463	-55.072	0.0014196480938416423
-277.0968348698709	0.0030712484542595995	-277.2849120797179	0.011195697219969028	-38.52203555845656	0.166497461928934	-55.040000000000006	0.0008331378299120235
-277.03283466506934	0.001584643834972937	-277.22091187491634	0.013969621524961286	-38.49003550725617	0.16852791878172588	-55.00800000000001	0.0011263929618768329
-276.96883446026965	0.006044457692832925	-277.1569116701167	0.013661407713295479	-38.45803545605764	0.1862944162436548	-54.976000000000006	0.001566275659824047
-276.9048342554681	0.011990876169979575	-277.0929114653151	0.013353193901629673	-38.42603540485725	0.20812182741116753	-54.944	0.0009797653958944282
-276.8408340506684	0.006044457692832925	-277.02891126051543	0.01612711820662193	-38.39403535365686	0.2035532994923858	-54.912000000000006	0.0003932551319648094
-276.7768338458668	0.00901766693140625	-276.96491105571386	0.014894262959958705	-38.36203530245647	0.23553299492385787	-54.88000000000001	0.0003932551319648094
-276.7128336410671	0.00901766693140625	-276.90091085091416	0.019825683946611605	-38.33003525125608	0.24010152284263958	-54.848000000000006	0.0012730205278592376
-276.64883343626553	0.01050427155069291	-276.83691064611264	0.02198318062827225	-38.298035200055686	0.2436548223350254	-54.816	0.0002466275659824047
-276.5848332314659	0.00901766693140625	-276.7729104413129	0.013661407713295479	-38.26603514885716	0.2532994923857868	-54.784000000000006	0.0014196480938416423
-276.5208330266643	0.00901766693140625	-276.7089102365114	0.022599608251603863	-38.23403509765677	0.3015228426395939	-54.75200000000001	0.0009797653958944282
-276.45683282186457	0.01050427155069291	-276.6449100317117	0.0244488911215987	-38.20203504645638	0.2624365482233503	-54.720000000000006	0.0005398826979472141
-276.39283261706305	0.01050427155069291	-276.5809098269101	0.018284614888282574	-38.170034995255996	0.3248730964467005	-54.688	0.0008331378299120235
-276.32883241226335	0.026856922362846196	-276.5169096221104	0.022291394439938057	-38.138034944055605	0.2913705583756345	-54.656000000000006	0.0005398826979472141
-276.26483220746184	0.011990876169979575	-276.45290941730883	0.025065318744930315	-38.10603489285521	0.3426395939086294	-54.62400000000001	0.0008331378299120235
-276.2008320026621	0.014964085408552898	-276.3889092125092	0.032154236413243865	-38.07403484165669	0.38730964467005075	-54.592000000000006	0.0006865102639296188
-276.1368317978605	0.013477480789266236	-276.3249090077076	0.03277066403657548	-38.04203479045629	0.3761421319796954	-54.56	0.0017129032258064517
-276.07283159306087	0.023883713124272874	-276.26090880290786	0.03277066403657548	-38.01003473925591	0.39593908629441626	-54.528000000000006	0.0014196480938416423
-276.0088313882593	0.017937294647126224	-276.19690859810635	0.03677744358823096	-37.978034688055516	0.41725888324873095	-54.49600000000001	0.0014196480938416423
-275.9448311834596	0.03428994545927951	-276.13290839330665	0.036161015964899346	-37.946034636855124	0.43756345177664974	-54.464000000000006	0.0008331378299120235
-275.880830978658	0.026856922362846196	-276.0689081885051	0.035544588341567734	-37.91403458565474	0.44568527918781725	-54.432	0.0009797653958944282
-275.8168307738583	0.025370317743559537	-276.0049079837054	0.05033885130152644	-37.88203453445621	0.49441624365482234	-54.400000000000006	0.0005398826979472141
-275.7528305690568	0.023883713124272874	-275.9409077789038	0.037393871211562575	-37.85003448325582	0.4862944162436548	-54.36800000000001	0.0012730205278592376
-275.68883036425706	0.038749759317139504	-275.87690757410417	0.05866062421650321	-37.818034432055434	0.5558375634517766	-54.336000000000006	0.001566275659824047
-275.6248301594555	0.04320957317499949	-275.8129073693026	0.0531127756065187	-37.786034380855035	0.5238578680203045	-54.304	0.001566275659824047
-275.56082995465584	0.04915599165214614	-275.74890716450284	0.059277051839834824	-37.75403432965465	0.5888324873096447	-54.272000000000006	0.0014196480938416423
-275.49682974985427	0.04172296855571282	-275.6849069597013	0.07037274905980385	-37.72203427845426	0.6192893401015228	-54.24000000000001	0.001566275659824047
-275.4328295450546	0.04320957317499949	-275.6209067549016	0.07838630816311482	-37.69003422725573	0.6289340101522842	-54.208000000000006	0.0021527859237536655
-275.368829340253	0.05510241012929279	-275.55690655010005	0.0774616667281174	-37.658034176055345	0.6538071065989848	-54.176	0.0036190615835777124
-275.3048291354514	0.06550864246429942	-275.49290634529854	0.09502985399306836	-37.626034124854954	0.700507614213198	-54.144000000000005	0.0017129032258064517
-275.2408289306518	0.06996845632215942	-275.4289061404988	0.106741978836369	-37.59403407365456	0.7380710659898477	-54.11200000000001	0.0027392961876832843
-275.1768287258502	0.11307999028147263	-275.36490593569727	0.09842020592139224	-37.56203402245417	0.7634517766497462	-54.080000000000005	0.0008331378299120235
-275.11282852105046	0.0863211071343127	-275.30090573089757	0.11999517273799867	-37.53003397125378	0.7893401015228426	-54.048	0.0022994134897360704
-275.04882831624894	0.10267375794646598	-275.236905526096	0.14804262959958703	-37.498033920055256	0.8583756345177666	-54.016000000000005	0.0022994134897360704
-274.98482811144925	0.12348622261647925	-275.1729053212963	0.1458851329179264	-37.466033868854865	0.8730964467005076	-53.98400000000001	0.001566275659824047
-274.9208279066477	0.10416036256575265	-275.1089051164947	0.15790547157289284	-37.43403381765447	0.9238578680203046	-53.952000000000005	0.0031791788856304986
-274.856827701848	0.15173171038292585	-275.0449049116951	0.17763115551950445	-37.40203376645409	0.9365482233502538	-53.92	0.00259266862170088
-274.7928274970464	0.15619152424078583	-274.9809047068935	0.2001307637711083	-37.3700337152537	0.9822335025380711	-53.888000000000005	0.0021527859237536655
-274.72882729224676	0.1576781288600725	-274.91690450209376	0.1985896947127793	-37.338033664053306	0.983248730964467	-53.85600000000001	0.002446041055718475
-274.6648270874452	0.21416910439296566	-274.85290429729224	0.23126035874935477	-37.30603361285292	0.9553299492385787	-53.824000000000005	0.0030325513196480937
-274.60082688264544	0.19187003510366574	-274.78890409249254	0.2673213747142541	-37.274033561654385	0.9730964467005077	-53.792	0.002885923753665689
-274.5368266778439	0.2007896628193857	-274.72490388769097	0.26947887139591475	-37.242033510454	0.9522842639593908	-53.760000000000005	0.0031791788856304986
-274.4728264730442	0.2543074291137055	-274.6609036828913	0.32988877848241277	-37.21003345925361	0.9624365482233502	-53.72800000000001	0.0036190615835777124
-274.4088262682427	0.2929591492151588	-274.5969034780897	0.3403680480790502	-37.17803340805322	0.8375634517766497	-53.696000000000005	0.002885923753665689
-274.34482606344295	0.3509367293673386	-274.53290327329	0.3844426231472605	-37.14603335685283	0.848730964467005	-53.664	0.0037656891495601173
-274.2808258586414	0.331610869316612	-274.46890306848843	0.4328321915787921	-37.11403330565244	0.8390862944162436	-53.632000000000005	0.004205571847507332
-274.21682565384174	0.38810184484950516	-274.40490286368873	0.477523194270334	-37.08203325445391	0.7984771573604061	-53.60000000000001	0.00259266862170088
-274.15282544904017	0.3762090078952119	-274.3409026588872	0.5185156312218863	-37.05003320325353	0.7578680203045686	-53.568000000000005	0.0022994134897360704
-274.08882524424047	0.46094547119455165	-274.27690245408746	0.5829323178600399	-37.01803315205313	0.750253807106599	-53.536	0.0037656891495601173
-274.0248250394389	0.5263560744431648	-274.2129022492859	0.6347122382198953	-36.986033100852744	0.6974619289340102	-53.504000000000005	0.0043521994134897365
-273.9608248346392	0.5858202592146313	-274.14890204448625	0.6911153657547379	-36.95403304965236	0.6431472081218275	-53.47200000000001	0.0043521994134897365
-273.8968246298376	0.6646103040368244	-274.0849018396847	0.7579977628862178	-36.92203299845196	0.6263959390862944	-53.440000000000005	0.0044988269794721415
-273.8328244250379	0.6943423964225576	-274.020901634885	0.8353594296143352	-36.89003294725344	0.5974619289340102	-53.408	0.009337536656891495
-273.76882422023635	0.715154861092571	-273.9569014300834	0.9037828958041443	-36.858032896053054	0.5538071065989848	-53.376000000000005	0.005525219941348974
-273.7048240154367	0.8459760675897972	-273.8929012252837	0.9799117072855984	-36.826032844852655	0.5010152284263959	-53.34400000000001	0.0046454545454545455
-273.6408238106351	0.9574714140362969	-273.8289010204822	0.9922402597522306	-36.79403279365227	0.4903553299492386	-53.312000000000005	0.005818475073313783
-273.57682360583544	0.917333089315557	-273.76490081568244	0.9876170525772435	-36.76203274245187	0.49137055837563454	-53.28000000000001	0.005818475073313783
-273.51282340103387	0.9649044371327302	-273.70090061088086	0.9355289184057223	-36.73003269125149	0.4654822335025381	-53.248000000000005	0.006551612903225807
-273.4488231962342	0.8846277876912505	-273.6369004060812	0.8233390909593687	-36.698032640052965	0.45532994923857867	-53.21600000000001	0.00787126099706745
-273.3848229914326	0.8221903936812106	-273.57290020127965	0.7845041506894772	-36.666032588852566	0.42081218274111676	-53.184000000000005	0.006258357771260998
-273.3208227866329	0.7865118828183307	-273.50889999647995	0.6843346618980901	-36.63403253765218	0.4401015228426396	-53.15200000000001	0.008164516129032257
-273.25682258183133	0.7434003488590175	-273.4448997916784	0.6263904653049185	-36.6020324864518	0.3847715736040609	-53.120000000000005	0.009337536656891495
-273.1928223770298	0.6735299317525444	-273.3808995868787	0.5986512222549959	-36.5700324352514	0.37766497461928933	-53.08800000000001	0.010657184750733137
-273.12882217223006	0.582847049976058	-273.31689938207717	0.5354673908635056	-36.538032384051014	0.34974619289340103	-53.056000000000004	0.008604398826979472
-273.0648219674285	0.49811058667671815	-273.2528991772756	0.47659855283533664	-36.506032332852485	0.350253807106599	-53.02400000000001	0.01007067448680352
-273.00082176262885	0.5055436097731515	-273.1888989724759	0.4322157639554605	-36.47403228165209	0.3218274111675127	-52.992000000000004	0.008311143695014662
-272.9368215578273	0.4520258434788317	-273.1248987676743	0.3936890374972347	-36.44203223045171	0.2868020304568528	-52.96000000000001	0.007431378299120235
-272.8728213530276	0.44459282038239833	-273.0608985628746	0.33142984754074184	-36.41003217925131	0.26751269035532993	-52.928000000000004	0.010217302052785922
-272.808821148226	0.3494501247480519	-272.9968983580731	0.3163273707691173	-36.378032128050926	0.2898477157360406	-52.89600000000001	0.010363929618768327
-272.7448209434263	0.34796352012876525	-272.93289815327336	0.29845096969250057	-36.346032076850534	0.2563451776649746	-52.864000000000004	0.01197683284457478
-272.6808207386248	0.3003921723115921	-272.8688979484718	0.26177352610426957	-36.314032025652004	0.24111675126903553	-52.83200000000001	0.01139032258064516
-272.61682053382503	0.29147254459587213	-272.80489774367214	0.24636283552097926	-36.28203197445162	0.24060913705583756	-52.800000000000004	0.013003225806451612
-272.5528203290235	0.2439011967786989	-272.74089753887057	0.20567861238109283	-36.25003192325123	0.21878172588832487	-52.76800000000001	0.01168357771260997
-272.4888201242238	0.19187003510366574	-272.6768973340709	0.203829329511098	-36.21803187205084	0.21370558375634519	-52.736000000000004	0.013003225806451612
-272.42481991942225	0.2007896628193857	-272.6128971292693	0.18811042511614187	-36.18603182085045	0.18680203045685279	-52.70400000000001	0.01637565982404692
-272.36081971462255	0.19038343048437906	-272.5488969244696	0.15883011300789027	-36.15403176965006	0.19390862944162437	-52.672000000000004	0.014029618768328445
-272.296819509821	0.1576781288600725	-272.4848967196681	0.1508165539045793	-36.12203171845153	0.18426395939086293	-52.64000000000001	0.017255425219941348
-272.23281930502134	0.13835226880934587	-272.42089651486833	0.14218656717793673	-36.09003166725115	0.16395939086294417	-52.608000000000004	0.01828181818181818
-272.16881910021976	0.1249728272357659	-272.35689631006676	0.12246088323132513	-36.05803161605075	0.15380710659898478	-52.57600000000001	0.015935777126099705
-272.10481889542007	0.13389245495148588	-272.2928961052671	0.12215266941965933	-36.02603156485036	0.13401015228426397	-52.544000000000004	0.020187976539589442
-272.0408186906185	0.1249728272357659	-272.22889590046555	0.1110569721996903	-35.99403151364997	0.16142131979695432	-52.51200000000001	0.019308211143695013
-271.9768184858188	0.0863211071343127	-272.16489569566585	0.1018105578497161	-35.96203146244958	0.12487309644670051	-52.480000000000004	0.019014956011730203
-271.9128182810172	0.08929431637288601	-272.1008954908643	0.08763272251308901	-35.93003141125106	0.1299492385786802	-52.44800000000001	0.021800879765395895
-271.8488180762175	0.06699524708358608	-272.0368952860646	0.08794093632475482	-35.898031360050666	0.13401015228426397	-52.416000000000004	0.025026686217008796
-271.78481787141595	0.08483450251502603	-271.97289508126306	0.08455058439643094	-35.866031308850275	0.10406091370558376	-52.38400000000001	0.02795923753665689
-271.7208176666163	0.056589014748579455	-271.9088948764633	0.06913989381314063	-35.83403125764989	0.11269035532994924	-52.352000000000004	0.024586803519061583
-271.65681746181474	0.059562223987152774	-271.84489467166173	0.061742762333161276	-35.80203120644949	0.11116751269035532	-52.32000000000001	0.02605307917888563
-271.592817257015	0.056589014748579455	-271.7808944668621	0.06081812089816386	-35.77003115524911	0.12030456852791878	-52.288000000000004	0.026199706744868035
-271.52881705221347	0.06402203784501276	-271.7168942620605	0.054037417041516114	-35.73803110405058	0.08781725888324873	-52.25600000000001	0.0282524926686217
-271.4648168474138	0.04023636393642616	-271.6528940572608	0.04941420986652902	-35.706031052850186	0.09949238578680203	-52.224000000000004	0.030012023460410556
-271.4008166426122	0.025370317743559537	-271.58889385245925	0.0435581474448787	-35.6740310016498	0.09796954314720813	-52.19200000000001	0.0313316715542522
-271.3368164378125	0.038749759317139504	-271.52489364765955	0.04818135461986579	-35.64203095044941	0.08426395939086294	-52.160000000000004	0.03162492668621701
-271.27281623301093	0.026856922362846196	-271.460893442858	0.041400650763218055	-35.61003089924902	0.08071065989847716	-52.12800000000001	0.03397096774193549
-271.2088160282113	0.03726315469785284	-271.3968932380583	0.029996739731583216	-35.57803084804863	0.0751269035532995	-52.096000000000004	0.03807653958944282
-271.1448158234097	0.025370317743559537	-271.33289303325677	0.03585280215323354	-35.546030796850104	0.07969543147208122	-52.06400000000001	0.03983607038123167
-271.08081561860996	0.017937294647126224	-271.26889282845707	0.032154236413243865	-35.51403074564971	0.06954314720812182	-52.032000000000004	0.03792991202346041
-271.01681541380844	0.022397108504986208	-271.20489262365544	0.020750325381609026	-35.48203069444932	0.06091370558375635	-52.00000000000001	0.045847800586510265
-270.95281520900687	0.022397108504986208	-271.1408924188539	0.0195174701349458	-35.45003064324893	0.07258883248730964	-51.968	0.043941642228739
-270.88881500420723	0.014964085408552898	-271.0768922140542	0.02383246349826709	-35.418030592048545	0.066497461928934	-51.93600000000001	0.05127302052785924
-270.82481479940566	0.011990876169979575	-271.01289200925265	0.02105853919327483	-35.386030540848154	0.05786802030456853	-51.904	0.0436483870967742
-270.7608145946059	0.017937294647126224	-270.94889180445296	0.017359973453285157	-35.354030489649624	0.062436548223350256	-51.87200000000001	0.051712903225806454
-270.6968143898044	0.01050427155069291	-270.8848915996514	0.01890104251161419	-35.32203043844924	0.048730964467005075	-51.84	0.04966011730205279
-270.6328141850047	0.011990876169979575	-270.82089139485174	0.01273676627829806	-35.29003038724884	0.05939086294416244	-51.80800000000001	0.05405894428152493
-270.5688139802031	0.00901766693140625	-270.75689119005017	0.017976401076616768	-35.258030336048456	0.04619289340101523	-51.776	0.053619061583577717
-270.5048137754034	0.007531062312119587	-270.6928909852504	0.013661407713295479	-35.226030284848065	0.03553299492385787	-51.74400000000001	0.06212346041055719
-270.44081357060185	0.007531062312119587	-270.6288907804489	0.013661407713295479	-35.19403023364767	0.047715736040609136	-51.712	0.05904428152492669
-270.3768133658022	0.00901766693140625	-270.5648905756492	0.011195697219969028	-35.16203018244915	0.03654822335025381	-51.68000000000001	0.06696217008797654
-270.31281316100063	0.00901766693140625	-270.5008903708476	0.009038200538308384	-35.13003013124876	0.0350253807106599	-51.648	0.0720941348973607
-270.2488129562009	0.006044457692832925	-270.43689016604793	0.007497131479979353	-35.09803008004837	0.0350253807106599	-51.61600000000001	0.07385366568914957
-270.18481275139936	0.0045578530735462626	-270.37288996124636	0.008729986726642578	-35.06603002884798	0.03908629441624366	-51.584	0.07869237536656892
-270.12081254659967	0.01050427155069291	-270.3088897564467	0.010887483408303223	-35.034029977647585	0.026903553299492386	-51.55200000000001	0.08074516129032258
-270.0568123417981	0.0030712484542595995	-270.24488955164514	0.005339634798318708	-35.0020299264472	0.03299492385786802	-51.52	0.08587712609970674
-269.9928121369984	0.0030712484542595995	-270.1808893468454	0.005339634798318708	-34.97002987524867	0.03147208121827411	-51.48800000000001	0.08968944281524927
-269.9288119321968	0.0045578530735462626	-270.1168891420439	0.0034903519283238696	-34.93802982404828	0.027411167512690356	-51.456	0.0908624633431085
-269.8648117273972	0.007531062312119587	-270.0528889372442	0.00688070385664774	-34.906029772847894	0.028426395939086295	-51.42400000000001	0.10185953079178886
-269.8008115225956	0.0030712484542595995	-269.98888873244266	0.005339634798318708	-34.8740297216475	0.023350253807106598	-51.39200000000001	0.10391231671554252
-269.73681131779585	0.006044457692832925	-269.9248885276429	0.005031420986652902	-34.84202967044711	0.02030456852791878	-51.36000000000001	0.11388299120234605
-269.67281111299434	0.0045578530735462626	-269.86088832284133	0.00441499336332129	-34.81002961924672	0.027918781725888325	-51.328	0.11769530791788857
-269.60881090819464	0.001584643834972937	-269.7968881180417	0.002873924304992257	-34.7780295680482	0.02233502538071066	-51.29600000000001	0.12693284457478005
-269.54481070339307	0.001584643834972937	-269.7328879132401	0.005339634798318708	-34.746029516847805	0.017766497461928935	-51.26400000000001	0.12781260997067448
-269.48081049859337	0.0030712484542595995	-269.6688877084404	0.00441499336332129	-34.714029465647414	0.025888324873096447	-51.232000000000006	0.13705014662756598
-269.4168102937918	9.803921568627452e-05	-269.60488750363885	0.0022574966816606445	-34.68202941444702	0.014720812182741117	-51.2	0.1471674486803519
-269.35281008899216	0.0030712484542595995	-269.54088729883915	0.002873924304992257	-34.65002936324664	0.017766497461928935	-51.168000000000006	0.14614105571847505
-269.2888098841906	0.001584643834972937	-269.47688709403764	0.0031821381166580636	-34.61802931204625	0.015736040609137057	-51.13600000000001	0.15112639296187683
-269.22480967939083	9.803921568627452e-05	-269.4128868892379	0.0025657104933264506	-34.58602926084772	0.017258883248730966	-51.104000000000006	0.1574313782991202
-269.1608094745893	9.803921568627452e-05	-269.3488866844363	0.0031821381166580636	-34.55402920964733	0.015736040609137057	-51.072	0.17106774193548385
-269.0968092697896	9.803921568627452e-05	-269.28488647963667	0.0022574966816606445	-34.522029158446934	0.015228426395939087	-51.040000000000006	0.1811850439882698
-269.03280906498804	0.001584643834972937	-269.2208862748351	0.0022574966816606445	-34.49002910724655	0.016751269035532996	-51.00800000000001	0.1914489736070381
-268.96880886018835	0.001584643834972937	-269.1568860700354	0.0010246414349974191	-34.45802905604616	0.013705583756345178	-50.976000000000006	0.19262199413489736
-268.9048086553868	0.001584643834972937	-269.0928858652338	0.001641069058329032	-34.426029004845766	0.01116751269035533	-50.944	0.20728475073313782
-268.84080845058526	9.803921568627452e-05	-269.0288856604341	0.0025657104933264506	-34.39402895364724	0.014720812182741117	-50.912000000000006	0.22751935483870966
-268.7768082457855	9.803921568627452e-05	-268.9648854556326	0.0022574966816606445	-34.36202890244685	0.014213197969543147	-50.88000000000001	0.2319181818181818
-268.71280804098393	0.001584643834972937	-268.90088525083104	0.0013328552466632254	-34.33002885124646	0.013197969543147208	-50.848000000000006	0.24232873900293253
-268.6488078361843	9.803921568627452e-05	-268.8368850460313	0.0019492828699948382	-34.298028800046076	0.006598984771573604	-50.816	0.2501
-268.5848076313827	9.803921568627452e-05	-268.77288484122977	0.0013328552466632254	-34.26602874884568	0.012182741116751269	-50.784000000000006	0.27048123167155425
-268.520807426583	0.001584643834972937	-268.70888463643007	0.002873924304992257	-34.23402869764529	0.014720812182741117	-50.75200000000001	0.2764929618768328
-268.45680722178145	9.803921568627452e-05	-268.6448844316285	0.0013328552466632254	-34.20202864644677	0.011675126903553299	-50.720000000000006	0.29570117302052784
-268.39280701698175	9.803921568627452e-05	-268.5808842268288	0.0013328552466632254	-34.17002859524637	0.006598984771573604	-50.688	0.3165222873900293
-268.32880681218023	9.803921568627452e-05	-268.5168840220272	0.0025657104933264506	-34.13802854404599	0.01065989847715736	-50.656000000000006	0.3288390029325513
-268.2648066073805	9.803921568627452e-05	-268.4528838172276	0.0022574966816606445	-34.106028492845596	0.009644670050761422	-50.62400000000001	0.3399826979472141
-268.2008064025789	0.001584643834972937	-268.38888361242596	0.0022574966816606445	-34.074028441645204	0.008121827411167513	-50.592000000000006	0.3600706744868035
-268.13680619777926	0.0045578530735462626	-268.32488340762626	0.004723207174987095	-34.04202839044482	0.007614213197969543	-50.56	0.38514398826979473
-268.0728059929777	9.803921568627452e-05	-268.26088320282474	0.00441499336332129	-34.01002833924629	0.007106598984771574	-50.528000000000006	0.3936483870967742
-268.008805788178	0.001584643834972937	-268.19688299802505	0.003798565739989676	-33.9780282880459	0.005583756345177665	-50.49600000000001	0.4006865102639296
-267.9448055833764	9.803921568627452e-05	-268.1328827932235	0.0019492828699948382	-33.946028236845514	0.005076142131979695	-50.464000000000006	0.45215278592375363
-267.8808053785767	9.803921568627452e-05	-268.0688825884238	0.001641069058329032	-33.914028185645115	0.008629441624365483	-50.432	0.46388299120234605
-267.8168051737752	0.001584643834972937	-268.0048823836222	0.0022574966816606445	-33.88202813444473	0.005076142131979695	-50.400000000000006	0.4882231671554252
-267.75280496897545	0.001584643834972937	-267.9408821788225	0.003798565739989676	-33.85002808324435	0.004568527918781726	-50.36800000000001	0.49907360703812315
-267.6888047641739	0.001584643834972937	-267.87688197402093	0.0031821381166580636	-33.81802803204581	0.006598984771573604	-50.336000000000006	0.52326715542522
-267.62480455937424	9.803921568627452e-05	-267.8128817692213	0.001641069058329032	-33.786027980845425	0.004568527918781726	-50.304	0.5618302052785924
-267.56080435457267	9.803921568627452e-05	-267.7488815644197	0.00441499336332129	-33.75402792964503	0.0020304568527918783	-50.272000000000006	0.5921821114369501
-267.49680414977297	0.001584643834972937	-267.68488135961996	0.00441499336332129	-33.72202787844464	0.003553299492385787	-50.24000000000001	0.6259064516129033
-267.4328039449714	0.001584643834972937	-267.62088115481845	0.007497131479979353	-33.69002782724426	0.0025380710659898475	-50.208000000000006	0.6561117302052786
-267.3688037401717	9.803921568627452e-05	-267.55688095001875	0.0019492828699948382	-33.65802777604386	0.003045685279187817	-50.176	0.7096307917888562
-267.3048035353702	9.803921568627452e-05	-267.4928807452172	0.00441499336332129	-33.626027724845336	0.004568527918781726	-50.144000000000005	0.713882991202346
-267.24080333057043	9.803921568627452e-05	-267.4288805404175	0.005031420986652902	-33.59402767364495	0.003045685279187817	-50.11200000000001	0.7518595307917888
-267.1768031257689	0.001584643834972937	-267.3648803356159	0.003798565739989676	-33.56202762244455	0.005583756345177665	-50.080000000000005	0.7905692082111437
-267.1128029209692	0.0030712484542595995	-267.30088013081627	0.0031821381166580636	-33.53002757124417	0.003553299492385787	-50.048	0.8364636363636363
-267.04880271616764	9.803921568627452e-05	-267.2368799260147	0.0034903519283238696	-33.49802752004378	0.005583756345177665	-50.016000000000005	0.8605105571847507
-266.98480251136795	9.803921568627452e-05	-267.17287972121494	0.004106779551655483	-33.466027468843386	0.0025380710659898475	-49.98400000000001	0.8873434017595307
-266.9208023065664	9.803921568627452e-05	-267.1088795164134	0.005956062421650321	-33.434027417643	0.0025380710659898475	-49.952000000000005	0.9417422287390029
-266.85680210176673	9.803921568627452e-05	-267.0448793116137	0.007188917668313546	-33.40202736644447	0.004568527918781726	-49.92	0.9734137829912023
-266.79280189696516	9.803921568627452e-05	-266.98087910681215	0.00934641434997419	-33.37002731524408	0.005076142131979695	-49.888000000000005	0.9773727272727273
-266.7288016921654	9.803921568627452e-05	-266.91687890201246	0.008729986726642578	-33.338027264043696	0.003553299492385787	-49.85600000000001	0.9911557184750733
-266.6648014873639	0.001584643834972937	-266.8528786972109	0.005647848609984515	-33.3060272128433	0.005076142131979695	-49.824000000000005	0.9779592375366569
-266.6008012825623	9.803921568627452e-05	-266.78887849241124	0.00842177291497677	-33.27402716164291	0.0020304568527918783	-49.792	0.9874900293255132
-266.5368010777626	9.803921568627452e-05	-266.72487828760967	0.009654628161639997	-33.24202711044252	0.003553299492385787	-49.760000000000005	0.9527392961876833
-266.4728008729611	9.803921568627452e-05	-266.6608780828081	0.00688070385664774	-33.21002705924399	0.0015228426395939086	-49.72800000000001	0.921507624633431
-266.40880066816135	9.803921568627452e-05	-266.5968778780084	0.007805345291645159	-33.17802700804361	0.0025380710659898475	-49.696000000000005	0.8882231671554253
-266.3448004633598	9.803921568627452e-05	-266.5328776732068	0.00842177291497677	-33.146026956843215	0.003553299492385787	-49.664	0.8402759530791789
-266.28080025856013	9.803921568627452e-05	-266.46887746840713	0.005956062421650321	-33.114026905642824	0.0020304568527918783	-49.632000000000005	0.8418888563049853
-266.21680005375856	0.001584643834972937	-266.4048772636056	0.00688070385664774	-33.08202685444244	0.0025380710659898475	-49.60000000000001	0.7835310850439883
-266.15279984895886	0.001584643834972937	-266.34087705880586	0.005647848609984515	-33.05002680324204	0.0015228426395939086	-49.568000000000005	0.749366862170088
-266.0887996441573	9.803921568627452e-05	-266.27687685400434	0.005031420986652902	-33.01802675204352	0.0005076142131979696	-49.536	0.7184284457478006
-266.0247994393576	9.803921568627452e-05	-266.21287664920465	0.005339634798318708	-32.98602670084313	0.0025380710659898475	-49.504000000000005	0.6718008797653959
-265.960799234556	0.001584643834972937	-266.1488764444031	0.007188917668313546	-32.954026649642735	0.0040609137055837565	-49.47200000000001	0.6322114369501466
-265.8967990297563	9.803921568627452e-05	-266.0848762396034	0.00688070385664774	-32.92202659844235	0.0015228426395939086	-49.440000000000005	0.6198947214076246
-265.83279882495475	0.001584643834972937	-266.0208760348018	0.006264276233316128	-32.89002654724196	0.003045685279187817	-49.408	0.5788390029325513
-265.76879862015505	0.001584643834972937	-265.95687583000216	0.005031420986652902	-32.85802649604157	0.0015228426395939086	-49.376000000000005	0.5591909090909091
-265.7047984153535	9.803921568627452e-05	-265.8928756252006	0.00842177291497677	-32.826026444843045	0.0015228426395939086	-49.34400000000001	0.5276659824046921
-265.64079821055384	9.803921568627452e-05	-265.82887542040083	0.00688070385664774	-32.79402639364265	0.0010152284263959391	-49.312000000000005	0.5119768328445747
-265.57679800575227	0.001584643834972937	-265.7648752155993	0.007497131479979353	-32.76202634244226	0.0015228426395939086	-49.28	0.4657891495601173
-265.51279780095257	9.803921568627452e-05	-265.7008750107996	0.00842177291497677	-32.73002629124187	0.0020304568527918783	-49.248000000000005	0.45493870967741934
-265.448797596151	0.001584643834972937	-265.63687480599805	0.007188917668313546	-32.69802624004148	0.0010152284263959391	-49.21600000000001	0.4319181818181818
-265.3847973913513	0.0030712484542595995	-265.57287460119835	0.007188917668313546	-32.666026188841094	0.0025380710659898475	-49.184000000000005	0.4001
-265.3207971865498	9.803921568627452e-05	-265.5088743963968	0.008113559103310965	-32.634026137642564	0.0015228426395939086	-49.152	0.3915956011730205
-265.25679698175	0.001584643834972937	-265.44487419159714	0.007805345291645159	-32.60202608644217	0.0010152284263959391	-49.120000000000005	0.36036392961876834
-265.19279677694846	0.001584643834972937	-265.3808739867955	0.00842177291497677	-32.57002603524179	0.0005076142131979696	-49.08800000000001	0.34878035190615836
-265.1287965721488	0.0030712484542595995	-265.3168737819958	0.010887483408303223	-32.53802598404139	0.0010152284263959391	-49.056000000000004	0.33573049853372433
-265.06479636734724	0.001584643834972937	-265.2528735771943	0.01273676627829806	-32.506025932841005	0.0015228426395939086	-49.024	0.3157891495601173
-265.00079616254754	0.001584643834972937	-265.1888733723946	0.00934641434997419	-32.474025881640614	0.0010152284263959391	-48.992000000000004	0.30347243401759527
-264.93679595774597	0.0030712484542595995	-265.12487316759297	0.00934641434997419	-32.442025830442084	0.0005076142131979696	-48.96000000000001	0.2851439882697947
-264.8727957529463	9.803921568627452e-05	-265.0608729627933	0.01273676627829806	-32.4100257792417	0.0005076142131979696	-48.928000000000004	0.2715076246334311
-264.80879554814476	0.0030712484542595995	-264.99687275799175	0.009038200538308384	-32.37802572804131	0.0010152284263959391	-48.896	0.2662290322580645
-264.744795343345	0.0045578530735462626	-264.93287255319206	0.010579269596637415	-32.34602567684092	0.0015228426395939086	-48.864000000000004	0.24438152492668622
-264.68079513854343	0.0045578530735462626	-264.8688723483905	0.013044980089963866	-32.31402562564053	0.0015228426395939086	-48.83200000000001	0.2376366568914956
-264.6167949337438	0.006044457692832925	-264.8048721435908	0.012428552466632254	-32.28202557444014	0.0005076142131979696	-48.800000000000004	0.23045190615835776
-264.5527947289422	0.0045578530735462626	-264.74087193878927	0.011503911031634834	-32.25002552324161	0.0005076142131979696	-48.768	0.21227008797653957
-264.4887945241425	0.007531062312119587	-264.6768717339895	0.012428552466632254	-32.21802547204122	0.0005076142131979696	-48.736000000000004	0.21183020527859237
-264.42479431934095	0.007531062312119587	-264.61287152918794	0.014586049148292899	-32.18602542084083	0.0005076142131979696	-48.70400000000001	0.193941642228739
-264.3607941145394	0.001584643834972937	-264.5488713243864	0.017976401076616768	-32.15402536964044	0.0010152284263959391	-48.672000000000004	0.181624926686217
-264.29679390973973	0.011990876169979575	-264.4848711195867	0.01520247677162451	-32.12202531844005	0.0010152284263959391	-48.64	0.17707947214076245
-264.23279370493816	0.0045578530735462626	-264.4208709147852	0.017668187264950962	-32.09002526723966	0.0010152284263959391	-48.608000000000004	0.17326715542521992
-264.1687935001384	0.00901766693140625	-264.35687070998546	0.017051759641619348	-32.05802521604114	0.0010152284263959391	-48.57600000000001	0.16637565982404692
-264.1047932953369	0.006044457692832925	-264.2928705051839	0.017976401076616768	-32.026025164840746	0.0005076142131979696	-48.544000000000004	0.15259266862170087
-264.0407930905372	0.014964085408552898	-264.22887030038424	0.020133897758277414	-31.99402511364035	0.0005076142131979696	-48.512	0.1474607038123167
-263.9767928857357	0.00901766693140625	-264.16487009558267	0.026914601614925152	-31.96202506243996	0.0	-48.480000000000004	0.13587712609970673
-263.9127926809359	0.01050427155069291	-264.100869890783	0.0195174701349458	-31.930025011239568	0.0005076142131979696	-48.44800000000001	0.1319181818181818
-263.84879247613435	0.013477480789266236	-264.0368696859814	0.021674966816606446	-31.898024960039184	0.0010152284263959391	-48.416000000000004	0.12370703812316716
-263.7847922713347	0.01645069002783956	-263.9728694811817	0.02968852591991741	-31.866024908840654	0.0020304568527918783	-48.38400000000001	0.12341378299120234
-263.72079206653314	0.023883713124272874	-263.9088692763802	0.02537353255659612	-31.834024857640266	0.0010152284263959391	-48.352000000000004	0.1093375366568915
-263.65679186173344	0.02091050388569955	-263.84486907158043	0.029380312108251604	-31.80202480643987	0.0005076142131979696	-48.32000000000001	0.10699149560117302
-263.59279165693187	0.025370317743559537	-263.78086886677886	0.03770208502322838	-31.770024755239486	0.0010152284263959391	-48.28800000000001	0.09614105571847507
-263.52879145213217	0.023883713124272874	-263.7168686619792	0.03492816071823612	-31.738024704039095	0.0015228426395939086	-48.25600000000001	0.09804721407624634
-263.46479124733065	0.026856922362846196	-263.65286845717765	0.03492816071823612	-31.706024652838703	0.0020304568527918783	-48.224000000000004	0.09350175953079179
-263.4007910425309	0.025370317743559537	-263.58886825237795	0.03646922977656515	-31.674024601640177	0.0005076142131979696	-48.19200000000001	0.09291524926686218
-263.3367908377293	0.032803340839992846	-263.5248680475764	0.04201707838654967	-31.64202455043979	0.0015228426395939086	-48.16000000000001	0.0811850439882698
-263.2727906329297	0.03428994545927951	-263.4608678427767	0.04756492699653418	-31.610024499239397	0.0020304568527918783	-48.12800000000001	0.0783991202346041
-263.2087904281281	0.03577655007856618	-263.39686763797516	0.05711955515817418	-31.578024448039006	0.0010152284263959391	-48.096000000000004	0.08059853372434019
-263.1447902233284	0.03577655007856618	-263.3328674331754	0.05557848609984515	-31.54602439683862	0.0015228426395939086	-48.06400000000001	0.07238739002932551
-263.08079001852684	0.06402203784501276	-263.26886722837384	0.06667418331981417	-31.51402434563823	0.0005076142131979696	-48.03200000000001	0.07458680351906159
-263.01678981372714	0.04469617779428615	-263.2048670235742	0.07345488717646191	-31.4820242944397	0.0020304568527918783	-48.00000000000001	0.06461612903225807
-262.95278960892557	0.058075619367866115	-263.1408668187726	0.08362594296143352	-31.45002424323931	0.0015228426395939086	-47.968	0.0657891495601173
-262.8887894041259	0.06402203784501276	-263.0768666139729	0.08547522583142836	-31.41802419203892	0.0015228426395939086	-47.93600000000001	0.05904428152492669
-262.8247891993243	0.06104882860643944	-263.01286640917135	0.10427626834304256	-31.386024140838533	0.0010152284263959391	-47.90400000000001	0.05801788856304985
-262.76078899452466	0.07294166556073274	-262.94886620437165	0.106741978836369	-31.35402408963814	0.0010152284263959391	-47.87200000000001	0.05141964809384165
-262.69678878972303	0.08929431637288601	-262.88486599957014	0.12030338654966448	-31.32202403843775	0.0010152284263959391	-47.84	0.0530325513196481
-262.6327885849234	0.0863211071343127	-262.8208657947704	0.13355658045129415	-31.290023987239227	0.0010152284263959391	-47.80800000000001	0.05024662756598241
-262.5687883801218	0.09375413023074601	-262.75686558996887	0.13725514619128382	-31.258023936038835	0.0020304568527918783	-47.77600000000001	0.04247536656891496
-262.5047881753221	0.1145665949007593	-262.69286538516917	0.15328226439790574	-31.226023884838444	0.0005076142131979696	-47.74400000000001	0.045407917888563055
-262.44078797052055	0.13091924571291255	-262.6288651803676	0.18287079031782316	-31.194023833638052	0.0005076142131979696	-47.712	0.04570117302052786
-262.37678776572085	0.15024510576363917	-262.5648649755679	0.1998225499594425	-31.162023782437668	0.0	-47.68000000000001	0.03910293255131965
-262.3127875609193	0.1576781288600725	-262.5008647707663	0.19643219803111864	-31.130023731237277	0.0	-47.64800000000001	0.041155718475073315
-262.24878735611776	0.20970929053510567	-262.4368645659667	0.22293858583437798	-31.098023680038747	0.0010152284263959391	-47.61600000000001	0.03880967741935484
-262.184787151318	0.21416910439296566	-262.3728643611651	0.24975318744930314	-31.06602362883836	0.0010152284263959391	-47.584	0.03470410557184751
-262.1207869465165	0.203762872057959	-262.3088641563635	0.26917065758424896	-31.03402357763797	0.0015228426395939086	-47.55200000000001	0.03411759530791789
-262.0567867417168	0.21119589515439233	-262.24486395156384	0.30399881830248504	-31.00202352643758	0.0005076142131979696	-47.52000000000001	0.028692375366568913
-261.9927865369152	0.2989055676923054	-262.18086374676227	0.33266270278740506	-30.970023475237188	0.0	-47.48800000000001	0.030891788856304985
-261.9287863321155	0.2780931030222922	-262.1168635419626	0.36564158063564633	-30.938023424036796	0.0005076142131979696	-47.456	0.030451906158357772
-261.86478612731395	0.31674482312374536	-262.052863337161	0.3835179817122631	-30.906023372838273	0.0025380710659898475	-47.42400000000001	0.025906451612903225
-261.8007859225143	0.34499031089019194	-261.9888631323613	0.43992110924710565	-30.874023321637882	0.0005076142131979696	-47.39200000000001	0.023120527859237537
-261.73678571771273	0.38958844946879184	-261.92486292755973	0.4886188914903031	-30.84202327043749	0.0005076142131979696	-47.36000000000001	0.026639589442815248
-261.672785512913	0.4862177497224249	-261.86086272276003	0.5487205847651353	-30.810023219237102	0.0005076142131979696	-47.328	0.02356041055718475
-261.60878530811146	0.4743249127681316	-261.79686251795846	0.6134454852149547	-30.778023168036714	0.0020304568527918783	-47.29600000000001	0.021214369501466275
-261.54478510331177	0.5560881668288981	-261.7328623131588	0.6643007641398126	-30.746023116836323	0.0015228426395939086	-47.26400000000001	0.02297390029325513
-261.4807848985102	0.5858202592146313	-261.66886210835725	0.7302585198362953	-30.714023065637793	0.0	-47.232000000000006	0.021067741935483872
-261.4167846937105	0.6542040717018177	-261.6048619035575	0.823030877147703	-30.682023014437405	0.0	-47.2	0.01828181818181818
-261.3527844889089	0.7329941165240109	-261.540861698756	0.8732697284492295	-30.650022963237017	0.0005076142131979696	-47.168000000000006	0.019601466275659823
-261.2887842841093	0.8400296491126505	-261.4768614939563	0.9527888918590074	-30.618022912036626	0.0015228426395939086	-47.13600000000001	0.019014956011730203
-261.2247840793077	0.8623287184019505	-261.4128612891547	0.9592613819039894	-30.586022860836234	0.0015228426395939086	-47.104000000000006	0.016815542521994135
-261.16078387450796	0.9797704833255968	-261.348861084355	1.021828785672148	-30.554022809635846	0.0	-47.072	0.017548680351906158
-261.09678366970644	0.926252717031277	-261.28486087955343	0.9339878493473932	-30.52202275843732	0.0005076142131979696	-47.040000000000006	0.016522287390029325
-261.03278346490674	0.9827436925641702	-261.2208606747538	0.886522922350859	-30.49002270723693	0.0010152284263959391	-47.00800000000001	0.01417624633431085
-260.96878326010517	0.9158464846962704	-261.1568604699522	0.8375169262959958	-30.45802265603654	0.0010152284263959391	-46.976000000000006	0.015495894428152492
-260.9047830553055	0.8519224860669438	-261.09286026515247	0.729025664589632	-30.42602260483615	0.0010152284263959391	-46.944	0.01168357771260997
-260.8407828505039	0.7582663950518841	-261.02886006035095	0.6932728624363985	-30.39402255363576	0.0005076142131979696	-46.912000000000006	0.01227008797653959
-260.77678264570426	0.6720433271332577	-260.96485985555125	0.623924754811592	-30.36202250243537	0.0	-46.88000000000001	0.012123460410557185
-260.7127824409027	0.6214987700775112	-260.90085965074974	0.5561177162451146	-30.330022451236843	0.0010152284263959391	-46.848000000000006	0.01227008797653959
-260.64878223610293	0.551628352971038	-260.83685944595	0.48615318099697663	-30.29802240003645	0.0005076142131979696	-46.816	0.011243695014662757
-260.5847820313014	0.49811058667671815	-260.7728592411484	0.4408457506821031	-30.266022348836064	0.0005076142131979696	-46.784000000000006	0.010657184750733137
-260.5207818265017	0.4787847266259916	-260.70885903634877	0.4143393628788437	-30.234022297635672	0.0015228426395939086	-46.75200000000001	0.010217302052785922
-260.45678162170015	0.4222937510930984	-260.6448588315472	0.367799077317307	-30.20202224643528	0.0005076142131979696	-46.720000000000006	0.012123460410557185
-260.39278141690045	0.34350370627090526	-260.5808586267475	0.3434501861957083	-30.170022195234893	0.0010152284263959391	-46.688	0.010803812316715542
-260.3287812120989	0.3256644508394653	-260.5168584219459	0.31324523265245924	-30.138022144036366	0.0015228426395939086	-46.656000000000006	0.01007067448680352
-260.26478100729923	0.31674482312374536	-260.45285821714623	0.2750267200058993	-30.106022092835975	0.0	-46.62400000000001	0.008164516129032257
-260.20078080249766	0.27957970764157886	-260.3888580123447	0.2580749603642799	-30.074022041635587	0.0005076142131979696	-46.592000000000006	0.006551612903225807
-260.13678059769796	0.2557940337329922	-260.32485780754496	0.23927391785266572	-30.042021990435195	0.0015228426395939086	-46.56	0.010217302052785922
-260.0727803928964	0.20970929053510567	-260.2608576027434	0.20043897758277412	-30.010021939234807	0.0005076142131979696	-46.528000000000006	0.008017888563049852
-260.0087801880948	0.17997719814937244	-260.19685739794187	0.2093771781210825	-29.978021888034416	0.0005076142131979696	-46.49600000000001	0.0068448680351906165
-259.9447799832952	0.1680843611950791	-260.1328571931422	0.17824758314283606	-29.94602183683589	0.0	-46.464000000000006	0.007431378299120235
-259.88077977849355	0.13091924571291255	-260.0688569883406	0.1566726163262296	-29.914021785635498	0.0015228426395939086	-46.432	0.0068448680351906165
-259.81677957369385	0.15470491962149915	-260.0048567835409	0.15636440251456382	-29.88202173443511	0.0	-46.400000000000006	0.0071381231671554255
-259.75277936889233	0.11753980413933261	-259.94085657873933	0.14218656717793673	-29.85002168323472	0.0015228426395939086	-46.36800000000001	0.006404985337243402
-259.68877916409264	0.11307999028147263	-259.8768563739397	0.12246088323132513	-29.818021632034327	0.0015228426395939086	-46.336000000000006	0.00479208211143695
-259.624778959291	0.10564696718503931	-259.8128561691381	0.1018105578497161	-29.78602158083394	0.0020304568527918783	-46.304	0.0068448680351906165
-259.56077875449137	0.09078092099217269	-259.74885596433836	0.1113651860113561	-29.754021529635413	0.0010152284263959391	-46.272000000000006	0.005965102639296188
-259.4967785496898	0.098213944088606	-259.68485575953684	0.09441342636973675	-29.72202147843502	0.0005076142131979696	-46.24000000000001	0.005525219941348974
-259.4327783448901	0.07888808403787939	-259.62085555473715	0.08146844627977289	-29.690021427234633	0.0025380710659898475	-46.208000000000006	0.005378592375366569
-259.3687781400885	0.07591487479930606	-259.5568553499356	0.08300951533810191	-29.658021376034245	0.0015228426395939086	-46.176	0.006111730205278593
-259.3047779352888	0.0744282701800194	-259.4928551451359	0.06821525237814322	-29.626021324833854	0.0010152284263959391	-46.144000000000005	0.0043521994134897365
-259.2407777304873	0.05361580551000612	-259.4288549403343	0.07684523910478579	-29.594021273633462	0.0015228426395939086	-46.11200000000001	0.003912316715542522
-259.17677752568756	0.05361580551000612	-259.36485473553466	0.06390025901482192	-29.562021222434936	0.0005076142131979696	-46.080000000000005	0.00479208211143695
-259.112777320886	0.032803340839992846	-259.3008545307331	0.06143454852149547	-29.530021171234548	0.0020304568527918783	-46.048	0.0031791788856304986
-259.04877711608634	0.04469617779428615	-259.23685432593334	0.054653844664847726	-29.498021120034156	0.0015228426395939086	-46.016000000000005	0.004058944281524927
-258.98477691128477	0.03577655007856618	-259.1728541211318	0.05496205847651354	-29.466021068833765	0.0025380710659898475	-45.98400000000001	0.003912316715542522
-258.92077670648507	0.03428994545927951	-259.1088539163321	0.04448278887987612	-29.434021017633373	0.0015228426395939086	-45.952000000000005	0.0030325513196480937
-258.8567765016835	0.028343526982132862	-259.04485371153055	0.042941719821547084	-29.40202096643299	0.005076142131979695	-45.92	0.002885923753665689
-258.7927762968838	0.023883713124272874	-258.98085350673085	0.04109243695155225	-29.370020915232598	0.0020304568527918783	-45.888000000000005	0.003472434017595308
-258.7287760920823	0.026856922362846196	-258.9168533019293	0.0389349402698916	-29.338020864034068	0.0015228426395939086	-45.85600000000001	0.002885923753665689
-258.66477588728253	0.028343526982132862	-258.8528530971296	0.029380312108251604	-29.30602081283368	0.0010152284263959391	-45.824000000000005	0.004058944281524927
-258.600775682481	0.022397108504986208	-258.788852892328	0.02876388448491999	-29.27402076163329	0.0015228426395939086	-45.792	0.0031791788856304986
-258.5367754776813	0.022397108504986208	-258.72485268752837	0.027531029238256767	-29.2420207104329	0.0010152284263959391	-45.760000000000005	0.003912316715542522
-258.47277527287974	0.01645069002783956	-258.6608524827268	0.022291394439938057	-29.21002065923251	0.0010152284263959391	-45.72800000000001	0.0046454545454545455
-258.40877506808005	0.011990876169979575	-258.59685227792704	0.02383246349826709	-29.17802060803212	0.003045685279187817	-45.696000000000005	0.0037656891495601173
-258.3447748632785	0.014964085408552898	-258.5328520731255	0.024140677309932895	-29.146020556833594	0.0015228426395939086	-45.664	0.00259266862170088
-258.28077465847883	0.0045578530735462626	-258.4688518683258	0.017668187264950962	-29.114020505633203	0.0020304568527918783	-45.632000000000005	0.002446041055718475
-258.21677445367726	0.00901766693140625	-258.40485166352425	0.021366753004940637	-29.082020454432815	0.0020304568527918783	-45.60000000000001	0.0014196480938416423
-258.1527742488775	0.007531062312119587	-258.34085145872456	0.01520247677162451	-29.050020403232423	0.0025380710659898475	-45.568000000000005	0.0021527859237536655
-258.088774044076	0.01050427155069291	-258.276851253923	0.01273676627829806	-29.018020352032035	0.0005076142131979696	-45.536	0.003912316715542522
-258.0247738392763	0.00901766693140625	-258.21285104912334	0.00934641434997419	-28.986020300831644	0.0020304568527918783	-45.504000000000005	0.0021527859237536655
-257.9607736344747	0.014964085408552898	-258.14885084432177	0.009962841973305802	-28.954020249633118	0.0005076142131979696	-45.47200000000001	0.0012730205278592376
-257.8967734296732	0.007531062312119587	-258.084850639522	0.00934641434997419	-28.922020198432726	0.0025380710659898475	-45.440000000000005	0.0021527859237536655
-257.83277322487345	0.01050427155069291	-258.0208504347205	0.007805345291645159	-28.890020147232338	0.005076142131979695	-45.408	0.0017129032258064517
-257.7687730200719	0.0045578530735462626	-257.9568502299189	0.008113559103310965	-28.858020096031947	0.0020304568527918783	-45.376000000000005	0.002006158357771261
-257.70477281527224	0.006044457692832925	-257.89285002511923	0.007805345291645159	-28.826020044831555	0.003553299492385787	-45.34400000000001	0.0011263929618768329
-257.64077261047066	0.001584643834972937	-257.8288498203177	0.00688070385664774	-28.794019993631167	0.0025380710659898475	-45.312000000000005	0.001566275659824047
-257.57677240567097	0.011990876169979575	-257.76484961551796	0.007188917668313546	-28.76201994243264	0.004568527918781726	-45.28	0.0018595307917888563
-257.5127722008694	0.007531062312119587	-257.70084941071644	0.006572490044981933	-28.73001989123225	0.004568527918781726	-45.248000000000005	0.0012730205278592376
-257.4487719960697	9.803921568627452e-05	-257.63684920591675	0.006264276233316128	-28.69801984003186	0.003553299492385787	-45.21600000000001	0.0011263929618768329
-257.3847717912682	0.0045578530735462626	-257.5728490011152	0.008113559103310965	-28.66601978883147	0.004568527918781726	-45.184000000000005	0.001566275659824047
-257.3207715864684	0.0030712484542595995	-257.5088487963155	0.004723207174987095	-28.634019737631082	0.003045685279187817	-45.152	0.0012730205278592376
-257.25677138166685	9.803921568627452e-05	-257.4448485915139	0.005647848609984515	-28.60201968643069	0.0040609137055837565	-45.120000000000005	0.002006158357771261
-257.1927711768672	0.001584643834972937	-257.38084838671426	0.005339634798318708	-28.570019635232164	0.0025380710659898475	-45.08800000000001	0.0008331378299120235
-257.12877097206564	0.001584643834972937	-257.3168481819127	0.0031821381166580636	-28.538019584031773	0.0015228426395939086	-45.056000000000004	0.0017129032258064517
-257.06477076726594	0.001584643834972937	-257.25284797711294	0.001641069058329032	-28.506019532831385	0.005076142131979695	-45.024	0.0012730205278592376
-257.00077056246437	9.803921568627452e-05	-257.1888477723114	0.004106779551655483	-28.474019481630993	0.003553299492385787	-44.992000000000004	0.0012730205278592376
-256.93677035766467	9.803921568627452e-05	-257.1248475675117	0.0013328552466632254	-28.4420194304306	0.004568527918781726	-44.96000000000001	0.0018595307917888563
-256.8727701528631	0.001584643834972937	-257.06084736271015	0.0022574966816606445	-28.410019379230214	0.0040609137055837565	-44.928000000000004	0.0011263929618768329
-256.8087699480634	9.803921568627452e-05	-256.99684715791045	0.0031821381166580636	-28.378019328031687	0.008121827411167513	-44.896	0.001566275659824047
-256.7447697432619	9.803921568627452e-05	-256.9328469531089	0.0034903519283238696	-28.346019276831296	0.006091370558375634	-44.864000000000004	0.0017129032258064517
-256.6807695384622	9.803921568627452e-05	-256.86884674830924	0.0025657104933264506	-28.314019225630908	0.004568527918781726	-44.83200000000001	0.0011263929618768329
-256.61676933366056	0.001584643834972937	-256.80484654350767	0.0025657104933264506	-28.282019174430516	0.003045685279187817	-44.800000000000004	0.0018595307917888563
-256.5527691288609	0.001584643834972937	-256.7408463387079	0.002873924304992257	-28.25001912323013	0.006598984771573604	-44.768	0.001566275659824047
-256.48876892405934	9.803921568627452e-05	-256.6768461339064	0.001641069058329032	-28.218019072029737	0.009137055837563452	-44.736000000000004	0.0014196480938416423
-256.42476871925965	0.001584643834972937	-256.6128459291067	0.0019492828699948382	-28.18601902083121	0.005076142131979695	-44.70400000000001	0.0012730205278592376
-256.3607685144581	0.0030712484542595995	-256.5488457243051	0.0013328552466632254	-28.154018969630823	0.008629441624365483	-44.672000000000004	0.0011263929618768329
-256.2967683096584	9.803921568627452e-05	-256.4848455195054	0.001641069058329032	-28.12201891843043	0.0040609137055837565	-44.64	0.0011263929618768329
-256.23276810485686	9.803921568627452e-05	-256.42084531470385	0.001641069058329032	-28.09001886723004	0.009137055837563452	-44.608000000000004	0.0011263929618768329
-256.1687679000571	0.0045578530735462626	-256.3568451099042	0.0019492828699948382	-28.058018816029648	0.015228426395939087	-44.57600000000001	0.0014196480938416423
-256.10476769525553	9.803921568627452e-05	-256.29284490510264	0.0013328552466632254	-28.026018764829264	0.006091370558375634	-44.544000000000004	0.0009797653958944282
-256.0407674904559	9.803921568627452e-05	-256.2288447003029	0.0019492828699948382	-27.994018713630734	0.006091370558375634	-44.512	0.0006865102639296188
-255.97676728565432	0.001584643834972937	-256.16484449550137	0.0022574966816606445	-27.962018662430342	0.012690355329949238	-44.480000000000004	0.001566275659824047
-255.91276708085462	0.001584643834972937	-256.1008442907017	0.0031821381166580636	-27.930018611229954	0.012690355329949238	-44.44800000000001	0.0008331378299120235
-255.84876687605305	9.803921568627452e-05	-256.0368440859001	0.0022574966816606445	-27.898018560029566	0.01015228426395939	-44.416000000000004	0.0006865102639296188
-255.78476667125335	9.803921568627452e-05	-255.9728438811004	0.005031420986652902	-27.866018508829175	0.016243654822335026	-44.38400000000001	0.0018595307917888563
-255.72076646645183	0.001584643834972937	-255.90884367629883	0.002873924304992257	-27.834018457628783	0.01116751269035533	-44.352000000000004	0.0008331378299120235
-255.65676626165026	9.803921568627452e-05	-255.8448434714992	0.0019492828699948382	-27.80201840643026	0.014720812182741117	-44.32000000000001	0.0006865102639296188
-255.59276605685054	9.803921568627452e-05	-255.78084326669756	0.0034903519283238696	-27.77001835522987	0.01065989847715736	-44.28800000000001	0.0006865102639296188
-255.52876585204902	9.803921568627452e-05	-255.716843061896	0.002873924304992257	-27.738018304029477	0.011675126903553299	-44.25600000000001	0.0011263929618768329
-255.4647656472493	9.803921568627452e-05	-255.65284285709635	0.003798565739989676	-27.706018252829086	0.014720812182741117	-44.224000000000004	0.0008331378299120235
-255.40076544244772	9.803921568627452e-05	-255.58884265229477	0.0019492828699948382	-27.674018201628698	0.015228426395939087	-44.19200000000001	0.0012730205278592376
-255.33676523764805	0.0030712484542595995	-255.52484244749508	0.00441499336332129	-27.64201815042831	0.011675126903553299	-44.16000000000001	0.0008331378299120235
-255.27276503284648	9.803921568627452e-05	-255.4608422426935	0.0019492828699948382	-27.61001809922978	0.019289340101522844	-44.12800000000001	0.0008331378299120235
-255.2087648280468	9.803921568627452e-05	-255.3968420378938	0.0031821381166580636	-27.578018048029392	0.014720812182741117	-44.096000000000004	0.0009797653958944282
-255.14476462324524	0.001584643834972937	-255.3328418330923	0.0031821381166580636	-27.546017996829	0.017258883248730966	-44.06400000000001	0.0009797653958944282
-255.0807644184455	9.803921568627452e-05	-255.26884162829253	0.0022574966816606445	-27.514017945628613	0.018274111675126905	-44.03200000000001	0.0011263929618768329
-255.016764213644	9.803921568627452e-05	-255.20484142349096	0.003798565739989676	-27.48201789442822	0.018781725888324875	-44.00000000000001	0.0006865102639296188
-254.95276400884427	9.803921568627452e-05	-255.14084121869132	0.00441499336332129	-27.45001784322783	0.018781725888324875	-43.968	0.001566275659824047
-254.88876380404275	0.001584643834972937	-255.07684101388975	0.0022574966816606445	-27.418017792029307	0.02131979695431472	-43.93600000000001	0.0009797653958944282
-254.82476359924303	9.803921568627452e-05	-255.01284080909005	0.0022574966816606445	-27.386017740828915	0.02030456852791878	-43.90400000000001	0.0008331378299120235
-254.76076339444145	9.803921568627452e-05	-254.94884060428848	0.006264276233316128	-27.354017689628524	0.026903553299492386	-43.87200000000001	0.0002466275659824047
-254.69676318964179	0.001584643834972937	-254.88484039948878	0.003798565739989676	-27.322017638428136	0.023350253807106598	-43.84	0.0005398826979472141
-254.6327629848402	0.0030712484542595995	-254.82084019468726	0.004106779551655483	-27.290017587227744	0.026903553299492386	-43.80800000000001	0.0005398826979472141
-254.56876278004052	9.803921568627452e-05	-254.7568399898875	0.006264276233316128	-27.258017536027356	0.03401015228426396	-43.77600000000001	0.0002466275659824047
-254.50476257523897	9.803921568627452e-05	-254.69283978508594	0.005031420986652902	-27.226017484828827	0.03705583756345178	-43.74400000000001	0.0017129032258064517
-254.44076237043927	0.001584643834972937	-254.6288395802863	0.00441499336332129	-27.19401743362844	0.030964467005076143	-43.712	0.0006865102639296188
-254.3767621656377	0.001584643834972937	-254.56483937548472	0.004723207174987095	-27.162017382428047	0.03299492385786802	-43.68000000000001	0.0011263929618768329
-254.312761960838	9.803921568627452e-05	-254.50083917068503	0.005956062421650321	-27.13001733122766	0.028934010152284265	-43.64800000000001	0.0003932551319648094
-254.24876175603646	9.803921568627452e-05	-254.43683896588345	0.005647848609984515	-27.098017280027268	0.03705583756345178	-43.61600000000001	0.0012730205278592376
-254.18476155123676	9.803921568627452e-05	-254.37283876108376	0.007188917668313546	-27.066017228826876	0.04416243654822335	-43.584	0.0009797653958944282
-254.1207613464352	0.001584643834972937	-254.30883855628224	0.005647848609984515	-27.034017177628353	0.03350253807106599	-43.55200000000001	0.0008331378299120235
-254.0567611416355	9.803921568627452e-05	-254.24483835148249	0.008113559103310965	-27.002017126427962	0.04365482233502538	-43.52000000000001	0.0003932551319648094
-253.99276093683395	9.803921568627452e-05	-254.1808381466809	0.00688070385664774	-26.97001707522757	0.03959390862944162	-43.48800000000001	0.0006865102639296188
-253.92876073203425	9.803921568627452e-05	-254.11683794188127	0.00688070385664774	-26.938017024027182	0.04263959390862944	-43.456	0.0005398826979472141
-253.86476052723268	0.001584643834972937	-254.0528377370797	0.006264276233316128	-26.90601697282679	0.0532994923857868	-43.42400000000001	0.0009797653958944282
-253.80076032243298	9.803921568627452e-05	-253.98883753228	0.007805345291645159	-26.874016921626403	0.047715736040609136	-43.39200000000001	0.0005398826979472141
-253.73676011763143	9.803921568627452e-05	-253.92483732747843	0.005956062421650321	-26.842016870427873	0.051269035532994923	-43.36000000000001	0.0005398826979472141
-253.67275991283174	0.001584643834972937	-253.86083712267873	0.005647848609984515	-26.810016819227485	0.062436548223350256	-43.328	0.0012730205278592376
-253.60875970803016	9.803921568627452e-05	-253.79683691787722	0.006264276233316128	-26.778016768027097	0.06345177664974619	-43.29600000000001	0.0003932551319648094
-253.54475950323047	9.803921568627452e-05	-253.73283671307746	0.00688070385664774	-26.746016716826706	0.06802030456852792	-43.26400000000001	0.0005398826979472141
-253.4807592984289	0.001584643834972937	-253.66883650827594	0.007188917668313546	-26.714016665626314	0.06091370558375635	-43.232000000000006	0.0011263929618768329
-253.41675909362735	0.001584643834972937	-253.60483630347437	0.01027105578497161	-26.682016614425923	0.07055837563451776	-43.2	0.0006865102639296188
-253.35275888882762	0.001584643834972937	-253.54083609867467	0.009038200538308384	-26.6500165632274	0.07766497461928934	-43.168000000000006	0.0006865102639296188
-253.28875868402608	9.803921568627452e-05	-253.47683589387316	0.006572490044981933	-26.61801651202701	0.08274111675126904	-43.13600000000001	0.0008331378299120235
-253.22475847922638	0.0045578530735462626	-253.4128356890734	0.009038200538308384	-26.586016460826617	0.0868020304568528	-43.104000000000006	0.0008331378299120235
-253.16075827442484	0.0030712484542595995	-253.34883548427183	0.006572490044981933	-26.554016409626225	0.08274111675126904	-43.072	0.0005398826979472141
-253.09675806962514	9.803921568627452e-05	-253.2848352794722	0.005956062421650321	-26.52201635842584	0.07715736040609138	-43.040000000000006	0.0009797653958944282
-253.03275786482357	0.001584643834972937	-253.22083507467062	0.007497131479979353	-26.49001630722545	0.07969543147208122	-43.00800000000001	0.0006865102639296188
-252.96875766002387	0.0030712484542595995	-253.15683486987092	0.012120338654966447	-26.45801625602692	0.09340101522842639	-42.976000000000006	0.0005398826979472141
-252.90475745522232	0.001584643834972937	-253.09283466506935	0.005956062421650321	-26.426016204826535	0.11015228426395939	-42.944	0.0006865102639296188
-252.84075725042263	0.001584643834972937	-253.02883446026965	0.007188917668313546	-26.394016153626144	0.10761421319796954	-42.912000000000006	0.0005398826979472141
-252.77675704562105	9.803921568627452e-05	-252.96483425546808	0.007805345291645159	-26.362016102425752	0.116751269035533	-42.88000000000001	0.0009797653958944282
-252.71275684082136	0.0030712484542595995	-252.90083405066838	0.008113559103310965	-26.33001605122536	0.11370558375634518	-42.848000000000006	0.0008331378299120235
-252.6487566360198	0.001584643834972937	-252.8368338458668	0.009038200538308384	-26.298016000024973	0.12081218274111676	-42.816	0.0005398826979472141
-252.58475643122011	9.803921568627452e-05	-252.7728336410671	0.010579269596637415	-26.266015948826446	0.1304568527918782	-42.784000000000006	0.0005398826979472141
-252.52075622641854	0.001584643834972937	-252.70883343626554	0.00934641434997419	-26.234015897626055	0.1446700507614213	-42.75200000000001	0.0003932551319648094
-252.45675602161884	9.803921568627452e-05	-252.6448332314659	0.011195697219969028	-26.202015846425667	0.14771573604060914	-42.720000000000006	0.0018595307917888563
-252.3927558168173	0.0030712484542595995	-252.58083302666432	0.014277835336627092	-26.170015795225275	0.15279187817258882	-42.688	0.0005398826979472141
-252.3287556120176	0.001584643834972937	-252.51683282186457	0.011195697219969028	-26.138015744024887	0.14822335025380712	-42.656000000000006	0.0008331378299120235
-252.26475540721603	0.0030712484542595995	-252.45283261706305	0.011503911031634834	-26.106015692824496	0.1736040609137056	-42.62400000000001	0.0006865102639296188
-252.20075520241633	0.006044457692832925	-252.38883241226335	0.01027105578497161	-26.07401564162597	0.1746192893401015	-42.592000000000006	0.0002466275659824047
-252.1367549976148	0.00901766693140625	-252.32483220746184	0.013353193901629673	-26.04201559042558	0.18223350253807108	-42.56	0.0009797653958944282
-252.0727547928151	0.006044457692832925	-252.26083200266208	0.01273676627829806	-26.01001553922519	0.20964467005076143	-42.528000000000006	0.0006865102639296188
-252.00875458801352	0.0045578530735462626	-252.1968317978605	0.015510690583290318	-25.9780154880248	0.21776649746192894	-42.49600000000001	0.0011263929618768329
-251.94475438321382	0.0030712484542595995	-252.13283159306087	0.014586049148292899	-25.94601543682441	0.20812182741116753	-42.464000000000006	0.0009797653958944282
-251.88075417841227	0.006044457692832925	-252.0688313882593	0.018284614888282574	-25.91401538562402	0.21979695431472082	-42.432	0.0011263929618768329
-251.81675397361258	0.0045578530735462626	-252.0048311834596	0.021674966816606446	-25.882015334425493	0.24467005076142131	-42.400000000000006	0.0009797653958944282
-251.752753768811	0.0045578530735462626	-251.94083097865803	0.017051759641619348	-25.8500152832251	0.2512690355329949	-42.36800000000001	0.0006865102639296188
-251.6887535640113	0.006044457692832925	-251.87683077385833	0.017359973453285157	-25.818015232024713	0.25228426395939085	-42.336000000000006	0.0005398826979472141
-251.62475335920976	0.011990876169979575	-251.8128305690568	0.017051759641619348	-25.78601518082432	0.2654822335025381	-42.304	0.0012730205278592376
-251.56075315441007	0.01050427155069291	-251.74883036425706	0.021366753004940637	-25.754015129623934	0.2928934010152284	-42.272000000000006	0.0009797653958944282
-251.49675294960852	0.02091050388569955	-251.6848301594555	0.02290782206326967	-25.722015078423542	0.28883248730964467	-42.24000000000001	0.0009797653958944282
-251.4327527448088	0.007531062312119587	-251.62082995465585	0.023216035874935478	-25.690015027225016	0.3208121827411167	-42.208000000000006	0.0009797653958944282
-251.36875254000725	0.019423899266412886	-251.55682974985427	0.025681746368261926	-25.658014976024628	0.3238578680203046	-42.176	0.0006865102639296188
-251.3047523352057	0.013477480789266236	-251.49282954505458	0.027222815426590958	-25.626014924824236	0.34416243654822337	-42.144000000000005	0.001566275659824047
-251.240752130406	0.02091050388569955	-251.428829340253	0.031537808789912254	-25.594014873623845	0.36751269035532996	-42.11200000000001	0.001566275659824047
-251.17675192560444	0.019423899266412886	-251.36482913545143	0.03492816071823612	-25.562014822423453	0.3928934010152284	-42.080000000000005	0.0018595307917888563
-251.11275172080474	0.01645069002783956	-251.3008289306518	0.03184602260157806	-25.530014771223065	0.38426395939086294	-42.048	0.0009797653958944282
-251.0487515160032	0.028343526982132862	-251.23682872585022	0.036161015964899346	-25.49801472002454	0.4203045685279188	-42.016000000000005	0.0017129032258064517
-250.9847513112035	0.026856922362846196	-251.17282852105046	0.04170886457488386	-25.466014668824148	0.4857868020304569	-41.98400000000001	0.0006865102639296188
-250.92075110640192	0.025370317743559537	-251.10882831624895	0.05033885130152644	-25.43401461762376	0.47055837563451774	-41.952000000000005	0.0012730205278592376
-250.85675090160223	0.029830131601419525	-251.04482811144925	0.05280456179485289	-25.402014566423368	0.500507614213198	-41.92	0.0017129032258064517
-250.79275069680068	0.03726315469785284	-250.98082790664768	0.04941420986652902	-25.37001451522298	0.5258883248730964	-41.888000000000005	0.0018595307917888563
-250.72875049200098	0.03726315469785284	-250.91682770184798	0.055886699911510955	-25.33801446402259	0.550253807106599	-41.85600000000001	0.0018595307917888563
-250.6647502871994	0.06848185170287274	-250.8528274970464	0.06081812089816386	-25.306014412822197	0.5903553299492386	-41.824000000000005	0.002006158357771261
-250.6007500823997	0.04172296855571282	-250.78882729224676	0.07098917668313547	-25.274014361623674	0.5893401015228427	-41.792	0.002446041055718475
-250.53674987759814	0.059562223987152774	-250.7248270874452	0.0731466733647961	-25.242014310423283	0.6045685279187817	-41.760000000000005	0.002006158357771261
-250.47274967279847	0.056589014748579455	-250.66082688264544	0.0731466733647961	-25.21001425922289	0.6710659898477157	-41.72800000000001	0.0017129032258064517
-250.40874946799687	0.06104882860643944	-250.59682667784392	0.08886557775975223	-25.1780142080225	0.717258883248731	-41.696000000000005	0.0014196480938416423
-250.3447492631972	0.07294166556073274	-250.53282647304422	0.09533806780473417	-25.146014156822115	0.7751269035532995	-41.664	0.002006158357771261
-250.28074905839563	0.10564696718503931	-250.4688262682427	0.10026948879138707	-25.114014105621724	0.7812182741116751	-41.632000000000005	0.0027392961876832843
-250.21674885359593	0.09226752561145936	-250.40482606344295	0.12615944897131479	-25.082014054423194	0.7817258883248731	-41.60000000000001	0.00259266862170088
-250.15274864879436	0.10564696718503931	-250.34082585864138	0.13694693237961802	-25.05001400322281	0.8304568527918782	-41.568000000000005	0.0021527859237536655
-250.08874844399466	0.14281208266720588	-250.27682565384174	0.13355658045129415	-25.018013952022418	0.8852791878172589	-41.536	0.002006158357771261
-250.02474823919312	0.13835226880934587	-250.21282544904017	0.1708504516628567	-24.986013900822027	0.8791878172588833	-41.504000000000005	0.0022994134897360704
-249.96074803439342	0.14429868728649253	-250.14882524424047	0.17948043838949929	-24.954013849621635	0.9751269035532995	-41.47200000000001	0.002446041055718475
-249.89674782959185	0.13091924571291255	-250.0848250394389	0.2041375433227638	-24.922013798421247	0.9573604060913705	-41.440000000000005	0.0030325513196480937
-249.83274762479215	0.19930305820009903	-250.0208248346392	0.20968539193274832	-24.89001374722272	0.9269035532994924	-41.408	0.0030325513196480937
-249.7687474199906	0.21268249977367898	-249.95682462983763	0.2328014278076838	-24.85801369602233	0.9746192893401016	-41.376000000000005	0.003325806451612903
-249.7047472151909	0.208222685915819	-249.89282442503793	0.27101994045424377	-24.826013644821938	0.984263959390863	-41.34400000000001	0.0037656891495601173
-249.64074701038936	0.2290351505858323	-249.82882422023636	0.29752632825750314	-24.79401359362155	0.9817258883248731	-41.312000000000005	0.001566275659824047
-249.57674680558966	0.2632270568294255	-249.76482401543672	0.32680664036575474	-24.762013542421162	0.8979695431472081	-41.28	0.0037656891495601173
-249.5127466007881	0.31079840464659875	-249.7008238106351	0.32249164700243343	-24.73001349122077	0.8862944162436548	-41.248000000000005	0.003472434017595308
-249.4487463959884	0.34350370627090526	-249.63682360583545	0.3819769126539341	-24.698013440022244	0.8365482233502538	-41.21600000000001	0.0030325513196480937
-249.38474619118685	0.31525821850445873	-249.57282340103387	0.4294418396504682	-24.666013388821856	0.8583756345177666	-41.184000000000005	0.005231964809384164
-249.32074598638715	0.39256165870736515	-249.50882319623418	0.4753656975886734	-24.634013337621465	0.8182741116751269	-41.152	0.004938709677419355
-249.25674578158558	0.4267535649509584	-249.4448229914326	0.5015638715802669	-24.602013286421073	0.7482233502538072	-41.120000000000005	0.0043521994134897365
-249.19274557678588	0.450539238859545	-249.3808227866329	0.5681380549000811	-24.570013235220685	0.7279187817258883	-41.08800000000001	0.004058944281524927
-249.12874537198434	0.5664943991639048	-249.31682258183133	0.6254658238699211	-24.538013184020294	0.7055837563451777	-41.056000000000004	0.0036190615835777124
-249.06474516718276	0.5798738407374847	-249.25282237702982	0.7009782077280436	-24.506013132821767	0.6304568527918781	-41.024	0.004205571847507332
-249.00074496238307	0.6066327238846446	-249.18882217223006	0.7712509567878475	-24.474013081621376	0.6563451776649746	-40.992000000000004	0.005378592375366569
-248.93674475758152	0.7255610934275776	-249.1248219674285	0.8594001069242682	-24.442013030420988	0.5776649746192893	-40.96000000000001	0.005231964809384164
-248.87274455278182	0.7686726273868908	-249.06082176262885	0.8945364814541701	-24.410012979220596	0.5771573604060913	-40.928000000000004	0.006111730205278593
-248.80874434798025	0.8905742061683971	-248.99682155782727	0.998096322173881	-24.37801292802021	0.5192893401015228	-40.896	0.0043521994134897365
-248.74474414318055	0.8667885322598105	-248.93282135302758	0.9657338719489713	-24.346012876819817	0.4939086294416244	-40.864000000000004	0.006404985337243402
-248.680743938379	0.9619312278941569	-248.868821148226	0.9481656846840204	-24.31401282562129	0.5203045685279187	-40.83200000000001	0.0071381231671554255
-248.6167437335793	1.01396238956919	-248.8048209434263	0.9111800272841236	-24.2820127744209	0.4730964467005076	-40.800000000000004	0.005231964809384164
-248.55274352877774	0.9455785770820035	-248.7408207386248	0.8852900671041959	-24.25001272322051	0.4213197969543147	-40.768	0.008017888563049852
-248.48874332397804	0.798404719772624	-248.67682053382504	0.7928259236044539	-24.21801267202012	0.39390862944162436	-40.736000000000004	0.005671847507331379
-248.4247431191765	0.7612396042904575	-248.61282032902352	0.695738572929725	-24.18601262081973	0.3913705583756345	-40.70400000000001	0.0068448680351906165
-248.3607429143768	0.7344807211432975	-248.54882012422382	0.627315106739916	-24.15401256961934	0.38629441624365485	-40.672000000000004	0.00728475073313783
-248.29674270957523	0.7359673257625842	-248.48481991942225	0.5588916405501069	-24.122012518420814	0.3771573604060914	-40.64	0.008164516129032257
-248.23274250477553	0.533789097539598	-248.42081971462255	0.5416316670968218	-24.090012467220422	0.32893401015228424	-40.608000000000004	0.008897653958944282
-248.16874229997399	0.5323024929203114	-248.35681950982098	0.483995684315316	-24.058012416020034	0.32131979695431473	-40.57600000000001	0.0094841642228739
-248.1047420951743	0.46689188967169826	-248.29281930502134	0.4368389711304476	-24.026012364819643	0.3187817258883249	-40.544000000000004	0.008897653958944282
-248.04074189037274	0.446079425001685	-248.22881910021974	0.4026272380355431	-23.994012313619255	0.316243654822335	-40.512	0.012123460410557185
-247.97674168557302	0.3672893801794919	-248.16481889542004	0.3545458834156773	-23.962012262418863	0.2908629441624365	-40.480000000000004	0.011536950146627565
-247.91274148077147	0.3940482633266518	-248.1008186906185	0.32403271606076245	-23.930012211220337	0.2736040609137056	-40.44800000000001	0.00977741935483871
-247.84874127597178	0.36282956632163194	-248.0368184858188	0.291362052024187	-23.89801216001995	0.2609137055837564	-40.416000000000004	0.01139032258064516
-247.78474107117023	0.2587672429715655	-247.9728182810172	0.2639310227859302	-23.866012108819557	0.2563451776649746	-40.38400000000001	0.01139032258064516
-247.72074086637053	0.2884993353572988	-247.90881807621753	0.23742463498267088	-23.834012057619166	0.216751269035533	-40.352000000000004	0.012856598240469207
-247.65674066156896	0.22160212748939898	-247.84481787141596	0.21769895103605927	-23.802012006418778	0.22944162436548224	-40.32000000000001	0.012563343108504398
-247.59274045676926	0.19781645358081237	-247.7808176666163	0.20167183282943735	-23.77001195521839	0.2065989847715736	-40.28800000000001	0.015202639296187682
-247.52874025196772	0.17700398891079908	-247.7168174618147	0.18287079031782316	-23.73801190401986	0.20050761421319796	-40.25600000000001	0.013296480938416422
-247.46474004716802	0.18295040738794577	-247.652817257015	0.16684367211120124	-23.70601185281947	0.1934010152284264	-40.224000000000004	0.015495894428152492
-247.40073984236645	0.1532183150022125	-247.58881705221347	0.16160403731288253	-23.67401180161908	0.16751269035532995	-40.19200000000001	0.016229032258064515
-247.33673963756675	0.15173171038292585	-247.52481684741375	0.14835084341125285	-23.642011750418693	0.1746192893401015	-40.16000000000001	0.017255425219941348
-247.27273943276518	0.13983887342863255	-247.46081664261217	0.1267758765946464	-23.6100116992183	0.16040609137055836	-40.12800000000001	0.01798856304985337
-247.2087392279655	0.0863211071343127	-247.3968164378125	0.116296606998009	-23.57801164801791	0.15380710659898478	-40.096000000000004	0.017108797653958945
-247.1447390231639	0.11159338566218596	-247.33281623301093	0.10797483408303223	-23.546011596819383	0.1416243654822335	-40.06400000000001	0.021067741935483872
-247.08073881836424	0.11010678104289931	-247.26881602821126	0.11290625506968513	-23.514011545618995	0.14974619289340102	-40.03200000000001	0.017841935483870967
-247.01673861356267	0.0744282701800194	-247.2048158234097	0.08855736394808643	-23.482011494418604	0.11472081218274112	-40.00000000000001	0.022534017595307917
-246.9527384087611	0.08780771175359936	-247.14081561860996	0.07098917668313547	-23.450011443218216	0.1304568527918782	-39.968	0.021067741935483872
-246.8887382039614	0.06996845632215942	-247.07681541380845	0.07931094959811223	-23.418011392017824	0.11776649746192894	-39.93600000000001	0.02268064516129032
-246.82473799915985	0.06402203784501276	-247.01281520900687	0.0728384595531303	-23.386011340817436	0.10710659898477157	-39.90400000000001	0.026786217008797655
-246.76073779436015	0.04915599165214614	-246.9488150042072	0.06420847282648773	-23.354011289618906	0.10152284263959391	-39.87200000000001	0.025173313782991202
-246.69673758955858	0.056589014748579455	-246.88481479940563	0.0629756175798245	-23.32201123841852	0.10964467005076142	-39.84	0.024000293255131963
-246.63273738475888	0.0506425962714328	-246.8208145946059	0.054653844664847726	-23.290011187218127	0.10964467005076142	-39.80800000000001	0.02766598240469208
-246.56873717995734	0.032803340839992846	-246.7568143898044	0.0484895684315316	-23.25801113601774	0.08883248730964467	-39.77600000000001	0.030598533724340175
-246.50473697515764	0.025370317743559537	-246.69281418500466	0.042941719821547084	-23.226011084817348	0.09289340101522843	-39.74400000000001	0.032358064516129034
-246.4407367703561	0.019423899266412886	-246.6288139802031	0.04170886457488386	-23.194011033616956	0.08629441624365482	-39.712	0.03338445747800587
-246.37673656555637	0.022397108504986208	-246.56481377540342	0.037393871211562575	-23.162010982418433	0.07868020304568528	-39.68000000000001	0.03690351906158358
-246.31273636075483	0.019423899266412886	-246.50081357060185	0.037393871211562575	-23.13001093121804	0.0868020304568528	-39.64800000000001	0.0344108504398827
-246.24873615595513	0.026856922362846196	-246.43681336580218	0.03246245022490967	-23.09801088001765	0.05888324873096447	-39.61600000000001	0.03617038123167156
-246.18473595115358	0.025370317743559537	-246.3728131610006	0.03061316735491483	-23.066010828817262	0.07055837563451776	-39.584	0.03880967741935484
-246.1207357463539	0.023883713124272874	-246.30881295620088	0.02876388448491999	-23.03401077761687	0.0583756345177665	-39.55200000000001	0.03968944281524927
-246.0567355415523	0.013477480789266236	-246.24481275139937	0.023216035874935478	-23.002010726416483	0.06446700507614213	-39.52000000000001	0.04614105571847508
-245.99273533675262	0.019423899266412886	-246.18081254659964	0.022291394439938057	-22.970010675217953	0.06142131979695432	-39.48800000000001	0.046434310850439885
-245.92873513195107	0.014964085408552898	-246.11681234179807	0.017976401076616768	-22.938010624017565	0.06040609137055838	-39.456	0.05156627565982405
-245.86473492715137	0.00901766693140625	-246.0528121369984	0.017359973453285157	-22.906010572817173	0.06040609137055838	-39.42400000000001	0.0533258064516129
-245.8007347223498	0.01050427155069291	-245.98881193219682	0.017668187264950962	-22.874010521616785	0.05228426395939086	-39.39200000000001	0.04863372434017595
-245.7367345175501	0.013477480789266236	-245.92481172739716	0.013661407713295479	-22.842010470416394	0.050253807106598984	-39.36000000000001	0.051126392961876835
-245.67273431274856	0.011990876169979575	-245.86081152259558	0.011812124843300641	-22.810010419216006	0.04365482233502538	-39.328	0.06095043988269795
-245.60873410794886	0.013477480789266236	-245.79681131779586	0.012428552466632254	-22.77801036801748	0.051269035532994923	-39.29600000000001	0.06476275659824048
-245.5447339031473	0.013477480789266236	-245.73281111299434	0.007497131479979353	-22.746010316817088	0.048730964467005075	-39.26400000000001	0.06842844574780059
-245.4807336983476	0.0045578530735462626	-245.66881090819462	0.014894262959958705	-22.714010265616697	0.04467005076142132	-39.232000000000006	0.06476275659824048
-245.41673349354605	0.0045578530735462626	-245.60481070339304	0.008729986726642578	-22.68201021441631	0.03705583756345178	-39.2	0.07385366568914957
-245.35273328874635	0.001584643834972937	-245.54081049859337	0.007805345291645159	-22.65001016321592	0.0350253807106599	-39.168000000000006	0.07326715542521994
-245.28873308394478	0.0045578530735462626	-245.4768102937918	0.005956062421650321	-22.61801011201553	0.03553299492385787	-39.13600000000001	0.07678621700879766
-245.22473287914508	0.0030712484542595995	-245.41281008899213	0.01027105578497161	-22.586010060817003	0.03451776649746193	-39.104000000000006	0.08910293255131965
-245.16073267434354	0.007531062312119587	-245.34880988419056	0.00441499336332129	-22.55401000961661	0.029441624365482234	-39.072	0.09276862170087977
-245.09673246954384	9.803921568627452e-05	-245.28480967939083	0.009962841973305802	-22.522009958416223	0.03654822335025381	-39.040000000000006	0.0936483870967742
-245.03273226474226	0.0045578530735462626	-245.2208094745893	0.005031420986652902	-22.490009907215832	0.030456852791878174	-39.00800000000001	0.093941642228739
-244.96873205994257	0.001584643834972937	-245.1568092697896	0.005031420986652902	-22.45800985601544	0.023350253807106598	-38.976000000000006	0.10435219941348974
-244.90473185514102	0.001584643834972937	-245.09280906498805	0.004106779551655483	-22.426009804815052	0.028934010152284265	-38.944	0.10435219941348974
-244.84073165034133	0.006044457692832925	-245.02880886018835	0.005339634798318708	-22.394009753616526	0.018781725888324875	-38.912000000000006	0.10977741935483872
-244.77673144553975	0.0030712484542595995	-244.96480865538675	0.00441499336332129	-22.362009702416135	0.023857868020304568	-38.88000000000001	0.11505601173020528
-244.7127312407382	0.001584643834972937	-244.90080845058523	0.0025657104933264506	-22.330009651215743	0.023857868020304568	-38.848000000000006	0.1215076246334311
-244.6487310359385	0.0030712484542595995	-244.8368082457855	0.005031420986652902	-22.298009600015355	0.02081218274111675	-38.816	0.1289856304985337
-244.58473083113694	9.803921568627452e-05	-244.77280804098393	0.0019492828699948382	-22.266009548814967	0.015736040609137057	-38.784000000000006	0.13367771260997066
-244.52073062633724	0.0045578530735462626	-244.70880783618426	0.002873924304992257	-22.234009497614576	0.016751269035532996	-38.75200000000001	0.13529061583577712
-244.45673042153567	0.0030712484542595995	-244.6448076313827	0.0025657104933264506	-22.202009446416046	0.015736040609137057	-38.720000000000006	0.14936686217008796
-244.392730216736	9.803921568627452e-05	-244.58080742658302	0.003798565739989676	-22.170009395215658	0.016243654822335026	-38.688	0.1564049853372434
-244.32873001193443	9.803921568627452e-05	-244.51680722178145	0.0025657104933264506	-22.13800934401527	0.014720812182741117	-38.656000000000006	0.17150762463343108
-244.26472980713473	0.001584643834972937	-244.45280701698172	0.0010246414349974191	-22.10600929281488	0.015736040609137057	-38.62400000000001	0.1720941348973607
-244.20072960233315	0.0030712484542595995	-244.3888068121802	0.0013328552466632254	-22.07400924161449	0.014720812182741117	-38.592000000000006	0.18045190615835777
-244.13672939753346	9.803921568627452e-05	-244.32480660738048	0.001641069058329032	-22.0420091904141	0.017258883248730966	-38.56	0.19071583577712609
-244.0727291927319	9.803921568627452e-05	-244.2608064025789	0.0019492828699948382	-22.010009139215573	0.013705583756345178	-38.528000000000006	0.2100706744868035
-244.00872898793222	0.001584643834972937	-244.19680619777924	0.0019492828699948382	-21.97800908801518	0.014213197969543147	-38.49600000000001	0.2066982404692082
-243.94472878313064	9.803921568627452e-05	-244.13280599297767	0.0013328552466632254	-21.946009036814793	0.01116751269035533	-38.464000000000006	0.2128565982404692
-243.88072857833095	0.0045578530735462626	-244.068805788178	0.0022574966816606445	-21.9140089856144	0.01116751269035533	-38.432	0.22766598240469207
-243.8167283735294	9.803921568627452e-05	-244.00480558337642	0.0013328552466632254	-21.882008934414014	0.009137055837563452	-38.400000000000006	0.25156627565982403
-243.7527281687297	0.001584643834972937	-243.9408053785767	0.0031821381166580636	-21.850008883213622	0.013197969543147208	-38.36800000000001	0.2503932551319648
-243.68872796392813	0.0030712484542595995	-243.87680517377518	0.0025657104933264506	-21.818008832015096	0.01015228426395939	-38.336000000000006	0.27678621700879763
-243.62472775912843	0.001584643834972937	-243.81280496897546	0.0022574966816606445	-21.786008780814708	0.009644670050761422	-38.304	0.2814782991202346
-243.5607275543269	9.803921568627452e-05	-243.74880476417388	0.0022574966816606445	-21.754008729614316	0.008629441624365483	-38.272000000000006	0.29526129032258064
-243.4967273495272	9.803921568627452e-05	-243.68480455937421	0.0022574966816606445	-21.722008678413925	0.008629441624365483	-38.24000000000001	0.3064049853372434
-243.43272714472562	0.0030712484542595995	-243.62080435457264	0.002873924304992257	-21.690008627213533	0.009137055837563452	-38.208000000000006	0.33265131964809386
-243.36872693992592	0.001584643834972937	-243.55680414977297	0.002873924304992257	-21.658008576013145	0.01015228426395939	-38.176	0.3552319648093841
-243.30472673512438	0.001584643834972937	-243.4928039449714	0.0031821381166580636	-21.62600852481462	0.01065989847715736	-38.144000000000005	0.3729739002932551
-243.24072653032468	9.803921568627452e-05	-243.42880374017167	0.004106779551655483	-21.594008473614227	0.008121827411167513	-38.11200000000001	0.39291524926686217
-243.1767263255231	9.803921568627452e-05	-243.36480353537016	0.0031821381166580636	-21.56200842241384	0.009137055837563452	-38.080000000000005	0.4121234604105572
-243.1127261207234	9.803921568627452e-05	-243.30080333057043	0.0022574966816606445	-21.530008371213448	0.006091370558375634	-38.048	0.42385366568914956
-243.04872591592186	9.803921568627452e-05	-243.23680312576892	0.0013328552466632254	-21.49800832001306	0.007614213197969543	-38.016000000000005	0.45229941348973607
-242.98472571112217	9.803921568627452e-05	-243.1728029209692	0.0019492828699948382	-21.46600826881267	0.0040609137055837565	-37.98400000000001	0.47136099706744866
-242.9207255063206	9.803921568627452e-05	-243.10880271616762	0.0013328552466632254	-21.43400821761228	0.003045685279187817	-37.952000000000005	0.4822114369501466
-242.8567253015209	0.001584643834972937	-243.04480251136795	0.00441499336332129	-21.402008166413754	0.004568527918781726	-37.92	0.5286923753665689
-242.79272509671935	0.001584643834972937	-242.98080230656637	0.003798565739989676	-21.370008115213363	0.007614213197969543	-37.888000000000005	0.5531791788856305
-242.72872489191965	9.803921568627452e-05	-242.9168021017667	0.0022574966816606445	-21.33800806401297	0.0040609137055837565	-37.85600000000001	0.5600706744868035
-242.6647246871181	9.803921568627452e-05	-242.85280189696513	0.0034903519283238696	-21.306008012812583	0.0040609137055837565	-37.824000000000005	0.6077246334310851
-242.60072448231838	9.803921568627452e-05	-242.7888016921654	0.00441499336332129	-21.274007961612195	0.005583756345177665	-37.792	0.6430618768328445
-242.53672427751684	9.803921568627452e-05	-242.7248014873639	0.0025657104933264506	-21.242007910411804	0.005583756345177665	-37.760000000000005	0.659190909090909
-242.4727240727153	0.001584643834972937	-242.66080128256232	0.007188917668313546	-21.210007859213277	0.005076142131979695	-37.72800000000001	0.6885164222873901
-242.4087238679156	0.001584643834972937	-242.5968010777626	0.0034903519283238696	-21.178007808012886	0.003045685279187817	-37.696000000000005	0.737783284457478
-242.34472366311402	9.803921568627452e-05	-242.53280087296108	0.006264276233316128	-21.146007756812498	0.005076142131979695	-37.664	0.7684284457478006
-242.28072345831433	9.803921568627452e-05	-242.46880066816135	0.004723207174987095	-21.114007705612106	0.003045685279187817	-37.632000000000005	0.8109504398826979
-242.21672325351278	0.001584643834972937	-242.40480046335978	0.00441499336332129	-21.082007654411715	0.0005076142131979696	-37.60000000000001	0.8487803519061583
-242.15272304871309	9.803921568627452e-05	-242.3408002585601	0.006264276233316128	-21.050007603211327	0.003045685279187817	-37.568000000000005	0.8788390029325513
-242.0887228439115	9.803921568627452e-05	-242.27680005375854	0.0031821381166580636	-21.0180075520128	0.005583756345177665	-37.536	0.9273727272727272
-242.02472263911181	9.803921568627452e-05	-242.21279984895887	0.00688070385664774	-20.98600750081241	0.003553299492385787	-37.504000000000005	0.9521527859237536
-241.96072243431027	9.803921568627452e-05	-242.14879964415726	0.007188917668313546	-20.954007449612018	0.003045685279187817	-37.47200000000001	0.9701879765395894
-241.89672222951057	9.803921568627452e-05	-242.08479943935757	0.007497131479979353	-20.92200739841163	0.0025380710659898475	-37.440000000000005	0.9605105571847508
-241.832722024709	9.803921568627452e-05	-242.02079923455602	0.008113559103310965	-20.89000734721124	0.003553299492385787	-37.408	0.9676953079178886
-241.7687218199093	9.803921568627452e-05	-241.95679902975633	0.004723207174987095	-20.85800729601085	0.0040609137055837565	-37.376000000000005	0.9744401759530792
-241.70472161510776	0.001584643834972937	-241.89279882495472	0.007497131479979353	-20.82600724481232	0.003553299492385787	-37.34400000000001	0.9663756598240469
-241.64072141030806	0.001584643834972937	-241.82879862015506	0.004106779551655483	-20.794007193611932	0.0020304568527918783	-37.312000000000005	0.943208504398827
-241.5767212055065	0.001584643834972937	-241.76479841535348	0.008113559103310965	-20.762007142411544	0.0025380710659898475	-37.28	0.9024460410557185
-241.5127210007068	9.803921568627452e-05	-241.7007982105538	0.007188917668313546	-20.730007091211153	0.0015228426395939086	-37.248000000000005	0.8776659824046921
-241.44872079590525	9.803921568627452e-05	-241.63679800575224	0.007805345291645159	-20.698007040010765	0.0010152284263959391	-37.21600000000001	0.8496601173020528
-241.38472059110555	9.803921568627452e-05	-241.57279780095257	0.007188917668313546	-20.666006988810373	0.0020304568527918783	-37.184000000000005	0.7970208211143694
-241.32072038630398	0.001584643834972937	-241.508797596151	0.005956062421650321	-20.634006937611847	0.0010152284263959391	-37.152	0.7759064516129032
-241.25672018150428	0.001584643834972937	-241.44479739135127	0.007188917668313546	-20.602006886411456	0.003045685279187817	-37.120000000000005	0.7341175953079179
-241.1927199767027	9.803921568627452e-05	-241.38079718654976	0.00441499336332129	-20.570006835211068	0.0020304568527918783	-37.08800000000001	0.6905692082111436
-241.12871977190304	9.803921568627452e-05	-241.31679698175003	0.00688070385664774	-20.538006784010676	0.003553299492385787	-37.056000000000004	0.6501
-241.06471956710143	0.001584643834972937	-241.25279677694846	0.007188917668313546	-20.506006732810288	0.0005076142131979696	-37.024	0.6366102639296187
-241.00071936230177	0.001584643834972937	-241.1887965721488	0.005956062421650321	-20.474006681609897	0.0015228426395939086	-36.992000000000004	0.6096307917888563
-240.9367191575002	0.0030712484542595995	-241.12479636734722	0.007805345291645159	-20.44200663041137	0.0010152284263959391	-36.96000000000001	0.57693284457478
-240.8727189527005	0.001584643834972937	-241.06079616254755	0.011195697219969028	-20.410006579210982	0.0010152284263959391	-36.928000000000004	0.5322114369501466
-240.80871874789895	9.803921568627452e-05	-240.99679595774597	0.007188917668313546	-20.37800652801059	0.0005076142131979696	-36.896	0.5144695014662757
-240.74471854309925	0.0030712484542595995	-240.93279575294625	0.008113559103310965	-20.3460064768102	0.0010152284263959391	-36.864000000000004	0.48851642228739
-240.68071833829768	0.001584643834972937	-240.86879554814473	0.009038200538308384	-20.314006425609808	0.0015228426395939086	-36.83200000000001	0.48338445747800585
-240.61671813349798	0.0045578530735462626	-240.804795343345	0.008113559103310965	-20.28200637440942	0.0010152284263959391	-36.800000000000004	0.45787126099706743
-240.55271792869644	9.803921568627452e-05	-240.74079513854343	0.006572490044981933	-20.250006323210894	0.0020304568527918783	-36.768	0.42722609970674486
-240.48871772389674	0.001584643834972937	-240.67679493374376	0.008113559103310965	-20.218006272010502	0.0015228426395939086	-36.736000000000004	0.40537859237536655
-240.42471751909517	9.803921568627452e-05	-240.6127947289422	0.010887483408303223	-20.186006220810114	0.0010152284263959391	-36.70400000000001	0.3788390029325513
-240.36071731429362	0.0030712484542595995	-240.54879452414252	0.007497131479979353	-20.154006169609723	0.0020304568527918783	-36.672000000000004	0.3734137829912023
-240.29671710949393	0.001584643834972937	-240.48479431934095	0.007805345291645159	-20.122006118409335	0.0005076142131979696	-36.64	0.34218211143695015
-240.23271690469235	0.0030712484542595995	-240.42079411453938	0.00842177291497677	-20.090006067208943	0.0005076142131979696	-36.608000000000004	0.33045190615835773
-240.16871669989266	0.001584643834972937	-240.3567939097397	0.008729986726642578	-20.058006016010417	0.0010152284263959391	-36.57600000000001	0.324733431085044
-240.1047164950911	9.803921568627452e-05	-240.29279370493813	0.011503911031634834	-20.026005964810025	0.0010152284263959391	-36.544000000000004	0.29804721407624635
-240.0407162902914	0.001584643834972937	-240.2287935001384	0.009654628161639997	-19.994005913609637	0.0010152284263959391	-36.512	0.28734340175953077
-239.97671608548984	0.006044457692832925	-240.1647932953369	0.012120338654966447	-19.962005862409246	0.0010152284263959391	-36.480000000000004	0.26725542521994133
-239.91271588069014	0.007531062312119587	-240.10079309053717	0.011503911031634834	-19.930005811208858	0.0025380710659898475	-36.44800000000001	0.2540589442815249
-239.8487156758886	0.0030712484542595995	-240.03679288573565	0.011195697219969028	-19.898005760008466	0.0010152284263959391	-36.416000000000004	0.24188885630498533
-239.7847154710889	0.006044457692832925	-239.97279268093592	0.011812124843300641	-19.86600570880994	0.0005076142131979696	-36.38400000000001	0.22942551319648094
-239.72071526628733	0.001584643834972937	-239.90879247613435	0.013661407713295479	-19.83400565760955	0.0025380710659898475	-36.352000000000004	0.2194548387096774
-239.65671506148763	0.0030712484542595995	-239.84479227133468	0.013661407713295479	-19.80200560640916	0.0010152284263959391	-36.32000000000001	0.2125633431085044
-239.5927148566861	0.006044457692832925	-239.7807920665331	0.01612711820662193	-19.77000555520877	0.0020304568527918783	-36.28800000000001	0.20625835777126098
-239.5287146518864	0.0045578530735462626	-239.71679186173344	0.013044980089963866	-19.73800550400838	0.0005076142131979696	-36.25600000000001	0.19526129032258063
-239.46471444708482	0.007531062312119587	-239.65279165693187	0.00934641434997419	-19.70600545280799	0.0005076142131979696	-36.224000000000004	0.17781260997067447
-239.40071424228512	0.006044457692832925	-239.58879145213214	0.013969621524961286	-19.674005401609463	0.0005076142131979696	-36.19200000000001	0.176199706744868
-239.33671403748357	0.011990876169979575	-239.52479124733063	0.017359973453285157	-19.642005350409075	0.0	-36.16000000000001	0.16534926686217008
-239.27271383268388	0.011990876169979575	-239.4607910425309	0.016743545829953542	-19.610005299208684	0.0005076142131979696	-36.12800000000001	0.16358973607038121
-239.20871362788233	0.00901766693140625	-239.39679083772933	0.020750325381609026	-19.578005248008292	0.0005076142131979696	-36.096000000000004	0.13983607038123166
-239.1447134230826	0.01050427155069291	-239.33279063292966	0.017976401076616768	-19.546005196807904	0.0010152284263959391	-36.06400000000001	0.14687419354838707
-239.08071321828106	0.013477480789266236	-239.26879042812809	0.021674966816606446	-19.514005145607513	0.0005076142131979696	-36.03200000000001	0.14027595307917887
-239.01671301348136	0.006044457692832925	-239.20479022332842	0.022291394439938057	-19.482005094408986	0.0010152284263959391	-36.00000000000001	0.1317715542521994
-238.95271280867982	0.014964085408552898	-239.14079001852684	0.02629817399159354	-19.4500050432086	0.0	-35.968	0.11505601173020528
-238.88871260388012	0.007531062312119587	-239.07678981372712	0.028455670673254184	-19.418004992008207	0.0010152284263959391	-35.93600000000001	0.1187217008797654
-238.82471239907855	0.01050427155069291	-239.01278960892557	0.03246245022490967	-19.38600494080782	0.0010152284263959391	-35.90400000000001	0.11505601173020528
-238.76071219427885	0.019423899266412886	-238.94878940412588	0.02968852591991741	-19.354004889607427	0.0010152284263959391	-35.87200000000001	0.10669824046920821
-238.6967119894773	0.023883713124272874	-238.8847891993243	0.02968852591991741	-19.322004838407036	0.0015228426395939086	-35.84	0.10493870967741936
-238.6327117846776	0.026856922362846196	-238.82078899452463	0.03523637452990193	-19.29000478720851	0.0010152284263959391	-35.80800000000001	0.09731407624633431
-238.56871157987604	0.01645069002783956	-238.75678878972303	0.03831851264655999	-19.25800473600812	0.0	-35.77600000000001	0.09335513196480939
-238.50471137507634	0.03577655007856618	-238.69278858492336	0.039551367893223215	-19.22600468480773	0.0005076142131979696	-35.74400000000001	0.08573049853372434
-238.4407111702748	0.026856922362846196	-238.6287883801218	0.0484895684315316	-19.194004633607342	0.0015228426395939086	-35.712	0.07707947214076247
-238.3767109654751	0.04172296855571282	-238.5647881753221	0.050030637489860634	-19.16200458240695	0.0005076142131979696	-35.68000000000001	0.08030527859237536
-238.31271076067353	0.04320957317499949	-238.50078797052055	0.0534209894181845	-19.130004531206563	0.0010152284263959391	-35.64800000000001	0.07370703812316716
-238.24871055587383	0.046182782413572813	-238.43678776572082	0.05187992035985547	-19.098004480008033	0.0020304568527918783	-35.61600000000001	0.0718008797653959
-238.18471035107228	0.06550864246429942	-238.37278756091925	0.061742762333161276	-19.066004428807645	0.0005076142131979696	-35.584	0.06828181818181818
-238.12071014627068	0.046182782413572813	-238.30878735611773	0.06698239713147998	-19.034004377607253	0.0005076142131979696	-35.55200000000001	0.06461612903225807
-238.056709941471	0.06848185170287274	-238.244787151318	0.0777698805397832	-19.002004326406865	0.0010152284263959391	-35.52000000000001	0.06505601173020528
-237.99270973666944	0.07591487479930606	-238.1807869465165	0.08455058439643094	-18.970004275206474	0.0	-35.48800000000001	0.0561117302052786
-237.92870953186974	0.0863211071343127	-238.11678674171677	0.09502985399306836	-18.938004224006086	0.0005076142131979696	-35.456	0.057578005865102644
-237.86470932706817	0.07888808403787939	-238.0527865369152	0.10427626834304256	-18.906004172807556	0.0010152284263959391	-35.42400000000001	0.054792082111436956
-237.80070912226847	0.08334789789573938	-237.98878633211552	0.11198161363468771	-18.874004121607168	0.0025380710659898475	-35.39200000000001	0.05039325513196481
-237.73670891746693	0.08186129327645271	-237.92478612731395	0.12184445560799352	-18.842004070406777	0.0005076142131979696	-35.36000000000001	0.0467275659824047
-237.67270871266723	0.11010678104289931	-237.86078592251428	0.13417300807462576	-18.81000401920639	0.0010152284263959391	-35.328	0.04496803519061584
-237.60870850786569	0.09970054870789266	-237.7967857177127	0.15913832681955606	-18.778003968005997	0.0010152284263959391	-35.29600000000001	0.04452815249266862
-237.54470830306596	0.13389245495148588	-237.73278551291298	0.16499438924120638	-18.74600391680561	0.0020304568527918783	-35.26400000000001	0.044234897360703816
-237.48070809826442	0.13835226880934587	-237.66878530811147	0.18502828699948382	-18.71400386560708	0.0010152284263959391	-35.232000000000006	0.03661026392961877
-237.41670789346472	0.1680843611950791	-237.60478510331174	0.19026792179780253	-18.68200381440669	0.0005076142131979696	-35.2	0.039542815249266866
-237.35270768866317	0.17105757043365244	-237.54078489851017	0.22694536538603347	-18.6500037632063	0.0005076142131979696	-35.168000000000006	0.034264222873900296
-237.28870748386348	0.22754854596654564	-237.4767846937105	0.2522188979426296	-18.618003712005912	0.0015228426395939086	-35.13600000000001	0.035877126099706745
-237.2247072790619	0.24538780139798558	-237.41278448890893	0.2657803056559251	-18.58600366080552	0.0	-35.104000000000006	0.030598533724340175
-237.1607070742622	0.2557940337329922	-237.34878428410926	0.30338239067915346	-18.554003609605132	0.0005076142131979696	-35.072	0.029278885630498533
-237.09670686946066	0.2513342198751322	-237.28478407930768	0.32526557130742567	-18.522003558406606	0.0	-35.040000000000006	0.031771554252199415
-237.03270666466096	0.29444575383444543	-237.22078387450796	0.3588608767789986	-18.490003507206215	0.0020304568527918783	-35.00800000000001	0.02913225806451613
-236.9687064598594	0.34201710165161864	-237.15678366970644	0.40416830709387214	-18.458003456005823	0.0015228426395939086	-34.976000000000006	0.026639589442815248
-236.9047062550597	0.34201710165161864	-237.09278346490672	0.4516332340904063	-18.426003404805435	0.0	-34.944	0.030305278592375366
-236.84070605025815	0.41783393723523843	-237.02878326010514	0.4772149804586682	-18.394003353605044	0.0	-34.912000000000006	0.025759824046920822
-236.77670584545845	0.4535124480981183	-236.96478305530547	0.534850963240174	-18.362003302404656	0.0	-34.88000000000001	0.025173313782991202
-236.71270564065688	0.5218962605853048	-236.9007828505039	0.6060483537349753	-18.33000325120613	0.0020304568527918783	-34.848000000000006	0.02326715542521994
-236.64870543585718	0.5486551437324647	-236.83678264570423	0.6636843365164811	-18.298003200005738	0.0005076142131979696	-34.816	0.02004134897360704
-236.58470523105564	0.578387236118198	-236.77278244090266	0.7244024574146449	-18.26600314880535	0.0	-34.784000000000006	0.019308211143695013
-236.52070502625594	0.6527174670825311	-236.70878223610293	0.800839482707765	-18.23400309760496	0.0	-34.75200000000001	0.01974809384164223
-236.45670482145437	0.7924583012954773	-236.64478203130142	0.8726533008258978	-18.202003046404567	0.0005076142131979696	-34.720000000000006	0.020334604105571846
-236.39270461665467	0.8132707659654906	-236.5807818265017	0.9379946288990487	-18.17000299520418	0.0015228426395939086	-34.688	0.017841935483870967
-236.32870441185312	0.926252717031277	-236.51678162170012	0.9657338719489713	-18.138002944005652	0.0	-34.656000000000006	0.017255425219941348
-236.26470420705343	0.9321991355084236	-236.45278141690045	1.0014866741022048	-18.10600289280526	0.0005076142131979696	-34.62400000000001	0.015349266862170087
-236.20070400225185	0.9321991355084236	-236.38878121209888	0.9595695957156551	-18.074002841604873	0.0005076142131979696	-34.592000000000006	0.016668914956011728
-236.13670379745216	0.921792903173417	-236.3247810072992	0.9105635996607919	-18.04200279040448	0.0	-34.56	0.01227008797653959
-236.0727035926506	0.8608421137826637	-236.26078080249764	0.7919012821694565	-18.010002739204094	0.0005076142131979696	-34.528000000000006	0.01417624633431085
-236.00870338784904	0.8221903936812106	-236.19678059769797	0.7213203192979869	-17.978002688003702	0.0005076142131979696	-34.49600000000001	0.013296480938416422
-235.94470318304934	0.8132707659654906	-236.1327803928964	0.6744718199247843	-17.946002636805176	0.0	-34.464000000000006	0.01388299120234604
-235.8807029782478	0.7077218379961375	-236.06878018809482	0.6048154984883121	-17.914002585604784	0.0010152284263959391	-34.432	0.011830205278592375
-235.8167027734481	0.5635211899253314	-236.00477998329515	0.5662887720300863	-17.882002534404396	0.0015228426395939086	-34.400000000000006	0.011830205278592375
-235.75270256864655	0.5189230513467314	-235.94077977849355	0.512659568800236	-17.850002483204005	0.0005076142131979696	-34.36800000000001	0.01007067448680352
-235.68870236384683	0.4386464019052517	-235.87677957369385	0.44115396449376887	-17.818002432003617	0.0	-34.336000000000006	0.007578005865102639
-235.62470215904528	0.44013300652453835	-235.8127793688923	0.43529790207211855	-17.786002380803225	0.0015228426395939086	-34.30400000000001	0.010363929618768327
-235.5607019542456	0.3940482633266518	-235.7487791640926	0.37303871211562567	-17.7540023296047	0.0	-34.272000000000006	0.00919090909090909
-235.49670174944404	0.3999946818037985	-235.684778959291	0.3705730016222992	-17.722002278404307	0.0020304568527918783	-34.24000000000001	0.00728475073313783
-235.43270154464435	0.31228500926588537	-235.62077875449134	0.31447808789912246	-17.69000222720392	0.0005076142131979696	-34.208000000000006	0.00728475073313783
-235.36870133984277	0.28255291688015216	-235.55677854968977	0.2796499271808864	-17.658002176003528	0.0005076142131979696	-34.17600000000001	0.009630791788856305
-235.30470113504308	0.24241459215941225	-235.4927783448901	0.2867388448491999	-17.62600212480314	0.0010152284263959391	-34.144000000000005	0.010217302052785922
-235.24070093024153	0.26620026606799885	-235.42877814008853	0.22047287534105153	-17.59400207360275	0.0015228426395939086	-34.11200000000001	0.00479208211143695
-235.17670072544183	0.2528208244944189	-235.3647779352888	0.21523324054273282	-17.562002022404222	0.0005076142131979696	-34.080000000000005	0.00787126099706745
-235.11270052064026	0.1680843611950791	-235.30077773048728	0.18040507982449672	-17.53000197120383	0.0015228426395939086	-34.04800000000001	0.006991495601173021
-235.04870031584056	0.13983887342863255	-235.23677752568756	0.1699258102278593	-17.498001920003443	0.0010152284263959391	-34.016000000000005	0.005378592375366569
-234.984700111039	0.14875850114435252	-235.17277732088598	0.1566726163262296	-17.46600186880305	0.0005076142131979696	-33.98400000000001	0.006551612903225807
-234.92069990623932	0.16659775657579246	-235.10877711608632	0.14773441578792124	-17.434001817602663	0.0010152284263959391	-33.952000000000005	0.00508533724340176
-234.85669970143772	0.10564696718503931	-235.04477691128474	0.1320155113929651	-17.40200176640227	0.0015228426395939086	-33.92000000000001	0.0068448680351906165
-234.79269949663805	0.098213944088606	-234.98077670648507	0.12985801471130445	-17.370001715201884	0.0005076142131979696	-33.888000000000005	0.006258357771260998
-234.72869929183648	0.09375413023074601	-234.9167765016835	0.1110569721996903	-17.338001664003354	0.0005076142131979696	-33.85600000000001	0.006991495601173021
-234.66469908703678	0.09375413023074601	-234.85277629688377	0.1064337650247032	-17.306001612802966	0.0015228426395939086	-33.824000000000005	0.0037656891495601173
-234.6006988822352	0.0863211071343127	-234.78877609208226	0.10119413022638449	-17.274001561602574	0.0005076142131979696	-33.79200000000001	0.005525219941348974
-234.5366986774355	0.06699524708358608	-234.72477588728253	0.08609165345475998	-17.242001510402186	0.0	-33.760000000000005	0.0043521994134897365
-234.47269847263397	0.052129200890719464	-234.66077568248102	0.07715345291645159	-17.210001459201795	0.0010152284263959391	-33.72800000000001	0.00508533724340176
-234.40869826783427	0.05361580551000612	-234.5967754776813	0.07499595623479095	-17.178001408001407	0.0005076142131979696	-33.696000000000005	0.004938709677419355
-234.3446980630327	0.0506425962714328	-234.53277527287972	0.06944810762480644	-17.14600135680288	0.0015228426395939086	-33.66400000000001	0.0044988269794721415
-234.280697858233	0.04023636393642616	-234.46877506808005	0.05619491372317676	-17.11400130560249	0.0005076142131979696	-33.632000000000005	0.0031791788856304986
-234.21669765343145	0.04915599165214614	-234.40477486327848	0.05557848609984515	-17.082001254402098	0.0015228426395939086	-33.60000000000001	0.004205571847507332
-234.15269744863176	0.059562223987152774	-234.3407746584788	0.05496205847651354	-17.05000120320171	0.0005076142131979696	-33.568000000000005	0.004205571847507332
-234.08869724383018	0.032803340839992846	-234.27677445367723	0.05372920322985031	-17.018001152001318	0.0	-33.53600000000001	0.004205571847507332
-234.02469703903049	0.03577655007856618	-234.2127742488775	0.04509921650320773	-16.98600110080093	0.0015228426395939086	-33.504000000000005	0.003912316715542522
-233.96069683422894	0.023883713124272874	-234.148774044076	0.043249933633212896	-16.954001049602404	0.0015228426395939086	-33.47200000000001	0.0027392961876832843
-233.89669662942924	0.032803340839992846	-234.08477383927627	0.03585280215323354	-16.922000998402012	0.0015228426395939086	-33.440000000000005	0.002885923753665689
-233.8326964246277	0.02091050388569955	-234.0207736344747	0.03307887784824128	-16.890000947201624	0.0020304568527918783	-33.40800000000001	0.003472434017595308
-233.76869621982613	0.017937294647126224	-233.95677342967318	0.029996739731583216	-16.858000896001233	0.0005076142131979696	-33.376000000000005	0.0036190615835777124
-233.70469601502643	0.013477480789266236	-233.89277322487345	0.027839243049922573	-16.82600084480084	0.0015228426395939086	-33.34400000000001	0.0030325513196480937
-233.64069581022488	0.014964085408552898	-233.82877302007188	0.026914601614925152	-16.794000793600453	0.0010152284263959391	-33.312000000000005	0.0036190615835777124
-233.5766956054252	0.01645069002783956	-233.7647728152722	0.024140677309932895	-16.762000742401927	0.004568527918781726	-33.28000000000001	0.0027392961876832843
-233.5126954006236	0.01645069002783956	-233.70077261047064	0.02105853919327483	-16.730000691201536	0.0010152284263959391	-33.248000000000005	0.00259266862170088
-233.44869519582392	0.01050427155069291	-233.63677240567097	0.017359973453285157	-16.698000640001148	0.0025380710659898475	-33.21600000000001	0.0021527859237536655
-233.38469499102237	0.022397108504986208	-233.5727722008694	0.018284614888282574	-16.666000588800756	0.0010152284263959391	-33.184000000000005	0.001566275659824047
-233.32069478622267	0.013477480789266236	-233.50877199606967	0.014277835336627092	-16.634000537600368	0.0015228426395939086	-33.15200000000001	0.001566275659824047
-233.2566945814211	0.00901766693140625	-233.44477179126815	0.014586049148292899	-16.602000486399977	0.003045685279187817	-33.120000000000005	0.00259266862170088
-233.1926943766214	0.007531062312119587	-233.38077158646843	0.014894262959958705	-16.57000043520145	0.0010152284263959391	-33.08800000000001	0.002006158357771261
-233.12869417181986	0.006044457692832925	-233.31677138166685	0.01273676627829806	-16.53800038400106	0.0015228426395939086	-33.056000000000004	0.0021527859237536655
-233.06469396702016	0.011990876169979575	-233.25277117686718	0.012428552466632254	-16.50600033280067	0.0025380710659898475	-33.02400000000001	0.0022994134897360704
-233.0006937622186	0.006044457692832925	-233.1887709720656	0.012428552466632254	-16.47400028160028	0.003045685279187817	-32.992000000000004	0.0018595307917888563
-232.9366935574189	0.007531062312119587	-233.12477076726594	0.008729986726642578	-16.44200023039989	0.0020304568527918783	-32.96000000000001	0.0022994134897360704
-232.87269335261735	0.001584643834972937	-233.06077056246437	0.01027105578497161	-16.4100001791995	0.0010152284263959391	-32.928000000000004	0.0031791788856304986
-232.80869314781765	0.0030712484542595995	-232.99677035766464	0.007805345291645159	-16.378000128000973	0.0015228426395939086	-32.89600000000001	0.002006158357771261
-232.74469294301608	0.006044457692832925	-232.9327701528631	0.00688070385664774	-16.346000076800582	0.0020304568527918783	-32.864000000000004	0.0018595307917888563
-232.68069273821638	0.001584643834972937	-232.8687699480634	0.006264276233316128	-16.314000025600194	0.0015228426395939086	-32.83200000000001	0.0014196480938416423
-232.61669253341483	0.0030712484542595995	-232.80476974326186	0.005339634798318708	-16.281999974399803	0.003553299492385787	-32.800000000000004	0.002006158357771261
-232.55269232861514	0.001584643834972937	-232.74076953846216	0.005031420986652902	-16.249999923199415	0.003553299492385787	-32.76800000000001	0.002006158357771261
-232.48869212381356	0.0030712484542595995	-232.67676933366056	0.0031821381166580636	-16.217999871999023	0.005583756345177665	-32.736000000000004	0.001566275659824047
-232.42469191901387	0.00901766693140625	-232.6127691288609	0.00842177291497677	-16.185999820800497	0.005076142131979695	-32.70400000000001	0.0012730205278592376
-232.36069171421232	0.006044457692832925	-232.54876892405932	0.003798565739989676	-16.153999769600105	0.0015228426395939086	-32.672000000000004	0.001566275659824047
-232.29669150941263	0.0030712484542595995	-232.48476871925965	0.002873924304992257	-16.121999718399717	0.0025380710659898475	-32.64000000000001	0.001566275659824047
-232.23269130461108	0.006044457692832925	-232.42076851445808	0.005339634798318708	-16.089999667199326	0.0040609137055837565	-32.608000000000004	0.0018595307917888563
-232.16869109981135	9.803921568627452e-05	-232.35676830965835	0.003798565739989676	-16.057999615998938	0.0040609137055837565	-32.57600000000001	0.0014196480938416423
-232.1046908950098	0.006044457692832925	-232.29276810485683	0.0034903519283238696	-16.025999564798546	0.005076142131979695	-32.544000000000004	0.0006865102639296188
-232.0406906902101	0.0030712484542595995	-232.2287679000571	0.001641069058329032	-15.99399951360002	0.004568527918781726	-32.51200000000001	0.0011263929618768329
-231.97669048540854	9.803921568627452e-05	-232.16476769525553	0.0025657104933264506	-15.961999462399628	0.005583756345177665	-32.480000000000004	0.0008331378299120235
-231.91269028060887	0.0045578530735462626	-232.10076749045587	0.001641069058329032	-15.92999941119924	0.003553299492385787	-32.44800000000001	0.0012730205278592376
-231.84869007580727	9.803921568627452e-05	-232.0367672856543	0.0025657104933264506	-15.89799935999885	0.003553299492385787	-32.416000000000004	0.0009797653958944282
-231.7846898710076	9.803921568627452e-05	-231.97276708085462	0.002873924304992257	-15.865999308798461	0.005076142131979695	-32.38400000000001	0.0017129032258064517
-231.72068966620603	0.001584643834972937	-231.90876687605305	0.0022574966816606445	-15.833999257598071	0.005583756345177665	-32.352000000000004	0.001566275659824047
-231.65668946140633	0.0030712484542595995	-231.84476667125332	0.0022574966816606445	-15.801999206399543	0.005076142131979695	-32.32000000000001	0.0012730205278592376
-231.59268925660476	0.001584643834972937	-231.7807664664518	0.0010246414349974191	-15.769999155199153	0.006598984771573604	-32.288000000000004	0.0005398826979472141
-231.5286890518032	0.0030712484542595995	-231.71676626165024	0.0031821381166580636	-15.737999103998764	0.007106598984771574	-32.25600000000001	0.0011263929618768329
-231.46468884700352	0.001584643834972937	-231.6527660568505	0.001641069058329032	-15.705999052798374	0.006091370558375634	-32.224000000000004	0.0011263929618768329
-231.40068864220194	9.803921568627452e-05	-231.588765852049	0.0013328552466632254	-15.673999001597984	0.0040609137055837565	-32.19200000000001	0.0006865102639296188
-231.33668843740224	9.803921568627452e-05	-231.52476564724927	0.0022574966816606445	-15.641998950397594	0.01065989847715736	-32.160000000000004	0.0009797653958944282
-231.2726882326007	9.803921568627452e-05	-231.4607654424477	0.002873924304992257	-15.609998899199066	0.007614213197969543	-32.12800000000001	0.0014196480938416423
-231.208688027801	0.001584643834972937	-231.39676523764803	0.0019492828699948382	-15.577998847998677	0.012182741116751269	-32.096000000000004	0.0006865102639296188
-231.14468782299943	9.803921568627452e-05	-231.33276503284645	0.0019492828699948382	-15.545998796798287	0.013197969543147208	-32.06400000000001	0.0006865102639296188
-231.08068761819973	9.803921568627452e-05	-231.26876482804678	0.002873924304992257	-15.513998745597897	0.008629441624365483	-32.032000000000004	0.0011263929618768329
-231.0166874133982	0.001584643834972937	-231.2047646232452	0.0019492828699948382	-15.481998694397507	0.008629441624365483	-32.00000000000001	0.0008331378299120235
-230.9526872085985	9.803921568627452e-05	-231.14076441844549	0.0025657104933264506	-15.449998643197118	0.014213197969543147	-31.968000000000004	0.0005398826979472141
-230.88868700379692	9.803921568627452e-05	-231.07676421364397	0.0019492828699948382	-15.41799859199859	0.011675126903553299	-31.936000000000007	0.0012730205278592376
-230.82468679899722	9.803921568627452e-05	-231.01276400884424	0.0034903519283238696	-15.3859985407982	0.013197969543147208	-31.904000000000003	0.0008331378299120235
-230.76068659419568	9.803921568627452e-05	-230.94876380404273	0.0025657104933264506	-15.35399848959781	0.01116751269035533	-31.872000000000007	0.001566275659824047
-230.69668638939598	9.803921568627452e-05	-230.884763599243	0.002873924304992257	-15.32199843839742	0.015736040609137057	-31.840000000000003	0.0012730205278592376
-230.6326861845944	0.001584643834972937	-230.82076339444143	0.003798565739989676	-15.28999838719703	0.015228426395939087	-31.808000000000007	0.0008331378299120235
-230.5686859797947	9.803921568627452e-05	-230.75676318964176	0.004106779551655483	-15.257998335996641	0.012690355329949238	-31.776000000000003	0.0006865102639296188
-230.50468577499316	9.803921568627452e-05	-230.6927629848402	0.003798565739989676	-15.225998284798113	0.016243654822335026	-31.744000000000007	0.0003932551319648094
-230.44068557019347	9.803921568627452e-05	-230.6287627800405	0.005339634798318708	-15.193998233597723	0.02030456852791878	-31.712000000000003	0.0005398826979472141
-230.37668536539192	0.001584643834972937	-230.56476257523894	0.0034903519283238696	-15.161998182397333	0.017766497461928935	-31.680000000000007	0.0012730205278592376
-230.3126851605922	9.803921568627452e-05	-230.50076237043925	0.0025657104933264506	-15.129998131196944	0.017766497461928935	-31.648000000000003	0.0014196480938416423
-230.24868495579065	9.803921568627452e-05	-230.43676216563767	0.0034903519283238696	-15.097998079996554	0.01979695431472081	-31.616000000000007	0.0012730205278592376
-230.18468475099095	0.001584643834972937	-230.37276196083798	0.0034903519283238696	-15.065998028796164	0.017766497461928935	-31.584000000000003	0.0005398826979472141
-230.1206845461894	9.803921568627452e-05	-230.30876175603643	0.003798565739989676	-15.033997977597638	0.017766497461928935	-31.552000000000007	0.0014196480938416423
-230.0566843413897	0.0030712484542595995	-230.24476155123673	0.004106779551655483	-15.001997926397248	0.018274111675126905	-31.520000000000003	0.0014196480938416423
-229.99268413658814	0.001584643834972937	-230.18076134643516	0.00441499336332129	-14.969997875196857	0.02030456852791878	-31.488000000000007	0.0006865102639296188
-229.92868393178844	0.0045578530735462626	-230.11676114163546	0.004106779551655483	-14.937997823996467	0.024873096446700507	-31.456000000000003	0.0006865102639296188
-229.8646837269869	9.803921568627452e-05	-230.05276093683392	0.004106779551655483	-14.905997772796077	0.024873096446700507	-31.424000000000007	0.0009797653958944282
-229.8006835221872	9.803921568627452e-05	-229.98876073203422	0.008113559103310965	-14.873997721595687	0.029949238578680204	-31.392000000000003	0.0006865102639296188
-229.73668331738563	9.803921568627452e-05	-229.92476052723265	0.007805345291645159	-14.841997670397161	0.027918781725888325	-31.360000000000007	0.0009797653958944282
-229.67268311258593	9.803921568627452e-05	-229.86076032243295	0.006264276233316128	-14.809997619196771	0.029441624365482234	-31.328000000000003	0.0005398826979472141
-229.60868290778438	9.803921568627452e-05	-229.7967601176314	0.00441499336332129	-14.777997567996382	0.026903553299492386	-31.296000000000006	0.0008331378299120235
-229.5446827029847	9.803921568627452e-05	-229.7327599128317	0.005647848609984515	-14.745997516795992	0.028934010152284265	-31.264000000000003	0.0003932551319648094
-229.4806824981831	9.803921568627452e-05	-229.66875970803014	0.007188917668313546	-14.7139974655956	0.030456852791878174	-31.232000000000006	0.0001
-229.41668229338157	0.006044457692832925	-229.60475950323044	0.00441499336332129	-14.68199741439521	0.03553299492385787	-31.200000000000003	0.0009797653958944282
-229.35268208858187	9.803921568627452e-05	-229.54075929842887	0.004723207174987095	-14.649997363196684	0.03451776649746193	-31.168000000000006	0.0002466275659824047
-229.2886818837803	9.803921568627452e-05	-229.47675909362732	0.00688070385664774	-14.617997311996294	0.03959390862944162	-31.136000000000003	0.0008331378299120235
-229.2246816789806	9.803921568627452e-05	-229.4127588888276	0.006264276233316128	-14.585997260795905	0.03807106598984772	-31.104000000000006	0.0009797653958944282
-229.16068147417906	9.803921568627452e-05	-229.34875868402605	0.006572490044981933	-14.553997209595515	0.03857868020304569	-31.072000000000003	0.0011263929618768329
-229.09668126937936	9.803921568627452e-05	-229.28475847922635	0.005031420986652902	-14.521997158395125	0.04568527918781726	-31.040000000000006	0.0005398826979472141
-229.0326810645778	9.803921568627452e-05	-229.2207582744248	0.009654628161639997	-14.489997107194736	0.04365482233502538	-31.008000000000003	0.0001
-228.9686808597781	0.001584643834972937	-229.1567580696251	0.007497131479979353	-14.457997055996207	0.05939086294416244	-30.976000000000006	0.0008331378299120235
-228.90468065497652	9.803921568627452e-05	-229.09275786482354	0.005647848609984515	-14.425997004795818	0.050253807106598984	-30.944000000000003	0.0009797653958944282
-228.84068045017685	9.803921568627452e-05	-229.02875766002384	0.005031420986652902	-14.393996953595428	0.06091370558375635	-30.912000000000006	0.0005398826979472141
-228.77668024537527	9.803921568627452e-05	-228.9647574552223	0.006572490044981933	-14.361996902395038	0.05989847715736041	-30.880000000000003	0.0005398826979472141
-228.71268004057558	9.803921568627452e-05	-228.9007572504226	0.00688070385664774	-14.329996851194648	0.05786802030456853	-30.848000000000006	0.0006865102639296188
-228.648679835774	0.001584643834972937	-228.83675704562103	0.008729986726642578	-14.297996799994259	0.05685279187817259	-30.816000000000003	0.0002466275659824047
-228.5846796309743	9.803921568627452e-05	-228.77275684082133	0.007497131479979353	-14.26599674879573	0.062436548223350256	-30.784000000000006	0.001566275659824047
-228.52067942617276	9.803921568627452e-05	-228.70875663601979	0.009654628161639997	-14.233996697595341	0.06548223350253807	-30.752000000000002	0.0006865102639296188
-228.45667922137307	0.001584643834972937	-228.6447564312201	0.007188917668313546	-14.201996646394951	0.06903553299492386	-30.720000000000006	0.0011263929618768329
-228.3926790165715	9.803921568627452e-05	-228.58075622641852	0.007188917668313546	-14.169996595194561	0.0715736040609137	-30.688000000000002	0.0011263929618768329
-228.3286788117718	9.803921568627452e-05	-228.51675602161882	0.006572490044981933	-14.137996543994172	0.07614213197969544	-30.656000000000006	0.0005398826979472141
-228.26467860697025	0.001584643834972937	-228.45275581681727	0.008729986726642578	-14.105996492793782	0.07461928934010152	-30.624000000000002	0.0014196480938416423
-228.20067840217055	9.803921568627452e-05	-228.38875561201758	0.009038200538308384	-14.073996441595256	0.07563451776649746	-30.592000000000006	0.0008331378299120235
-228.13667819736898	0.0030712484542595995	-228.324755407216	0.006572490044981933	-14.041996390394864	0.07817258883248732	-30.560000000000002	0.0006865102639296188
-228.07267799256928	0.001584643834972937	-228.2607552024163	0.005339634798318708	-14.009996339194474	0.10456852791878173	-30.528000000000006	0.0011263929618768329
-228.00867778776774	0.001584643834972937	-228.19675499761476	0.007805345291645159	-13.977996287994085	0.10355329949238579	-30.496000000000002	0.0012730205278592376
-227.94467758296804	0.0030712484542595995	-228.13275479281506	0.008113559103310965	-13.945996236793695	0.10710659898477157	-30.464000000000006	0.0006865102639296188
-227.88067737816647	0.0030712484542595995	-228.0687545880135	0.007805345291645159	-13.913996185593305	0.10609137055837563	-30.432000000000002	0.0009797653958944282
-227.81667717336677	9.803921568627452e-05	-228.0047543832138	0.00934641434997419	-13.881996134394779	0.11015228426395939	-30.400000000000006	0.0009797653958944282
-227.75267696856523	0.001584643834972937	-227.94075417841225	0.01027105578497161	-13.849996083194387	0.11979695431472082	-30.36800000000001	0.0012730205278592376
-227.68867676376553	0.0045578530735462626	-227.87675397361255	0.009654628161639997	-13.817996031994	0.132994923857868	-30.336000000000006	0.0008331378299120235
-227.62467655896396	0.0030712484542595995	-227.81275376881098	0.012120338654966447	-13.785995980793608	0.13705583756345177	-30.30400000000001	0.0005398826979472141
-227.56067635416426	0.001584643834972937	-227.74875356401128	0.012428552466632254	-13.753995929593218	0.14771573604060914	-30.272000000000006	0.0008331378299120235
-227.4966761493627	0.001584643834972937	-227.68475335920974	0.00934641434997419	-13.721995878392828	0.15634517766497463	-30.24000000000001	0.0003932551319648094
-227.43267594456302	0.007531062312119587	-227.62075315441004	0.00934641434997419	-13.689995827194302	0.15380710659898478	-30.208000000000006	0.0006865102639296188
-227.36867573976144	0.001584643834972937	-227.5567529496085	0.011195697219969028	-13.657995775993912	0.15634517766497463	-30.17600000000001	0.0014196480938416423
-227.30467553496175	0.001584643834972937	-227.49275274480877	0.011503911031634834	-13.625995724793523	0.17918781725888325	-30.144000000000005	0.0012730205278592376
-227.2406753301602	0.0030712484542595995	-227.42875254000722	0.014277835336627092	-13.593995673593131	0.18680203045685279	-30.11200000000001	0.0006865102639296188
-227.17667512535863	0.006044457692832925	-227.36475233520568	0.01027105578497161	-13.561995622392743	0.19695431472081218	-30.080000000000005	0.0009797653958944282
-227.11267492055893	0.0045578530735462626	-227.30075213040598	0.014586049148292899	-13.529995571192352	0.21725888324873097	-30.04800000000001	0.001566275659824047
-227.0486747157574	0.00901766693140625	-227.2367519256044	0.011812124843300641	-13.497995519991962	0.19796954314720813	-30.016000000000005	0.0009797653958944282
-226.9846745109577	0.01050427155069291	-227.1727517208047	0.013969621524961286	-13.465995468793436	0.2182741116751269	-29.98400000000001	0.0009797653958944282
-226.92067430615614	0.007531062312119587	-227.10875151600317	0.014277835336627092	-13.433995417593046	0.23756345177664975	-29.952000000000005	0.0014196480938416423
-226.85667410135642	0.00901766693140625	-227.04475131120347	0.017051759641619348	-13.401995366392656	0.2568527918781726	-29.92000000000001	0.0012730205278592376
-226.79267389655487	0.01645069002783956	-226.9807511064019	0.01859282869994838	-13.369995315192266	0.26040609137055837	-29.888000000000005	0.0009797653958944282
-226.72867369175518	0.006044457692832925	-226.9167509016022	0.021674966816606446	-13.337995263991875	0.27614213197969545	-29.85600000000001	0.0009797653958944282
-226.66467348695363	0.011990876169979575	-226.85275069680065	0.01520247677162451	-13.305995212791487	0.2934010152284264	-29.824000000000005	0.0011263929618768329
-226.60067328215393	0.013477480789266236	-226.78875049200096	0.025681746368261926	-13.273995161592959	0.3116751269035533	-29.79200000000001	0.0021527859237536655
-226.53667307735236	0.01645069002783956	-226.72475028719938	0.02290782206326967	-13.241995110392569	0.3248730964467005	-29.760000000000005	0.0011263929618768329
-226.47267287255266	0.019423899266412886	-226.6607500823997	0.02290782206326967	-13.20999505919218	0.34213197969543147	-29.72800000000001	0.0012730205278592376
-226.40867266775112	0.026856922362846196	-226.5967498775981	0.02968852591991741	-13.17799500799179	0.33401015228426395	-29.696000000000005	0.0006865102639296188
-226.34467246295142	0.011990876169979575	-226.53274967279845	0.03307887784824128	-13.1459949567914	0.3522842639593909	-29.66400000000001	0.0014196480938416423
-226.28067225814985	0.02091050388569955	-226.46874946799684	0.02876388448491999	-13.11399490559101	0.38629441624365485	-29.632000000000005	0.0008331378299120235
-226.21667205335015	0.02091050388569955	-226.40474926319717	0.046023857938205154	-13.081994854392482	0.39695431472081216	-29.60000000000001	0.0006865102639296188
-226.1526718485486	0.025370317743559537	-226.3407490583956	0.03307887784824128	-13.049994803192092	0.4197969543147208	-29.568000000000005	0.0014196480938416423
-226.0886716437489	0.022397108504986208	-226.2767488535959	0.0386267264582258	-13.017994751991703	0.44416243654822335	-29.53600000000001	0.0017129032258064517
-226.02467143894734	0.02091050388569955	-226.21274864879433	0.04633207174987096	-12.985994700791313	0.4730964467005076	-29.504000000000005	0.0018595307917888563
-225.96067123414764	0.03577655007856618	-226.14874844399463	0.052496347983187086	-12.953994649590923	0.49898477157360405	-29.47200000000001	0.0021527859237536655
-225.8966710293461	0.032803340839992846	-226.0847482391931	0.04818135461986579	-12.921994598390533	0.5461928934010152	-29.440000000000005	0.001566275659824047
-225.8326708245464	0.04320957317499949	-226.0207480343934	0.05187992035985547	-12.889994547192005	0.5756345177664974	-29.40800000000001	0.0011263929618768329
-225.76867061974482	0.0506425962714328	-225.95674782959182	0.06359204520315612	-12.857994495991615	0.5796954314720812	-29.376000000000005	0.0022994134897360704
-225.70467041494513	0.04766938703285948	-225.89274762479212	0.06081812089816386	-12.825994444791226	0.5868020304568528	-29.34400000000001	0.0018595307917888563
-225.64067021014355	0.0506425962714328	-225.82874741999058	0.07715345291645159	-12.793994393590836	0.6299492385786802	-29.312000000000005	0.001566275659824047
-225.57667000534389	0.06996845632215942	-225.76474721519088	0.0820848739031045	-12.761994342390446	0.6538071065989848	-29.28000000000001	0.0017129032258064517
-225.51266980054228	0.08483450251502603	-225.70074701038934	0.09811199210972643	-12.729994291190057	0.6791878172588832	-29.248000000000005	0.0018595307917888563
-225.44866959574262	0.0744282701800194	-225.63674680558964	0.09441342636973675	-12.69799423999153	0.7192893401015228	-29.216000000000008	0.0018595307917888563
-225.38466939094104	0.08929431637288601	-225.57274660078807	0.11074875838802449	-12.665994188791139	0.7898477157360406	-29.184000000000005	0.002446041055718475
-225.32066918614134	0.09226752561145936	-225.50874639598837	0.11290625506968513	-12.633994137590749	0.7807106598984772	-29.152000000000008	0.0018595307917888563
-225.25666898133977	0.09970054870789266	-225.44474619118682	0.12523480753631738	-12.60199408639036	0.8350253807106599	-29.120000000000005	0.0021527859237536655
-225.19266877654007	0.1249728272357659	-225.38074598638713	0.1468097743529238	-12.56999403518997	0.8771573604060914	-29.088000000000008	0.002446041055718475
-225.12866857173853	0.11605319952004595	-225.31674578158555	0.14958369865791607	-12.53799398398958	0.8812182741116751	-29.056000000000004	0.0021527859237536655
-225.06466836693698	0.15470491962149915	-225.25274557678586	0.1653026030528722	-12.505993932791053	0.9279187817258884	-29.024000000000008	0.00259266862170088
-225.0006681621373	0.15470491962149915	-225.1887453719843	0.20506218475776122	-12.473993881590662	0.9263959390862944	-28.992000000000004	0.002006158357771261
-224.93666795733571	0.1651111519565058	-225.12474516718274	0.22293858583437798	-12.441993830390274	0.9878172588832488	-28.960000000000008	0.0027392961876832843
-224.87266775253602	0.18741022124580575	-225.06074496238304	0.23187678637268638	-12.409993779189882	0.9522842639593908	-28.928000000000004	0.004058944281524927
-224.80866754773447	0.23349496444369228	-224.9967447575815	0.25869138798761154	-12.377993727989493	0.9781725888324873	-28.896000000000008	0.002446041055718475
-224.74466734293478	0.23498156906297893	-224.9327445527818	0.26362280897426443	-12.345993676789103	0.9375634517766498	-28.864000000000004	0.0027392961876832843
-224.6806671381332	0.2394413829208389	-224.86874434798023	0.31940950888577535	-12.313993625590577	0.9081218274111675	-28.832000000000008	0.0031791788856304986
-224.6166669333335	0.2974189630730188	-224.80474414318053	0.34098447570238183	-12.281993574390187	0.8791878172588833	-28.800000000000004	0.0030325513196480937
-224.55266672853196	0.35836975246377195	-224.74074393837898	0.388449402698916	-12.249993523189797	0.898984771573604	-28.768000000000008	0.003472434017595308
-224.48866652373226	0.3568831478444852	-224.6767437335793	0.425126846287147	-12.217993471989406	0.8060913705583757	-28.736000000000004	0.0044988269794721415
-224.4246663189307	0.4029678910423718	-224.6127435287777	0.48337925669198434	-12.185993420789016	0.8253807106598985	-28.704000000000008	0.003912316715542522
-224.360666114131	0.4862177497224249	-224.54874332397802	0.5108102859302411	-12.153993369588626	0.7309644670050761	-28.672000000000004	0.005818475073313783
-224.29666590932945	0.5144632374888715	-224.48474311917647	0.5761516140033921	-12.1219933183901	0.7187817258883249	-28.640000000000008	0.005378592375366569
-224.23266570452975	0.5456819344938914	-224.42074291437677	0.6344040244082295	-12.08999326718971	0.6898477157360406	-28.608000000000004	0.003912316715542522
-224.16866549972818	0.5813604453567713	-224.3567427095752	0.6877250138264139	-12.05799321598932	0.6741116751269035	-28.576000000000008	0.005818475073313783
-224.10466529492848	0.6913691871839843	-224.2927425047755	0.7660113219895288	-12.025993164788929	0.601015228426396	-28.544000000000004	0.005525219941348974
-224.04066509012694	0.6898825825646976	-224.22874229997396	0.8615576036059288	-11.993993113588541	0.6142131979695431	-28.512000000000008	0.0037656891495601173
-223.97666488532724	0.8355698352547906	-224.16474209517426	0.9191935863874345	-11.96199306238815	0.583756345177665	-28.480000000000004	0.005231964809384164
-223.91266468052567	0.9336857401277103	-224.10074189037272	0.9460081880023598	-11.929993011189623	0.5446700507614213	-28.448000000000008	0.006551612903225807
-223.84866447572597	0.9738240648484502	-224.036741685573	1.0036441707838655	-11.897992959989232	0.5304568527918782	-28.416000000000004	0.005671847507331379
-223.78466427092442	0.9649044371327302	-223.97274148077145	0.9854595558955829	-11.865992908788844	0.5	-28.384000000000007	0.006404985337243402
-223.72066406612473	0.9455785770820035	-223.90874127597175	0.9383028427107145	-11.833992857588454	0.4563451776649746	-28.352000000000004	0.008017888563049852
-223.65666386132315	0.8965206246455437	-223.8447410711702	0.8618658174175946	-11.801992806388064	0.4350253807106599	-28.320000000000007	0.0068448680351906165
-223.59266365652346	0.7686726273868908	-223.7807408663705	0.7804973711378217	-11.769992755187674	0.4233502538071066	-28.288000000000004	0.0071381231671554255
-223.5286634517219	0.8073243474883439	-223.71674066156893	0.6778621718531082	-11.737992703989146	0.38426395939086294	-28.256000000000007	0.007431378299120235
-223.4646632469222	0.7181280703311442	-223.65274045676924	0.6528968531081779	-11.705992652788757	0.37766497461928933	-28.224000000000004	0.007578005865102639
-223.40066304212067	0.6437978393668111	-223.5887402519677	0.5838569592950372	-11.673992601588367	0.3771573604060914	-28.192000000000007	0.008311143695014662
-223.33666283732094	0.538248911397458	-223.524740047168	0.5326934665585134	-11.641992550387977	0.32944162436548224	-28.160000000000004	0.010510557184750732
-223.2726626325194	0.4787847266259916	-223.46073984236642	0.47197534566034954	-11.609992499187587	0.3385786802030457	-28.128000000000007	0.008604398826979472
-223.2086624277197	0.4520258434788317	-223.39673963756672	0.43005826727379987	-11.577992447987198	0.3050761421319797	-28.096000000000004	0.010950439882697947
-223.14466222291816	0.3955348679459385	-223.33273943276515	0.407558659022196	-11.54599239678867	0.2893401015228426	-28.064000000000007	0.010510557184750732
-223.08066201811846	0.3539099386059119	-223.26873922796548	0.3449912552540373	-11.51399234558828	0.2883248730964467	-28.032000000000004	0.010803812316715542
-223.0166618133169	0.3241778462201787	-223.20473902316388	0.3157109431457857	-11.48199229438789	0.28375634517766496	-28.000000000000007	0.010803812316715542
-222.9526616085172	0.28403952149943884	-223.1407388183642	0.29937561112749794	-11.4499922431875	0.2654822335025381	-27.968000000000004	0.011536950146627565
-222.88866140371564	0.2959323584537321	-223.07673861356264	0.2614653122926038	-11.41799219198711	0.23451776649746192	-27.936000000000007	0.013296480938416422
-222.82466119891407	0.2364681736822656	-223.01273840876107	0.24759569076764248	-11.385992140786719	0.24619289340101522	-27.904000000000003	0.01139032258064516
-222.76066099411437	0.23498156906297893	-222.94873820396137	0.23002750350269152	-11.353992089588193	0.22030456852791877	-27.872000000000007	0.013296480938416422
-222.6966607893128	0.208222685915819	-222.88473799915982	0.20136361901777156	-11.321992038387803	0.21116751269035533	-27.840000000000003	0.014029618768328445
-222.63266058451313	0.18741022124580575	-222.82073779436013	0.17886401076616767	-11.289991987187413	0.20558375634517767	-27.808000000000007	0.014029618768328445
-222.56866037971153	0.18295040738794577	-222.75673758955855	0.15698083013789543	-11.257991935987025	0.19543147208121828	-27.776000000000003	0.014029618768328445
-222.50466017491186	0.1324058503321992	-222.69273738475886	0.14372763623626575	-11.225991884786634	0.1751269035532995	-27.744000000000007	0.015935777126099705
-222.4406599701103	0.15024510576363917	-222.6287371799573	0.13941264287294447	-11.193991833586244	0.17258883248730963	-27.712000000000003	0.015789149560117302
-222.3766597653106	0.12348622261647925	-222.56473697515762	0.12708409040631222	-11.161991782387716	0.16700507614213198	-27.680000000000007	0.017108797653958945
-222.31265956050902	0.11307999028147263	-222.50073677035607	0.12461837991298577	-11.129991731187328	0.15431472081218275	-27.648000000000003	0.01857507331378299
-222.24865935570932	0.07888808403787939	-222.43673656555634	0.11475553793967996	-11.097991679986936	0.14568527918781726	-27.616000000000007	0.021360997067448678
-222.18465915090778	0.08780771175359936	-222.3727363607548	0.09626270923973158	-11.065991628786549	0.14416243654822336	-27.584000000000003	0.023707038123167153
-222.12065894610808	0.08334789789573938	-222.3087361559551	0.09472164018140256	-11.033991577586157	0.14060913705583755	-27.552000000000007	0.01916158357771261
-222.0566587413065	0.07294166556073274	-222.24473595115356	0.07838630816311482	-11.001991526385767	0.1314720812182741	-27.520000000000003	0.022534017595307917
-221.9926585365068	0.056589014748579455	-222.18073574635386	0.08116023246810708	-10.96999147518724	0.13096446700507614	-27.488000000000007	0.025906451612903225
-221.92865833170526	0.05510241012929279	-222.1167355415523	0.07037274905980385	-10.937991423986851	0.11472081218274112	-27.456000000000003	0.022827272727272727
-221.86465812690557	0.052129200890719464	-222.0527353367526	0.07098917668313547	-10.905991372786461	0.12385786802030457	-27.424000000000007	0.027519354838709677
-221.800657922104	0.05361580551000612	-221.98873513195105	0.06513311426148514	-10.873991321586072	0.11421319796954314	-27.392000000000003	0.02883900293255132
-221.7366577173043	0.04172296855571282	-221.92473492715135	0.05681134134650837	-10.84199127038568	0.09340101522842639	-27.360000000000007	0.02795923753665689
-221.67265751250275	0.04320957317499949	-221.86073472234978	0.05372920322985031	-10.80999121918529	0.10050761421319797	-27.328000000000003	0.02854574780058651
-221.60865730770306	0.028343526982132862	-221.79673451755008	0.043249933633212896	-10.777991167986764	0.10456852791878173	-27.296000000000006	0.029865395894428153
-221.5446571029015	0.04320957317499949	-221.73273431274853	0.03708565739989676	-10.745991116786374	0.08883248730964467	-27.264000000000003	0.03382434017595308
-221.48065689810178	0.028343526982132862	-221.66873410794884	0.043249933633212896	-10.713991065585983	0.07563451776649746	-27.232000000000006	0.03309120234604106
-221.41665669330024	0.03131673622070619	-221.60473390314726	0.03184602260157806	-10.681991014385595	0.07614213197969544	-27.200000000000003	0.03514398826979472
-221.35265648850054	0.028343526982132862	-221.54073369834757	0.032154236413243865	-10.649990963185203	0.07461928934010152	-27.168000000000006	0.040569208211143695
-221.288656283699	0.022397108504986208	-221.47673349354602	0.036161015964899346	-10.617990911984815	0.07411167512690356	-27.136000000000003	0.04144897360703813
-221.2246560788993	0.02091050388569955	-221.41273328874632	0.02537353255659612	-10.585990860786287	0.07309644670050762	-27.104000000000006	0.04350175953079179
-221.16065587409773	0.013477480789266236	-221.34873308394475	0.01890104251161419	-10.553990809585898	0.05177664974619289	-27.072000000000003	0.0468741935483871
-221.09665566929803	0.02091050388569955	-221.28473287914505	0.02198318062827225	-10.521990758385506	0.05228426395939086	-27.040000000000006	0.04614105571847508
-221.0326554644965	0.00901766693140625	-221.2207326743435	0.01859282869994838	-10.489990707185118	0.05939086294416244	-27.008000000000003	0.04658093841642229
-220.9686552596968	0.01050427155069291	-221.1567324695438	0.013353193901629673	-10.457990655984727	0.04416243654822335	-26.976000000000006	0.04790058651026393
-220.90465505489522	0.00901766693140625	-221.09273226474224	0.016435332018287736	-10.425990604784339	0.05279187817258883	-26.944000000000003	0.05537859237536657
-220.84065485009552	0.01050427155069291	-221.02873205994254	0.014277835336627092	-10.39399055358581	0.047208121827411166	-26.912000000000006	0.05977741935483871
-220.77665464529397	0.0045578530735462626	-220.964731855141	0.014277835336627092	-10.36199050238542	0.04467005076142132	-26.880000000000003	0.059484164222873906
-220.71265444049428	0.006044457692832925	-220.9007316503413	0.013353193901629673	-10.329990451185031	0.047208121827411166	-26.848000000000006	0.06080381231671555
-220.6486542356927	0.007531062312119587	-220.83673144553973	0.013969621524961286	-10.297990399984641	0.046700507614213196	-26.816000000000003	0.06329648093841643
-220.58465403089116	0.006044457692832925	-220.77273124073818	0.010887483408303223	-10.265990348784252	0.049238578680203045	-26.784000000000006	0.0718008797653959
-220.52065382609146	0.00901766693140625	-220.70873103593848	0.007188917668313546	-10.233990297583862	0.03654822335025381	-26.752000000000002	0.07590645161290323
-220.4566536212899	0.007531062312119587	-220.6447308311369	0.007805345291645159	-10.201990246385336	0.04060913705583756	-26.720000000000006	0.08309120234604106
-220.3926534164902	0.001584643834972937	-220.5807306263372	0.00842177291497677	-10.169990195184944	0.03299492385786802	-26.688000000000002	0.07575982404692082
-220.32865321168865	0.006044457692832925	-220.51673042153564	0.00934641434997419	-10.137990143984554	0.03197969543147208	-26.656000000000006	0.08206480938416423
-220.26465300688895	0.007531062312119587	-220.45273021673597	0.009962841973305802	-10.105990092784165	0.03299492385786802	-26.624000000000002	0.08587712609970674
-220.20065280208738	0.0030712484542595995	-220.3887300119344	0.007805345291645159	-10.073990041583775	0.025380710659898477	-26.592000000000006	0.09892697947214077
-220.13665259728768	0.0045578530735462626	-220.3247298071347	0.005339634798318708	-10.041989990383385	0.029949238578680204	-26.560000000000002	0.09790058651026393
-220.07265239248613	9.803921568627452e-05	-220.26072960233313	0.005956062421650321	-10.009989939184859	0.024365482233502538	-26.528000000000006	0.10083313782991203
-220.00865218768644	0.001584643834972937	-220.19672939753343	0.005339634798318708	-9.977989887984467	0.024873096446700507	-26.496000000000002	0.1093375366568915
-219.9446519828849	0.0030712484542595995	-220.1327291927319	0.00441499336332129	-9.945989836784078	0.026395939086294416	-26.464000000000006	0.11124369501466276
-219.88065177808517	0.001584643834972937	-220.0687289879322	0.0019492828699948382	-9.913989785583688	0.018274111675126905	-26.432000000000002	0.11300322580645161
-219.81665157328362	0.0045578530735462626	-220.00472878313062	0.0013328552466632254	-9.881989734383298	0.017258883248730966	-26.400000000000006	0.12883900293255132
-219.75265136848392	9.803921568627452e-05	-219.94072857833092	0.0034903519283238696	-9.849989683182908	0.018781725888324875	-26.36800000000001	0.12737272727272725
-219.68865116368238	0.001584643834972937	-219.87672837352937	0.0025657104933264506	-9.817989631984382	0.02131979695431472	-26.336000000000006	0.13895630498533723
-219.62465095888268	0.001584643834972937	-219.81272816872968	0.0031821381166580636	-9.78598958078399	0.018274111675126905	-26.30400000000001	0.14966011730205278
-219.5606507540811	0.001584643834972937	-219.7487279639281	0.0022574966816606445	-9.753989529583603	0.018274111675126905	-26.272000000000006	0.1477539589442815
-219.4966505492814	0.001584643834972937	-219.6847277591284	0.0034903519283238696	-9.721989478383211	0.02131979695431472	-26.24000000000001	0.1630032258064516
-219.43265034447984	0.0030712484542595995	-219.62072755432686	0.0010246414349974191	-9.689989427182823	0.016751269035532996	-26.208000000000006	0.16974809384164222
-219.36865013968014	0.001584643834972937	-219.55672734952716	0.0019492828699948382	-9.657989375982432	0.016243654822335026	-26.17600000000001	0.1628565982404692
-219.30464993487857	0.001584643834972937	-219.4927271447256	0.0019492828699948382	-9.625989324783905	0.014213197969543147	-26.144000000000005	0.18015865102639295
-219.24064973007887	9.803921568627452e-05	-219.4287269399259	0.00040821381166580633	-9.593989273583514	0.018781725888324875	-26.11200000000001	0.20420557184750732
-219.17664952527733	0.001584643834972937	-219.36472673512435	0.0013328552466632254	-9.561989222383126	0.014213197969543147	-26.080000000000005	0.20244604105571845
-219.11264932047763	9.803921568627452e-05	-219.30072653032465	0.0013328552466632254	-9.529989171182734	0.014720812182741117	-26.04800000000001	0.21476275659824046
-219.04864911567606	0.0030712484542595995	-219.23672632552308	0.0022574966816606445	-9.497989119982346	0.01116751269035533	-26.016000000000005	0.22150762463343107
-218.98464891087636	9.803921568627452e-05	-219.17272612072338	0.0019492828699948382	-9.465989068781955	0.012182741116751269	-25.98400000000001	0.24438152492668622
-218.92064870607481	0.001584643834972937	-219.10872591592184	0.001641069058329032	-9.433989017581565	0.011675126903553299	-25.952000000000005	0.25229941348973606
-218.85664850127512	9.803921568627452e-05	-219.04472571112214	0.0019492828699948382	-9.401988966383039	0.012690355329949238	-25.92000000000001	0.2756131964809384
-218.79264829647354	9.803921568627452e-05	-218.98072550632057	0.0019492828699948382	-9.369988915182649	0.008629441624365483	-25.888000000000005	0.2788390029325513
-218.72864809167385	0.001584643834972937	-218.91672530152087	0.0031821381166580636	-9.337988863982257	0.01015228426395939	-25.85600000000001	0.29188885630498534
-218.6646478868723	0.001584643834972937	-218.85272509671933	0.003798565739989676	-9.30598881278187	0.013197969543147208	-25.824000000000005	0.31212346041055716
-218.6006476820726	9.803921568627452e-05	-218.78872489191963	0.0025657104933264506	-9.273988761581478	0.011675126903553299	-25.79200000000001	0.318575073313783
-218.53664747727103	9.803921568627452e-05	-218.72472468711808	0.0019492828699948382	-9.24198871038109	0.008121827411167513	-25.760000000000005	0.33851642228739004
-218.4726472724695	0.001584643834972937	-218.66072448231836	0.0019492828699948382	-9.209988659182562	0.007614213197969543	-25.72800000000001	0.3564049853372434
-218.4086470676698	9.803921568627452e-05	-218.5967242775168	0.0034903519283238696	-9.177988607982172	0.007106598984771574	-25.696000000000005	0.3923287390029325
-218.34464686286822	0.0045578530735462626	-218.53272407271527	0.0019492828699948382	-9.14598855678178	0.005583756345177665	-25.66400000000001	0.41080381231671553
-218.28064665806852	0.001584643834972937	-218.46872386791557	0.0025657104933264506	-9.113988505581393	0.01015228426395939	-25.632000000000005	0.4064049853372434
-218.21664645326697	0.001584643834972937	-218.404723663114	0.003798565739989676	-9.081988454381001	0.012182741116751269	-25.60000000000001	0.4278126099706745
-218.15264624846728	9.803921568627452e-05	-218.3407234583143	0.004106779551655483	-9.049988403180613	0.007614213197969543	-25.568000000000005	0.45405894428152493
-218.08864604366573	9.803921568627452e-05	-218.27672325351276	0.0022574966816606445	-9.017988351982085	0.006091370558375634	-25.53600000000001	0.46754868035190617
-218.02464583886604	0.001584643834972937	-218.21272304871306	0.002873924304992257	-8.985988300781695	0.006598984771573604	-25.504000000000005	0.49614105571847505
-217.96064563406446	9.803921568627452e-05	-218.1487228439115	0.002873924304992257	-8.953988249581304	0.006598984771573604	-25.47200000000001	0.5242935483870967
-217.89664542926477	9.803921568627452e-05	-218.0847226391118	0.0031821381166580636	-8.921988198380916	0.007614213197969543	-25.440000000000005	0.5369035190615835
-217.83264522446322	9.803921568627452e-05	-218.02072243431024	0.0025657104933264506	-8.889988147180526	0.005583756345177665	-25.40800000000001	0.5889563049853372
-217.76864501966352	9.803921568627452e-05	-217.95672222951055	0.0025657104933264506	-8.857988095980136	0.007614213197969543	-25.376000000000005	0.6061117302052785
-217.70464481486195	9.803921568627452e-05	-217.89272202470897	0.004106779551655483	-8.825988044781608	0.005076142131979695	-25.34400000000001	0.6622700879765395
-217.64064461006225	9.803921568627452e-05	-217.82872181990928	0.00441499336332129	-8.793987993581219	0.006091370558375634	-25.312000000000005	0.6854372434017595
-217.5766444052607	9.803921568627452e-05	-217.76472161510773	0.005339634798318708	-8.761987942380829	0.003553299492385787	-25.28000000000001	0.7068448680351906
-217.512644200461	9.803921568627452e-05	-217.70072141030803	0.005339634798318708	-8.72998789118044	0.005076142131979695	-25.248000000000005	0.7468741935483871
-217.44864399565944	9.803921568627452e-05	-217.63672120550646	0.003798565739989676	-8.697987839980048	0.0040609137055837565	-25.216000000000008	0.7800120234604105
-217.38464379085974	0.001584643834972937	-217.57272100070676	0.005339634798318708	-8.66598778877966	0.0040609137055837565	-25.184000000000005	0.8382231671554252
-217.3206435860582	9.803921568627452e-05	-217.50872079590522	0.006572490044981933	-8.633987737581133	0.003045685279187817	-25.152000000000008	0.8471674486803519
-217.2566433812585	9.803921568627452e-05	-217.44472059110552	0.004106779551655483	-8.601987686380742	0.0005076142131979696	-25.120000000000005	0.8867568914956011
-217.19264317645693	9.803921568627452e-05	-217.38072038630395	0.007188917668313546	-8.569987635180354	0.005583756345177665	-25.088000000000008	0.9407158357771261
-217.12864297165723	9.803921568627452e-05	-217.31672018150425	0.005339634798318708	-8.537987583979962	0.0015228426395939086	-25.056000000000004	0.944674780058651
-217.06464276685568	9.803921568627452e-05	-217.25271997670268	0.00441499336332129	-8.505987532779573	0.0020304568527918783	-25.024000000000008	0.9826513196480938
-217.000642562056	9.803921568627452e-05	-217.188719771903	0.00688070385664774	-8.473987481579183	0.003045685279187817	-24.992000000000004	0.976199706744868
-216.9366423572544	9.803921568627452e-05	-217.1247195671014	0.006264276233316128	-8.441987430380657	0.0020304568527918783	-24.960000000000008	0.9748800586510263
-216.87264215245472	9.803921568627452e-05	-217.06071936230174	0.005647848609984515	-8.409987379180265	0.0020304568527918783	-24.928000000000004	0.9663756598240469
-216.80864194765317	9.803921568627452e-05	-216.99671915750017	0.006572490044981933	-8.377987327979875	0.003045685279187817	-24.896000000000008	0.9518595307917889
-216.74464174285347	9.803921568627452e-05	-216.93271895270047	0.005647848609984515	-8.345987276779487	0.0020304568527918783	-24.864000000000004	0.9371967741935484
-216.6806415380519	9.803921568627452e-05	-216.86871874789892	0.008729986726642578	-8.313987225579098	0.0020304568527918783	-24.832000000000008	0.9154958944281525
-216.6166413332522	9.803921568627452e-05	-216.80471854309923	0.007497131479979353	-8.281987174378706	0.0020304568527918783	-24.800000000000004	0.8628565982404692
-216.55264112845066	9.803921568627452e-05	-216.74071833829765	0.00688070385664774	-8.249987123180178	0.003553299492385787	-24.768000000000008	0.837783284457478
-216.48864092365096	0.001584643834972937	-216.67671813349796	0.00688070385664774	-8.21798707197979	0.003045685279187817	-24.736000000000004	0.7803052785923753
-216.4246407188494	9.803921568627452e-05	-216.6127179286964	0.00688070385664774	-8.1859870207794	0.004568527918781726	-24.704000000000008	0.7646161290322581
-216.3606405140497	0.001584643834972937	-216.54871772389671	0.006572490044981933	-8.153986969579009	0.003045685279187817	-24.672000000000004	0.7333844574780058
-216.29664030924812	9.803921568627452e-05	-216.48471751909514	0.005647848609984515	-8.121986918378619	0.0010152284263959391	-24.640000000000008	0.6800120234604106
-216.23264010444657	9.803921568627452e-05	-216.4207173142936	0.006572490044981933	-8.089986867178231	0.003553299492385787	-24.608000000000004	0.6657891495601173
-216.16863989964688	9.803921568627452e-05	-216.3567171094939	0.005647848609984515	-8.057986815979703	0.0020304568527918783	-24.576000000000008	0.5995134897360703
-216.1046396948453	9.803921568627452e-05	-216.29271690469233	0.00842177291497677	-8.025986764779311	0.0015228426395939086	-24.544000000000004	0.5817715542521994
-216.0406394900456	0.001584643834972937	-216.22871669989263	0.00688070385664774	-7.9939867135789235	0.003553299492385787	-24.512000000000008	0.5770794721407625
-215.97663928524406	9.803921568627452e-05	-216.16471649509108	0.01027105578497161	-7.961986662378534	0.0020304568527918783	-24.480000000000004	0.549366862170088
-215.91263908044436	0.001584643834972937	-216.1007162902914	0.00688070385664774	-7.929986611178142	0.0025380710659898475	-24.448000000000008	0.512416715542522
-215.8486388756428	0.001584643834972937	-216.03671608548981	0.006264276233316128	-7.897986559977753	0.0005076142131979696	-24.416000000000004	0.47839912023460407
-215.7846386708431	0.001584643834972937	-215.97271588069012	0.008729986726642578	-7.865986508779226	0.0025380710659898475	-24.384000000000007	0.4728272727272727
-215.72063846604155	9.803921568627452e-05	-215.90871567588857	0.00688070385664774	-7.8339864575788365	0.0020304568527918783	-24.352000000000004	0.44174222873900293
-215.65663826124185	0.001584643834972937	-215.84471547108888	0.00934641434997419	-7.801986406378447	0.0005076142131979696	-24.320000000000007	0.43103841642228735
-215.59263805644028	0.0030712484542595995	-215.7807152662873	0.009654628161639997	-7.769986355178057	0.0010152284263959391	-24.288000000000004	0.39790058651026394
-215.52863785164058	0.001584643834972937	-215.7167150614876	0.009038200538308384	-7.737986303977667	0.003045685279187817	-24.256000000000007	0.38279794721407623
-215.46463764683904	0.0030712484542595995	-215.65271485668606	0.009038200538308384	-7.705986252777278	0.0025380710659898475	-24.224000000000004	0.3690149560117302
-215.40063744203934	0.0045578530735462626	-215.58871465188636	0.012120338654966447	-7.6739862015787494	0.0010152284263959391	-24.192000000000007	0.34922023460410556
-215.33663723723777	0.001584643834972937	-215.5247144470848	0.012120338654966447	-7.64198615037836	0.0025380710659898475	-24.160000000000004	0.3348507331378299
-215.27263703243807	0.001584643834972937	-215.4607142422851	0.011503911031634834	-7.60998609917797	0.0010152284263959391	-24.128000000000007	0.3020061583577712
-215.20863682763652	0.0045578530735462626	-215.39671403748355	0.008729986726642578	-7.57798604797758	0.0005076142131979696	-24.096000000000004	0.306991495601173
-215.14463662283683	9.803921568627452e-05	-215.33271383268385	0.011195697219969028	-7.545985996777189	0.0010152284263959391	-24.064000000000007	0.28573049853372434
-215.08063641803525	0.001584643834972937	-215.2687136278823	0.01027105578497161	-7.513985945576801	0.0	-24.032000000000004	0.267841935483871
-215.01663621323556	0.0045578530735462626	-215.20471342308258	0.010579269596637415	-7.481985894378273	0.0	-24.000000000000007	0.24892697947214076
-214.952636008434	0.00901766693140625	-215.14071321828104	0.013044980089963866	-7.449985843177883	0.0015228426395939086	-23.968000000000004	0.2351439882697947
-214.88863580363432	9.803921568627452e-05	-215.07671301348134	0.010887483408303223	-7.417985791977495	0.0005076142131979696	-23.936000000000007	0.23543724340175953
-214.82463559883274	0.001584643834972937	-215.0127128086798	0.014277835336627092	-7.3859857407771035	0.0020304568527918783	-23.904000000000003	0.21212346041055719
-214.76063539403305	0.006044457692832925	-214.9487126038801	0.010887483408303223	-7.353985689576714	0.0005076142131979696	-23.872000000000007	0.21505601173020528
-214.6966351892315	0.0045578530735462626	-214.88471239907852	0.014586049148292899	-7.321985638376322	0.0015228426395939086	-23.840000000000003	0.20317917888563047
-214.6326349844318	0.0030712484542595995	-214.82071219427883	0.012428552466632254	-7.289985587177798	0.0005076142131979696	-23.808000000000007	0.18661026392961877
-214.56863477963026	0.011990876169979575	-214.75671198947728	0.011812124843300641	-7.257985535977406	0.0005076142131979696	-23.776000000000003	0.17942551319648092
-214.50463457483053	0.0045578530735462626	-214.69271178467758	0.02105853919327483	-7.225985484777016	0.0020304568527918783	-23.744000000000007	0.16754868035190615
-214.440634370029	0.006044457692832925	-214.628711579876	0.015818904394956125	-7.1939854335766285	0.0015228426395939086	-23.712000000000003	0.17297390029325513
-214.3766341652293	0.001584643834972937	-214.5647113750763	0.017359973453285157	-7.161985382376237	0.0010152284263959391	-23.680000000000007	0.15728475073313783
-214.31263396042775	0.013477480789266236	-214.50071117027477	0.02044211156994322	-7.129985331175847	0.0010152284263959391	-23.648000000000003	0.14027595307917887
-214.24863375562805	0.014964085408552898	-214.43671096547507	0.019209256323279994	-7.097985279977319	0.0020304568527918783	-23.616000000000007	0.13749002932551319
-214.18463355082648	0.022397108504986208	-214.3727107606735	0.027531029238256767	-7.065985228776931	0.0010152284263959391	-23.584000000000003	0.1320648093841642
-214.12063334602493	0.007531062312119587	-214.3087105558738	0.024140677309932895	-7.033985177576541	0.0	-23.552000000000007	0.12942551319648093
-214.05663314122523	0.00901766693140625	-214.24471035107226	0.025065318744930315	-7.00198512637615	0.0005076142131979696	-23.520000000000003	0.12400029325513197
-213.99263293642366	0.026856922362846196	-214.18071014627066	0.02629817399159354	-6.96998507517576	0.0010152284263959391	-23.488000000000007	0.1219475073313783
-213.92863273162396	0.025370317743559537	-214.116709941471	0.03461994690657032	-6.93798502397537	0.0010152284263959391	-23.456000000000003	0.10948416422287391
-213.86463252682242	0.02091050388569955	-214.0527097366694	0.03677744358823096	-6.905984972776844	0.0020304568527918783	-23.424000000000007	0.10684486803519062
-213.80063232202272	0.022397108504986208	-213.98870953186972	0.033695305471572894	-6.873984921576453	0.0005076142131979696	-23.392000000000003	0.09335513196480939
-213.73663211722115	0.02091050388569955	-213.92470932706814	0.03461994690657032	-6.841984870376065	0.0020304568527918783	-23.360000000000007	0.09643431085043988
-213.67263191242145	0.023883713124272874	-213.86070912226845	0.043249933633212896	-6.809984819175675	0.0005076142131979696	-23.328000000000003	0.09350175953079179
-213.6086317076199	0.01645069002783956	-213.7967089174669	0.054653844664847726	-6.777984767975283	0.0010152284263959391	-23.296000000000006	0.08543724340175954
-213.5446315028202	0.032803340839992846	-213.7327087126672	0.041400650763218055	-6.745984716774894	0.0015228426395939086	-23.264000000000003	0.08279794721407625
-213.48063129801864	0.029830131601419525	-213.66870850786566	0.04263350600988128	-6.713984665576367	0.0010152284263959391	-23.232000000000006	0.08030527859237536
-213.41663109321894	0.03577655007856618	-213.60470830306593	0.05681134134650837	-6.681984614375978	0.0015228426395939086	-23.200000000000003	0.07590645161290323
-213.35263088841737	0.04469617779428615	-213.5407080982644	0.06729061094314578	-6.649984563175586	0.0	-23.168000000000006	0.0720941348973607
-213.2886306836177	0.056589014748579455	-213.4767078934647	0.06636596950814837	-6.617984511975198	0.0005076142131979696	-23.136000000000003	0.07737272727272727
-213.2246304788161	0.058075619367866115	-213.41270768866315	0.07437952861145934	-6.585984460774808	0.0	-23.104000000000006	0.06754868035190616
-213.16063027401643	0.07294166556073274	-213.34870748386345	0.07715345291645159	-6.553984409574417	0.0005076142131979696	-23.072000000000003	0.06300322580645161
-213.09663006921485	0.06104882860643944	-213.28470727906188	0.08547522583142836	-6.5219843583758905	0.0005076142131979696	-23.040000000000006	0.056404985337243405
-213.03262986441516	0.08186129327645271	-213.22070707426218	0.09996127497972127	-6.489984307175501	0.0005076142131979696	-23.008000000000003	0.05435219941348974
-212.96862965961358	0.09375413023074601	-213.15670686946063	0.10335162690804513	-6.457984255975111	0.0005076142131979696	-22.976000000000006	0.051712903225806454
-212.9046294548139	0.11902640875861928	-213.09270666466094	0.12400195228965416	-6.425984204774721	0.0010152284263959391	-22.944000000000003	0.05068651026392962
-212.84062925001234	0.09375413023074601	-213.02870645985936	0.12030338654966448	-6.39398415357433	0.0	-22.912000000000006	0.05068651026392962
-212.77662904521264	0.1249728272357659	-212.96470625505967	0.14465227767126318	-6.361984102373942	0.0	-22.880000000000003	0.04408826979472141
-212.7126288404111	0.1249728272357659	-212.90070605025812	0.14496049148292897	-6.329984051175414	0.0005076142131979696	-22.848000000000006	0.045261290322580645
-212.6486286356114	0.13537905957077254	-212.83670584545843	0.17300794834451735	-6.297983999975024	0.0005076142131979696	-22.816000000000003	0.04203548387096775
-212.58462843080983	0.17997719814937244	-212.77270564065685	0.17763115551950445	-6.265983948774634	0.0005076142131979696	-22.784000000000006	0.03792991202346041
-212.52062822601013	0.17700398891079908	-212.70870543585715	0.20598682619275863	-6.2339838975742445	0.0015228426395939086	-22.752000000000002	0.03778328445747801
-212.4566280212086	0.15173171038292585	-212.6447052310556	0.23218500018435217	-6.201983846373855	0.0005076142131979696	-22.720000000000006	0.03367771260997068
-212.3926278164089	0.22308873210868566	-212.5807050262559	0.25530103605928767	-6.169983795173463	0.0005076142131979696	-22.688000000000002	0.032944574780058654
-212.32862761160732	0.24687440601727223	-212.51670482145434	0.28920455534252637	-6.137983743974939	0.0005076142131979696	-22.656000000000006	0.031771554252199415
-212.26462740680762	0.24836101063655888	-212.45270461665464	0.2824238514858786	-6.105983692774547	0.0005076142131979696	-22.624000000000002	0.034264222873900296
-212.20062720200607	0.2810663122608655	-212.3887044118531	0.34684053812403215	-6.0739836415741575	0.0005076142131979696	-22.592000000000006	0.029865395894428153
-212.13662699720638	0.331610869316612	-212.3247042070534	0.358244449155667	-6.0419835903737695	0.0010152284263959391	-22.560000000000002	0.026492961876832845
-212.0726267924048	0.3390438924130453	-212.26070400225183	0.418654356242165	-6.009983539173378	0.0020304568527918783	-22.528000000000006	0.029278885630498533
-212.0086265876051	0.3494501247480519	-212.19670379745213	0.437763612565445	-5.977983487972988	0.0	-22.496000000000002	0.02297390029325513
-211.94462638280356	0.4520258434788317	-212.13270359265059	0.5027967268269301	-5.94598343677446	0.0005076142131979696	-22.464000000000006	0.023707038123167153
-211.880626178002	0.5010837959152915	-212.068703387849	0.5289949008185237	-5.913983385574072	0.0010152284263959391	-22.432000000000002	0.021507624633431085
-211.8166259732023	0.5635211899253314	-212.00470318304932	0.5813912488017108	-5.881983334373681	0.0	-22.400000000000006	0.02385366568914956
-211.75262576840075	0.5769006314989114	-211.94070297824777	0.6649171917631443	-5.849983283173291	0.0	-22.36800000000001	0.018721700879765397
-211.68862556360105	0.6304183977932312	-211.87670277344807	0.7373474375046088	-5.817983231972901	0.0	-22.336000000000006	0.017548680351906158
-211.62462535879948	0.7002888148997043	-211.81270256864653	0.8184076699727159	-5.7859831807725115	0.0005076142131979696	-22.30400000000001	0.019014956011730203
-211.56062515399978	0.8058377428690573	-211.7487023638468	0.8760436527542217	-5.753983129573985	0.0005076142131979696	-22.272000000000006	0.019014956011730203
-211.49662494919824	0.8489492768283705	-211.68470215904526	0.9749802862989455	-5.721983078373594	0.0	-22.24000000000001	0.01916158357771261
-211.43262474439854	0.9158464846962704	-211.62070195424556	0.998096322173881	-5.689983027173206	0.0010152284263959391	-22.208000000000006	0.016962170087976538
-211.36862453959696	0.9203062985541304	-211.55670174944402	1.0064180950888577	-5.657982975972814	0.0	-22.17600000000001	0.016082404692082112
-211.30462433479727	0.9604446232748702	-211.49270154464432	0.9681995824422978	-5.6259829247724245	0.0010152284263959391	-22.144000000000005	0.015789149560117302
-211.24062412999572	1.01842220342705	-211.42870133984275	0.8886804190325197	-5.593982873572035	0.0020304568527918783	-22.11200000000001	0.01417624633431085
-211.17662392519603	0.8177305798233506	-211.36470113504305	0.8187158837843816	-5.561982822371645	0.0005076142131979696	-22.080000000000005	0.013296480938416422
-211.11262372039448	0.8088109521076307	-211.3007009302415	0.7379638651279404	-5.529982771173119	0.0	-22.04800000000001	0.013003225806451612
-211.04862351559476	0.7329941165240109	-211.2367007254418	0.6938892900597301	-5.497982719972727	0.0015228426395939086	-22.016000000000005	0.01476275659824047
-210.9846233107932	0.6958290010418443	-211.17270052064023	0.5974183670083327	-5.465982668772339	0.0005076142131979696	-21.98400000000001	0.013003225806451612
-210.9206231059935	0.5129766328695848	-211.10870031584054	0.5820076764250424	-5.4339826175719494	0.0005076142131979696	-21.952000000000005	0.01227008797653959
-210.85662290119197	0.5486551437324647	-211.04470011103896	0.5169745621635573	-5.401982566371558	0.0005076142131979696	-21.92000000000001	0.01227008797653959
-210.79262269639227	0.45945886657526497	-210.9806999062393	0.46457821418037015	-5.369982515171168	0.0005076142131979696	-21.888000000000005	0.01168357771260997
-210.7286224915907	0.4520258434788317	-210.9166997014377	0.4177297148071676	-5.337982463972642	0.0020304568527918783	-21.85600000000001	0.010510557184750732
-210.664622286791	0.38661524023021854	-210.85269949663802	0.3696483601873018	-5.305982412772252	0.0010152284263959391	-21.824000000000005	0.01007067448680352
-210.60062208198946	0.34201710165161864	-210.78869929183645	0.34807339337069537	-5.273982361571861	0.0005076142131979696	-21.79200000000001	0.010657184750733137
-210.53662187718976	0.2751198937837188	-210.72469908703675	0.30523167354914826	-5.241982310371471	0.0010152284263959391	-21.760000000000005	0.009337536656891495
-210.4726216723882	0.31228500926588537	-210.66069888223518	0.26023245704594056	-5.209982259171083	0.0	-21.72800000000001	0.008457771260997067
-210.4086214675885	0.2810663122608655	-210.59669867743548	0.2549928222476219	-5.177982207970691	0.0	-21.696000000000005	0.00977741935483871
-210.34462126278694	0.23349496444369228	-210.53269847263394	0.2186235924710567	-5.145982156772165	0.0	-21.66400000000001	0.005671847507331379
-210.28062105798725	0.2439011967786989	-210.46869826783424	0.19735683946611607	-5.113982105571775	0.0015228426395939086	-21.632000000000005	0.006698240469208212
-210.21662085318567	0.21416910439296566	-210.40469806303267	0.18687756986947865	-5.081982054371386	0.0020304568527918783	-21.60000000000001	0.0068448680351906165
-210.15262064838598	0.19781645358081237	-210.34069785823297	0.18410364556448638	-5.049982003170996	0.0015228426395939086	-21.568000000000005	0.008017888563049852
-210.0886204435844	0.1725441750529391	-210.27669765343143	0.15636440251456382	-5.017981951970604	0.0	-21.53600000000001	0.005965102639296188
-210.02462023878473	0.14875850114435252	-210.21269744863173	0.13694693237961802	-4.985981900770216	0.0005076142131979696	-21.504000000000005	0.0068448680351906165
-209.96062003398313	0.15619152424078583	-210.14869724383016	0.13016622852297027	-4.953981849571688	0.0020304568527918783	-21.47200000000001	0.005671847507331379
-209.89661982918346	0.09970054870789266	-210.08469703903046	0.12461837991298577	-4.921981798371299	0.0	-21.440000000000005	0.006111730205278593
-209.8326196243819	0.098213944088606	-210.02069683422891	0.11691303462134062	-4.889981747170909	0.0020304568527918783	-21.40800000000001	0.005818475073313783
-209.7686194195822	0.09375413023074601	-209.95669662942922	0.10427626834304256	-4.857981695970519	0.0010152284263959391	-21.376000000000005	0.0031791788856304986
-209.70461921478062	0.08929431637288601	-209.89269642462767	0.10273519928471352	-4.825981644770129	0.0005076142131979696	-21.34400000000001	0.0044988269794721415
-209.64061900997908	0.059562223987152774	-209.8286962198261	0.07684523910478579	-4.793981593569738	0.0005076142131979696	-21.312000000000005	0.005231964809384164
-209.57661880517938	0.06253543322572609	-209.7646960150264	0.09502985399306836	-4.761981542371213	0.0010152284263959391	-21.28000000000001	0.004938709677419355
-209.5126186003778	0.05510241012929279	-209.70069581022486	0.0725302457414645	-4.729981491170822	0.0010152284263959391	-21.248000000000005	0.0037656891495601173
-209.4486183955781	0.058075619367866115	-209.63669560542516	0.07098917668313547	-4.697981439970432	0.0020304568527918783	-21.216000000000008	0.004205571847507332
-209.38461819077656	0.056589014748579455	-209.5726954006236	0.0679070385664774	-4.665981388770042	0.0005076142131979696	-21.184000000000005	0.0043521994134897365
-209.32061798597687	0.05361580551000612	-209.5086951958239	0.05958526565150063	-4.633981337569653	0.0010152284263959391	-21.152000000000008	0.004058944281524927
-209.25661778117532	0.03726315469785284	-209.44469499102235	0.05434563085318192	-4.601981286369263	0.0015228426395939086	-21.120000000000005	0.0027392961876832843
-209.19261757637562	0.03726315469785284	-209.38069478622265	0.04694849937320257	-4.569981235170735	0.0	-21.088000000000008	0.0036190615835777124
-209.12861737157405	0.03577655007856618	-209.31669458142107	0.0435581474448787	-4.537981183970347	0.0005076142131979696	-21.056000000000004	0.00479208211143695
-209.06461716677435	0.022397108504986208	-209.25269437662138	0.041400650763218055	-4.505981132769955	0.0005076142131979696	-21.024000000000008	0.0031791788856304986
-209.0006169619728	0.023883713124272874	-209.18869417181983	0.03492816071823612	-4.4739810815695655	0.0015228426395939086	-20.992000000000004	0.0030325513196480937
-208.9366167571731	0.022397108504986208	-209.12469396702014	0.03061316735491483	-4.441981030369176	0.0015228426395939086	-20.960000000000008	0.0021527859237536655
-208.87261655237154	0.022397108504986208	-209.06069376221856	0.03122959497824644	-4.409980979168786	0.0010152284263959391	-20.928000000000004	0.003472434017595308
-208.80861634757184	0.013477480789266236	-208.99669355741887	0.029380312108251604	-4.37798092797026	0.0005076142131979696	-20.896000000000008	0.0022994134897360704
-208.7446161427703	0.023883713124272874	-208.93269335261732	0.027531029238256767	-4.345980876769868	0.0	-20.864000000000004	0.003325806451612903
-208.6806159379706	0.01050427155069291	-208.86869314781762	0.0244488911215987	-4.31398082556948	0.0020304568527918783	-20.832000000000008	0.002885923753665689
-208.61661573316903	0.013477480789266236	-208.80469294301605	0.01859282869994838	-4.281980774369089	0.0005076142131979696	-20.800000000000004	0.0018595307917888563
-208.55261552836933	0.00901766693140625	-208.74069273821635	0.01859282869994838	-4.249980723168699	0.0010152284263959391	-20.768000000000008	0.002446041055718475
-208.48861532356779	0.013477480789266236	-208.6766925334148	0.017668187264950962	-4.217980671968309	0.0005076142131979696	-20.736000000000004	0.002446041055718475
-208.4246151187681	0.00901766693140625	-208.6126923286151	0.016743545829953542	-4.185980620769783	0.0005076142131979696	-20.704000000000008	0.002006158357771261
-208.36061491396651	0.01050427155069291	-208.54869212381354	0.016743545829953542	-4.153980569569393	0.0005076142131979696	-20.672000000000004	0.0030325513196480937
-208.29661470916682	0.0045578530735462626	-208.48469191901384	0.013353193901629673	-4.121980518369002	0.0010152284263959391	-20.640000000000008	0.0018595307917888563
-208.23261450436527	0.013477480789266236	-208.4206917142123	0.008113559103310965	-4.089980467168612	0.0010152284263959391	-20.608000000000004	0.0030325513196480937
-208.16861429956558	0.006044457692832925	-208.3566915094126	0.009962841973305802	-4.057980415968224	0.0	-20.576000000000008	0.001566275659824047
-208.104614094764	0.006044457692832925	-208.29269130461105	0.009038200538308384	-4.0259803647678325	0.0015228426395939086	-20.544000000000004	0.00259266862170088
-208.0406138899643	0.0045578530735462626	-208.22869109981133	0.007805345291645159	-3.9939803135693066	0.0020304568527918783	-20.512000000000008	0.001566275659824047
-207.97661368516276	9.803921568627452e-05	-208.16469089500978	0.007188917668313546	-3.961980262368917	0.0005076142131979696	-20.480000000000004	0.002446041055718475
-207.91261348036306	0.0045578530735462626	-208.1006906902101	0.007497131479979353	-3.929980211168527	0.0020304568527918783	-20.448000000000008	0.0018595307917888563
-207.8486132755615	0.007531062312119587	-208.0366904854085	0.009654628161639997	-3.8979801599681356	0.0025380710659898475	-20.416000000000004	0.0018595307917888563
-207.7846130707618	0.0045578530735462626	-207.97269028060884	0.005031420986652902	-3.865980108767746	0.0005076142131979696	-20.384000000000007	0.001566275659824047
-207.72061286596025	0.006044457692832925	-207.90869007580724	0.003798565739989676	-3.833980057567358	0.0015228426395939086	-20.352000000000004	0.0014196480938416423
-207.65661266116055	0.0045578530735462626	-207.84468987100757	0.007188917668313546	-3.80198000636883	0.0025380710659898475	-20.320000000000007	0.0009797653958944282
-207.59261245635898	0.0045578530735462626	-207.780689666206	0.004106779551655483	-3.76997995516844	0.0025380710659898475	-20.288000000000004	0.001566275659824047
-207.52861225155743	9.803921568627452e-05	-207.7166894614063	0.005031420986652902	-3.7379799039680504	0.0010152284263959391	-20.256000000000007	0.0011263929618768329
-207.46461204675774	0.001584643834972937	-207.65268925660473	0.002873924304992257	-3.7059798527676606	0.0015228426395939086	-20.224000000000004	0.001566275659824047
-207.4006118419562	0.001584643834972937	-207.5886890518032	0.002873924304992257	-3.673979801567271	0.003045685279187817	-20.192000000000007	0.0017129032258064517
-207.3366116371565	0.001584643834972937	-207.5246888470035	0.0034903519283238696	-3.6419797503668794	0.003045685279187817	-20.160000000000004	0.0012730205278592376
-207.27261143235492	0.0030712484542595995	-207.46068864220192	0.004723207174987095	-3.609979699168353	0.0015228426395939086	-20.128000000000007	0.0018595307917888563
-207.20861122755522	0.001584643834972937	-207.39668843740222	0.003798565739989676	-3.5779796479679633	0.003045685279187817	-20.096000000000004	0.002006158357771261
-207.14461102275365	0.001584643834972937	-207.33268823260067	0.001641069058329032	-3.5459795967675736	0.004568527918781726	-20.064000000000007	0.0017129032258064517
-207.08061081795395	0.001584643834972937	-207.26868802780098	0.0025657104933264506	-3.513979545567182	0.003045685279187817	-20.032000000000004	0.0012730205278592376
-207.01661061315238	9.803921568627452e-05	-207.2046878229994	0.0031821381166580636	-3.481979494366794	0.0040609137055837565	-20.000000000000007	0.0014196480938416423
-206.95261040835268	0.001584643834972937	-207.1406876181997	0.002873924304992257	-3.4499794431664044	0.0025380710659898475	-19.968000000000004	0.0011263929618768329
-206.88861020355114	9.803921568627452e-05	-207.07668741339816	0.0025657104933264506	-3.4179793919678763	0.003045685279187817	-19.936000000000007	0.0006865102639296188
-206.82460999875144	0.0030712484542595995	-207.01268720859846	0.0031821381166580636	-3.3859793407674883	0.0040609137055837565	-19.904000000000003	0.0012730205278592376
-206.76060979394987	0.0030712484542595995	-206.9486870037969	0.0019492828699948382	-3.353979289567097	0.0040609137055837565	-19.872000000000007	0.0009797653958944282
-206.69660958915017	0.001584643834972937	-206.8846867989972	0.0010246414349974191	-3.321979238366707	0.003045685279187817	-19.840000000000003	0.0009797653958944282
-206.63260938434863	0.0030712484542595995	-206.82068659419565	0.0013328552466632254	-3.2899791871663173	0.003553299492385787	-19.808000000000007	0.0011263929618768329
-206.56860917954893	0.001584643834972937	-206.75668638939595	0.0031821381166580636	-3.2579791359659276	0.005076142131979695	-19.776000000000003	0.0012730205278592376
-206.50460897474736	9.803921568627452e-05	-206.69268618459438	0.0007164276233316127	-3.2259790847673995	0.004568527918781726	-19.744000000000007	0.0011263929618768329
-206.44060876994766	9.803921568627452e-05	-206.62868597979468	0.0025657104933264506	-3.1939790335670097	0.007106598984771574	-19.712000000000003	0.0008331378299120235
-206.3766085651461	9.803921568627452e-05	-206.56468577499314	0.0019492828699948382	-3.161978982366622	0.005583756345177665	-19.680000000000007	0.0011263929618768329
-206.31260836034642	0.001584643834972937	-206.50068557019344	0.0025657104933264506	-3.1299789311662303	0.008121827411167513	-19.648000000000003	0.0005398826979472141
-206.24860815554484	9.803921568627452e-05	-206.4366853653919	0.0013328552466632254	-3.0979788799658405	0.005076142131979695	-19.616000000000007	0.0008331378299120235
-206.18460795074515	9.803921568627452e-05	-206.37268516059217	0.00441499336332129	-3.065978828765451	0.006091370558375634	-19.584000000000003	0.0009797653958944282
-206.1206077459436	9.803921568627452e-05	-206.30868495579062	0.0031821381166580636	-3.0339787775669245	0.005076142131979695	-19.552000000000007	0.0005398826979472141
-206.0566075411439	9.803921568627452e-05	-206.24468475099093	0.0031821381166580636	-3.0019787263665347	0.0040609137055837565	-19.520000000000003	0.0006865102639296188
-205.99260733634233	9.803921568627452e-05	-206.18068454618938	0.0013328552466632254	-2.9699786751661432	0.006091370558375634	-19.488000000000007	0.0009797653958944282
-205.92860713154263	9.803921568627452e-05	-206.11668434138969	0.0025657104933264506	-2.9379786239657535	0.006091370558375634	-19.456000000000003	0.0006865102639296188
-205.8646069267411	0.001584643834972937	-206.0526841365881	0.0013328552466632254	-2.9059785727653638	0.009137055837563452	-19.424000000000007	0.0009797653958944282
-205.8006067219414	9.803921568627452e-05	-205.98868393178842	0.004106779551655483	-2.873978521564974	0.006091370558375634	-19.392000000000003	0.0011263929618768329
-205.73660651713985	9.803921568627452e-05	-205.92468372698687	0.0034903519283238696	-2.841978470366446	0.007106598984771574	-19.360000000000007	0.0012730205278592376
-205.67260631234012	9.803921568627452e-05	-205.86068352218717	0.0025657104933264506	-2.809978419166058	0.008629441624365483	-19.328000000000003	0.0006865102639296188
-205.60860610753858	9.803921568627452e-05	-205.7966833173856	0.0019492828699948382	-2.777978367965668	0.008121827411167513	-19.296000000000006	0.0012730205278592376
-205.54460590273888	0.001584643834972937	-205.7326831125859	0.0013328552466632254	-2.7459783167652767	0.01015228426395939	-19.264000000000003	0.0009797653958944282
-205.48060569793734	9.803921568627452e-05	-205.66868290778436	0.0025657104933264506	-2.713978265564887	0.012182741116751269	-19.232000000000006	0.0005398826979472141
-205.41660549313764	9.803921568627452e-05	-205.60468270298466	0.006264276233316128	-2.681978214364499	0.007614213197969543	-19.200000000000003	0.0002466275659824047
-205.35260528833606	0.001584643834972937	-205.5406824981831	0.0034903519283238696	-2.649978163165971	0.01065989847715736	-19.168000000000006	0.0005398826979472141
-205.28860508353452	9.803921568627452e-05	-205.47668229338154	0.0022574966816606445	-2.617978111965581	0.01015228426395939	-19.136000000000003	0.0008331378299120235
-205.22460487873482	9.803921568627452e-05	-205.41268208858185	0.004723207174987095	-2.5859780607651914	0.012182741116751269	-19.104000000000006	0.0011263929618768329
-205.16060467393325	0.001584643834972937	-205.34868188378027	0.0034903519283238696	-2.5539780095648017	0.008629441624365483	-19.072000000000003	0.0012730205278592376
-205.09660446913355	0.001584643834972937	-205.28468167898058	0.004106779551655483	-2.52197795836441	0.013705583756345178	-19.040000000000006	0.0003932551319648094
-205.032604264332	0.001584643834972937	-205.22068147417903	0.005031420986652902	-2.4899779071640205	0.013197969543147208	-19.008000000000003	0.0009797653958944282
-204.9686040595323	9.803921568627452e-05	-205.15668126937933	0.005339634798318708	-2.457977855965494	0.015228426395939087	-18.976000000000006	0.0002466275659824047
-204.90460385473074	9.803921568627452e-05	-205.09268106457776	0.006572490044981933	-2.4259778047651044	0.01015228426395939	-18.944000000000003	0.0008331378299120235
-204.84060364993104	9.803921568627452e-05	-205.02868085977806	0.00688070385664774	-2.3939777535647147	0.011675126903553299	-18.912000000000006	0.0005398826979472141
-204.7766034451295	9.803921568627452e-05	-204.9646806549765	0.008113559103310965	-2.361977702364323	0.014720812182741117	-18.880000000000003	0.0005398826979472141
-204.7126032403298	9.803921568627452e-05	-204.90068045017682	0.006264276233316128	-2.329977651163935	0.016243654822335026	-18.848000000000006	0.0012730205278592376
-204.64860303552823	9.803921568627452e-05	-204.83668024537525	0.005339634798318708	-2.2979775999635454	0.012182741116751269	-18.816000000000003	0.0009797653958944282
-204.58460283072853	0.001584643834972937	-204.77268004057555	0.005956062421650321	-2.2659775487650173	0.016243654822335026	-18.784000000000006	0.0008331378299120235
-204.52060262592698	9.803921568627452e-05	-204.70867983577398	0.005339634798318708	-2.2339774975646276	0.016243654822335026	-18.752000000000002	0.0009797653958944282
-204.4566024211273	9.803921568627452e-05	-204.64467963097428	0.005339634798318708	-2.201977446364238	0.01979695431472081	-18.720000000000006	0.0006865102639296188
-204.3926022163257	9.803921568627452e-05	-204.58067942617274	0.003798565739989676	-2.169977395163848	0.016751269035532996	-18.688000000000002	0.0005398826979472141
-204.32860201152602	0.001584643834972937	-204.51667922137304	0.006572490044981933	-2.1379773439634566	0.015736040609137057	-18.656000000000006	0.0008331378299120235
-204.26460180672447	0.001584643834972937	-204.45267901657147	0.007188917668313546	-2.1059772927630687	0.02284263959390863	-18.624000000000002	0.0008331378299120235
-204.20060160192477	9.803921568627452e-05	-204.38867881177177	0.007188917668313546	-2.0739772415645406	0.02030456852791878	-18.592000000000006	0.0005398826979472141
-204.1366013971232	9.803921568627452e-05	-204.32467860697022	0.00688070385664774	-2.041977190364151	0.02233502538071066	-18.560000000000002	0.0008331378299120235
-204.0726011923235	9.803921568627452e-05	-204.26067840217053	0.004723207174987095	-2.009977139163761	0.026903553299492386	-18.528000000000006	0.0003932551319648094
-204.00860098752193	0.001584643834972937	-204.19667819736895	0.005339634798318708	-1.9779770879633711	0.023857868020304568	-18.496000000000002	0.0009797653958944282
-203.94460078272226	9.803921568627452e-05	-204.13267799256926	0.009038200538308384	-1.9459770367629814	0.01979695431472081	-18.464000000000006	0.0012730205278592376
-203.8806005779207	9.803921568627452e-05	-204.0686777877677	0.008729986726642578	-1.9139769855625917	0.029949238578680204	-18.432000000000002	0.0006865102639296188
-203.816600373121	9.803921568627452e-05	-204.00467758296801	0.007497131479979353	-1.8819769343640653	0.025380710659898477	-18.400000000000006	0.0008331378299120235
-203.75260016831942	0.001584643834972937	-203.94067737816644	0.00688070385664774	-1.8499768831636738	0.029949238578680204	-18.36800000000001	0.0011263929618768329
-203.68859996351972	9.803921568627452e-05	-203.87667717336674	0.006572490044981933	-1.817976831963284	0.0350253807106599	-18.336000000000006	0.0006865102639296188
-203.62459975871818	9.803921568627452e-05	-203.8126769685652	0.009038200538308384	-1.7859767807628943	0.03654822335025381	-18.30400000000001	0.0005398826979472141
-203.56059955391848	9.803921568627452e-05	-203.7486767637655	0.005647848609984515	-1.7539767295625046	0.04568527918781726	-18.272000000000006	0.0011263929618768329
-203.4965993491169	0.001584643834972937	-203.68467655896393	0.007805345291645159	-1.7219766783621149	0.04467005076142132	-18.24000000000001	0.0009797653958944282
-203.4325991443172	0.001584643834972937	-203.62067635416423	0.005647848609984515	-1.6899766271635868	0.04314720812182741	-18.208000000000006	0.0011263929618768329
-203.36859893951566	9.803921568627452e-05	-203.5566761493627	0.010579269596637415	-1.6579765759631988	0.03654822335025381	-18.17600000000001	0.0008331378299120235
-203.30459873471597	9.803921568627452e-05	-203.492675944563	0.009962841973305802	-1.625976524762809	0.050761421319796954	-18.144000000000005	0.0008331378299120235
-203.2405985299144	9.803921568627452e-05	-203.42867573976142	0.008113559103310965	-1.5939764735624176	0.050253807106598984	-18.11200000000001	0.0003932551319648094
-203.17659832511285	9.803921568627452e-05	-203.36467553496172	0.00688070385664774	-1.5619764223620278	0.05380710659898477	-18.080000000000005	0.0006865102639296188
-203.11259812031315	0.0030712484542595995	-203.30067533016017	0.011812124843300641	-1.529976371161638	0.050253807106598984	-18.04800000000001	0.0006865102639296188
-203.04859791551158	0.001584643834972937	-203.2366751253586	0.005956062421650321	-1.4979763199612484	0.05532994923857868	-18.016000000000005	0.0006865102639296188
-202.98459771071188	0.0045578530735462626	-203.1726749205589	0.009654628161639997	-1.4659762687627202	0.05939086294416244	-17.98400000000001	0.0003932551319648094
-202.92059750591034	9.803921568627452e-05	-203.10867471575736	0.007805345291645159	-1.4339762175623305	0.051269035532994923	-17.952000000000005	0.0009797653958944282
-202.85659730111064	9.803921568627452e-05	-203.04467451095766	0.008729986726642578	-1.4019761663619426	0.05989847715736041	-17.92000000000001	0.0008331378299120235
-202.79259709630907	0.007531062312119587	-202.98067430615612	0.012120338654966447	-1.369976115161551	0.05939086294416244	-17.888000000000005	0.0012730205278592376
-202.72859689150937	0.006044457692832925	-202.9166741013564	0.010887483408303223	-1.337976063961163	0.05786802030456853	-17.85600000000001	0.0005398826979472141
-202.66459668670782	0.001584643834972937	-202.85267389655485	0.011503911031634834	-1.3059760127607716	0.07055837563451776	-17.824000000000005	0.0005398826979472141
-202.60059648190813	0.0045578530735462626	-202.78867369175515	0.007805345291645159	-1.2739759615622452	0.07461928934010152	-17.79200000000001	0.001566275659824047
-202.53659627710655	0.0045578530735462626	-202.7246734869536	0.013353193901629673	-1.2419759103618573	0.08020304568527918	-17.760000000000005	0.0005398826979472141
-202.47259607230686	0.006044457692832925	-202.6606732821539	0.013044980089963866	-1.209975859161464	0.08781725888324873	-17.72800000000001	0.0009797653958944282
-202.4085958675053	0.007531062312119587	-202.59667307735234	0.010579269596637415	-1.177975807961076	0.08527918781725888	-17.696000000000005	0.0006865102639296188
-202.34459566270561	9.803921568627452e-05	-202.53267287255264	0.012428552466632254	-1.1459757567606863	0.08984771573604061	-17.66400000000001	0.0009797653958944282
-202.28059545790407	0.006044457692832925	-202.4686726677511	0.015510690583290318	-1.1139757055602948	0.10253807106598985	-17.632000000000005	0.0005398826979472141
-202.21659525310434	0.007531062312119587	-202.4046724629514	0.009962841973305802	-1.0819756543617685	0.08781725888324873	-17.60000000000001	0.0006865102639296188
-202.1525950483028	0.0030712484542595995	-202.34067225814982	0.015510690583290318	-1.049975603161377	0.10456852791878173	-17.568000000000005	0.0011263929618768329
-202.0885948435031	0.01050427155069291	-202.27667205335013	0.016435332018287736	-1.017975551960989	0.09543147208121827	-17.53600000000001	0.0014196480938416423
-202.02459463870156	0.013477480789266236	-202.21267184854858	0.013661407713295479	-0.9859755007605994	0.12385786802030457	-17.504000000000005	0.0005398826979472141
-201.96059443390186	9.803921568627452e-05	-202.14867164374888	0.020133897758277414	-0.9539754495602079	0.1182741116751269	-17.47200000000001	0.0008331378299120235
-201.8965942291003	0.0045578530735462626	-202.0846714389473	0.0195174701349458	-0.9219753983598199	0.12284263959390863	-17.440000000000005	0.0012730205278592376
-201.8325940243006	0.006044457692832925	-202.0206712341476	0.016743545829953542	-0.8899753471612936	0.14619289340101524	-17.40800000000001	0.0014196480938416423
-201.76859381949905	0.014964085408552898	-201.95667102934607	0.02383246349826709	-0.857975295960902	0.14619289340101524	-17.376000000000005	0.0012730205278592376
-201.70459361469935	0.01645069002783956	-201.89267082454637	0.023524249686601283	-0.8259752447605123	0.1467005076142132	-17.34400000000001	0.0008331378299120235
-201.64059340989778	0.023883713124272874	-201.8286706197448	0.017976401076616768	-0.7939751935601244	0.15076142131979695	-17.312000000000005	0.0008331378299120235
-201.57659320509808	0.014964085408552898	-201.7646704149451	0.02383246349826709	-0.7619751423597311	0.15939086294416244	-17.28000000000001	0.001566275659824047
-201.51259300029653	0.013477480789266236	-201.70067021014353	0.03277066403657548	-0.7299750911593431	0.19796954314720813	-17.248000000000005	0.0017129032258064517
-201.44859279549684	0.02091050388569955	-201.63667000534386	0.029996739731583216	-0.6979750399608132	0.18274111675126903	-17.216000000000008	0.0008331378299120235
-201.38459259069526	0.023883713124272874	-201.57266980054226	0.03184602260157806	-0.6659749887604253	0.1964467005076142	-17.184000000000005	0.0009797653958944282
-201.32059238589557	0.02091050388569955	-201.5086695957426	0.03307887784824128	-0.6339749375600373	0.19949238578680203	-17.152000000000008	0.0009797653958944282
-201.25659218109402	0.032803340839992846	-201.44466939094102	0.03061316735491483	-0.601974886359644	0.2050761421319797	-17.120000000000005	0.0017129032258064517
-201.19259197629432	0.026856922362846196	-201.38066918614132	0.03985958170488902	-0.5699748351592561	0.216243654822335	-17.088000000000008	0.0003932551319648094
-201.12859177149275	0.022397108504986208	-201.31666898133975	0.03924315408155741	-0.5379747839588663	0.25228426395939085	-17.056000000000004	0.0018595307917888563
-201.06459156669305	0.029830131601419525	-201.25266877654005	0.0534209894181845	-0.5059747327603382	0.2482233502538071	-17.024000000000008	0.0014196480938416423
-201.0005913618915	0.038749759317139504	-201.1886685717385	0.0484895684315316	-0.4739746815599485	0.267005076142132	-16.992000000000004	0.0014196480938416423
-200.9365911570899	0.04320957317499949	-201.12466836693696	0.054037417041516114	-0.4419746303595605	0.2720812182741117	-16.960000000000008	0.0021527859237536655
-200.87259095229024	0.05361580551000612	-201.06066816213726	0.06451668663815353	-0.409974579159169	0.2984771573604061	-16.928000000000004	0.002006158357771261
-200.80859074748867	0.04023636393642616	-200.9966679573357	0.0629756175798245	-0.3779745279587793	0.2766497461928934	-16.896000000000008	0.0021527859237536655
-200.74459054268897	0.056589014748579455	-200.932667752536	0.07684523910478579	-0.3459744767583913	0.30609137055837565	-16.864000000000004	0.0018595307917888563
-200.6805903378874	0.06996845632215942	-200.86866754773445	0.08516701201976255	-0.31397442555986144	0.3380710659898477	-16.832000000000008	0.0018595307917888563
-200.6165901330877	0.06699524708358608	-200.80466734293475	0.09256414349974192	-0.2819743743594717	0.34670050761421317	-16.800000000000004	0.002006158357771261
-200.55258992828615	0.08334789789573938	-200.74066713813318	0.09287235731140772	-0.2499743231590802	0.3700507614213198	-16.768000000000008	0.0021527859237536655
-200.48858972348646	0.098213944088606	-200.67666693333348	0.11475553793967996	-0.21797427195869223	0.3903553299492386	-16.736000000000004	0.003325806451612903
-200.4245895186849	0.10416036256575265	-200.61266672853193	0.11537196556301157	-0.18597422075830428	0.399492385786802	-16.704000000000008	0.0030325513196480937
-200.3605893138852	0.15470491962149915	-200.54866652373224	0.12492659372465158	-0.15397416955791277	0.4654822335025381	-16.672000000000004	0.00259266862170088
-200.29658910908364	0.11902640875861928	-200.48466631893066	0.13787157381461543	-0.12197411835938642	0.5436548223350254	-16.640000000000008	0.004058944281524927
-200.23258890428394	0.13983887342863255	-200.42066611413097	0.15482333345623478	-0.08997406715899846	0.5416243654822335	-16.608000000000004	0.00259266862170088
-200.1685886994824	0.16659775657579246	-200.35666590932942	0.17855579695450188	-0.05797401595860695	0.5812182741116751	-16.576000000000008	0.004058944281524927
-200.1045884946827	0.17849059353008576	-200.29266570452972	0.19550755659612123	-0.025973964758215437	0.6593908629441624	-16.544000000000004	0.0027392961876832843
-200.04058828988113	0.18741022124580575	-200.22866549972815	0.2328014278076838	0.006026086442172521	0.6680203045685279	-16.512000000000008	0.003325806451612903
-199.97658808508143	0.21862891825082567	-200.16466529492845	0.24574640789764765	0.03802613764256403	0.615736040609137	-16.480000000000004	0.004938709677419355
-199.9125878802799	0.2572806383522789	-200.1006650901269	0.26516387803259345	0.07002618884109037	0.6091370558375635	-16.448000000000008	0.0027392961876832843
-199.8485876754802	0.24687440601727223	-200.0366648853272	0.2901291967775238	0.10202624004148188	0.5746192893401015	-16.416000000000004	0.0037656891495601173
-199.78458747067862	0.2751198937837188	-199.97266468052564	0.308930239289138	0.13402629124186982	0.5685279187817259	-16.384000000000007	0.002446041055718475
-199.72058726587892	0.2959323584537321	-199.90866447572594	0.35300481435734826	0.16602634244225778	0.5258883248730964	-16.352000000000004	0.003325806451612903
-199.65658706107737	0.3464769155094786	-199.8446642709244	0.38505905077059216	0.19802639364265284	0.5065989847715736	-16.320000000000007	0.00259266862170088
-199.59258685627768	0.36282956632163194	-199.7806640661247	0.426667915345476	0.2300264448430408	0.4350253807106599	-16.288000000000004	0.0030325513196480937
-199.5285866514761	0.44013300652453835	-199.71666386132313	0.4682767799203599	0.26202649604156714	0.383248730964467	-16.256000000000007	0.0044988269794721415
-199.4645864466764	0.48324454048385157	-199.65266365652343	0.48276282906865275	0.29402654724195865	0.3761421319796954	-16.224000000000004	0.0046454545454545455
-199.40058624187486	0.5085168190117249	-199.58866345172189	0.5758434001917263	0.3260265984423466	0.3614213197969543	-16.192000000000007	0.00508533724340176
-199.33658603707516	0.573927422260338	-199.5246632469222	0.614370126649952	0.35802664964273456	0.33096446700507615	-16.160000000000004	0.004938709677419355
-199.2725858322736	0.5991997007882113	-199.46066304212064	0.6960467867413908	0.3900267008431261	0.3238578680203046	-16.128000000000007	0.005965102639296188
-199.2085856274739	0.688395977945411	-199.39666283732092	0.7256353126613082	0.4220267520435176	0.30609137055837565	-16.096000000000004	0.005525219941348974
-199.14458542267235	0.7969181151533373	-199.33266263251937	0.8600165345475997	0.4540268032420439	0.2868020304568528	-16.064000000000007	0.005671847507331379
-199.08058521787265	0.8682751368790971	-199.26866242771968	0.8973104057591623	0.48602685444243543	0.26954314720812184	-16.032000000000004	0.005818475073313783
-199.01658501307108	0.9188196939348436	-199.20466222291813	0.9638845890789765	0.5180269056428234	0.2862944162436548	-16.000000000000007	0.005378592375366569
-198.95258480827138	1.0169355988077633	-199.14066201811843	1.011041302263845	0.5500269568432149	0.25279187817258886	-15.968000000000004	0.00787126099706745
-198.88858460346984	0.9321991355084236	-199.07666181331686	0.9580285266573262	0.5820270080436029	0.23959390862944163	-15.936000000000007	0.006111730205278593
-198.8245843986683	0.9500383909398635	-199.01266160851716	0.9195018001991003	0.6140270592439908	0.22741116751269036	-15.904000000000003	0.007578005865102639
-198.76058419386857	0.8920608107876837	-198.94866140371562	0.8452222715876411	0.6460271104425207	0.2147208121827411	-15.872000000000007	0.009337536656891495
-198.69658398906702	0.912873275457697	-198.88466119891405	0.7829630816311481	0.6780271616429087	0.20406091370558377	-15.840000000000003	0.008457771260997067
-198.63258378426733	0.7731324412447508	-198.82066099411435	0.7281010231546347	0.7100272128433002	0.18984771573604062	-15.808000000000007	0.006698240469208212
-198.56858357946578	0.6214987700775112	-198.75666078931278	0.6276233205515818	0.7420272640436917	0.20456852791878172	-15.776000000000003	0.009337536656891495
-198.50458337466608	0.5679810037831914	-198.6926605845131	0.5863226697883637	0.7740273152440796	0.17411167512690356	-15.744000000000007	0.008604398826979472
-198.4405831698645	0.5531149575903247	-198.6286603797115	0.5573505714917779	0.8060273664444711	0.17715736040609137	-15.712000000000003	0.009044281524926685
-198.3765829650648	0.5456819344938914	-198.56466017491184	0.4713589180370179	0.8380274176429975	0.15786802030456853	-15.680000000000007	0.008457771260997067
-198.31258276026327	0.3806688217530719	-198.50065997011026	0.4417703921171005	0.8700274688433854	0.15279187817258882	-15.648000000000003	0.008897653958944282
-198.24858255546357	0.4014812864230851	-198.43665976531057	0.39523010655556373	0.902027520043777	0.14568527918781726	-15.616000000000007	0.00977741935483871
-198.184582350662	0.3643161709409186	-198.372659560509	0.3539294557923457	0.9340275712441649	0.14213197969543148	-15.584000000000003	0.010217302052785922
-198.1205821458623	0.322691241600892	-198.3086593557093	0.3209505779441044	0.9660276224445564	0.132994923857868	-15.552000000000007	0.009924046920821114
-198.05658194106076	0.2780931030222922	-198.24465915090775	0.2956770453875083	0.9980276736449479	0.13756345177664975	-15.520000000000003	0.010803812316715542
-197.99258173626106	0.26174045221013886	-198.18065894610805	0.26917065758424896	1.0300277248434744	0.13096446700507614	-15.488000000000007	0.01388299120234604
-197.92858153145949	0.22308873210868566	-198.11665874130648	0.2528353255659612	1.0620277760438623	0.12233502538071066	-15.456000000000003	0.011536950146627565
-197.8645813266598	0.21862891825082567	-198.05265853650678	0.23649999354767345	1.0940278272442538	0.11065989847715736	-15.424000000000007	0.01168357771260997
-197.80058112185822	0.18295040738794577	-197.98865833170524	0.20506218475776122	1.1260278784446418	0.10355329949238579	-15.392000000000003	0.015202639296187682
-197.73658091705855	0.19187003510366574	-197.92465812690554	0.17886401076616767	1.1580279296450298	0.09593908629441625	-15.360000000000007	0.016522287390029325
-197.67258071225694	0.18741022124580575	-197.86065792210397	0.1708504516628567	1.1900279808454248	0.08934010152284264	-15.328000000000003	0.015056011730205278
-197.60858050745728	0.14578529190577919	-197.79665771730427	0.14958369865791607	1.2220280320439476	0.08426395939086294	-15.296000000000006	0.016815542521994135
-197.5445803026557	0.15470491962149915	-197.73265751250273	0.14865905722291867	1.2540280832443427	0.09441624365482233	-15.264000000000003	0.018721700879765397
-197.480580097856	0.12051301337790593	-197.66865730770303	0.12369373847798835	1.2860281344447306	0.08781725888324873	-15.232000000000006	0.016668914956011728
-197.41657989305443	0.09524073485003268	-197.60465710290148	0.11691303462134062	1.3180281856451186	0.07868020304568528	-15.200000000000003	0.01916158357771261
-197.35257968825474	0.08780771175359936	-197.54065689810176	0.11044054457635868	1.35002823684551	0.06548223350253807	-15.168000000000006	0.020334604105571846
-197.2885794834532	0.10862017642361263	-197.4766566933002	0.09657092305139739	1.382028288045898	0.07563451776649746	-15.136000000000003	0.024000293255131963
-197.2245792786535	0.10267375794646598	-197.41265648850052	0.09780377829806063	1.4140283392444244	0.07258883248730964	-15.104000000000006	0.023120527859237537
-197.16057907385192	0.05361580551000612	-197.34865628369897	0.07838630816311482	1.446028390444816	0.05888324873096447	-15.072000000000003	0.020481231671554252
-197.09657886905222	0.056589014748579455	-197.28465607889927	0.07499595623479095	1.4780284416452074	0.05786802030456853	-15.040000000000006	0.024880058651026393
-197.03257866425068	0.052129200890719464	-197.2206558740977	0.07191381811813288	1.5100284928455954	0.05989847715736041	-15.008000000000003	0.02297390029325513
-196.96857845945098	0.04469617779428615	-197.156655669298	0.07437952861145934	1.5420285440459869	0.05177664974619289	-14.976000000000006	0.029278885630498533
-196.90457825464944	0.04915599165214614	-197.09265546449646	0.06420847282648773	1.5740285952463748	0.05228426395939086	-14.944000000000003	0.026786217008797655
-196.8405780498497	0.038749759317139504	-197.02865525969676	0.05773598278150579	1.6060286464449047	0.04263959390862944	-14.912000000000006	0.02942551319648094
-196.77657784504817	0.04023636393642616	-196.9646550548952	0.052496347983187086	1.6380286976452927	0.05279187817258883	-14.880000000000003	0.028692375366568913
-196.71257764024847	0.03131673622070619	-196.9006548500955	0.04972242367819483	1.6700287488456806	0.04568527918781726	-14.848000000000006	0.030451906158357772
-196.64857743544692	0.023883713124272874	-196.83665464529395	0.04109243695155225	1.7020288000460722	0.04213197969543147	-14.816000000000003	0.03470410557184751
-196.58457723064535	0.038749759317139504	-196.77265444049425	0.0340035192832387	1.7340288512464637	0.04111675126903553	-14.784000000000006	0.037050146627565984
-196.52057702584565	0.02091050388569955	-196.70865423569268	0.033695305471572894	1.7660289024468516	0.03959390862944162	-14.752000000000002	0.03690351906158358
-196.4565768210441	0.025370317743559537	-196.64465403089113	0.033695305471572894	1.7980289536453815	0.03705583756345178	-14.720000000000006	0.041155718475073315
-196.3925766162444	0.03428994545927951	-196.58065382609144	0.02968852591991741	1.8300290048457695	0.026395939086294416	-14.688000000000002	0.03924956011730205
-196.32857641144284	0.023883713124272874	-196.51665362128986	0.029380312108251604	1.8620290560461574	0.030964467005076143	-14.656000000000006	0.04042258064516129
-196.26457620664314	0.014964085408552898	-196.45265341649016	0.020133897758277414	1.894029107246549	0.03604060913705584	-14.624000000000002	0.04980674486803519
-196.2005760018416	0.014964085408552898	-196.38865321168862	0.03061316735491483	1.926029158446937	0.03654822335025381	-14.592000000000006	0.045407917888563055
-196.1365757970419	0.01050427155069291	-196.32465300688892	0.017976401076616768	1.958029209647332	0.03147208121827411	-14.560000000000002	0.052299413489736074
-196.07257559224033	0.017937294647126224	-196.26065280208735	0.016743545829953542	1.9900292608458547	0.02131979695431472	-14.528000000000006	0.05405894428152493
-196.00857538744063	0.014964085408552898	-196.19665259728765	0.019209256323279994	2.022029312046246	0.01979695431472081	-14.496000000000002	0.0533258064516129
-195.94457518263908	0.0045578530735462626	-196.1326523924861	0.013969621524961286	2.0540293632466375	0.027411167512690356	-14.464000000000006	0.060510557184750735
-195.8805749778394	0.006044457692832925	-196.0686521876864	0.012120338654966447	2.0860294144470255	0.024873096446700507	-14.432000000000002	0.05669824046920821
-195.81657477303781	0.0045578530735462626	-196.00465198288487	0.013969621524961286	2.1180294656474135	0.023857868020304568	-14.400000000000006	0.06754868035190616
-195.75257456823812	0.00901766693140625	-195.94065177808514	0.00934641434997419	2.150029516847805	0.01979695431472081	-14.36800000000001	0.061683577712609974
-195.68857436343657	0.006044457692832925	-195.8766515732836	0.011503911031634834	2.1820295680463313	0.019289340101522844	-14.336000000000006	0.07444017595307918
-195.62457415863688	0.006044457692832925	-195.8126513684839	0.00688070385664774	2.2140296192467193	0.024365482233502538	-14.30400000000001	0.07370703812316716
-195.5605739538353	0.00901766693140625	-195.74865116368235	0.00842177291497677	2.2460296704471143	0.02081218274111675	-14.272000000000006	0.08221143695014663
-195.4965737490356	0.006044457692832925	-195.68465095888266	0.005956062421650321	2.2780297216475023	0.018274111675126905	-14.240000000000009	0.08015865102639297
-195.43257354423406	0.006044457692832925	-195.62065075408108	0.007497131479979353	2.3100297728478902	0.018781725888324875	-14.208000000000006	0.0873434017595308
-195.36857333943436	0.0045578530735462626	-195.5566505492814	0.006572490044981933	2.3420298240482817	0.016751269035532996	-14.176000000000009	0.08983607038123168
-195.3045731346328	0.0030712484542595995	-195.4926503444798	0.006572490044981933	2.3740298752486697	0.016243654822335026	-14.144000000000005	0.08661026392961878
-195.2405729298331	0.00901766693140625	-195.42865013968012	0.007497131479979353	2.4060299264471996	0.019289340101522844	-14.112000000000009	0.09702082111436951
-195.17657272503155	0.006044457692832925	-195.36464993487854	0.0031821381166580636	2.4380299776475876	0.008629441624365483	-14.080000000000005	0.10391231671554252
-195.11257252023185	0.0045578530735462626	-195.30064973007885	0.005031420986652902	2.470030028847979	0.013197969543147208	-14.048000000000009	0.11095043988269795
-195.0485723154303	0.006044457692832925	-195.2366495252773	0.0019492828699948382	2.5020300800483706	0.012690355329949238	-14.016000000000005	0.12033460410557185
-194.9845721106306	0.0030712484542595995	-195.1726493204776	0.003798565739989676	2.5340301312487585	0.015736040609137057	-13.984000000000009	0.11857507331378299
-194.92057190582904	0.006044457692832925	-195.10864911567603	0.005031420986652902	2.5660301824491465	0.012690355329949238	-13.952000000000005	0.12766598240469207
-194.85657170102934	0.0030712484542595995	-195.04464891087633	0.0022574966816606445	2.5980302336476764	0.01015228426395939	-13.920000000000009	0.12986539589442814
-194.7925714962278	9.803921568627452e-05	-194.9806487060748	0.005339634798318708	2.6300302848480643	0.01015228426395939	-13.888000000000005	0.13631700879765396
-194.7285712914281	0.001584643834972937	-194.9166485012751	0.0031821381166580636	2.6620303360484523	0.009644670050761422	-13.856000000000009	0.1505398826979472
-194.66457108662652	0.0030712484542595995	-194.85264829647352	0.0010246414349974191	2.694030387248844	0.005076142131979695	-13.824000000000005	0.16710879765395895
-194.60057088182683	0.0030712484542595995	-194.78864809167382	0.001641069058329032	2.7260304384492353	0.007614213197969543	-13.792000000000009	0.1605105571847507
-194.53657067702525	9.803921568627452e-05	-194.72464788687228	0.0031821381166580636	2.758030489649627	0.007106598984771574	-13.760000000000005	0.17018797653958942
-194.47257047222556	0.001584643834972937	-194.66064768207258	0.002873924304992257	2.790030540848153	0.01015228426395939	-13.728000000000009	0.1848507331378299
-194.40857026742398	0.001584643834972937	-194.596647477271	0.0022574966816606445	2.822030592048541	0.008629441624365483	-13.696000000000005	0.18323782991202345
-194.34457006262244	0.001584643834972937	-194.53264727246946	0.001641069058329032	2.8540306432489326	0.006091370558375634	-13.664000000000009	0.19980674486803518
-194.28056985782274	9.803921568627452e-05	-194.46864706766976	0.002873924304992257	2.8860306944493206	0.012690355329949238	-13.632000000000005	0.20464545454545455
-194.21656965302117	9.803921568627452e-05	-194.4046468628682	0.00040821381166580633	2.9180307456497085	0.008629441624365483	-13.600000000000009	0.22693284457478005
-194.15256944822147	9.803921568627452e-05	-194.3406466580685	0.0022574966816606445	2.9500307968501036	0.007106598984771574	-13.568000000000005	0.2351439882697947
-194.08856924341993	9.803921568627452e-05	-194.27664645326695	0.001641069058329032	2.9820308480486264	0.008121827411167513	-13.536000000000008	0.23851642228739
-194.02456903862023	0.001584643834972937	-194.21264624846725	0.0007164276233316127	3.014030899249018	0.006091370558375634	-13.504000000000005	0.2534724340175953
-193.96056883381866	0.0030712484542595995	-194.1486460436657	0.00040821381166580633	3.0460309504494094	0.007614213197969543	-13.472000000000008	0.2726806451612903
-193.89656862901896	0.0030712484542595995	-194.084645838866	0.0031821381166580636	3.0780310016497974	0.0040609137055837565	-13.440000000000005	0.2896894428152493
-193.8325684242174	0.001584643834972937	-194.02064563406444	0.001641069058329032	3.110031052850189	0.003045685279187817	-13.408000000000008	0.2962876832844575
-193.76856821941772	9.803921568627452e-05	-193.95664542926474	0.0007164276233316127	3.142031104050577	0.003553299492385787	-13.376000000000005	0.30479208211143693
-193.70456801461614	0.001584643834972937	-193.8926452244632	0.0022574966816606445	3.174031155249103	0.0025380710659898475	-13.344000000000008	0.3194548387096774
-193.64056780981645	9.803921568627452e-05	-193.8286450196635	0.002873924304992257	3.2060312064494947	0.005076142131979695	-13.312000000000005	0.32942551319648095
-193.5765676050149	0.001584643834972937	-193.76464481486192	0.002873924304992257	3.238031257649886	0.004568527918781726	-13.280000000000008	0.34643431085043985
-193.5125674002152	9.803921568627452e-05	-193.70064461006223	0.0034903519283238696	3.270031308850274	0.0025380710659898475	-13.248000000000005	0.3800120234604105
-193.44856719541366	0.001584643834972937	-193.63664440526068	0.004723207174987095	3.3020313600506657	0.0040609137055837565	-13.216000000000008	0.38939618768328443
-193.38456699061393	0.0030712484542595995	-193.57264420046099	0.0019492828699948382	3.3340314112510536	0.005583756345177665	-13.184000000000005	0.4030325513196481
-193.3205667858124	9.803921568627452e-05	-193.5086439956594	0.0022574966816606445	3.36603146244958	0.0020304568527918783	-13.152000000000008	0.4398360703812317
-193.2565665810127	9.803921568627452e-05	-193.44464379085971	0.001641069058329032	3.3980315136499715	0.0010152284263959391	-13.120000000000005	0.45728475073313785
-193.19256637621115	9.803921568627452e-05	-193.38064358605817	0.0022574966816606445	3.4300315648503594	0.003553299492385787	-13.088000000000008	0.48382434017595305
-193.12856617141145	9.803921568627452e-05	-193.31664338125847	0.0019492828699948382	3.462031616050751	0.0020304568527918783	-13.056000000000004	0.4942348973607038
-193.06456596660988	9.803921568627452e-05	-193.2526431764569	0.0031821381166580636	3.4940316672511424	0.003553299492385787	-13.024000000000008	0.5357304985337243
-193.00056576181018	9.803921568627452e-05	-193.1886429716572	0.0022574966816606445	3.5260317184515304	0.0025380710659898475	-12.992000000000004	0.5594841642228738
-192.93656555700863	0.001584643834972937	-193.12464276685566	0.004723207174987095	3.5580317696500603	0.0025380710659898475	-12.960000000000008	0.5830912023460411
-192.87256535220894	9.803921568627452e-05	-193.06064256205596	0.002873924304992257	3.5900318208504483	0.0025380710659898475	-12.928000000000004	0.6213609970674486
-192.80856514740736	9.803921568627452e-05	-192.9966423572544	0.003798565739989676	3.622031872050836	0.0025380710659898475	-12.896000000000008	0.645407917888563
-192.74456494260767	0.001584643834972937	-192.9326421524547	0.002873924304992257	3.6540319232512277	0.0020304568527918783	-12.864000000000004	0.6691615835777126
-192.68056473780612	9.803921568627452e-05	-192.86864194765315	0.0034903519283238696	3.6860319744516157	0.003045685279187817	-12.832000000000008	0.7194548387096774
-192.61656453300643	9.803921568627452e-05	-192.80464174285345	0.005339634798318708	3.718032025652007	0.0020304568527918783	-12.800000000000004	0.7791322580645161
-192.55256432820485	9.803921568627452e-05	-192.74064153805188	0.005339634798318708	3.7500320768505335	0.0020304568527918783	-12.768000000000008	0.7888096774193548
-192.48856412340515	9.803921568627452e-05	-192.67664133325218	0.005031420986652902	3.782032128050925	0.0010152284263959391	-12.736000000000004	0.8474607038123168
-192.4245639186036	9.803921568627452e-05	-192.61264112845063	0.003798565739989676	3.814032179251313	0.0025380710659898475	-12.704000000000008	0.8826513196480938
-192.3605637138039	0.001584643834972937	-192.54864092365094	0.006264276233316128	3.8460322304517045	0.0025380710659898475	-12.672000000000004	0.9169621700879765
-192.29656350900234	0.001584643834972937	-192.48464071884936	0.005339634798318708	3.8780322816520925	0.005583756345177665	-12.640000000000008	0.955525219941349
-192.2325633042008	9.803921568627452e-05	-192.42064051404967	0.004723207174987095	3.910032332852484	0.003045685279187817	-12.608000000000004	0.9627099706744868
-192.1685630994011	0.001584643834972937	-192.3566403092481	0.005339634798318708	3.9420323840510103	0.0020304568527918783	-12.576000000000008	0.9729739002932551
-192.10456289459952	0.001584643834972937	-192.29264010444655	0.005031420986652902	3.9740324352513983	0.0005076142131979696	-12.544000000000004	0.9844108504398826
-192.04056268979983	0.001584643834972937	-192.22863989964685	0.005031420986652902	4.006032486451794	0.0025380710659898475	-12.512000000000008	0.9860237536656892
-191.97656248499828	0.001584643834972937	-192.16463969484528	0.005647848609984515	4.038032537652182	0.003553299492385787	-12.480000000000004	0.9810384164222874
-191.91256228019859	9.803921568627452e-05	-192.10063949004558	0.00842177291497677	4.07003258885257	0.0010152284263959391	-12.448000000000008	0.943208504398827
-191.848562075397	0.001584643834972937	-192.03663928524404	0.006572490044981933	4.102032640052961	0.0010152284263959391	-12.416000000000004	0.9194548387096774
-191.78456187059732	0.001584643834972937	-191.97263908044434	0.007188917668313546	4.1340326912514875	0.0	-12.384000000000007	0.8918888563049854
-191.72056166579574	9.803921568627452e-05	-191.90863887564277	0.006572490044981933	4.1660327424518755	0.0010152284263959391	-12.352000000000004	0.8517129032258064
-191.65656146099607	9.803921568627452e-05	-191.84463867084307	0.009038200538308384	4.198032793652267	0.0025380710659898475	-12.320000000000007	0.8289856304985337
-191.5925612561945	0.001584643834972937	-191.78063846604152	0.004106779551655483	4.2300328448526585	0.0025380710659898475	-12.288000000000004	0.774733431085044
-191.5285610513948	0.0030712484542595995	-191.71663826124183	0.005647848609984515	4.26203289605305	0.0010152284263959391	-12.256000000000007	0.7437950146627565
-191.46456084659323	9.803921568627452e-05	-191.65263805644025	0.009654628161639997	4.294032947253438	0.0015228426395939086	-12.224000000000004	0.7314782991202345
-191.40056064179353	0.001584643834972937	-191.58863785164056	0.006264276233316128	4.326032998451964	0.0015228426395939086	-12.192000000000007	0.6789856304985337
-191.336560436992	9.803921568627452e-05	-191.524637646839	0.006572490044981933	4.358033049652356	0.0010152284263959391	-12.160000000000004	0.650833137829912
-191.2725602321923	0.001584643834972937	-191.4606374420393	0.009654628161639997	4.390033100852744	0.0020304568527918783	-12.128000000000007	0.6342642228739003
-191.20856002739072	9.803921568627452e-05	-191.39663723723774	0.008113559103310965	4.422033152053132	0.0010152284263959391	-12.096000000000004	0.5911557184750733
-191.14455982259102	0.001584643834972937	-191.33263703243804	0.005339634798318708	4.454033203253523	0.0010152284263959391	-12.064000000000007	0.5495134897360704
-191.08055961778948	9.803921568627452e-05	-191.2686368276365	0.009654628161639997	4.486033254453915	0.0015228426395939086	-12.032000000000004	0.5295721407624633
-191.01655941298978	0.001584643834972937	-191.2046366228368	0.009654628161639997	4.518033305652441	0.0020304568527918783	-12.000000000000007	0.4959944281524927
-190.9525592081882	9.803921568627452e-05	-191.14063641803523	0.00934641434997419	4.550033356852833	0.0005076142131979696	-11.968000000000004	0.4847041055718475
-190.8885590033885	0.001584643834972937	-191.07663621323553	0.006572490044981933	4.582033408053221	0.0010152284263959391	-11.936000000000007	0.47018797653958944
-190.82455879858696	9.803921568627452e-05	-191.012636008434	0.007497131479979353	4.6140334592536085	0.0025380710659898475	-11.904000000000003	0.43924956011730204
-190.76055859378727	9.803921568627452e-05	-190.9486358036343	0.006572490044981933	4.646033510454	0.0005076142131979696	-11.872000000000007	0.419308211143695
-190.6965583889857	0.001584643834972937	-190.88463559883272	0.008729986726642578	4.678033561654388	0.0005076142131979696	-11.840000000000003	0.4014196480938416
-190.632558184186	9.803921568627452e-05	-190.82063539403302	0.00934641434997419	4.710033612852918	0.0015228426395939086	-11.808000000000007	0.3964343108504399
-190.56855797938445	0.001584643834972937	-190.75663518923147	0.009962841973305802	4.742033664053306	0.0025380710659898475	-11.776000000000003	0.3630032258064516
-190.50455777458475	9.803921568627452e-05	-190.69263498443178	0.011812124843300641	4.774033715253697	0.0	-11.744000000000007	0.3448214076246334
-190.44055756978318	9.803921568627452e-05	-190.62863477963023	0.00934641434997419	4.806033766454089	0.0005076142131979696	-11.712000000000003	0.3222407624633431
-190.37655736498348	0.0045578530735462626	-190.5646345748305	0.011503911031634834	4.838033817654477	0.0005076142131979696	-11.680000000000007	0.3099240469208211
-190.31255716018194	0.001584643834972937	-190.50063437002896	0.007497131479979353	4.870033868854865	0.0015228426395939086	-11.648000000000003	0.28939618768328446
-190.24855695538224	0.001584643834972937	-190.43663416522926	0.013661407713295479	4.902033920053395	0.0010152284263959391	-11.616000000000007	0.2826513196480938
-190.18455675058067	0.001584643834972937	-190.37263396042772	0.01273676627829806	4.934033971253783	0.0005076142131979696	-11.584000000000003	0.28030527859237536
-190.12055654578097	0.001584643834972937	-190.30863375562802	0.013353193901629673	4.966034022454171	0.0005076142131979696	-11.552000000000007	0.2528859237536657
-190.05655634097943	0.007531062312119587	-190.24463355082645	0.013044980089963866	4.998034073654566	0.0	-11.520000000000003	0.2411557184750733
-189.99255613617788	9.803921568627452e-05	-190.1806333460249	0.012120338654966447	5.030034124854954	0.0010152284263959391	-11.488000000000007	0.2376366568914956
-189.92855593137816	0.0045578530735462626	-190.1166331412252	0.012428552466632254	5.062034176055345	0.0005076142131979696	-11.456000000000003	0.21828181818181816
-189.8645557265766	0.0030712484542595995	-190.05263293642363	0.011195697219969028	5.0940342272538714	0.0010152284263959391	-11.424000000000007	0.2005398826979472
-189.80055552177691	0.0030712484542595995	-189.98863273162394	0.014586049148292899	5.126034278454259	0.0005076142131979696	-11.392000000000003	0.20420557184750732
-189.73655531697537	0.007531062312119587	-189.9246325268224	0.011812124843300641	5.158034329654651	0.0005076142131979696	-11.360000000000007	0.1817715542521994
-189.67255511217567	0.00901766693140625	-189.8606323220227	0.017976401076616768	5.190034380855039	0.0010152284263959391	-11.328000000000003	0.17341378299120233
-189.6085549073741	0.007531062312119587	-189.79663211722112	0.012120338654966447	5.22203443205543	0.0	-11.296000000000006	0.17048123167155424
-189.5445547025744	0.01050427155069291	-189.73263191242143	0.013969621524961286	5.254034483255822	0.0	-11.264000000000003	0.156258357771261
-189.48055449777286	0.0045578530735462626	-189.66863170761988	0.02290782206326967	5.286034534454348	0.0010152284263959391	-11.232000000000006	0.1502466275659824
-189.41655429297316	0.0045578530735462626	-189.60463150282018	0.01859282869994838	5.318034585654736	0.0020304568527918783	-11.200000000000003	0.14526129032258064
-189.3525540881716	0.011990876169979575	-189.5406312980186	0.020750325381609026	5.350034636855128	0.0	-11.168000000000006	0.13924956011730205
-189.2885538833719	0.01645069002783956	-189.4766310932189	0.02044211156994322	5.382034688055516	0.0005076142131979696	-11.136000000000003	0.13924956011730205
-189.22455367857035	0.01050427155069291	-189.41263088841734	0.025681746368261926	5.414034739255907	0.0	-11.104000000000006	0.13015865102639296
-189.16055347377065	0.025370317743559537	-189.34863068361767	0.02290782206326967	5.446034790456295	0.0020304568527918783	-11.072000000000003	0.12370703812316716
-189.09655326896907	0.011990876169979575	-189.28463047881607	0.026914601614925152	5.4780348416548215	0.0010152284263959391	-11.040000000000006	0.11139032258064517
-189.03255306416938	0.02091050388569955	-189.2206302740164	0.025989960179927732	5.510034892855213	0.0005076142131979696	-11.008000000000003	0.1093375366568915
-188.96855285936783	0.01645069002783956	-189.15663006921483	0.03184602260157806	5.5420349440556045	0.0015228426395939086	-10.976000000000006	0.10141964809384164
-188.90455265456814	0.022397108504986208	-189.09262986441513	0.03646922977656515	5.574034995255992	0.0005076142131979696	-10.944000000000003	0.10010000000000001
-188.84055244976656	0.023883713124272874	-189.02862965961356	0.03523637452990193	5.606035046456384	0.0	-10.912000000000006	0.10156627565982405
-188.77655224496687	0.029830131601419525	-188.96462945481386	0.03770208502322838	5.638035097656772	0.0010152284263959391	-10.880000000000003	0.08998269794721409
-188.71255204016532	0.023883713124272874	-188.90062925001232	0.03523637452990193	5.670035148855298	0.0020304568527918783	-10.848000000000006	0.07942551319648095
-188.64855183536562	0.03577655007856618	-188.83662904521262	0.0435581474448787	5.70203520005569	0.0015228426395939086	-10.816000000000003	0.0783991202346041
-188.58455163056405	0.06402203784501276	-188.77262884041107	0.055270272288179344	5.734035251256078	0.0010152284263959391	-10.784000000000006	0.07986539589442816
-188.52055142576435	0.04469617779428615	-188.70862863561138	0.05896883802816902	5.766035302456469	0.0015228426395939086	-10.752000000000002	0.07561319648093842
-188.45655122096278	0.0506425962714328	-188.6446284308098	0.06451668663815353	5.798035353656861	0.0010152284263959391	-10.720000000000006	0.06960146627565983
-188.3925510161631	0.05510241012929279	-188.5806282260101	0.06667418331981417	5.830035404857249	0.0025380710659898475	-10.688000000000002	0.06358973607038124
-188.3285508113615	0.056589014748579455	-188.51662802120856	0.07098917668313547	5.862035456055779	0.0015228426395939086	-10.656000000000006	0.06432287390029326
-188.26455060656184	0.06699524708358608	-188.45262781640886	0.07499595623479095	5.8940355072561665	0.0010152284263959391	-10.624000000000002	0.062270087976539594
-188.20055040176027	0.06104882860643944	-188.3886276116073	0.09348878493473933	5.9260355584565545	0.0005076142131979696	-10.592000000000006	0.058164516129032263
-188.13655019696057	0.06996845632215942	-188.3246274068076	0.097187350674729	5.958035609656946	0.0	-10.560000000000002	0.0533258064516129
-188.07254999215903	0.0863211071343127	-188.26062720200605	0.10304341309637932	5.9900356608573375	0.0010152284263959391	-10.528000000000006	0.056991495601173024
-188.0085497873593	0.08929431637288601	-188.19662699720635	0.11044054457635868	6.0220357120577255	0.0	-10.496000000000002	0.05493870967741936
-187.94454958255776	0.10564696718503931	-188.13262679240478	0.12708409040631222	6.054035763256255	0.0005076142131979696	-10.464000000000006	0.048193841642228744
-187.8805493777562	0.12348622261647925	-188.06862658760508	0.15266583677457413	6.086035814456643	0.0005076142131979696	-10.432000000000002	0.04731407624633431
-187.8165491729565	0.12794603647433922	-188.00462638280354	0.1693093826045277	6.118035865657031	0.0	-10.400000000000006	0.04834046920821115
-187.75254896815494	0.14429868728649253	-187.94062617800196	0.17115866547452252	6.150035916857423	0.0010152284263959391	-10.36800000000001	0.042328739002932554
-187.68854876335524	0.16213794271793247	-187.87662597320227	0.18287079031782316	6.182035968057811	0.0010152284263959391	-10.336000000000006	0.03880967741935484
-187.6245485585537	0.20227626743867236	-187.81262576840072	0.20074719139443992	6.214036019258202	0.0005076142131979696	-10.30400000000001	0.03617038123167156
-187.560548353754	0.2007896628193857	-187.74862556360102	0.21985644771771992	6.246036070456729	0.0005076142131979696	-10.272000000000006	0.03514398826979472
-187.49654814895243	0.26768687068728547	-187.68462535879945	0.24420533883931864	6.27803612165712	0.0010152284263959391	-10.240000000000009	0.03558387096774194
-187.43254794415273	0.2557940337329922	-187.62062515399975	0.2731774371359044	6.310036172857512	0.0015228426395939086	-10.208000000000006	0.03514398826979472
-187.3685477393512	0.23795477830155226	-187.5566249491982	0.31447808789912246	6.3420362240579	0.0	-10.176000000000009	0.03250469208211144
-187.3045475345515	0.3301242646973253	-187.4926247443985	0.3249573574957599	6.3740362752582875	0.0005076142131979696	-10.144000000000005	0.029572140762463343
-187.24054732974992	0.2959323584537321	-187.42862453959694	0.3724222844922941	6.406036326458679	0.0	-10.112000000000009	0.02737272727272727
-187.17654712495022	0.35836975246377195	-187.36462433479724	0.41526400431384114	6.438036377659067	0.0015228426395939086	-10.080000000000005	0.026199706744868035
-187.11254692014867	0.3985080771845118	-187.3006241299957	0.4408457506821031	6.470036428857593	0.0005076142131979696	-10.048000000000009	0.027812609970674487
-187.04854671534898	0.45648565733669166	-187.236623925196	0.5074199340019172	6.502036480057985	0.0015228426395939086	-10.016000000000005	0.023413782991202347
-186.9845465105474	0.5144632374888715	-187.17262372039445	0.5407070256618244	6.534036531258376	0.0005076142131979696	-9.984000000000009	0.024293548387096773
-186.9205463057477	0.5754140268796247	-187.10862351559473	0.6094387056632992	6.566036582458768	0.0015228426395939086	-9.952000000000005	0.025173313782991202
-186.85654610094616	0.582847049976058	-187.04462331079318	0.6911153657547379	6.598036633659156	0.0005076142131979696	-9.920000000000009	0.021507624633431085
-186.79254589614646	0.7448869534783041	-186.9806231059935	0.7059096287146965	6.630036684859544	0.0005076142131979696	-9.888000000000005	0.018721700879765397
-186.7285456913449	0.7775922551026108	-186.91662290119194	0.8131680351743972	6.662036736058074	0.0005076142131979696	-9.856000000000009	0.018135190615835777
-186.6645454865452	0.8088109521076307	-186.85262269639225	0.8520029754442887	6.694036787258462	0.0005076142131979696	-9.824000000000005	0.017695307917888564
-186.60054528174365	0.9366589493662836	-186.78862249159067	0.9737474310522822	6.72603683845885	0.0015228426395939086	-9.792000000000009	0.014909384164222873
-186.53654507694395	0.9188196939348436	-186.72462228679098	0.9857677697072488	6.758036889659245	0.0010152284263959391	-9.760000000000005	0.016082404692082112
-186.47254487214238	0.9901767156606034	-186.66062208198943	1.0011784602905391	6.790036940859633	0.0020304568527918783	-9.728000000000009	0.016229032258064515
-186.40854466734268	0.9440919724627169	-186.59662187718973	0.9725145758056191	6.822036992060021	0.0015228426395939086	-9.696000000000005	0.01446950146627566
-186.34454446254114	0.8682751368790971	-186.53262167238816	0.9142621654007816	6.8540370432585505	0.0025380710659898475	-9.664000000000009	0.012416715542521994
-186.28054425774144	0.8385430444933638	-186.46862146758846	0.7937505650394514	6.886037094458938	0.0	-9.632000000000005	0.012856598240469207
-186.2165440529399	0.7686726273868908	-186.40462126278692	0.7435117137379249	6.918037145659326	0.0005076142131979696	-9.600000000000009	0.013589736070381232
-186.1525438481402	0.666096908656111	-186.34062105798722	0.6658418331981417	6.950037196859718	0.0010152284263959391	-9.568000000000005	0.014029618768328445
-186.08854364333862	0.6631236994175377	-186.27662085318565	0.6023497879949856	6.982037248060109	0.0010152284263959391	-9.536000000000008	0.010510557184750732
-186.02454343853893	0.573927422260338	-186.21262064838595	0.5456384466484773	7.014037299260501	0.0020304568527918783	-9.504000000000005	0.00919090909090909
-185.96054323373738	0.5114900282502981	-186.14862044358438	0.4947831677236192	7.046037350459027	0.0005076142131979696	-9.472000000000008	0.00977741935483871
-185.89654302893769	0.46837849429098494	-186.0846202387847	0.464886427992036	7.078037401659415	0.0020304568527918783	-9.440000000000005	0.011097067448680352
-185.8325428241361	0.42378035571238504	-186.0206200339831	0.4032436656588747	7.110037452859807	0.0010152284263959391	-9.408000000000008	0.01168357771260997
-185.76854261933642	0.41188751875809176	-185.95661982918344	0.35608695247400635	7.142037504060195	0.0015228426395939086	-9.376000000000005	0.008897653958944282
-185.70454241453487	0.31377161388517205	-185.89261962438187	0.33636126852739473	7.174037555260583	0.0005076142131979696	-9.344000000000008	0.009337536656891495
-185.6405422097333	0.3241778462201787	-185.82861941958217	0.32341628843743087	7.206037606460974	0.0025380710659898475	-9.312000000000005	0.0094841642228739
-185.5765420049336	0.28255291688015216	-185.7646192147806	0.29321133489418183	7.2380376576595005	0.0005076142131979696	-9.280000000000008	0.009924046920821114
-185.51254180013203	0.2602538475908522	-185.70061900997905	0.2657803056559251	7.270037708859892	0.0	-9.248000000000005	0.008751026392961877
-185.44854159533236	0.22160212748939898	-185.63661880517935	0.23156857256102056	7.3020377600602835	0.0005076142131979696	-9.216000000000008	0.007724633431085044
-185.38454139053076	0.19930305820009903	-185.57261860037778	0.21245931623774056	7.3340378112606714	0.0	-9.184000000000005	0.005818475073313783
-185.3205411857311	0.14578529190577919	-185.50861839557808	0.1896514941744709	7.366037862461063	0.0015228426395939086	-9.152000000000008	0.00787126099706745
-185.25654098092951	0.18741022124580575	-185.44461819077654	0.1807132936361625	7.398037913661451	0.0010152284263959391	-9.120000000000005	0.006111730205278593
-185.19254077612982	0.1814638027686591	-185.38061798597684	0.15482333345623478	7.430037964859977	0.0005076142131979696	-9.088000000000008	0.006258357771260998
-185.12854057132824	0.10862017642361263	-185.3166177811753	0.15482333345623478	7.462038016060369	0.0	-9.056000000000004	0.005378592375366569
-185.06454036652855	0.12794603647433922	-185.2526175763756	0.1360222909446206	7.494038067260757	0.0	-9.024000000000008	0.006111730205278593
-185.000540161727	0.10118715332717933	-185.18861737157403	0.12924158708797284	7.526038118461148	0.0010152284263959391	-8.992000000000004	0.005525219941348974
-184.9365399569273	0.10713357180432596	-185.12461716677433	0.10982411695302707	7.55803816966154	0.0	-8.960000000000008	0.00508533724340176
-184.87253975212573	0.09375413023074601	-185.06061696197278	0.11444732412801416	7.590038220861928	0.0005076142131979696	-8.928000000000004	0.006551612903225807
-184.80853954732603	0.08780771175359936	-184.9966167571731	0.09811199210972643	7.622038272060454	0.0005076142131979696	-8.896000000000008	0.004058944281524927
-184.7445393425245	0.059562223987152774	-184.9326165523715	0.0820848739031045	7.6540383232608455	0.0005076142131979696	-8.864000000000004	0.003472434017595308
-184.6805391377248	0.07145506094144607	-184.86861634757182	0.08023559103310966	7.6860383744612335	0.0	-8.832000000000008	0.005231964809384164
-184.61653893292325	0.058075619367866115	-184.80461614277027	0.06420847282648773	7.718038425661625	0.0010152284263959391	-8.800000000000004	0.004938709677419355
-184.55253872812352	0.06848185170287274	-184.74061593797057	0.07592059766978837	7.7500384768620165	0.0015228426395939086	-8.768000000000008	0.004205571847507332
-184.48853852332198	0.05361580551000612	-184.676615733169	0.06698239713147998	7.7820385280624045	0.0005076142131979696	-8.736000000000004	0.0031791788856304986
-184.42453831852228	0.029830131601419525	-184.6126155283693	0.054037417041516114	7.814038579260934	0.0010152284263959391	-8.704000000000008	0.0037656891495601173
-184.36053811372074	0.04023636393642616	-184.54861532356776	0.05434563085318192	7.846038630461322	0.003045685279187817	-8.672000000000004	0.0036190615835777124
-184.29653790892104	0.03577655007856618	-184.48461511876806	0.04787314080819999	7.87803868166171	0.0005076142131979696	-8.640000000000008	0.002885923753665689
-184.23253770411947	0.023883713124272874	-184.4206149139665	0.046640285561536765	7.910038732862102	0.0010152284263959391	-8.608000000000004	0.003472434017595308
-184.16853749931977	0.038749759317139504	-184.3566147091668	0.03492816071823612	7.94203878406249	0.004568527918781726	-8.576000000000008	0.0021527859237536655
-184.10453729451822	0.03428994545927951	-184.29261450436525	0.04016779551655483	7.974038835262881	0.003045685279187817	-8.544000000000004	0.002446041055718475
-184.04053708971853	0.03428994545927951	-184.22861429956555	0.031537808789912254	8.006038886461408	0.0005076142131979696	-8.512000000000008	0.0022994134897360704
-183.97653688491695	0.01645069002783956	-184.16461409476398	0.03431173309490451	8.038038937661799	0.0005076142131979696	-8.480000000000004	0.0030325513196480937
-183.91253668011726	0.019423899266412886	-184.10061388996428	0.023216035874935478	8.070038988862187	0.0005076142131979696	-8.448000000000008	0.004205571847507332
-183.8485364753157	0.017937294647126224	-184.03661368516273	0.02383246349826709	8.102039040062579	0.0015228426395939086	-8.416000000000004	0.00259266862170088
-183.784536270516	0.011990876169979575	-183.97261348036304	0.02044211156994322	8.134039091262967	0.0020304568527918783	-8.384000000000007	0.0027392961876832843
-183.72053606571444	0.025370317743559537	-183.90861327556146	0.021366753004940637	8.166039142463358	0.0020304568527918783	-8.352000000000004	0.0036190615835777124
-183.65653586091474	0.01645069002783956	-183.84461307076177	0.021366753004940637	8.198039193661884	0.0015228426395939086	-8.320000000000007	0.0021527859237536655
-183.5925356561132	0.014964085408552898	-183.78061286596022	0.017051759641619348	8.230039244862272	0.0015228426395939086	-8.288000000000004	0.0036190615835777124
-183.5285354513135	0.00901766693140625	-183.71661266116053	0.01890104251161419	8.262039296062664	0.0020304568527918783	-8.256000000000007	0.001566275659824047
-183.46453524651193	0.011990876169979575	-183.65261245635895	0.013044980089963866	8.294039347263055	0.0025380710659898475	-8.224000000000004	0.002446041055718475
-183.40053504171038	0.00901766693140625	-183.5886122515574	0.011812124843300641	8.326039398463443	0.0025380710659898475	-8.192000000000007	0.002446041055718475
-183.3365348369107	0.01050427155069291	-183.5246120467577	0.012120338654966447	8.358039449663835	0.0025380710659898475	-8.160000000000004	0.0018595307917888563
-183.2725346321091	0.0030712484542595995	-183.46061184195617	0.012120338654966447	8.390039500862361	0.0020304568527918783	-8.128000000000007	0.0021527859237536655
-183.20853442730942	0.0030712484542595995	-183.39661163715647	0.011195697219969028	8.42203955206275	0.0020304568527918783	-8.096000000000004	0.00259266862170088
-183.14453422250787	0.007531062312119587	-183.3326114323549	0.00842177291497677	8.45403960326314	0.0010152284263959391	-8.064000000000007	0.0022994134897360704
-183.08053401770817	0.006044457692832925	-183.2686112275552	0.006572490044981933	8.486039654463529	0.0020304568527918783	-8.032000000000004	0.0018595307917888563
-183.01653381290663	0.001584643834972937	-183.20461102275362	0.005647848609984515	8.518039705663924	0.005583756345177665	-8.000000000000007	0.0018595307917888563
-182.9525336081069	0.00901766693140625	-183.14061081795393	0.006264276233316128	8.550039756864312	0.0010152284263959391	-7.9680000000000035	0.0012730205278592376
-182.88853340330536	0.001584643834972937	-183.07661061315235	0.006572490044981933	8.582039808062838	0.0015228426395939086	-7.936000000000007	0.0022994134897360704
-182.82453319850566	0.001584643834972937	-183.01261040835266	0.005339634798318708	8.61403985926323	0.0040609137055837565	-7.9040000000000035	0.0011263929618768329
-182.76053299370412	0.0045578530735462626	-182.9486102035511	0.004723207174987095	8.646039910463617	0.004568527918781726	-7.872000000000007	0.0017129032258064517
-182.69653278890442	0.006044457692832925	-182.88460999875142	0.00441499336332129	8.678039961664005	0.0025380710659898475	-7.840000000000003	0.0009797653958944282
-182.63253258410285	0.006044457692832925	-182.82060979394984	0.00441499336332129	8.710040012864397	0.0040609137055837565	-7.808000000000007	0.0017129032258064517
-182.56853237930315	0.001584643834972937	-182.75660958915014	0.005339634798318708	8.742040064064788	0.003045685279187817	-7.776000000000003	0.0018595307917888563
-182.5045321745016	0.0045578530735462626	-182.6926093843486	0.005031420986652902	8.774040115263311	0.004568527918781726	-7.744000000000007	0.0009797653958944282
-182.4405319697019	0.001584643834972937	-182.6286091795489	0.004106779551655483	8.806040166463706	0.007614213197969543	-7.712000000000003	0.0014196480938416423
-182.37653176490034	0.001584643834972937	-182.56460897474733	0.005647848609984515	8.838040217664094	0.003553299492385787	-7.680000000000007	0.0017129032258064517
-182.31253156010064	9.803921568627452e-05	-182.50060876994763	0.004106779551655483	8.870040268864486	0.007614213197969543	-7.648000000000003	0.001566275659824047
-182.24853135529906	9.803921568627452e-05	-182.4366085651461	0.002873924304992257	8.902040320064874	0.005583756345177665	-7.616000000000007	0.0011263929618768329
-182.1845311504994	0.001584643834972937	-182.3726083603464	0.0025657104933264506	8.934040371265262	0.003045685279187817	-7.584000000000003	0.0011263929618768329
-182.1205309456978	0.001584643834972937	-182.30860815554482	0.0031821381166580636	8.966040422463792	0.006091370558375634	-7.552000000000007	0.0009797653958944282
-182.05653074089813	0.001584643834972937	-182.24460795074512	0.0019492828699948382	8.99804047366418	0.007106598984771574	-7.520000000000003	0.0006865102639296188
-181.99253053609655	9.803921568627452e-05	-182.18060774594358	0.004106779551655483	9.030040524864571	0.0040609137055837565	-7.488000000000007	0.0011263929618768329
-181.92853033129686	0.0030712484542595995	-182.11660754114388	0.0019492828699948382	9.062040576064962	0.0040609137055837565	-7.456000000000003	0.0011263929618768329
-181.86453012649528	0.0030712484542595995	-182.0526073363423	0.0013328552466632254	9.09404062726535	0.008121827411167513	-7.424000000000007	0.0008331378299120235
-181.80052992169558	9.803921568627452e-05	-181.9886071315426	0.0034903519283238696	9.126040678465738	0.005583756345177665	-7.392000000000003	0.0014196480938416423
-181.73652971689404	0.0030712484542595995	-181.92460692674106	0.0019492828699948382	9.158040729664268	0.005583756345177665	-7.3600000000000065	0.0009797653958944282
-181.67252951209434	0.001584643834972937	-181.86060672194137	0.0010246414349974191	9.190040780864656	0.008629441624365483	-7.328000000000003	0.0017129032258064517
-181.60852930729277	9.803921568627452e-05	-181.79660651713982	0.0025657104933264506	9.222040832065048	0.005076142131979695	-7.2960000000000065	0.0017129032258064517
-181.54452910249307	9.803921568627452e-05	-181.7326063123401	0.001641069058329032	9.254040883265436	0.008629441624365483	-7.264000000000003	0.0006865102639296188
-181.48052889769153	0.001584643834972937	-181.66860610753855	0.0007164276233316127	9.286040934465827	0.009137055837563452	-7.232000000000006	0.0012730205278592376
-181.41652869289183	9.803921568627452e-05	-181.60460590273885	0.003798565739989676	9.318040985666219	0.01015228426395939	-7.200000000000003	0.0011263929618768329
-181.35252848809026	9.803921568627452e-05	-181.5406056979373	0.0025657104933264506	9.350041036864745	0.011675126903553299	-7.168000000000006	0.0012730205278592376
-181.2885282832887	0.001584643834972937	-181.4766054931376	0.0025657104933264506	9.382041088065133	0.007614213197969543	-7.136000000000003	0.0003932551319648094
-181.22452807848902	9.803921568627452e-05	-181.41260528833604	0.0013328552466632254	9.414041139265525	0.014213197969543147	-7.104000000000006	0.0005398826979472141
-181.16052787368747	9.803921568627452e-05	-181.3486050835345	0.0031821381166580636	9.446041190465913	0.007614213197969543	-7.072000000000003	0.0005398826979472141
-181.09652766888775	0.001584643834972937	-181.2846048787348	0.0031821381166580636	9.4780412416663	0.008121827411167513	-7.040000000000006	0.0003932551319648094
-181.0325274640862	0.0030712484542595995	-181.22060467393322	0.0022574966816606445	9.510041292866696	0.016751269035532996	-7.008000000000003	0.0008331378299120235
-180.9685272592865	0.001584643834972937	-181.15660446913353	0.0022574966816606445	9.542041344065218	0.013197969543147208	-6.976000000000006	0.0008331378299120235
-180.90452705448496	9.803921568627452e-05	-181.09260426433198	0.0031821381166580636	9.57404139526561	0.017766497461928935	-6.944000000000003	0.0008331378299120235
-180.84052684968526	0.001584643834972937	-181.02860405953228	0.001641069058329032	9.606041446466001	0.01116751269035533	-6.912000000000006	0.0002466275659824047
-180.7765266448837	9.803921568627452e-05	-180.9646038547307	0.0022574966816606445	9.63804149766639	0.012690355329949238	-6.880000000000003	0.0008331378299120235
-180.712526440084	9.803921568627452e-05	-180.900603649931	0.003798565739989676	9.67004154886678	0.009644670050761422	-6.848000000000006	0.0002466275659824047
-180.64852623528245	0.001584643834972937	-180.83660344512947	0.005339634798318708	9.702041600067169	0.02233502538071066	-6.8160000000000025	0.0012730205278592376
-180.58452603048275	0.001584643834972937	-180.77260324032977	0.003798565739989676	9.734041651265695	0.018781725888324875	-6.784000000000006	0.0009797653958944282
-180.52052582568118	9.803921568627452e-05	-180.7086030355282	0.0022574966816606445	9.766041702466087	0.019289340101522844	-6.7520000000000024	0.0008331378299120235
-180.45652562088148	9.803921568627452e-05	-180.6446028307285	0.0019492828699948382	9.798041753666478	0.024873096446700507	-6.720000000000006	0.0003932551319648094
-180.39252541607993	9.803921568627452e-05	-180.58060262592696	0.004106779551655483	9.830041804866866	0.02233502538071066	-6.688000000000002	0.0002466275659824047
-180.32852521128024	9.803921568627452e-05	-180.51660242112726	0.0034903519283238696	9.862041856067258	0.018274111675126905	-6.656000000000006	0.0005398826979472141
-180.26452500647866	9.803921568627452e-05	-180.4526022163257	0.002873924304992257	9.894041907267646	0.02131979695431472	-6.624000000000002	0.001566275659824047
-180.20052480167897	9.803921568627452e-05	-180.388602011526	0.005031420986652902	9.926041958466172	0.023857868020304568	-6.592000000000006	0.0003932551319648094
-180.13652459687742	9.803921568627452e-05	-180.32460180672444	0.004723207174987095	9.958042009666563	0.02030456852791878	-6.560000000000002	0.0017129032258064517
-180.07252439207772	9.803921568627452e-05	-180.26060160192475	0.006264276233316128	9.990042060866951	0.02284263959390863	-6.528000000000006	0.0009797653958944282
-180.00852418727615	9.803921568627452e-05	-180.19660139712317	0.005031420986652902	10.022042112067343	0.027411167512690356	-6.496000000000002	0.0012730205278592376
-179.94452398247645	9.803921568627452e-05	-180.13260119232348	0.005647848609984515	10.054042163267734	0.028426395939086295	-6.464000000000006	0.0005398826979472141
-179.8805237776749	0.001584643834972937	-180.0686009875219	0.005647848609984515	10.086042214468122	0.028426395939086295	-6.432000000000002	0.0008331378299120235
-179.8165235728752	0.001584643834972937	-180.00460078272224	0.004723207174987095	10.118042265666652	0.029441624365482234	-6.400000000000006	0.0008331378299120235
-179.75252336807364	9.803921568627452e-05	-179.94060057792066	0.007805345291645159	10.15004231686704	0.03401015228426396	-6.368000000000009	0.0012730205278592376
-179.68852316327394	0.001584643834972937	-179.87660037312097	0.0034903519283238696	10.182042368067428	0.03147208121827411	-6.336000000000006	0.0003932551319648094
-179.6245229584724	9.803921568627452e-05	-179.8126001683194	0.005339634798318708	10.21404241926782	0.04111675126903553	-6.304000000000009	0.0009797653958944282
-179.5605227536727	0.0045578530735462626	-179.7485999635197	0.007188917668313546	10.246042470468208	0.03248730964467005	-6.272000000000006	0.0008331378299120235
-179.49652254887113	0.001584643834972937	-179.68459975871815	0.005339634798318708	10.278042521668599	0.04111675126903553	-6.240000000000009	0.0012730205278592376
-179.43252234407143	9.803921568627452e-05	-179.62059955391845	0.008729986726642578	10.31004257286899	0.03959390862944162	-6.2080000000000055	0.0006865102639296188
-179.36852213926988	0.001584643834972937	-179.55659934911688	0.006264276233316128	10.342042624067517	0.04010152284263959	-6.176000000000009	0.0008331378299120235
-179.3045219344702	9.803921568627452e-05	-179.49259914431718	0.006572490044981933	10.374042675267908	0.04314720812182741	-6.1440000000000055	0.0008331378299120235
-179.24052172966861	9.803921568627452e-05	-179.42859893951564	0.008113559103310965	10.406042726468296	0.04416243654822335	-6.112000000000009	0.0006865102639296188
-179.17652152486892	9.803921568627452e-05	-179.36459873471594	0.006572490044981933	10.438042777668684	0.04416243654822335	-6.080000000000005	0.0014196480938416423
-179.11252132006734	9.803921568627452e-05	-179.30059852991437	0.007805345291645159	10.470042828869076	0.05177664974619289	-6.048000000000009	0.0005398826979472141
-179.0485211152658	9.803921568627452e-05	-179.23659832511282	0.007497131479979353	10.502042880069467	0.05228426395939086	-6.016000000000005	0.0003932551319648094
-178.9845209104661	9.803921568627452e-05	-179.17259812031313	0.005031420986652902	10.53404293126799	0.05532994923857868	-5.984000000000009	0.0006865102639296188
-178.92052070566453	9.803921568627452e-05	-179.10859791551155	0.005956062421650321	10.566042982468385	0.066497461928934	-5.952000000000005	0.0001
-178.85652050086483	0.001584643834972937	-179.04459771071186	0.006572490044981933	10.598043033668773	0.0715736040609137	-5.920000000000009	0.0006865102639296188
-178.7925202960633	9.803921568627452e-05	-178.9805975059103	0.009038200538308384	10.630043084869161	0.0766497461928934	-5.888000000000005	0.0001
-178.7285200912636	0.0030712484542595995	-178.9165973011106	0.004723207174987095	10.662043136069553	0.07055837563451776	-5.856000000000009	0.0012730205278592376
-178.66451988646202	9.803921568627452e-05	-178.85259709630904	0.011812124843300641	10.69404318726994	0.07309644670050762	-5.824000000000005	0.0005398826979472141
-178.60051968166232	9.803921568627452e-05	-178.78859689150934	0.008729986726642578	10.726043238468467	0.07208121827411168	-5.792000000000009	0.0003932551319648094
-178.53651947686078	0.001584643834972937	-178.7245966867078	0.010579269596637415	10.758043289668858	0.07461928934010152	-5.760000000000005	0.0006865102639296188
-178.47251927206108	0.001584643834972937	-178.6605964819081	0.009038200538308384	10.79004334086925	0.08781725888324873	-5.728000000000009	0.0006865102639296188
-178.4085190672595	0.001584643834972937	-178.59659627710653	0.008113559103310965	10.822043392069641	0.08527918781725888	-5.696000000000005	0.0011263929618768329
-178.3445188624598	9.803921568627452e-05	-178.53259607230683	0.007805345291645159	10.85404344327003	0.09644670050761421	-5.664000000000009	0.0009797653958944282
-178.28051865765826	0.001584643834972937	-178.4685958675053	0.00842177291497677	10.886043494470417	0.08629441624365482	-5.632000000000005	0.0014196480938416423
-178.21651845285857	0.001584643834972937	-178.4045956627056	0.008729986726642578	10.918043545668947	0.09898477157360407	-5.6000000000000085	0.0008331378299120235
-178.152518248057	0.0030712484542595995	-178.34059545790404	0.009962841973305802	10.950043596869335	0.11421319796954314	-5.568000000000005	0.0002466275659824047
-178.0885180432573	0.001584643834972937	-178.27659525310432	0.007805345291645159	10.982043648069723	0.11116751269035532	-5.5360000000000085	0.0011263929618768329
-178.02451783845575	0.0030712484542595995	-178.21259504830277	0.01027105578497161	11.014043699270115	0.10913705583756345	-5.504000000000005	0.0005398826979472141
-177.96051763365605	0.0045578530735462626	-178.14859484350308	0.009654628161639997	11.046043750470506	0.13756345177664975	-5.472000000000008	0.0011263929618768329
-177.89651742885448	0.001584643834972937	-178.08459463870153	0.009962841973305802	11.078043801670894	0.13248730964467004	-5.440000000000005	0.0003932551319648094
-177.83251722405478	9.803921568627452e-05	-178.02059443390183	0.010887483408303223	11.110043852869424	0.132994923857868	-5.408000000000008	0.0011263929618768329
-177.76851701925324	0.001584643834972937	-177.95659422910026	0.01273676627829806	11.142043904069812	0.15279187817258882	-5.376000000000005	0.0006865102639296188
-177.70451681445354	0.0045578530735462626	-177.89259402430056	0.012120338654966447	11.174043955270204	0.15532994923857868	-5.344000000000008	0.0008331378299120235
-177.640516609652	9.803921568627452e-05	-177.82859381949902	0.011503911031634834	11.206044006470592	0.15786802030456853	-5.312000000000005	0.0003932551319648094
-177.57651640485227	0.0030712484542595995	-177.76459361469932	0.009962841973305802	11.23804405767098	0.16294416243654822	-5.280000000000008	0.0003932551319648094
-177.51251620005073	9.803921568627452e-05	-177.70059340989775	0.013353193901629673	11.270044108871375	0.17258883248730963	-5.248000000000005	0.0006865102639296188
-177.44851599525103	0.00901766693140625	-177.63659320509805	0.013661407713295479	11.302044160069897	0.1817258883248731	-5.216000000000008	0.0006865102639296188
-177.38451579044948	0.01050427155069291	-177.5725930002965	0.011812124843300641	11.334044211270289	0.18578680203045686	-5.184000000000005	0.0005398826979472141
-177.3205155856498	0.0030712484542595995	-177.5085927954968	0.013353193901629673	11.36604426247068	0.21725888324873097	-5.152000000000008	0.0003932551319648094
-177.2565153808482	0.007531062312119587	-177.44459259069524	0.014277835336627092	11.398044313671068	0.2065989847715736	-5.1200000000000045	0.0006865102639296188
-177.19251517604852	0.0030712484542595995	-177.38059238589554	0.017359973453285157	11.430044364871456	0.20862944162436547	-5.088000000000008	0.0006865102639296188
-177.12851497124697	0.01645069002783956	-177.316592181094	0.016743545829953542	11.462044416071848	0.24263959390862944	-5.0560000000000045	0.0006865102639296188
-177.06451476644727	0.00901766693140625	-177.2525919762943	0.01612711820662193	11.494044467270374	0.23756345177664975	-5.024000000000008	0.0003932551319648094
-177.0005145616457	0.013477480789266236	-177.18859177149272	0.01859282869994838	11.526044518470766	0.23908629441624366	-4.992000000000004	0.0003932551319648094
-176.93651435684416	0.01050427155069291	-177.12459156669303	0.01890104251161419	11.558044569671157	0.2928934010152284	-4.960000000000008	0.0005398826979472141
-176.87251415204446	0.01645069002783956	-177.06059136189148	0.021366753004940637	11.590044620871545	0.2736040609137056	-4.928000000000004	0.0005398826979472141
-176.8085139472429	0.01050427155069291	-176.99659115708988	0.017976401076616768	11.622044672071937	0.29898477157360404	-4.896000000000008	0.0005398826979472141
-176.7445137424432	0.013477480789266236	-176.9325909522902	0.025065318744930315	11.654044723272325	0.3395939086294416	-4.864000000000004	0.001566275659824047
-176.68051353764164	0.022397108504986208	-176.86859074748864	0.02537353255659612	11.68604477447085	0.3446700507614213	-4.832000000000008	0.001566275659824047
-176.61651333284195	0.01645069002783956	-176.80459054268894	0.02876388448491999	11.718044825671242	0.34213197969543147	-4.800000000000004	0.0009797653958944282
-176.55251312804037	0.019423899266412886	-176.74059033788737	0.025681746368261926	11.75004487687163	0.3700507614213198	-4.768000000000008	0.0005398826979472141
-176.48851292324068	0.028343526982132862	-176.67659013308767	0.031537808789912254	11.782044928072022	0.38730964467005075	-4.736000000000004	0.0006865102639296188
-176.42451271843913	0.023883713124272874	-176.61258992828613	0.029380312108251604	11.814044979272413	0.38934010152284265	-4.704000000000008	0.0005398826979472141
-176.36051251363943	0.026856922362846196	-176.54858972348643	0.03646922977656515	11.846045030472801	0.4451776649746193	-4.672000000000004	0.0009797653958944282
-176.29651230883786	0.032803340839992846	-176.48458951868488	0.03523637452990193	11.878045081671328	0.4436548223350254	-4.640000000000008	0.0018595307917888563
-176.23251210403816	0.023883713124272874	-176.4205893138852	0.04201707838654967	11.91004513287172	0.48934010152284263	-4.608000000000004	0.0006865102639296188
-176.1685118992366	0.029830131601419525	-176.35658910908361	0.04448278887987612	11.942045184072107	0.5025380710659898	-4.576000000000008	0.0001
-176.10451169443692	0.038749759317139504	-176.29258890428392	0.05619491372317676	11.974045235272499	0.5081218274111675	-4.544000000000004	0.0006865102639296188
-176.04051148963532	0.04023636393642616	-176.22858869948237	0.05681134134650837	12.006045286472887	0.5558375634517766	-4.512000000000008	0.0011263929618768329
-175.97651128483565	0.0506425962714328	-176.16458849468268	0.06359204520315612	12.038045337673278	0.5908629441624366	-4.480000000000004	0.0003932551319648094
-175.91251108003408	0.06402203784501276	-176.1005882898811	0.06574954188481676	12.070045388871804	0.5979695431472081	-4.4480000000000075	0.0012730205278592376
-175.84851087523438	0.0744282701800194	-176.0365880850814	0.07992737722144384	12.102045440072196	0.6431472081218275	-4.416000000000004	0.0014196480938416423
-175.78451067043284	0.058075619367866115	-175.97258788027986	0.07684523910478579	12.134045491272584	0.7025380710659899	-4.3840000000000074	0.0011263929618768329
-175.7205104656331	0.06550864246429942	-175.90858767548016	0.08886557775975223	12.166045542472975	0.6802030456852792	-4.352000000000004	0.0017129032258064517
-175.65651026083157	0.07591487479930606	-175.8445874706786	0.09934484735638965	12.198045593673363	0.7385786802030457	-4.320000000000007	0.0009797653958944282
-175.59251005603187	0.10267375794646598	-175.7805872658789	0.10581733740137159	12.230045644873751	0.7426395939086294	-4.288000000000004	0.0022994134897360704
-175.52850985123033	0.11159338566218596	-175.71658706107735	0.11845410367966965	12.262045696072281	0.8020304568527918	-4.256000000000007	0.0014196480938416423
-175.46450964643063	0.11159338566218596	-175.65258685627765	0.12954980089963866	12.29404574727267	0.8152284263959391	-4.224000000000004	0.0012730205278592376
-175.40050944162905	0.14578529190577919	-175.58858665147608	0.1415701395546051	12.326045798473064	0.8573604060913705	-4.192000000000007	0.0011263929618768329
-175.33650923682936	0.12794603647433922	-175.52458644667638	0.16406974780620898	12.358045849673452	0.9086294416243654	-4.160000000000004	0.0017129032258064517
-175.2725090320278	0.16065133809864582	-175.46058624187484	0.18811042511614187	12.39004590087384	0.9619289340101523	-4.128000000000007	0.0014196480938416423
-175.20850882722812	0.1680843611950791	-175.39658603707514	0.19211720466779736	12.422045952074232	0.950253807106599	-4.096000000000004	0.0017129032258064517
-175.14450862242654	0.20673608129653234	-175.33258583227357	0.22232215821104637	12.454046003272758	0.9771573604060914	-4.064000000000007	0.002006158357771261
-175.08050841762685	0.20673608129653234	-175.26858562747387	0.23218500018435217	12.486046054473146	0.9715736040609138	-4.032000000000004	0.0021527859237536655
-175.0165082128253	0.22606194134725896	-175.20458542267232	0.2522188979426296	12.518046105673537	0.9598984771573604	-4.000000000000007	0.001566275659824047
-174.9525080080256	0.2959323584537321	-175.14058521787263	0.30307417686748767	12.550046156873929	0.9598984771573604	-3.9680000000000035	0.0031791788856304986
-174.88850780322403	0.3078251954080254	-175.07658501307105	0.3246491436840941	12.582046208074317	0.883248730964467	-3.936000000000007	0.0021527859237536655
-174.82450759842433	0.322691241600892	-175.01258480827136	0.3320462751640734	12.614046259274708	0.884263959390863	-3.9040000000000035	0.0022994134897360704
-174.7605073936228	0.3568831478444852	-174.9485846034698	0.37303871211562567	12.646046310473235	0.8893401015228426	-3.872000000000007	0.0014196480938416423
-174.69650718882122	0.4014812864230851	-174.88458439866827	0.41464757669050956	12.678046361673626	0.850253807106599	-3.8400000000000034	0.002446041055718475
-174.63250698402152	0.4341865880473917	-174.82058419386854	0.4661192832386992	12.710046412874014	0.8	-3.808000000000007	0.0022994134897360704
-174.56850677921997	0.5100034236310115	-174.756583989067	0.5172827759752231	12.742046464074402	0.7538071065989848	-3.7760000000000034	0.002446041055718475
-174.50450657442028	0.5233828652045914	-174.6925837842673	0.5625902062900966	12.774046515274794	0.7395939086294416	-3.744000000000007	0.00259266862170088
-174.4405063696187	0.6006863054074979	-174.62858357946575	0.633479382973232	12.806046566475185	0.7116751269035533	-3.7120000000000033	0.0022994134897360704
-174.376506164819	0.6304183977932312	-174.56458337466606	0.6908071519430721	12.838046617673712	0.6649746192893401	-3.680000000000007	0.002885923753665689
-174.31250596001746	0.7255610934275776	-174.50058316986448	0.75121705902957	12.870046668874103	0.6360406091370558	-3.6480000000000032	0.0017129032258064517
-174.24850575521776	0.793944905914764	-174.4365829650648	0.85631796880761	12.902046720074491	0.6187817258883249	-3.6160000000000068	0.002885923753665689
-174.18450555041622	0.7775922551026108	-174.37258276026324	0.8991596886291572	12.934046771274879	0.5736040609137056	-3.584000000000003	0.00259266862170088
-174.1205053456165	0.8742215553562438	-174.30858255546354	0.9697406515006268	12.96604682247527	0.5081218274111675	-3.5520000000000067	0.0030325513196480937
-174.05650514081495	0.9381455539855703	-174.24458235066197	0.9888499078239068	12.998046873675658	0.515736040609137	-3.520000000000003	0.003325806451612903
-173.99250493601525	1.0213954126656233	-174.18058214586227	0.9910074045055675	13.030046924874185	0.4796954314720812	-3.4880000000000067	0.003472434017595308
-173.9285047312137	0.8444894629705105	-174.11658194106073	0.9099471720374603	13.062046976074576	0.467005076142132	-3.456000000000003	0.0031791788856304986
-173.864504526414	0.8593555091633771	-174.05258173626103	0.8365922848609985	13.094047027274968	0.433502538071066	-3.4240000000000066	0.0037656891495601173
-173.80050432161244	0.789485092056904	-173.98858153145946	0.754607410957894	13.12604707847536	0.39390862944162436	-3.392000000000003	0.0036190615835777124
-173.73650411681274	0.6690701178946844	-173.92458132665976	0.708375339208023	13.158047129675747	0.39746192893401017	-3.3600000000000065	0.0037656891495601173
-173.6725039120112	0.6289317931739445	-173.8605811218582	0.6553625636015044	13.190047180876135	0.39390862944162436	-3.328000000000003	0.003472434017595308
-173.6085037072115	0.565007794544618	-173.79658091705852	0.5613573510434333	13.222047232074665	0.35786802030456855	-3.2960000000000065	0.004058944281524927
-173.54450350240992	0.5174364467274448	-173.73258071225692	0.5240634798318708	13.254047283275053	0.36598984771573606	-3.264000000000003	0.004205571847507332
-173.48050329761023	0.533789097539598	-173.66858050745725	0.47228355947201534	13.286047334475441	0.32436548223350253	-3.2320000000000064	0.003472434017595308
-173.41650309280868	0.432699983428105	-173.60458030265568	0.4463935992920876	13.318047385675836	0.3203045685279188	-3.200000000000003	0.0044988269794721415
-173.35250288800898	0.40891430951951846	-173.54058009785598	0.3862919060172554	13.350047436876224	0.29746192893401013	-3.1680000000000064	0.004205571847507332
-173.2885026832074	0.331610869316612	-173.4765798930544	0.35762802153233536	13.382047488076612	0.27766497461928935	-3.136000000000003	0.005965102639296188
-173.22450247840771	0.3390438924130453	-173.4125796882547	0.32680664036575474	13.414047539275142	0.29035532994923857	-3.1040000000000063	0.0068448680351906165
-173.16050227360617	0.2989055676923054	-173.34857948345316	0.29321133489418183	13.44604759047553	0.2532994923857868	-3.0720000000000027	0.007431378299120235
-173.09650206880647	0.28403952149943884	-173.28457927865347	0.2472874769559767	13.478047641675921	0.24568527918781727	-3.0400000000000063	0.005818475073313783
-173.0325018640049	0.2409279875401256	-173.2205790738519	0.2328014278076838	13.51004769287631	0.22994923857868022	-3.0080000000000027	0.008604398826979472
-172.9685016592052	0.22308873210868566	-173.1565788690522	0.20968539193274832	13.542047744076704	0.2147208121827411	-2.976000000000006	0.008164516129032257
-172.90450145440363	0.18592361662651907	-173.09257866425065	0.20752789525108767	13.574047795277089	0.2263959390862944	-2.9440000000000026	0.009630791788856305
-172.84050124960396	0.17997719814937244	-173.02857845945096	0.18687756986947865	13.606047846475615	0.2015228426395939	-2.912000000000006	0.008457771260997067
-172.77650104480236	0.17551738429151242	-172.9645782546494	0.17639830027284123	13.638047897676007	0.18426395939086293	-2.8800000000000026	0.007431378299120235
-172.7125008400027	0.13537905957077254	-172.90057804984968	0.15359047820957156	13.670047948876398	0.19543147208121828	-2.848000000000006	0.006698240469208212
-172.64850063520112	0.12051301337790593	-172.83657784504814	0.13756336000294964	13.70204800007679	0.1730964467005076	-2.8160000000000025	0.009337536656891495
-172.58450043040142	0.11307999028147263	-172.77257764024844	0.12954980089963866	13.734048051277174	0.16446700507614212	-2.784000000000006	0.010657184750733137
-172.52050022559985	0.09672733946931934	-172.7085774354469	0.12615944897131479	13.766048102477566	0.15837563451776648	-2.7520000000000024	0.0094841642228739
-172.4565000207983	0.098213944088606	-172.64457723064533	0.11752946224467223	13.798048153676092	0.1431472081218274	-2.720000000000006	0.010803812316715542
-172.3924998159986	0.06104882860643944	-172.58057702584563	0.10489269596637417	13.830048204876483	0.1314720812182741	-2.6880000000000024	0.012123460410557185
-172.32849961119706	0.059562223987152774	-172.51657682104408	0.09472164018140256	13.862048256076871	0.13857868020304567	-2.656000000000006	0.01417624633431085
-172.26449940639736	0.07145506094144607	-172.4525766162444	0.08948200538308385	13.894048307277263	0.12436548223350254	-2.6240000000000023	0.011536950146627565
-172.2004992015958	0.058075619367866115	-172.3885764114428	0.07931094959811223	13.926048358477654	0.1218274111675127	-2.592000000000006	0.009630791788856305
-172.1364989967961	0.06253543322572609	-172.32457620664312	0.0629756175798245	13.958048409678039	0.12893401015228426	-2.5600000000000023	0.01388299120234604
-172.07249879199455	0.04915599165214614	-172.26057600184157	0.07437952861145934	13.990048460876572	0.11624365482233502	-2.528000000000006	0.01476275659824047
-172.00849858719485	0.04469617779428615	-172.19657579704187	0.055270272288179344	14.022048512076957	0.10761421319796954	-2.496000000000002	0.0156425219941349
-171.94449838239328	0.046182782413572813	-172.1325755922403	0.059277051839834824	14.054048563277348	0.09847715736040609	-2.4640000000000057	0.016082404692082112
[truncated: 4,371 more rows]
