# Supplementary material for: Coherence in cooperative photon emission from indistinguishable quantum emitters
Source: Sci Adv. 2022 Mar 18;8(11):eabm8171. doi: 10.1126/sciadv.abm8171 (PMC8932659; doi:10.1126/sciadv.abm8171)
Supplement: Supplementary file 2 — Dataset [file sciadv.abm8171_dataset.zip › dataset_coherence_cooperative/4a.csv]

Delay (ns)	g2parallel	g2perpendicular	Delay Fit (ns)	g2parallel Fit	g2perpendicular Fit
-99.96831989862397	1.0182229259362465	1.0343558094143195	-99.96831989862397	1.0160207136576416	1.0211228011830165
-99.90431969382242	0.9882376643328609	1.0170641469469068	-99.90431969382242	1.0160245785509454	1.0211265845128616
-99.84031948902272	1.0067392087264393	0.9416096198163789	-99.84031948902272	1.0160304293975542	1.0211323774573136
-99.77631928422116	1.0380004389086925	1.0013444537947136	-99.77631928422116	1.016037681761124	1.021139615488733
-99.7123190794196	1.0035492872792706	1.0092043003708102	-99.7123190794196	1.0160456080985905	1.0211475611455725
-99.6483188746199	1.0507601246973672	1.0044883924251522	-99.6483188746199	1.0160537629498156	1.0211557503357487
-99.58431866981834	1.0501221404079335	1.0296399014686615	-99.58431866981834	1.0160619824836423	1.0211640084376303
-99.52031846501865	1.0105671144630417	1.0359277787295387	-99.52031846501865	1.0160702283517125	1.0211722937046694
-99.45631826021709	1.0507601246973672	1.061079287773048	-99.45631826021709	1.0160784947273096	1.0211805996599284
-99.39231805541739	0.9550624812823064	1.0925186740774346	-99.39231805541739	1.0160867810639085	1.0211889256781264
-99.32831785061585	0.9907896014905958	1.0516474718817321	-99.32831785061585	1.0160950873694439	1.0211972717612126
-99.26431764581613	1.0022733187004031	1.0123482390012488	-99.26431764581613	1.0161034136902234	1.0212056379554042
-99.20031744101459	0.9895136329117283	1.0264959628382229	-99.20031744101459	1.0161117600744223	1.021214024309095
-99.13631723621488	1.0041872715687044	1.018636116262126	-99.13631723621488	1.016120126570384	1.0212224308708615
-99.07231703141332	0.9793058842807886	1.0029164231099328	-99.07231703141332	1.0161285132265712	1.0212308576893967
-99.00831682661364	1.0271547059883188	1.0060603617403714	-99.00831682661364	1.0161369200915626	1.021239304813513
-98.94431662181206	0.9837717743068247	1.0312118707838807	-98.94431662181206	1.0161453472140543	1.0212477722921396
-98.88031641701238	0.9914275857800295	1.0830868581861186	-98.88031641701238	1.0161537946428587	1.0212562601743231
-98.81631621221081	1.0175849416468128	1.0878027661317766	-98.81631621221081	1.016162262426908	1.0212647685092293
-98.75231600741111	0.9965314600954994	0.9699050674903269	-98.75231600741111	1.0161707506152502	1.0212732973461405
-98.68831580260955	1.048846171829066	0.9919126379033975	-98.68831580260955	1.016179259257052	1.0212818467344604
-98.62431559780985	0.9671841827815475	1.0359277787295387	-98.62431559780985	1.0161877884015995	1.02129041672371
-98.5603153930083	1.0316205960143552	0.9777649140664235	-98.5603153930083	1.0161963380982966	1.0212990073635304
-98.4963151882086	1.0405523760664275	0.9934846072186169	-98.4963151882086	1.0162049083966664	1.0213076187036811
-98.43231498340704	1.0029113029898369	1.0249239935230035	-98.43231498340704	1.0162134993463512	1.0213162507940432
-98.36831477860734	1.046294234671331	0.9589012822837916	-98.36831477860734	1.0162221109971141	1.0213249036846173
-98.30431457380578	0.9984454129638006	1.0626512570882674	-98.30431457380578	1.016230743398836	1.0213335774255237
-98.24031436900609	0.9997213815426681	1.0264959628382229	-98.24031436900609	1.0162393966015206	1.0213422720670047
-98.17631416420453	0.9742020099653186	0.9463255277620369	-98.17631416420453	1.0162480706552892	1.0213509876594224
-98.11231395940483	1.0022733187004031	1.0359277787295387	-98.11231395940483	1.016256765610387	1.0213597242532622
-98.04831375460327	1.0303446274354875	1.0312118707838807	-98.04831375460327	1.0162654815171768	1.0213684818991293
-97.98431354980357	1.000359365832102	1.0249239935230035	-97.98431354980357	1.0162742184261457	1.021377260647751
-97.92031334500201	1.067985700512078	1.0516474718817321	-97.92031334500201	1.016282976387902	1.0213860605499778
-97.85631314020232	1.0035492872792706	1.0029164231099328	-97.85631314020232	1.0162917554531734	1.0213948816567822
-97.79231293540076	1.022050831672849	1.0359277787295387	-97.79231293540076	1.016300555672813	1.0214037240192595
-97.72831273060106	0.9812198371490898	1.0312118707838807	-97.72831273060106	1.0163093770977958	1.0214125876886277
-97.6643125257995	0.9984454129638006	1.0076323310555908	-97.6643125257995	1.0163182197792173	1.021421472716229
-97.6003123209998	1.0029113029898369	1.037499748044758	-97.6003123209998	1.016327083768299	1.0214303791535297
-97.53631211619825	0.9716500728075836	0.9982005151642749	-97.53631211619825	1.0163359691163845	1.0214393070521188
-97.47231191139669	0.9939795229377645	1.0217800548925648	-97.47231191139669	1.016344875874941	1.0214482564637106
-97.40831170659699	1.0246027688305839	0.9887686992729589	-97.40831170659699	1.0163538040955602	1.0214572274401423
-97.34431150179543	1.0520360932762347	1.0060603617403714	-97.34431150179543	1.0163627538299576	1.0214662200333793
-97.28031129699573	0.9486826383879691	1.0107762696860294	-97.28031129699573	1.016371725129973	1.0214752342955093
-97.21631109219418	0.9729260413864511	1.0060603617403714	-97.21631109219418	1.016380718047573	1.0214842702787463
-97.15231088739448	0.983133790017391	1.0767989809252414	-97.15231088739448	1.0163897326348483	1.0214933280354306
-97.08831068259292	1.0182229259362465	0.9416096198163789	-97.08831068259292	1.0163987689440133	1.0215024076180281
-97.02431047779322	1.0520360932762347	1.0123482390012488	-97.02431047779322	1.0164078270274122	1.0215115090791314
-96.96031027299166	1.0061012244370056	1.1145262444905053	-96.96031027299166	1.016416906937511	1.0215206324714603
-96.89631006819197	1.02906865885662	0.9463255277620369	-96.89631006819197	1.0164260087269053	1.0215297778478607
-96.8323098633904	1.0092911458841742	1.0437876253056355	-96.8323098633904	1.0164351324483152	1.0215389452613062
-96.76830965859071	1.0596919047494395	1.0029164231099328	-96.76830965859071	1.0164442781545897	1.0215481347648978
-96.70430945378915	1.0424663289347287	0.9966285458490555	-96.70430945378915	1.016453445898704	1.0215573464118657
-96.64030924898945	1.0501221404079335	0.9557573436533529	-96.64030924898945	1.0164626357337618	1.021566580255566
-96.5763090441879	1.0016353344109694	1.0217800548925648	-96.5763090441879	1.0164718477129946	1.0215758363494867
-96.5123088393882	1.026516721698885	0.9557573436533529	-96.5123088393882	1.0164810818897603	1.0215851147472408
-96.44830863458664	0.9518725598351377	1.0359277787295387	-96.44830863458664	1.0164903383175488	1.0215944155025733
-96.38430842978694	0.9946175072271982	1.0469315639360741	-96.38430842978694	1.0164996170499756	1.0216037386693586
-96.32030822498538	1.0596919047494395	1.0217800548925648	-96.32030822498538	1.0165089181407876	1.0216130843015991
-96.25630802018568	1.0380004389086925	1.0500755025665127	-96.25630802018568	1.0165182416438596	1.021622452453429
-96.19230781538413	0.9824958057279572	0.9541853743381336	-96.19230781538413	1.0165275876131976	1.0216318431791118
-96.12830761058443	1.0163089730679453	1.061079287773048	-96.12830761058443	1.0165369561029374	1.0216412565330426
-96.06430740578287	1.0839353077479217	1.0060603617403714	-96.06430740578287	1.016546347167345	1.021650692569748
-96.00030720098317	1.0239647845411501	0.9746209754359849	-96.00030720098317	1.0165557608608156	1.021660151343884
-95.93630699618161	0.9837717743068247	0.9934846072186169	-95.93630699618161	1.0165651972378793	1.0216696329102406
-95.87230679138192	1.0386384231981263	0.9667611288598882	-95.87230679138192	1.0165746563531943	1.0216791373237384
-95.80830658658034	1.0112050987524754	0.9258899266641857	-95.80830658658034	1.0165841382615515	1.0216886646394308
-95.74430638178066	1.026516721698885	0.9919126379033975	-95.74430638178066	1.0165936430178741	1.0216982149125036
-95.68030617697909	1.0188609102256803	0.9164581107728696	-95.68030617697909	1.0166031706772176	1.0217077881982752
-95.6163059721794	1.0035492872792706	0.9620452209142303	-95.6163059721794	1.0166127212947689	1.0217173845521994
-95.55230576737785	1.0214128473834152	1.0029164231099328	-95.55230576737785	1.0166222949258505	1.021727004029861
-95.48830556257813	1.0456562503818974	0.9824808220120815	-95.48830556257813	1.0166318916259154	1.0217366466869802
-95.42430535777659	0.9786678999913547	1.0626512570882674	-95.42430535777659	1.0166415114505527	1.021746312579411
-95.36030515297503	0.995255491516632	0.9761929447512042	-95.36030515297503	1.016651154455483	1.0217560017631422
-95.29630494817533	1.0328965645932227	0.9337497732402823	-95.29630494817533	1.0166608206965635	1.0217657142942973
-95.23230474337377	0.9824958057279572	1.1082383672296279	-95.23230474337377	1.0166705102297837	1.0217754502291352
-95.16830453857408	1.0080151773053068	0.9730490061207655	-95.16830453857408	1.0166802231112706	1.0217852096240496
-95.10430433377252	1.009929130173608	0.9856247606425201	-95.10430433377252	1.016689959397284	1.0217949925355716
-95.04030412897282	1.0156709887785116	0.951041435707695	-95.04030412897282	1.0166997191442213	1.021804799020368
-94.97630392417126	1.0175849416468128	1.028067932153442	-94.97630392417126	1.0167095024086135	1.0218146291352412
-94.91230371937156	1.073089574827548	1.0469315639360741	-94.91230371937156	1.0167193092471303	1.0218244829371308
-94.84830351457	1.0297066431460538	0.9777649140664235	-94.84830351457	1.016729139716576	1.0218343604831146
-94.78430330977031	1.0469322189607648	0.9919126379033975	-94.78430330977031	1.0167389938738938	1.0218442618304076
-94.72030310496875	0.9620803084660776	1.0563633798273901	-94.72030310496875	1.0167488717761612	1.0218541870363613
-94.65630290016905	1.046294234671331	1.0815148888708994	-94.65630290016905	1.0167587734805963	1.021864136158467
-94.5923026953675	0.9971694443849332	1.023352024207784	-94.5923026953675	1.0167686990445532	1.0218741092543546
-94.5283024905678	0.9863237114645597	0.9306058346098436	-94.5283024905678	1.0167786485255244	1.0218841063817912
-94.46430228576624	1.0054632401475718	0.9761929447512042	-94.46430228576624	1.0167886219811417	1.0218941275986844
-94.40030208096654	1.0226888159622827	1.0044883924251522	-94.40030208096654	1.0167986194691756	1.0219041729630816
-94.33630187616497	1.0686236848015118	1.0390717173599775	-94.33630187616497	1.0168086410475348	1.0219142425331682
-94.27230167136528	1.0424663289347287	0.9636171902294496	-94.27230167136528	1.0168186867742686	1.0219243363672723
-94.20830146656371	1.03927640748756	1.0579353491426093	-94.20830146656371	1.0168287567075653	1.0219344545238616
-94.14430126176403	1.0813833705901867	0.9982005151642749	-94.14430126176403	1.0168388509057553	1.0219445970615437
-94.08030105696245	0.983133790017391	1.023352024207784	-94.08030105696245	1.0168489694273066	1.021954764039068
-94.01630085216276	1.0252407531200176	1.070511103664364	-94.01630085216276	1.0168591123308313	1.0219649555153272
-93.9523006473612	1.0233268002517164	1.0029164231099328	-93.9523006473612	1.0168692796750796	1.0219751715493528
-93.8883004425615	0.9812198371490898	0.9589012822837916	-93.8883004425615	1.016879471518945	1.0219854122003207
-93.82430023775996	1.0022733187004031	0.9919126379033975	-93.82430023775996	1.0168896879214646	1.021995677527549
-93.76030003296025	1.0482081875396323	0.9463255277620369	-93.76030003296025	1.0168999289418135	1.0220059675904982
-93.6962998281587	0.9837717743068247	0.9730490061207655	-93.6962998281587	1.016910194639313	1.0220162824487733
-93.632299623359	0.9888756486222946	1.0343558094143195	-93.632299623359	1.0169204850734257	1.0220266221621201
-93.56829941855744	1.067985700512078	1.0060603617403714	-93.56829941855744	1.0169308003037578	1.0220369867904322
-93.50429921375775	0.9939795229377645	1.0029164231099328	-93.50429921375775	1.0169411403900597	1.0220473763937454
-93.44029900895619	1.0239647845411501	1.0249239935230035	-93.44029900895619	1.0169515053922242	1.02205779103224
-93.37629880415649	1.0654337633543431	1.0154921776316874	-93.37629880415649	1.016961895370291	1.0220682307662412
-93.31229859935493	1.0871252291950904	1.0406436866751967	-93.31229859935493	1.0169723103844417	1.022078695656221
-93.24829839455523	1.036724470329825	1.0139202083164682	-93.24829839455523	1.0169827504950053	1.022089185762795
-93.18429818975368	1.0303446274354875	0.9824808220120815	-93.18429818975368	1.0169932157624542	1.0220997011467277
-93.12029798495212	1.0118430830419092	1.0437876253056355	-93.12029798495212	1.0170037062474075	1.0221102418689272
-93.05629778015242	0.9856857271751259	1.0076323310555908	-93.05629778015242	1.017014222010631	1.0221208079904507
-92.99229757535086	0.9850477428856922	1.061079287773048	-92.99229757535086	1.0170247631130356	1.0221313995724997
-92.92829737055116	0.9895136329117283	0.9557573436533529	-92.92829737055116	1.017035329615679	1.022142016676426
-92.86429716574959	1.004825255858138	1.0154921776316874	-92.86429716574959	1.0170459215797676	1.0221526593637282
-92.80029696094991	0.9958934758060657	1.0154921776316874	-92.80029696094991	1.0170565390666533	1.022163327696052
-92.73629675614833	1.0360864860403913	1.0579353491426093	-92.73629675614833	1.017067182137838	1.0221740217351942
-92.67229655134865	1.0545880304339696	1.0563633798273901	-92.67229655134865	1.0170778508549698	1.0221847415430967
-92.60829634654708	0.9722880570970174	0.9997724844794942	-92.60829634654708	1.0170885452798455	1.0221954871818546
-92.54429614174738	1.0246027688305839	0.9824808220120815	-92.54429614174738	1.0170992654744129	1.0222062587137104
-92.48029593694582	1.0201368788045477	1.0437876253056355	-92.48029593694582	1.017110011500767	1.0222170562010566
-92.41629573214612	0.9939795229377645	1.0390717173599775	-92.41629573214612	1.0171207834211524	1.0222278797064381
-92.35229552734457	1.0182229259362465	1.089374735446996	-92.35229552734457	1.017131581297965	1.0222387292925468
-92.28829532254487	1.0182229259362465	1.023352024207784	-92.28829532254487	1.0171424051937505	1.022249605022229
-92.22429511774332	1.0354485017509576	0.9903406685881782	-92.22429511774332	1.0171532551712053	1.0222605069584816
-92.16029491294361	1.0035492872792706	0.9463255277620369	-92.16029491294361	1.0171641312931756	1.0222714351644528
-92.09629470814207	0.992703554358897	0.9337497732402823	-92.09629470814207	1.0171750336226617	1.0222823897034419
-92.03229450334236	1.036724470329825	1.0547914105121707	-92.03229450334236	1.0171859622228139	1.0222933706389032
-91.96829429854081	1.009929130173608	1.070511103664364	-91.96829429854081	1.0171969171569344	1.0223043780344423
-91.90429409374111	1.007377193015873	1.0390717173599775	-91.90429409374111	1.017207898488479	1.0223154119538183
-91.84029388893956	1.0399143917769937	1.0123482390012488	-91.84029388893956	1.0172189062810555	1.022326472460944
-91.77629368413986	0.992703554358897	1.0044883924251522	-91.77629368413986	1.0172299405984258	1.0223375596198863
-91.7122934793383	1.053950046144536	0.9604732515990109	-91.7122934793383	1.017241001504505	1.022348673494867
-91.6482932745386	1.0118430830419092	1.0013444537947136	-91.6482932745386	1.0172520890633618	1.022359814150261
-91.58429306973704	1.0373624546192588	1.061079287773048	-91.58429306973704	1.0172632033392202	1.0223709816506
-91.52029286493735	0.9882376643328609	0.9966285458490555	-91.52029286493735	1.0172743443964585	1.0223821760605711
-91.45629266013579	1.0207748630939815	1.0013444537947136	-91.45629266013579	1.0172855122996107	1.0223933974450155
-91.39229245533609	0.9480446540985353	0.9526134050229143	-91.39229245533609	1.0172967071133638	1.022404645868933
-91.32829225053453	1.0411903603558612	1.0642232264034868	-91.32829225053453	1.0173079289025648	1.0224159213974784
-91.26429204573483	0.983133790017391	0.9416096198163789	-91.26429204573483	1.0173191777322137	1.022427224095964
-91.20029184093326	1.0105671144630417	1.0107762696860294	-91.20029184093326	1.0173304536674685	1.0224385540298597
-91.13629163613358	1.0067392087264393	1.0485035332512933	-91.13629163613358	1.0173417567736438	1.0224499112647936
-91.072291431332	0.9939795229377645	0.9636171902294496	-91.072291431332	1.0173530871162109	1.0224612958665504
-91.00829122653045	1.0494841561184998	1.0862307968165574	-91.00829122653045	1.0173644447608008	1.022472707901074
-90.94429102173075	1.0309826117249212	1.0076323310555908	-90.94429102173075	1.0173758297732014	1.022484147434469
-90.88029081692919	1.0431043132241624	1.0406436866751967	-90.88029081692919	1.0173872422193577	1.0224956145329962
-90.81629061212949	1.0201368788045477	1.0264959628382229	-90.81629061212949	1.017398682165377	1.0225071092630778
-90.75229040732793	1.0297066431460538	1.0547914105121707	-90.75229040732793	1.0174101496775234	1.0225186316912962
-90.68829020252824	1.0852112763267892	1.0500755025665127	-90.68829020252824	1.0174216448222204	1.0225301818843942
-90.62428999772668	1.0348105174615239	0.9337497732402823	-90.62428999772668	1.0174331676660544	1.0225417599092743
-90.56028979292698	1.02906865885662	1.0595073184578288	-90.56028979292698	1.0174447182757684	1.0225533658330013
-90.49628958812544	1.0482081875396323	1.0249239935230035	-90.49628958812544	1.0174562967182688	1.022564999722802
-90.43228938332572	1.0577779518811383	0.9934846072186169	-90.43228938332572	1.0174679030606226	1.0225766616460632
-90.36828917852418	1.0143950201996441	1.0044883924251522	-90.36828917852418	1.017479537370058	1.0225883516703365
-90.30428897372447	1.051398108986801	1.0437876253056355	-90.30428897372447	1.0174911997139657	1.0226000698633348
-90.24028876892292	1.0156709887785116	1.0029164231099328	-90.24028876892292	1.017502890159899	1.0226118162929343
-90.17628856412323	1.0009973501215357	0.9840527913273008	-90.17628856412323	1.0175146087755738	1.0226235910271761
-90.11228835932167	1.0175849416468128	1.070511103664364	-90.11228835932167	1.0175263556288676	1.0226353941342623
-90.04828815452197	0.9984454129638006	1.028067932153442	-90.04828815452197	1.0175381307878244	1.0226472256825625
-89.98428794972041	1.03927640748756	1.0123482390012488	-89.98428794972041	1.0175499343206498	1.0226590857406093
-89.92028774492071	1.0022733187004031	1.089374735446996	-89.92028774492071	1.0175617662957153	1.0226709743771007
-89.85628754011915	1.0067392087264393	0.9887686992729589	-89.85628754011915	1.017573626781555	1.0226828916609012
-89.79228733531946	0.9856857271751259	1.0202080855773454	-89.79228733531946	1.0175855158468703	1.0226948376610392
-89.72828713051788	1.032258580303789	1.0154921776316874	-89.72828713051788	1.0175974335605278	1.022706812446711
-89.6642869257182	1.048846171829066	1.0406436866751967	-89.6642869257182	1.0176093799915593	1.0227188160872804
-89.60028672091663	1.0303446274354875	1.0563633798273901	-89.60028672091663	1.0176213552091626	1.0227308486522766
-89.53628651611695	1.0590539204600058	1.1066663979144087	-89.53628651611695	1.0176333592827043	1.0227429102113967
-89.47228631131537	1.048846171829066	1.0437876253056355	-89.47228631131537	1.0176453922817152	1.022755000834506
-89.40828610651567	0.9939795229377645	1.0123482390012488	-89.40828610651567	1.0176574542758965	1.0227671205916389
-89.34428590171412	1.019498894515114	1.1003785206535313	-89.34428590171412	1.0176695453351154	1.0227792695529965
-89.28028569691442	1.0297066431460538	0.9982005151642749	-89.28028569691442	1.0176816655294088	1.0227914477889517
-89.21628549211286	1.0380004389086925	1.0783709502404606	-89.21628549211286	1.0176938149289805	1.0228036553700455
-89.15228528731316	1.0022733187004031	1.0076323310555908	-89.15228528731316	1.0177059936042052	1.0228158923669883
-89.0882850825116	1.046294234671331	0.9934846072186169	-89.0882850825116	1.0177182016256276	1.022828158850662
-89.0242848777119	1.046294234671331	0.9871967299577395	-89.0242848777119	1.0177304390639597	1.02284045489212
-88.96028467291035	0.9990833972532344	1.061079287773048	-88.96028467291035	1.0177427059900868	1.0228527805625842
-88.89628446811065	0.951234575545704	1.0139202083164682	-88.89628446811065	1.0177550024750635	1.0228651359334509
-88.83228426330909	1.032258580303789	1.0406436866751967	-88.83228426330909	1.0177673285901159	1.022877521076287
-88.76828405850755	1.0233268002517164	1.0500755025665127	-88.76828405850755	1.0177796844066413	1.0228899360628314
-88.70428385370784	1.0526740775656684	1.0044883924251522	-88.70428385370784	1.0177920699962104	1.0229023809649977
-88.64028364890629	1.0067392087264393	1.0060603617403714	-88.64028364890629	1.0178044854305648	1.022914855854872
-88.57628344410658	0.980581852859656	0.951041435707695	-88.57628344410658	1.0178169307816194	1.0229273608047122
-88.51228323930503	1.0386384231981263	1.0029164231099328	-88.51228323930503	1.0178294061214634	1.0229398958869536
-88.44828303450534	1.0150330044890779	1.0217800548925648	-88.44828303450534	1.0178419115223583	1.0229524611742031
-88.38428282970378	1.0226888159622827	1.0202080855773454	-88.38428282970378	1.017854447056741	1.0229650567392443
-88.32028262490408	1.0086531615947405	1.089374735446996	-88.32028262490408	1.0178670127972214	1.0229776826550365
-88.25628242010251	1.0711756219592468	1.1066663979144087	-88.25628242010251	1.0178796088165856	1.0229903389947128
-88.19228221530282	1.0252407531200176	0.9919126379033975	-88.19228221530282	1.0178922351877953	1.023003025831584
-88.12828201050125	1.0201368788045477	1.0123482390012488	-88.12828201050125	1.0179048919839864	1.0230157432391387
-88.06428180570157	1.0431043132241624	1.12710199901226	-88.06428180570157	1.0179175792784736	1.0230284912910388
-88.0002816009	1.0188609102256803	0.9573293129685723	-88.0002816009	1.0179302971447453	1.0230412700611282
-87.9362813961003	0.9958934758060657	1.0626512570882674	-87.9362813961003	1.0179430456564689	1.023054079623425
-87.87228119129874	1.0201368788045477	1.0626512570882674	-87.87228119129874	1.0179558248874898	1.0230669200521285
-87.80828098649904	1.0054632401475718	0.9871967299577395	-87.80828098649904	1.0179686349118282	1.023079791421615
-87.74428078169748	1.051398108986801	1.0359277787295387	-87.74428078169748	1.0179814758036865	1.0230926938064406
-87.68028057689779	0.9812198371490898	1.0516474718817321	-87.68028057689779	1.0179943476374442	1.0231056272813408
-87.61628037209623	1.0061012244370056	1.0626512570882674	-87.61628037209623	1.0180072504876598	1.023118591921232
-87.55228016729653	1.0035492872792706	1.0972345820230927	-87.55228016729653	1.0180201844290713	1.0231315878012102
-87.48827996249497	1.0188609102256803	1.0469315639360741	-87.48827996249497	1.018033149536598	1.0231446149965522
-87.42427975769527	1.004825255858138	0.9887686992729589	-87.42427975769527	1.0180461458853385	1.0231576735827177
-87.36027955289372	1.0156709887785116	1.0595073184578288	-87.36027955289372	1.0180591735505724	1.0231707636353466
-87.29627934809402	1.007377193015873	1.0485035332512933	-87.29627934809402	1.0180722326077627	1.0231838852302624
-87.23227914329246	1.0501221404079335	0.9196020494033083	-87.23227914329246	1.0180853231325506	1.023197038443469
-87.16827893849276	0.9844097585962585	0.9871967299577395	-87.16827893849276	1.0180984452007626	1.0232102233511562
-87.1042787336912	0.9856857271751259	0.9966285458490555	-87.1042787336912	1.0181115988884075	1.023223440029697
-87.0402785288915	1.0469322189607648	0.9919126379033975	-87.0402785288915	1.0181247842716747	1.023236688555646
-86.97627832408995	1.016946957357379	0.9573293129685723	-86.97627832408995	1.018138001426942	1.0232499690057448
-86.91227811929025	1.0667097319332106	1.0092043003708102	-86.91227811929025	1.0181512504307664	1.0232632814569191
-86.84827791448869	1.0628818261966082	1.0453595946208547	-86.84827791448869	1.018164531359892	1.0232766259862787
-86.784277709689	1.0258787374094513	0.9699050674903269	-86.784277709689	1.0181778442912468	1.0232900026711222
-86.72027750488745	1.073727559116982	1.018636116262126	-86.72027750488745	1.0181911893019453	1.023303411588931
-86.65627730008774	1.0839353077479217	1.070511103664364	-86.65627730008774	1.0182045664692867	1.023316852817377
-86.59227709528619	1.0258787374094513	0.899166448305457	-86.59227709528619	1.018217975870757	1.0233303264343154
-86.52827689048462	0.9965314600954994	1.0595073184578288	-86.52827689048462	1.0182314175840284	1.0233438325177908
-86.46427668568492	1.012481067331343	1.0972345820230927	-86.46427668568492	1.0182448916869609	1.0233573711460366
-86.40027648088336	1.0316205960143552	1.0390717173599775	-86.40027648088336	1.0182583982576017	1.0233709423974733
-86.33627627608367	1.0214128473834152	0.9384656811859403	-86.33627627608367	1.0182719373741866	1.0233845463507116
-86.2722760712821	0.9914275857800295	1.0123482390012488	-86.2722760712821	1.018285509115139	1.02339818308455
-86.20827586648241	1.0150330044890779	1.0406436866751967	-86.20827586648241	1.0182991135590729	1.023411852677979
-86.14427566168085	1.009929130173608	1.0202080855773454	-86.14427566168085	1.0183127507847896	1.023425555210177
-86.08027545688115	0.9608043398872101	1.0532194411969513	-86.08027545688115	1.0183264208712814	1.0234392907605157
-86.0162752520796	1.0061012244370056	0.9777649140664235	-86.0162752520796	1.0183401238977312	1.0234530594085565
-85.9522750472799	0.9978074286743669	1.0453595946208547	-85.9522750472799	1.0183538599435122	1.0234668612340527
-85.88827484247834	1.004825255858138	0.9777649140664235	-85.88827484247834	1.0183676290881891	1.02348069631695
-85.82427463767864	1.0533120618551022	0.9919126379033975	-85.82427463767864	1.018381431411518	1.0234945647373865
-85.76027443287708	1.0348105174615239	1.0092043003708102	-85.76027443287708	1.0183952669934477	1.0235084665756946
-85.69627422807739	1.0494841561184998	1.0595073184578288	-85.69627422807739	1.0184091359141196	1.0235224019123979
-85.63227402327583	1.0277926902777526	0.9903406685881782	-85.63227402327583	1.0184230382538673	1.0235363708282164
-85.56827381847613	1.032258580303789	1.0139202083164682	-85.56827381847613	1.0184369740932195	1.023550373404063
-85.50427361367457	0.9697361199392824	0.9824808220120815	-85.50427361367457	1.0184509435128979	1.0235644097210461
-85.44027340887487	1.0035492872792706	1.0595073184578288	-85.44027340887487	1.0184649465938185	1.02357847986047
-85.37627320407331	1.0112050987524754	1.0013444537947136	-85.37627320407331	1.0184789834170922	1.0235925839038347
-85.31227299927362	1.0118430830419092	0.9384656811859403	-85.31227299927362	1.018493054064028	1.0236067219328362
-85.24827279447206	0.9403888426253305	1.037499748044758	-85.24827279447206	1.0185071586161258	1.0236208940293676
-85.18427258967236	1.0131190516207766	1.1192421524361633	-85.18427258967236	1.0185212971550868	1.023635100275519
-85.1202723848708	0.9965314600954994	0.9950565765338362	-85.1202723848708	1.018535469762807	1.0236493407535794
-85.0562721800711	1.0801074020113193	0.9777649140664235	-85.0562721800711	1.018549676521379	1.0236636155460348
-84.99227197526955	1.0258787374094513	1.0154921776316874	-84.99227197526955	1.0185639175130938	1.0236779247355696
-84.92827177046985	1.0526740775656684	1.028067932153442	-84.92827177046985	1.0185781928204416	1.0236922684050695
-84.86427156566829	1.073727559116982	1.0878027661317766	-84.86427156566829	1.0185925025261107	1.0237066466376186
-84.80027136086859	1.0137570359102104	1.0139202083164682	-84.80027136086859	1.0186068467129878	1.023721059516501
-84.73627115606703	1.0380004389086925	1.0437876253056355	-84.73627115606703	1.0186212254641607	1.0237355071252021
-84.67227095126734	1.0501221404079335	1.0296399014686615	-84.67227095126734	1.0186356388629165	1.0237499895474076
-84.60827074646578	1.0239647845411501	1.0830868581861186	-84.60827074646578	1.0186500869927435	1.0237645068670058
-84.54427054166608	1.0207748630939815	1.0453595946208547	-84.54427054166608	1.018664569937332	1.0237790591680873
-84.48027033686452	0.9601663555977764	1.1003785206535313	-84.48027033686452	1.018679087780571	1.0237936465349446
-84.41627013206296	1.0271547059883188	1.0013444537947136	-84.41627013206296	1.0186936406065545	1.0238082690520727
-84.35226992726327	0.9875996800434271	1.0500755025665127	-84.35226992726327	1.018708228499579	1.0238229268041716
-84.2882697224617	1.0424663289347287	1.1082383672296279	-84.2882697224617	1.0187228515441424	1.0238376198761452
-84.22426951766201	1.0277926902777526	0.9306058346098436	-84.22426951766201	1.0187375098249476	1.0238523483531003
-84.16026931286045	0.9901516172011621	1.0327838400991	-84.16026931286045	1.0187522034269012	1.0238671123203518
-84.09626910806075	1.0143950201996441	0.9589012822837916	-84.09626910806075	1.0187669324351145	1.0238819118634177
-84.0322689032592	1.0380004389086925	0.9966285458490555	-84.0322689032592	1.0187816969349026	1.0238967470680227
-83.9682686984595	1.0029113029898369	1.0359277787295387	-83.9682686984595	1.0187964970117889	1.0239116180200978
-83.90426849365794	1.0335345488826564	1.1569694160014272	-83.90426849365794	1.0188113327515005	1.0239265248057825
-83.84026828885824	0.9812198371490898	1.018636116262126	-83.84026828885824	1.018826204239972	1.0239414675114213
-83.77626808405668	1.0233268002517164	0.9887686992729589	-83.77626808405668	1.0188411115633453	1.0239564462235706
-83.71226787925698	1.0373624546192588	1.0736550422948028	-83.71226787925698	1.0188560548079688	1.023971461028991
-83.64826767445543	1.0252407531200176	1.0264959628382229	-83.64826767445543	1.0188710340604008	1.0239865120146547
-83.58426746965573	0.9856857271751259	0.9887686992729589	-83.58426746965573	1.0188860494074066	1.0240015992677431
-83.52026726485416	1.0137570359102104	1.0107762696860294	-83.52026726485416	1.018901100935961	1.024016722875648
-83.45626706005447	1.0380004389086925	1.0815148888708994	-83.45626706005447	1.018916188733248	1.0240318829259711
-83.39226685525291	1.0469322189607648	1.0264959628382229	-83.39226685525291	1.0189313128866624	1.0240470795065253
-83.32826665045322	1.009929130173608	1.023352024207784	-83.32826665045322	1.0189464734838094	1.0240623127053345
-83.26426644565166	1.092867087799994	1.0343558094143195	-83.26426644565166	1.0189616706125053	1.0240775826106372
-83.20026624085195	1.0494841561184998	1.1003785206535313	-83.20026624085195	1.0189769043607773	1.0240928893108816
-83.1362660360504	1.0246027688305839	0.9856247606425201	-83.1362660360504	1.018992174816866	1.0241082328947293
-83.0722658312507	1.0411903603558612	1.0437876253056355	-83.0722658312507	1.019007482069224	1.0241236134510583
-83.00826562644914	0.9920655700694633	0.9164581107728696	-83.00826562644914	1.0190228262065164	1.0241390310689578
-82.94426542164945	0.9939795229377645	1.0296399014686615	-82.94426542164945	1.019038207317623	1.0241544858377332
-82.88026521684789	1.0163089730679453	1.0202080855773454	-82.88026521684789	1.0190536254916371	1.024169977846904
-82.81626501204819	1.0035492872792706	1.0390717173599775	-82.81626501204819	1.0190690808178673	1.0241855071862072
-82.75226480724663	1.0386384231981263	0.9871967299577395	-82.75226480724663	1.019084573385836	1.024201073945594
-82.68826460244694	1.0143950201996441	0.9746209754359849	-82.68826460244694	1.019100103285283	1.0242166782152329
-82.62426439764538	1.0022733187004031	1.075227011610022	-82.62426439764538	1.0191156706061637	1.0242323200855108
-82.56026419284568	1.0411903603558612	1.0154921776316874	-82.56026419284568	1.0191312754386501	1.0242479996470322
-82.49626398804412	1.058415936170572	1.0783709502404606	-82.49626398804412	1.019146917873132	1.0242637169906177
-82.43226378324442	1.0188609102256803	0.9746209754359849	-82.43226378324442	1.0191625980002152	1.0242794722073096
-82.36826357844286	1.0852112763267892	1.0437876253056355	-82.36826357844286	1.0191783159107268	1.0242952653883675
-82.30426337364317	1.0380004389086925	0.9447535584468176	-82.30426337364317	1.0191940716957106	1.0243110966252729
-82.24026316884161	1.0405523760664275	0.9683330981751076	-82.24026316884161	1.0192098654464303	1.024326966009726
-82.17626296404005	1.0845732920373554	1.0123482390012488	-82.17626296404005	1.0192256972543694	1.0243428736336486
-82.11226275924035	1.0711756219592468	1.0202080855773454	-82.11226275924035	1.0192415672112325	1.024358819589184
-82.04826255443878	1.0405523760664275	1.0437876253056355	-82.04826255443878	1.0192574754089436	1.024374803968697
-81.9842623496391	0.992703554358897	1.0437876253056355	-81.9842623496391	1.019273421939651	1.024390826864776
-81.92026214483752	1.0080151773053068	0.9761929447512042	-81.92026214483752	1.0192894068957217	1.0244068883702326
-81.85626194003784	1.0214128473834152	1.0642232264034868	-81.85626194003784	1.0193054303697477	1.0244229885780993
-81.79226173523627	1.0207748630939815	0.9667611288598882	-81.79226173523627	1.0193214924545433	1.0244391275816378
-81.72826153043657	0.9939795229377645	1.0154921776316874	-81.72826153043657	1.0193375932431468	1.0244553054743293
-81.66426132563502	1.0622438419071745	0.9887686992729589	-81.66426132563502	1.01935373282882	1.024471522349884
-81.60026112083531	1.0175849416468128	0.9589012822837916	-81.60026112083531	1.0193699113050494	1.0244877783022353
-81.53626091603377	1.0450182660924636	0.9683330981751076	-81.53626091603377	1.0193861287655477	1.0245040734255455
-81.47226071123406	0.9971694443849332	1.1003785206535313	-81.47226071123406	1.0194023853042524	1.0245204078142012
-81.40826050643251	1.0137570359102104	0.9526134050229143	-81.40826050643251	1.019418681015328	1.0245367815628177
-81.34426030163281	1.0277926902777526	1.0689391343491448	-81.34426030163281	1.0194350159931669	1.0245531947662394
-81.28026009683126	1.0711756219592468	1.0437876253056355	-81.28026009683126	1.0194513903323856	1.0245696475195367
-81.21625989203156	1.0092911458841742	0.9730490061207655	-81.21625989203156	1.0194678041278329	1.0245861399180112
-81.15225968723	1.0163089730679453	1.0343558094143195	-81.15225968723	1.0194842574745824	1.0246026720571944
-81.0882594824303	1.0131190516207766	1.0642232264034868	-81.0882594824303	1.019500750467939	1.0246192440328445
-81.02425927762874	1.067985700512078	0.9840527913273008	-81.02425927762874	1.0195172832034367	1.024635855940955
-80.96025907282905	1.022050831672849	1.0264959628382229	-80.96025907282905	1.01953385577684	1.0246525078777484
-80.89625886802749	1.0297066431460538	1.0563633798273901	-80.89625886802749	1.0195504682841434	1.0246691999396789
-80.83225866322779	0.9793058842807886	0.9353217425555016	-80.83225866322779	1.019567120821573	1.024685932223433
-80.76825845842623	1.0284306745671863	1.0469315639360741	-80.76825845842623	1.019583813485587	1.0247027048259318
-80.70425825362653	1.016946957357379	1.0249239935230035	-80.70425825362653	1.0196005463728766	1.0247195178443294
-80.64025804882498	1.0475702032501986	0.9730490061207655	-80.64025804882498	1.0196173195803642	1.0247363713760116
-80.57625784402528	0.9863237114645597	0.9541853743381336	-80.57625784402528	1.0196341332052081	1.024753265518602
-80.51225763922372	1.053950046144536	1.0485035332512933	-80.51225763922372	1.0196509873447985	1.024770200369958
-80.44825743442402	1.0258787374094513	0.9982005151642749	-80.44825743442402	1.0196678820967617	1.0247871760281722
-80.38425722962246	0.992703554358897	1.0485035332512933	-80.38425722962246	1.0196848175589586	1.0248041925915756
-80.32025702482277	0.9531485284140052	1.0013444537947136	-80.32025702482277	1.0197017938294868	1.024821250158734
-80.25625682002119	0.9997213815426681	1.0642232264034868	-80.25625682002119	1.0197188110066788	1.0248383488284525
-80.19225661522151	1.051398108986801	1.0563633798273901	-80.19225661522151	1.019735869189105	1.0248554886997718
-80.12825641041994	1.019498894515114	1.0485035332512933	-80.12825641041994	1.019752968475573	1.024872669871975
-80.06425620561838	1.0526740775656684	0.9667611288598882	-80.06425620561838	1.019770108965129	1.0248898924445806
-80.00025600081868	1.0335345488826564	1.0359277787295387	-80.00025600081868	1.0197872907570582	1.024907156517349
-79.93625579601714	1.0105671144630417	0.9683330981751076	-79.93625579601714	1.0198045139508831	1.0249244621902807
-79.87225559121742	1.0456562503818974	1.0972345820230927	-79.87225559121742	1.0198217786463675	1.0249418095636162
-79.80825538641588	1.0622438419071745	0.9824808220120815	-79.80825538641588	1.0198390849435166	1.0249591987378401
-79.74425518161617	0.9346469840204268	0.9541853743381336	-79.74425518161617	1.0198564329425737	1.0249766298136758
-79.68025497681462	1.041828344645295	0.9478974970772562	-79.68025497681462	1.0198738227440263	1.0249941028920921
-79.61625477201493	1.0175849416468128	1.0296399014686615	-79.61625477201493	1.0198912544486023	1.0250116180742999
-79.55225456721337	1.0035492872792706	1.112954275175286	-79.55225456721337	1.0199087281572738	1.025029175461753
-79.48825436241367	1.0360864860403913	1.0107762696860294	-79.48825436241367	1.0199262439712549	1.025046775156152
-79.42425415761211	0.9882376643328609	1.037499748044758	-79.42425415761211	1.0199438019920046	1.0250644172594405
-79.36025395281241	1.0431043132241624	1.0437876253056355	-79.36025395281241	1.0199614023212256	1.0250821018738092
-79.29625374801086	1.0571399675917046	1.0595073184578288	-79.29625374801086	1.019979045060866	1.0250998291016937
-79.23225354321116	0.9997213815426681	1.084658827501338	-79.23225354321116	1.01999673031312	1.0251175990457777
-79.1682533384096	0.9793058842807886	1.07994291955568	-79.1682533384096	1.0200144581804271	1.0251354118089921
-79.1042531336099	1.0647957790649094	1.0107762696860294	-79.1042531336099	1.0200322287654742	1.0251532674945145
-79.04025292880834	1.0316205960143552	0.9683330981751076	-79.04025292880834	1.0200500421711964	1.0251711662057725
-78.97625272400865	1.053950046144536	1.1160982138057247	-78.97625272400865	1.0200678985007743	1.0251891080464435
-78.91225251920707	1.0105671144630417	1.0217800548925648	-78.91225251920707	1.0200857978576405	1.0252070931204522
-78.84825231440739	1.0354485017509576	1.0154921776316874	-78.84825231440739	1.020103740345474	1.0252251215319759
-78.78425210960582	1.0284306745671863	1.061079287773048	-78.78425210960582	1.0201217260682058	1.0252431933854427
-78.72025190480613	0.9939795229377645	1.0312118707838807	-78.72025190480613	1.0201397551300162	1.0252613087855318
-78.65625170000456	0.9990833972532344	0.9777649140664235	-78.65625170000456	1.0201578276353358	1.0252794678371746
-78.59225149520486	1.016946957357379	1.0076323310555908	-78.59225149520486	1.0201759436888485	1.0252976706455557
-78.5282512904033	1.0054632401475718	1.0563633798273901	-78.5282512904033	1.0201941033954898	1.0253159173161126
-78.4642510856036	1.0284306745671863	1.0312118707838807	-78.4642510856036	1.0202123068604474	1.0253342079545376
-78.40025088080205	1.0520360932762347	0.9919126379033975	-78.40025088080205	1.0202305541891634	1.0253525426667778
-78.33625067600235	1.0143950201996441	0.9966285458490555	-78.33625067600235	1.0202488454873329	1.0253709215590343
-78.27225047120079	0.9888756486222946	0.9871967299577395	-78.27225047120079	1.0202671808609072	1.0253893447377653
-78.2082502664011	1.0577779518811383	1.0123482390012488	-78.2082502664011	1.0202855604160916	1.0254078123096848
-78.14425006159954	1.0067392087264393	1.0516474718817321	-78.14425006159954	1.0203039842593484	1.0254263243817652
-78.08024985679984	1.0009973501215357	0.9699050674903269	-78.08024985679984	1.0203224524973946	1.025444881061235
-78.0162496519983	1.0686236848015118	1.037499748044758	-78.0162496519983	1.0203409652372062	1.0254634824555822
-77.95224944719858	0.975477978544186	1.061079287773048	-77.95224944719858	1.020359522586017	1.0254821286725528
-77.88824924239704	1.053950046144536	1.0453595946208547	-77.88824924239704	1.0203781246513177	1.0255008198201547
-77.82424903759548	1.0450182660924636	1.0217800548925648	-77.82424903759548	1.020396771540859	1.0255195560066523
-77.76024883279578	1.0526740775656684	1.0076323310555908	-77.76024883279578	1.0204154633626517	1.0255383373405746
-77.69624862799422	1.000359365832102	0.9840527913273008	-77.69624862799422	1.0204342002249653	1.02555716393071
-77.63224842319453	1.0373624546192588	0.9871967299577395	-77.63224842319453	1.0204529822363315	1.02557603588611
-77.56824821839297	1.0226888159622827	1.0249239935230035	-77.56824821839297	1.0204718095055436	1.0255949533160873
-77.50424801359327	1.026516721698885	1.0060603617403714	-77.50424801359327	1.020490682141656	1.0256139163302207
-77.4402478087917	1.0112050987524754	1.0249239935230035	-77.4402478087917	1.0205096002539866	1.02563292503835
-77.37624760399201	1.0284306745671863	0.9887686992729589	-77.37624760399201	1.020528563952117	1.025651979550583
-77.31224739919044	1.0558639990128371	1.0532194411969513	-77.31224739919044	1.0205475733458922	1.0256710799772892
-77.24824719439076	1.0182229259362465	0.9667611288598882	-77.24824719439076	1.020566628545422	1.0256902264291068
-77.18424698958918	1.0112050987524754	1.0595073184578288	-77.18424698958918	1.0205857296610823	1.025709419016939
-77.12024678478949	1.0341725331720901	1.0013444537947136	-77.12024678478949	1.0206048768035139	1.025728657851958
-77.05624657998793	1.0469322189607648	1.0469315639360741	-77.05624657998793	1.0206240700836249	1.0257479430456018
-76.99224637518823	1.0839353077479217	0.9934846072186169	-76.99224637518823	1.0206433096125893	1.0257672747095785
-76.92824617038667	1.0673477162226443	1.075227011610022	-76.92824617038667	1.0206625955018511	1.0257866529558637
-76.86424596558697	1.0482081875396323	1.0312118707838807	-76.86424596558697	1.0206819278631223	1.0258060778967057
-76.80024576078542	1.03927640748756	1.0092043003708102	-76.80024576078542	1.0207013068083826	1.0258255496446198
-76.73624555598572	1.0399143917769937	1.0547914105121707	-76.73624555598572	1.020720732449883	1.025845068312395
-76.67224535118416	1.0941430563788614	1.0327838400991	-76.67224535118416	1.0207402049001448	1.0258646340130908
-76.60824514638446	1.016946957357379	1.0359277787295387	-76.60824514638446	1.0207597242719597	1.0258842468600398
-76.5442449415829	1.0335345488826564	0.9651891595446689	-76.5442449415829	1.0207792906783917	1.0259039069668463
-76.4802447367832	0.9837717743068247	0.9982005151642749	-76.4802447367832	1.0207989042327774	1.0259236144473916
-76.41624453198165	1.009929130173608	1.0390717173599775	-76.41624453198165	1.020818565048726	1.0259433694158275
-76.35224432718195	1.0080151773053068	1.0044883924251522	-76.35224432718195	1.020838273240121	1.0259631719865832
-76.2882441223804	1.0692616690909456	1.0249239935230035	-76.2882441223804	1.0208580289211204	1.0259830222743627
-76.2242439175807	1.0354485017509576	1.0579353491426093	-76.2242439175807	1.0208778322061558	1.0260029203941474
-76.16024371277915	1.0201368788045477	1.0453595946208547	-76.16024371277915	1.0208976832099368	1.0260228664611946
-76.09624350797944	1.0188609102256803	1.0390717173599775	-76.09624350797944	1.0209175820474483	1.02604286059104
-76.03224330317789	1.0411903603558612	1.0029164231099328	-76.03224330317789	1.020937528833951	1.0260629028994976
-75.9682430983782	1.0092911458841742	1.0044883924251522	-75.9682430983782	1.020957523684986	1.0260829935026596
-75.90424289357664	1.0150330044890779	1.0532194411969513	-75.90424289357664	1.020977566716371	1.0261031325169003
-75.84024268877694	0.9875996800434271	1.0060603617403714	-75.84024268877694	1.0209976580442033	1.0261233200588717
-75.77624248397538	1.019498894515114	1.0359277787295387	-75.77624248397538	1.0210177977848598	1.0261435562455086
-75.71224227917568	1.0067392087264393	1.0296399014686615	-75.71224227917568	1.0210379860549972	1.0261638411940266
-75.64824207437411	1.0411903603558612	1.0815148888708994	-75.64824207437411	1.0210582229715544	1.0261841750219245
-75.58424186957255	1.0303446274354875	1.0359277787295387	-75.58424186957255	1.0210785086517524	1.0262045578469838
-75.52024166477285	1.0061012244370056	1.0720830729795834	-75.52024166477285	1.0210988432130927	1.0262249897872706
-75.4562414599713	1.0246027688305839	1.0076323310555908	-75.4562414599713	1.0211192267733622	1.0262454709611333
-75.3922412551716	1.0214128473834152	1.0264959628382229	-75.3922412551716	1.0211396594506297	1.026266001487208
-75.32824105037004	1.0175849416468128	1.1019504899687507	-75.32824105037004	1.02116014136325	1.0262865814844155
-75.26424084557034	1.0341725331720901	1.0469315639360741	-75.26424084557034	1.0211806726298625	1.026307211071963
-75.20024064076878	1.0316205960143552	1.018636116262126	-75.20024064076878	1.021201253369392	1.026327890369346
-75.13624043596909	1.0399143917769937	1.1113823058600667	-75.13624043596909	1.02122188370105	1.0263486194963463
-75.07224023116753	1.0616058576177407	0.9620452209142303	-75.07224023116753	1.021242563744337	1.026369398573036
-75.00824002636783	1.0239647845411501	0.9982005151642749	-75.00824002636783	1.0212632936190387	1.0263902277197754
-74.94423982156627	1.053950046144536	0.9997724844794942	-74.94423982156627	1.0212840734452306	1.0264111070572155
-74.88023961676657	0.9671841827815475	1.0264959628382229	-74.88023961676657	1.0213049033432786	1.026432036706297
-74.81623941196501	0.9888756486222946	0.9557573436533529	-74.81623941196501	1.021325783433838	1.0264530167882535
-74.75223920716532	1.0673477162226443	1.0547914105121707	-74.75223920716532	1.0213467138378531	1.0264740474246092
-74.68823900236376	1.0271547059883188	0.9997724844794942	-74.68823900236376	1.021367694676563	1.0264951287371824
-74.62423879756406	1.0258787374094513	1.0343558094143195	-74.62423879756406	1.0213887260714953	1.0265162608480847
-74.56023859276252	1.0456562503818974	1.0107762696860294	-74.56023859276252	1.0214098081444731	1.026537443879721
-74.4962383879628	1.0163089730679453	1.0500755025665127	-74.4962383879628	1.0214309410176126	1.026558677954793
-74.43223818316126	0.992703554358897	1.023352024207784	-74.43223818316126	1.0214521248133221	1.0265799631962949
-74.36823797836155	1.0660717476437769	1.018636116262126	-74.36823797836155	1.0214733596543082	1.0266012997275207
-74.30423777356	1.0284306745671863	1.0626512570882674	-74.30423777356	1.0214946456635707	1.0266226876720606
-74.2402375687603	1.0092911458841742	1.0390717173599775	-74.2402375687603	1.0215159829644067	1.026644127153801
-74.17623736395873	1.0131190516207766	0.9557573436533529	-74.17623736395873	1.0215373716804113	1.0266656182969274
-74.11223715915905	1.0520360932762347	1.0170641469469068	-74.11223715915905	1.0215588119354748	1.0266871612259267
-74.04823695435748	0.992703554358897	0.9636171902294496	-74.04823695435748	1.0215803038537887	1.0267087560655825
-73.9842367495578	1.051398108986801	1.0076323310555908	-73.9842367495578	1.0216018475598425	1.0267304029409816
-73.92023654475622	1.0552260147234034	1.0060603617403714	-73.92023654475622	1.0216234431784263	1.0267521019775108
-73.85623633995652	0.995255491516632	0.9950565765338362	-73.85623633995652	1.0216450908346302	1.0267738533008606
-73.79223613515497	1.0137570359102104	1.0217800548925648	-73.79223613515497	1.0216667906538452	1.0267956570370216
-73.72823593035527	1.019498894515114	1.0516474718817321	-73.72823593035527	1.0216885427617661	1.0268175133122908
-73.66423572555371	0.9869616957539934	1.070511103664364	-73.66423572555371	1.0217103472843898	1.0268394222532686
-73.60023552075401	1.0354485017509576	0.9871967299577395	-73.60023552075401	1.0217322043480168	1.0268613839868599
-73.53623531595245	1.048846171829066	1.065795195718706	-73.53623531595245	1.0217541140792517	1.0268833986402757
-73.4722351111509	0.9895136329117283	1.1491095694253306	-73.4722351111509	1.0217760766050041	1.0269054663410335
-73.4082349063512	1.0035492872792706	1.075227011610022	-73.4082349063512	1.0217980920524896	1.0269275872169585
-73.34423470154964	0.9965314600954994	0.9730490061207655	-73.34423470154964	1.0218201605492314	1.0269497613961835
-73.28023449674994	1.0080151773053068	1.0453595946208547	-73.28023449674994	1.0218422822230577	1.0269719890071498
-73.21623429194838	1.0450182660924636	1.0013444537947136	-73.21623429194838	1.0218644572021067	1.0269942701786092
-73.15223408714868	1.0284306745671863	1.0830868581861186	-73.15223408714868	1.0218866856148252	1.0270166050396228
-73.08823388234713	0.978029915701921	1.0123482390012488	-73.08823388234713	1.0219089675899675	1.027038993719563
-73.02423367754743	1.0284306745671863	1.0626512570882674	-73.02423367754743	1.0219313032566013	1.0270614363481139
-72.96023347274587	1.0411903603558612	1.0076323310555908	-72.96023347274587	1.0219536927441022	1.0270839330552715
-72.89623326794617	1.0309826117249212	1.0862307968165574	-72.89623326794617	1.02197613618216	1.0271064839713464
-72.83223306314463	0.9901516172011621	1.0044883924251522	-72.83223306314463	1.0219986337007758	1.0271290892269629
-72.76823285834492	1.02906865885662	1.112954275175286	-72.76823285834492	1.0220211854302645	1.0271517489530588
-72.70423265354336	0.9914275857800295	1.0815148888708994	-72.70423265354336	1.0220437915012535	1.027174463280888
-72.64023244874366	0.9895136329117283	1.0076323310555908	-72.64023244874366	1.0220664520446876	1.0271972323420213
-72.5762322439421	1.0041872715687044	1.0406436866751967	-72.5762322439421	1.0220891671918244	1.0272200562683464
-72.5122320391424	1.0188609102256803	1.0767989809252414	-72.5122320391424	1.0221119370742398	1.0272429351920682
-72.44823183434085	1.0156709887785116	1.018636116262126	-72.44823183434085	1.0221347618238252	1.0272658692457108
-72.38423162954115	1.0360864860403913	1.07994291955568	-72.38423162954115	1.0221576415727913	1.0272888585621174
-72.32023142473959	1.0143950201996441	0.9777649140664235	-72.32023142473959	1.0221805764536676	1.0273119032744513
-72.25623121993989	1.0239647845411501	0.9683330981751076	-72.25623121993989	1.0222035665993001	1.0273350035161954
-72.19223101513833	1.0520360932762347	0.9966285458490555	-72.19223101513833	1.0222266121428576	1.0273581594211574
-72.12823081033864	1.0303446274354875	1.0390717173599775	-72.12823081033864	1.02224971321783	1.0273813711234638
-72.06423060553708	1.0341725331720901	1.0154921776316874	-72.06423060553708	1.0222728699580264	1.027404638757567
-72.00023040073738	1.0437422975135962	1.037499748044758	-72.00023040073738	1.0222960824975809	1.0274279624582419
-71.93623019593582	1.016946957357379	0.9714770368055462	-71.93623019593582	1.0223193509709496	1.0274513423605893
-71.87222999113612	1.0309826117249212	1.0453595946208547	-71.87222999113612	1.0223426755129121	1.027474778600034
-71.80822978633456	0.9716500728075836	0.9934846072186169	-71.80822978633456	1.0223660562585737	1.0274982713123282
-71.74422958153487	1.0411903603558612	1.0390717173599775	-71.74422958153487	1.022389493343366	1.0275218206335517
-71.68022937673331	1.026516721698885	1.0469315639360741	-71.68022937673331	1.0224129869030436	1.0275454267001107
-71.61622917193361	0.9990833972532344	1.065795195718706	-71.61622917193361	1.0224365370736923	1.0275690896487415
-71.55222896713205	1.019498894515114	1.0406436866751967	-71.55222896713205	1.022460143991724	1.027592809616509
-71.48822876233235	0.9984454129638006	1.0107762696860294	-71.48822876233235	1.022483807793879	1.0276165867408085
-71.4242285575308	1.0686236848015118	1.0469315639360741	-71.4242285575308	1.0225075286172274	1.0276404211593664
-71.3602283527311	1.0182229259362465	1.037499748044758	-71.3602283527311	1.02253130659917	1.027664313010242
-71.29622814792954	1.0156709887785116	1.0044883924251522	-71.29622814792954	1.0225551418774377	1.027688262431826
-71.23222794312797	1.0092911458841742	1.0060603617403714	-71.23222794312797	1.022579034590094	1.0277122695628427
-71.16822773832828	1.0335345488826564	1.0170641469469068	-71.16822773832828	1.0226029848755347	1.027736334542351
-71.10422753352672	1.0201368788045477	1.0783709502404606	-71.10422753352672	1.0226269928724905	1.0277604575097445
-71.04022732872703	0.9978074286743669	1.0956626127078732	-71.04022732872703	1.022651058720024	1.0277846386047538
-70.97622712392547	1.0131190516207766	1.0154921776316874	-70.97622712392547	1.022675182557535	1.0278088779674448
-70.91222691912577	1.0558639990128371	1.0500755025665127	-70.91222691912577	1.022699364524758	1.0278331757382222
-70.84822671432421	1.0201368788045477	1.0312118707838807	-70.84822671432421	1.0227236047617643	1.027857532057827
-70.78422650952452	1.0271547059883188	0.9966285458490555	-70.78422650952452	1.0227479034089635	1.0278819470673417
-70.72022630472296	1.032258580303789	1.0390717173599775	-70.72022630472296	1.0227722606071032	1.0279064209081876
-70.65622609992326	0.9997213815426681	1.0312118707838807	-70.65622609992326	1.0227966764972691	1.0279309537221266
-70.5922258951217	1.0246027688305839	0.9447535584468176	-70.5922258951217	1.0228211512208882	1.027955545651263
-70.528225690322	1.0175849416468128	1.0123482390012488	-70.528225690322	1.0228456849197276	1.0279801968380424
-70.46422548552044	1.0348105174615239	0.9903406685881782	-70.46422548552044	1.0228702777358967	1.028004907425255
-70.40022528072075	1.0801074020113193	1.0296399014686615	-70.40022528072075	1.022894929811846	1.0280296775560336
-70.33622507591919	1.007377193015873	1.0516474718817321	-70.33622507591919	1.0229196412903712	1.028054507373857
-70.27222487111949	0.9875996800434271	1.0343558094143195	-70.27222487111949	1.02294441231461	1.0280793970225492
-70.20822466631793	1.022050831672849	1.0154921776316874	-70.20822466631793	1.022969243028047	1.0281043466462818
-70.14422446151823	1.0494841561184998	0.9793368833816428	-70.14422446151823	1.0229941335745105	1.0281293563895713
-70.08022425671668	1.048846171829066	1.0359277787295387	-70.08022425671668	1.0230190840981777	1.0281544263972853
-70.01622405191698	1.0526740775656684	0.9589012822837916	-70.01622405191698	1.0230440947435704	1.0281795568146392
-69.95222384711542	1.067985700512078	1.0076323310555908	-69.95222384711542	1.0230691656555613	1.0282047477871974
-69.88822364231572	0.9869616957539934	0.9840527913273008	-69.88822364231572	1.0230942969793708	1.0282299994608766
-69.82422343751416	1.0545880304339696	1.0532194411969513	-69.82422343751416	1.0231194888605692	1.0282553119819449
-69.76022323271447	1.0450182660924636	1.0485035332512933	-69.76022323271447	1.0231447414450783	1.028280685497022
-69.69622302791291	1.0711756219592468	0.9683330981751076	-69.69622302791291	1.0231700548791711	1.0283061201530816
-69.63222282311321	1.022050831672849	1.0689391343491448	-69.63222282311321	1.0231954293094727	1.0283316160974512
-69.56822261831165	1.0080151773053068	0.9934846072186169	-69.56822261831165	1.0232208648829622	1.028357173477813
-69.50422241351195	1.0035492872792706	1.0516474718817321	-69.50422241351195	1.0232463617469718	1.028382792442206
-69.44022220871038	0.9888756486222946	1.0437876253056355	-69.44022220871038	1.023271920049191	1.0284084731390262
-69.3762220039107	1.0469322189607648	0.9950565765338362	-69.3762220039107	1.0232975399376623	1.028434215717025
-69.31222179910912	1.0035492872792706	1.0500755025665127	-69.31222179910912	1.0233232215607866	1.028460020325314
-69.24822159430944	1.0692616690909456	1.0044883924251522	-69.24822159430944	1.0233489650673218	1.0284858871133644
-69.18422138950788	1.0252407531200176	1.018636116262126	-69.18422138950788	1.0233747706063856	1.0285118162310058
-69.12022118470632	1.0163089730679453	1.0217800548925648	-69.12022118470632	1.0234006383274525	1.0285378078284315
-69.05622097990663	1.0641577947754757	0.9699050674903269	-69.05622097990663	1.0234265683803594	1.0285638620561934
-68.99222077510507	1.0309826117249212	1.0107762696860294	-68.99222077510507	1.0234525609153033	1.0285899790652087
-68.92822057030537	1.007377193015873	1.0044883924251522	-68.92822057030537	1.023478616082843	1.0286161590067582
-68.86422036550381	1.0105671144630417	1.0390717173599775	-68.86422036550381	1.023504734033901	1.0286424020324854
-68.80022016070411	1.0622438419071745	0.9761929447512042	-68.80022016070411	1.023530914919763	1.028668708294401
-68.73621995590256	1.0239647845411501	1.0767989809252414	-68.73621995590256	1.0235571588920778	1.028695077944881
-68.67221975110286	1.0233268002517164	1.0469315639360741	-68.67221975110286	1.023583466102862	1.0287215111366685
-68.6082195463013	1.0341725331720901	1.0783709502404606	-68.6082195463013	1.0236098367044968	1.0287480080228764
-68.5442193415016	0.9824958057279572	1.0500755025665127	-68.5442193415016	1.023636270849732	1.0287745687569838
-68.48021913670004	1.0341725331720901	1.0327838400991	-68.48021913670004	1.023662768691684	1.0288011934928412
-68.41621893190035	1.0252407531200176	1.0217800548925648	-68.41621893190035	1.023689330383839	1.0288278823846706
-68.35221872709879	1.03927640748756	0.9730490061207655	-68.35221872709879	1.0237159560800528	1.0288546355870638
-68.28821852229909	1.0909531349316928	1.028067932153442	-68.28821852229909	1.0237426459345527	1.0288814532549857
-68.22421831749753	1.0520360932762347	1.0437876253056355	-68.22421831749753	1.023769400101935	1.0289083355437756
-68.16021811269783	1.0424663289347287	0.9777649140664235	-68.16021811269783	1.0237962187371727	1.0289352826091467
-68.09621790789627	1.0558639990128371	1.1113823058600667	-68.09621790789627	1.023823101995609	1.0289622946071864
-68.03221770309658	1.0437422975135962	1.1003785206535313	-68.03221770309658	1.0238500500329621	1.0289893716943577
-67.968217498295	1.0016353344109694	1.0312118707838807	-67.968217498295	1.023877063005326	1.0290165140275043
-67.90421729349532	1.0411903603558612	1.0642232264034868	-67.90421729349532	1.0239041410691714	1.0290437217638446
-67.84021708869375	0.9863237114645597	1.0532194411969513	-67.84021708869375	1.0239312843813433	1.0290709950609762
-67.77621688389407	0.9958934758060657	0.9871967299577395	-67.77621688389407	1.0239584930990686	1.0290983340768765
-67.71221667909249	1.0188609102256803	1.070511103664364	-67.71221667909249	1.0239857673799493	1.0291257389699047
-67.6482164742928	1.0424663289347287	1.0547914105121707	-67.6482164742928	1.02401310738197	1.0291532098988
-67.58421626949124	1.063519810486042	1.0312118707838807	-67.58421626949124	1.0240405132634942	1.029180747022686
-67.52021606469154	1.0769174805641506	1.1553974466862078	-67.52021606469154	1.024067985183269	1.0292083505010676
-67.45621585989	1.012481067331343	1.0406436866751967	-67.45621585989	1.0240955233004205	1.0292360204938358
-67.39221565509028	1.0450182660924636	1.0327838400991	-67.39221565509028	1.0241231277744622	1.0292637571612655
-67.32821545028874	1.0641577947754757	1.0312118707838807	-67.32821545028874	1.0241507987652885	1.0292915606640198
-67.26421524548903	1.095419024957729	0.9824808220120815	-67.26421524548903	1.0241785364331826	1.0293194311631468
-67.20021504068748	1.0960570092471627	0.9887686992729589	-67.20021504068748	1.0242063409388105	1.0293473688200827
-67.13621483588778	1.0041872715687044	1.0327838400991	-67.13621483588778	1.024234212443228	1.0293753737966556
-67.07221463108623	1.0016353344109694	1.0626512570882674	-67.07221463108623	1.0242621511078778	1.0294034462550787
-67.00821442628653	1.036724470329825	1.0390717173599775	-67.00821442628653	1.0242901570945913	1.0294315863579608
-66.94421422148497	1.0086531615947405	1.0154921776316874	-66.94421422148497	1.0243182305655907	1.0294597942683001
-66.88021401668341	0.9793058842807886	1.0154921776316874	-66.88021401668341	1.0243463716834882	1.0294880701494877
-66.81621381188371	1.0469322189607648	1.0044883924251522	-66.81621381188371	1.0243745806112894	1.0295164141653095
-66.75221360708215	1.0533120618551022	1.0154921776316874	-66.75221360708215	1.02440285751239	1.0295448264799443
-66.68821340228246	0.9627182927555114	0.9903406685881782	-66.68821340228246	1.0244312025505817	1.0295733072579676
-66.6242131974809	1.0246027688305839	0.9871967299577395	-66.6242131974809	1.0244596158900505	1.029601856664352
-66.5602129926812	1.048846171829066	1.0312118707838807	-66.5602129926812	1.0244880976953779	1.029630474864467
-66.49621278787963	1.0137570359102104	1.0516474718817321	-66.49621278787963	1.0245166481315418	1.0296591620240798
-66.43221258307995	1.0239647845411501	1.1019504899687507	-66.43221258307995	1.0245452673639168	1.0296879183093586
-66.36821237827837	1.0673477162226443	1.0437876253056355	-66.36821237827837	1.024573955558278	1.0297167438868708
-66.30421217347867	1.036724470329825	1.0123482390012488	-66.30421217347867	1.0246027128807977	1.0297456389235857
-66.24021196867712	1.051398108986801	1.0406436866751967	-66.24021196867712	1.024631539498051	1.0297746035868744
-66.17621176387742	1.0092911458841742	0.9966285458490555	-66.17621176387742	1.0246604355770117	1.0298036380445128
-66.11221155907586	1.0163089730679453	1.0720830729795834	-66.11221155907586	1.0246894012850583	1.0298327424646796
-66.04821135427616	1.0750035276958494	1.0044883924251522	-66.04821135427616	1.0247184367899715	1.0298619170159582
-65.9842111494746	0.9971694443849332	1.0249239935230035	-65.9842111494746	1.0247475422599366	1.0298911618673403
-65.9202109446749	1.0456562503818974	1.0170641469469068	-65.9202109446749	1.0247767178635434	1.029920477188223
-65.85621073987335	1.0271547059883188	1.0830868581861186	-65.85621073987335	1.024805963769789	1.0299498631484132
-65.79221053507365	1.041828344645295	1.0673671650339254	-65.79221053507365	1.0248352801480776	1.029979319918125
-65.7282103302721	0.9767539471230535	1.070511103664364	-65.7282103302721	1.0248646671682213	1.0300088476679838
-65.6642101254724	1.0086531615947405	0.9730490061207655	-65.6642101254724	1.0248941250004413	1.0300384465690269
-65.60020992067085	1.041828344645295	1.1050944285991893	-65.60020992067085	1.024923653815368	1.030068116792702
-65.53620971587114	1.0054632401475718	0.9856247606425201	-65.53620971587114	1.024953253784046	1.0300978585108718
-65.4722095110696	1.0667097319332106	0.9950565765338362	-65.4722095110696	1.0249829250779279	1.030127671895811
-65.4082093062699	1.0022733187004031	1.0076323310555908	-65.4082093062699	1.0250126678688833	1.0301575571202106
-65.34420910146834	1.0214128473834152	1.0327838400991	-65.34420910146834	1.0250424823291937	1.030187514357179
-65.28020889666864	1.0080151773053068	1.0689391343491448	-65.28020889666864	1.0250723686315555	1.0302175437802394
-65.21620869186708	1.0239647845411501	1.0217800548925648	-65.21620869186708	1.0251023269490833	1.0302476455633345
-65.15220848706738	1.0341725331720901	0.9919126379033975	-65.15220848706738	1.0251323574553077	1.030277819880825
-65.08820828226582	1.0596919047494395	1.0217800548925648	-65.08820828226582	1.0251624603241754	1.0303080669074935
-65.02420807746613	1.0469322189607648	1.0406436866751967	-65.02420807746613	1.0251926357300565	1.0303383868185425
-64.96020787266457	1.0386384231981263	1.0579353491426093	-64.96020787266457	1.0252228838477373	1.0303687797895964
-64.89620766786487	1.0214128473834152	1.0563633798273901	-64.89620766786487	1.0252532048524272	1.030399245996704
-64.8322074630633	1.0335345488826564	0.9840527913273008	-64.8322074630633	1.0252835989197582	1.030429785616338
-64.76820725826362	1.0450182660924636	0.9982005151642749	-64.76820725826362	1.0253140662257842	1.0304603988253949
-64.70420705346204	1.0316205960143552	0.9871967299577395	-64.70420705346204	1.025344606946984	1.0304910858011995
-64.64020684866048	1.004825255858138	1.0107762696860294	-64.64020684866048	1.0253752212602618	1.0305218467215023
-64.57620664386079	1.009929130173608	1.0532194411969513	-64.57620664386079	1.025405909342948	1.0305526817644837
-64.51220643905923	1.048846171829066	1.0956626127078732	-64.51220643905923	1.025436671372799	1.0305835911087513
-64.44820623425953	1.0182229259362465	1.0720830729795834	-64.44820623425953	1.0254675075280026	1.0306145749333449
-64.38420602945797	0.9946175072271982	1.0579353491426093	-64.38420602945797	1.0254984179871722	1.0306456334177347
-64.32020582465827	1.041828344645295	0.9651891595446689	-64.32020582465827	1.025529402929355	1.0306767667418248
-64.25620561985671	1.0201368788045477	0.9730490061207655	-64.25620561985671	1.0255604625340267	1.030707975085951
-64.19220541505702	1.0399143917769937	1.061079287773048	-64.19220541505702	1.0255915969810976	1.0307392586308841
-64.12820521025546	1.0150330044890779	1.0343558094143195	-64.12820521025546	1.0256228064509108	1.0307706175578315
-64.06420500545576	1.0239647845411501	1.0013444537947136	-64.06420500545576	1.025654091124244	1.0308020520484367
-64.00020480065422	1.0354485017509576	1.0029164231099328	-64.00020480065422	1.0256854511823101	1.0308335622847802
-63.9362045958545	0.9844097585962585	1.0327838400991	-63.9362045958545	1.0257168868067599	1.0308651484493814
-63.87220439105295	1.0507601246973672	1.0783709502404606	-63.87220439105295	1.0257483981796793	1.0308968107252008
-63.808204186253256	1.0246027688305839	0.9934846072186169	-63.808204186253256	1.025779985483596	1.0309285492956386
-63.74420398145169	1.0214128473834152	0.9982005151642749	-63.74420398145169	1.0258116489014764	1.030960364344537
-63.680203776652	0.9914275857800295	1.0626512570882674	-63.680203776652	1.0258433886167266	1.0309922560561813
-63.616203571850434	1.048846171829066	1.07994291955568	-63.616203571850434	1.0258752048131956	1.0310242246153019
-63.55220336705074	1.032258580303789	0.9809088526968622	-63.55220336705074	1.025907097675177	1.031056270207072
-63.48820316224918	1.0667097319332106	0.9997724844794942	-63.48820316224918	1.025939067387405	1.0310883930171133
-63.42420295744948	1.0239647845411501	1.0642232264034868	-63.42420295744948	1.0259711141350625	1.0311205932314937
-63.36020275264792	1.0494841561184998	1.0642232264034868	-63.36020275264792	1.0260032381037756	1.0311528710367297
-63.296202547848225	1.0354485017509576	1.0547914105121707	-63.296202547848225	1.0260354394796198	1.031185226619787
-63.232202343046666	1.0137570359102104	0.9871967299577395	-63.232202343046666	1.026067718449118	1.0312176601680816
-63.16820213824697	1.032258580303789	1.0092043003708102	-63.16820213824697	1.0261000751992435	1.0312501718694818
-63.10420193344541	1.0258787374094513	1.0453595946208547	-63.10420193344541	1.0261325099174188	1.0312827619123082
-63.04020172864571	1.0348105174615239	1.028067932153442	-63.04020172864571	1.0261650227915187	1.0313154304853362
-62.97620152384415	0.9984454129638006	1.061079287773048	-62.97620152384415	1.0261976140098705	1.0313481777777944
-62.912201319044456	0.9965314600954994	1.0563633798273901	-62.912201319044456	1.026230283761256	1.0313810039793674
-62.84820111424289	1.0360864860403913	1.0107762696860294	-62.84820111424289	1.026263032234911	1.0314139092801984
-62.7842009094432	1.0207748630939815	1.131817906957918	-62.7842009094432	1.0262958596205278	1.031446893870888
-62.720200704641634	1.0201368788045477	1.0453595946208547	-62.720200704641634	1.0263287661082559	1.031479957942496
-62.656200499841944	1.0571399675917046	1.0563633798273901	-62.656200499841944	1.0263617518887016	1.0315131016865422
-62.59220029504038	1.0424663289347287	1.0547914105121707	-62.59220029504038	1.0263948171529333	1.0315463252950092
-62.52820009023882	1.019498894515114	1.0029164231099328	-62.52820009023882	1.0264279620924768	1.0315796289603405
-62.46419988543912	0.9588903870189089	1.0406436866751967	-62.46419988543912	1.0264611868993216	1.0316130128754444
-62.40019968063756	1.0565019833022709	1.0107762696860294	-62.40019968063756	1.0264944917659184	1.0316464772336942
-62.336199475837866	1.0692616690909456	1.07994291955568	-62.336199475837866	1.0265278768851827	1.031680022228928
-62.272199271036314	1.0494841561184998	1.0830868581861186	-62.272199271036314	1.026561342450494	1.0317136480554523
-62.20819906623661	1.0577779518811383	1.0862307968165574	-62.20819906623661	1.0265948886556986	1.0317473549080407
-62.14419886143506	1.0482081875396323	1.0390717173599775	-62.14419886143506	1.0266285156951087	1.0317811429819372
-62.08019865663536	1.0143950201996441	0.9793368833816428	-62.08019865663536	1.0266622237635055	1.0318150124728551
-62.0161984518338	1.026516721698885	1.0532194411969513	-62.0161984518338	1.02669601305614	1.0318489635769812
-61.952198247034104	0.9978074286743669	1.0296399014686615	-61.952198247034104	1.026729883768733	1.0318829964909724
-61.888198042232546	1.092867087799994	1.0595073184578288	-61.888198042232546	1.0267638360974773	1.0319171114119614
-61.82419783743285	0.9799438685702223	1.0312118707838807	-61.82419783743285	1.0267978702390383	1.0319513085375551
-61.76019763263129	1.03927640748756	1.0815148888708994	-61.76019763263129	1.0268319863905548	1.0319855880658375
-61.69619742783159	1.0258787374094513	0.9950565765338362	-61.69619742783159	1.0268661847496423	1.0320199501953693
-61.63219722303003	1.0686236848015118	1.018636116262126	-61.63219722303003	1.0269004655143898	1.0320543951251884
-61.568197018230336	0.975477978544186	0.9997724844794942	-61.568197018230336	1.0269348288833655	1.0320889230548143
-61.50419681342878	1.0360864860403913	1.0013444537947136	-61.50419681342878	1.0269692750556165	1.032123534184247
-61.44019660862908	1.048846171829066	1.0783709502404606	-61.44019660862908	1.0270038042306666	1.032158228713967
-61.376196403827514	0.96590821420268	1.0013444537947136	-61.376196403827514	1.027038416608525	1.0321930068449385
-61.312196199027824	1.0143950201996441	0.9290338652946243	-61.312196199027824	1.027073112389679	1.0322278687786117
-61.24819599422626	0.9652702299132463	1.0642232264034868	-61.24819599422626	1.0271078917751006	1.0322628147169195
-61.18419578942656	1.063519810486042	0.9761929447512042	-61.18419578942656	1.027142754966246	1.0322978448622833
-61.120195584625	1.0724515905381142	1.0563633798273901	-61.120195584625	1.0271777021650565	1.0323329594176107
-61.056195379825304	1.0443802818030299	0.9478974970772562	-61.056195379825304	1.0272127335739603	1.032368158586301
-60.992195175023745	1.0565019833022709	1.0312118707838807	-60.992195175023745	1.0272478493958725	1.0324034425722393
-60.92819497022405	1.0252407531200176	1.0500755025665127	-60.92819497022405	1.0272830498341992	1.0324388115798062
-60.86419476542249	1.0092911458841742	1.0029164231099328	-60.86419476542249	1.0273183350928334	1.0324742658138728
-60.80019456062279	0.9888756486222946	1.023352024207784	-60.80019456062279	1.0273537053761632	1.0325098054798043
-60.73619435582123	1.0067392087264393	1.0154921776316874	-60.73619435582123	1.0273891608890662	1.0325454307834596
-60.672194151021536	1.0252407531200176	1.0327838400991	-60.672194151021536	1.0274247018369156	1.032581141931195
-60.60819394621998	1.048846171829066	1.0469315639360741	-60.60819394621998	1.0274603284255783	1.0326169391298636
-60.54419374142028	0.9773919314124873	0.9966285458490555	-60.54419374142028	1.0274960408614173	1.0326528225868177
-60.480193536618714	1.0520360932762347	0.9636171902294496	-60.480193536618714	1.0275318393512938	1.0326887925099073
-60.416193331819024	1.032258580303789	1.0453595946208547	-60.416193331819024	1.0275677241025665	1.0327248491074856
-60.35219312701747	1.0386384231981263	1.0217800548925648	-60.35219312701747	1.0276036953230943	1.0327609925884065
-60.28819292221591	1.0303446274354875	1.0736550422948028	-60.28819292221591	1.0276397532212365	1.0327972231620268
-60.224192717416216	1.0641577947754757	1.0123482390012488	-60.224192717416216	1.0276758980058551	1.032833541038209
-60.16019251261466	1.0137570359102104	1.0092043003708102	-60.16019251261466	1.027712129886315	1.0328699464273203
-60.09619230781496	1.0360864860403913	1.0249239935230035	-60.09619230781496	1.0277484490724853	1.0329064395402348
-60.032192103013394	1.02906865885662	1.1255300296970405	-60.032192103013394	1.0277848557747409	1.0329430205883363
-59.9681918982137	1.0029113029898369	1.042215655990416	-59.9681918982137	1.0278213502039655	1.0329796897835155
-59.90419169341214	1.0986089464048976	1.042215655990416	-59.90419169341214	1.0278579325715476	1.0330164473381753
-59.84019148861245	1.0067392087264393	1.0595073184578288	-59.84019148861245	1.0278946030893876	1.0330532934652306
-59.77619128381088	1.0182229259362465	0.9997724844794942	-59.77619128381088	1.027931361969895	1.033090228378108
-59.712191079011184	1.0163089730679453	1.0516474718817321	-59.712191079011184	1.0279682094259928	1.03312725229075
-59.648190874209625	1.000359365832102	1.0264959628382229	-59.648190874209625	1.0280051456711155	1.0331643654176133
-59.58419066940993	1.0871252291950904	1.0532194411969513	-59.58419066940993	1.0280421709192122	1.0332015679736715
-59.52019046460837	1.0341725331720901	1.0390717173599775	-59.52019046460837	1.0280792853847487	1.033238860174418
-59.45619025980867	1.0501221404079335	1.0595073184578288	-59.45619025980867	1.028116489282706	1.0332762422358621
-59.39219005500711	1.0456562503818974	1.0469315639360741	-59.39219005500711	1.0281537828285838	1.0333137143745372
-59.328189850207416	1.0628818261966082	1.075227011610022	-59.328189850207416	1.0281911662384018	1.033351276807495
-59.26418964540586	1.0328965645932227	1.070511103664364	-59.26418964540586	1.0282286397286993	1.033388929752314
-59.20018944060616	1.0667097319332106	1.0249239935230035	-59.20018944060616	1.0282662035165373	1.0334266734270938
-59.1361892358046	1.0724515905381142	1.0516474718817321	-59.1361892358046	1.028303857819501	1.0334645080504612
-59.0721890310049	1.0603298890388733	0.9871967299577395	-59.0721890310049	1.028341602855698	1.0335024338415688
-59.008188826203344	1.0533120618551022	0.9793368833816428	-59.008188826203344	1.0283794388437626	1.0335404510200985
-58.94418862140365	1.0252407531200176	1.0343558094143195	-58.94418862140365	1.028417366002857	1.033578559806261
-58.88018841660209	1.03927640748756	1.0296399014686615	-58.88018841660209	1.0284553845526685	1.0336167604207973
-58.81618821180239	1.0105671144630417	1.028067932153442	-58.81618821180239	1.0284934947134174	1.0336550530849793
-58.75218800700083	1.0016353344109694	1.070511103664364	-58.75218800700083	1.0285316967058524	1.0336934380206155
-58.688187802201135	1.0009973501215357	1.0107762696860294	-58.688187802201135	1.0285699907512542	1.0337319154500453
-58.624187597399576	0.9978074286743669	1.0500755025665127	-58.624187597399576	1.0286083770714376	1.0337704855961456
-58.56018739259988	1.0552260147234034	1.0359277787295387	-58.56018739259988	1.028646855888751	1.033809148682329
-58.49618718779832	1.0596919047494395	1.0453595946208547	-58.49618718779832	1.0286854274260793	1.0338479049325502
-58.43218698299862	1.022050831672849	1.0312118707838807	-58.43218698299862	1.0287240919068434	1.0338867545712978
-58.368186778197064	1.0341725331720901	1.0689391343491448	-58.368186778197064	1.0287628495550047	1.0339256978236055
-58.30418657339737	1.022050831672849	1.0972345820230927	-58.30418657339737	1.0288017005950618	1.0339647349150485
-58.2401863685958	1.0041872715687044	1.098806551338312	-58.2401863685958	1.0288406452520553	1.0340038660717443
-58.17618616379425	1.03927640748756	1.023352024207784	-58.17618616379425	1.0288796837515688	1.0340430915203573
-58.11218595899455	1.0054632401475718	0.9871967299577395	-58.11218595899455	1.0289188163197285	1.0340824114880953
-58.04818575419299	1.0380004389086925	1.0107762696860294	-58.04818575419299	1.028958043183206	1.0341218262027165
-57.984185549393295	0.9984454129638006	1.0547914105121707	-57.984185549393295	1.0289973645692179	1.0341613358925255
-57.92018534459174	1.0750035276958494	1.0437876253056355	-57.92018534459174	1.0290367807055307	1.0342009407863784
-57.85618513979204	1.0137570359102104	1.0202080855773454	-57.85618513979204	1.0290762918204572	1.0342406411136835
-57.79218493499048	1.0641577947754757	0.9887686992729589	-57.79218493499048	1.029115898142862	1.0342804371043994
-57.72818473019078	0.9875996800434271	1.084658827501338	-57.72818473019078	1.0291555999021602	1.0343203289890408
-57.66418452538922	1.0239647845411501	1.0673671650339254	-57.66418452538922	1.0291953973283208	1.0343603169986784
-57.60018432058953	1.009929130173608	0.9982005151642749	-57.60018432058953	1.029235290651865	1.0344004013649373
-57.53618411578796	1.02906865885662	1.0453595946208547	-57.53618411578796	1.029275280103873	1.0344405823200018
-57.47218391098827	1.0373624546192588	1.0406436866751967	-57.47218391098827	1.0293153659159773	1.0344808600966173
-57.40818370618671	1.0233268002517164	1.0595073184578288	-57.40818370618671	1.0293555483203722	1.0345212349280875
-57.34418350138701	1.0565019833022709	1.0217800548925648	-57.34418350138701	1.0293958275498098	1.0345617070482802
-57.280183296585456	1.0137570359102104	0.9447535584468176	-57.280183296585456	1.029436203837603	1.0346022766916256
-57.21618309178575	1.0009973501215357	1.0123482390012488	-57.21618309178575	1.029476677417628	1.0346429440931195
-57.1521828869842	1.0360864860403913	1.028067932153442	-57.1521828869842	1.0295172485243234	1.034683709488323
-57.0881826821845	1.095419024957729	1.0154921776316874	-57.0881826821845	1.0295579173926936	1.034724573113366
-57.02418247738294	1.02906865885662	1.0972345820230927	-57.02418247738294	1.029598684258308	1.0347655352049474
-56.960182272583246	1.0258787374094513	1.0217800548925648	-56.960182272583246	1.0296395493573047	1.0348065960003345
-56.89618206778169	1.0246027688305839	1.028067932153442	-56.89618206778169	1.0296805129263913	1.0348477557373685
-56.83218186298199	1.0284306745671863	1.0170641469469068	-56.83218186298199	1.0297215752028437	1.0348890146544634
-56.768181658180424	1.0724515905381142	1.0563633798273901	-56.768181658180424	1.0297627364245128	1.034930372990606
-56.704181453380734	1.0839353077479217	1.0154921776316874	-56.704181453380734	1.0298039968298198	1.0349718309853613
-56.64018124857917	1.0201368788045477	0.9950565765338362	-56.64018124857917	1.0298453566577608	1.0350133888788702
-56.57618104377948	1.0035492872792706	0.9699050674903269	-56.57618104377948	1.029886816147909	1.035055046911852
-56.51218083897791	1.0654337633543431	1.061079287773048	-56.51218083897791	1.0299283755404138	1.0350968053256069
-56.448180634178215	1.0022733187004031	1.0563633798273901	-56.448180634178215	1.0299700350760037	1.0351386643620166
-56.38418042937666	0.995255491516632	1.0123482390012488	-56.38418042937666	1.0300117949959884	1.0351806242635448
-56.32018022457696	1.0316205960143552	1.0217800548925648	-56.32018022457696	1.0300536555422561	1.0352226852732402
-56.25618001977541	1.0297066431460538	1.089374735446996	-56.25618001977541	1.0300956169572806	1.0352648476347364
-56.19217981497571	0.9614423241766439	1.0689391343491448	-56.19217981497571	1.03013767948412	1.0353071115922554
-56.12817961017415	1.0061012244370056	1.0312118707838807	-56.12817961017415	1.0301798433664158	1.035349477390606
-56.06417940537445	0.9863237114645597	1.0909467047622152	-56.06417940537445	1.0302221088483985	1.0353919452751876
-56.000179200572894	1.0839353077479217	0.9651891595446689	-56.000179200572894	1.0302644761748867	1.0354345154919922
-55.93617899577133	1.0724515905381142	1.0154921776316874	-55.93617899577133	1.0303069455912883	1.0354771882876022
-55.87217879097163	1.041828344645295	0.9777649140664235	-55.87217879097163	1.0303495173436032	1.0355199639091957
-55.80817858617007	1.0552260147234034	1.065795195718706	-55.80817858617007	1.030392191678424	1.0355628426045462
-55.744178381370375	1.0475702032501986	1.037499748044758	-55.744178381370375	1.0304349688429373	1.0356058246220243
-55.68017817656882	0.975477978544186	1.0532194411969513	-55.68017817656882	1.0304778490849251	1.0356489102105984
-55.61617797176912	1.0628818261966082	1.0673671650339254	-55.61617797176912	1.0305208326527684	1.035692099619838
-55.55217776696757	1.0150330044890779	1.07994291955568	-55.55217776696757	1.0305639197954424	1.035735393099913
-55.48817756216787	0.9958934758060657	1.0720830729795834	-55.48817756216787	1.0306071107625268	1.0357787909015956
-55.42417735736631	1.080745386300753	1.0909467047622152	-55.42417735736631	1.0306504058042	1.0358222932762642
-55.360177152566614	1.0341725331720901	1.0312118707838807	-55.360177152566614	1.0306938051712453	1.0358659004759019
-55.29617694776505	0.9984454129638006	0.9966285458490555	-55.29617694776505	1.0307373091150482	1.0359096127530987
-55.23217674296536	1.0577779518811383	1.0516474718817321	-55.23217674296536	1.0307809178876	1.0359534303610525
-55.16817653816379	1.0405523760664275	1.061079287773048	-55.16817653816379	1.0308246317415013	1.0359973535535731
-55.1041763333641	1.0469322189607648	1.028067932153442	-55.1041763333641	1.0308684509299602	1.0360413825850818
-55.040176128562535	1.0545880304339696	1.0107762696860294	-55.040176128562535	1.030912375706793	1.0360855177106112
-54.97617592376284	1.0507601246973672	1.0485035332512933	-54.97617592376284	1.030956406326432	1.0361297591858094
-54.91217571896128	1.036724470329825	0.9636171902294496	-54.91217571896128	1.0310005430439182	1.0361741072669413
-54.84817551416158	1.0258787374094513	1.0500755025665127	-54.84817551416158	1.0310447861149101	1.0362185622108873
-54.78417530936002	1.0507601246973672	1.1050944285991893	-54.78417530936002	1.03108913579568	1.0362631242751503
-54.720175104560326	1.009929130173608	0.9997724844794942	-54.720175104560326	1.0311335923431197	1.0363077937178489
-54.656174899758774	1.0469322189607648	1.0720830729795834	-54.656174899758774	1.031178156014739	1.0363525707977286
-54.59217469495907	1.0348105174615239	1.0862307968165574	-54.59217469495907	1.031222827068668	1.0363974557741542
-54.52817449015752	1.0252407531200176	1.0343558094143195	-54.52817449015752	1.03126760576366	1.0364424489071185
-54.46417428535782	1.0131190516207766	1.0202080855773454	-54.46417428535782	1.03131249235909	1.0364875504572388
-54.400174080556255	1.0041872715687044	1.0249239935230035	-54.400174080556255	1.0313574871149598	1.0365327606857617
-54.336173875756565	0.9939795229377645	0.9840527913273008	-54.336173875756565	1.0314025902918962	1.0365780798545625
-54.272173670955	1.0686236848015118	1.028067932153442	-54.272173670955	1.0314478021511546	1.036623508226148
-54.20817346615531	1.0297066431460538	1.0202080855773454	-54.20817346615531	1.0314931229546214	1.036669046063657
-54.14417326135374	1.0603298890388733	1.0626512570882674	-54.14417326135374	1.0315385529648118	1.036714693630863
-54.080173056554045	1.0354485017509576	1.0516474718817321	-54.080173056554045	1.0315840924448738	1.0367604511921749
-54.016172851752486	0.9971694443849332	1.0532194411969513	-54.016172851752486	1.0316297416585911	1.036806319012639
-53.95217264695279	1.0233268002517164	1.0485035332512933	-53.95217264695279	1.031675500870382	1.0368522973579393
-53.88817244215123	1.046294234671331	1.0359277787295387	-53.88817244215123	1.0317213703453012	1.036898386494401
-53.82417223734967	1.0443802818030299	1.0107762696860294	-53.82417223734967	1.0317673503490439	1.0369445866889906
-53.76017203254998	1.053950046144536	1.084658827501338	-53.76017203254998	1.031813441147944	1.0369908982093177
-53.696171827748415	1.0112050987524754	1.0327838400991	-53.696171827748415	1.031859643008978	1.0370373213236372
-53.632171622948725	1.02906865885662	1.0500755025665127	-53.632171622948725	1.0319059561997646	1.0370838563008504
-53.56817141814716	1.0450182660924636	1.0532194411969513	-53.56817141814716	1.0319523809885693	1.0371305034105065
-53.50417121334746	1.0341725331720901	1.0767989809252414	-53.50417121334746	1.0319989176443025	1.0371772629228024
-53.4401710085459	1.0277926902777526	1.0092043003708102	-53.4401710085459	1.032045566436523	1.0372241351085898
-53.376170803746206	1.0456562503818974	1.0469315639360741	-53.376170803746206	1.0320923276354383	1.037271120239371
-53.31217059894465	1.0105671144630417	1.0878027661317766	-53.31217059894465	1.0321392015119093	1.0373182185873013
-53.24817039414495	1.0698996533803793	1.075227011610022	-53.24817039414495	1.0321861883374466	1.0373654304251936
-53.18417018934339	1.1043508050098012	0.9871967299577395	-53.18417018934339	1.0322332883842178	1.0374127560265176
-53.12016998454369	1.0188609102256803	0.9824808220120815	-53.12016998454369	1.0322805019250445	1.0374601956654024
-53.05616977974214	1.0750035276958494	1.0437876253056355	-53.05616977974214	1.0323278292334062	1.0375077496166367
-52.99216957494244	1.0628818261966082	1.07994291955568	-52.99216957494244	1.0323752705834417	1.0375554181556719
-52.92816937014088	1.0545880304339696	1.0862307968165574	-52.92816937014088	1.0324228262499504	1.037603201558622
-52.86416916534118	1.0443802818030299	1.0720830729795834	-52.86416916534118	1.032470496508393	1.0376511001022697
-52.80016896053962	1.0654337633543431	1.023352024207784	-52.80016896053962	1.032518281634895	1.0376991140640612
-52.73616875573993	1.0973329778260301	1.065795195718706	-52.73616875573993	1.0325661819062462	1.0377472437221125
-52.672168550938366	1.0163089730679453	1.0013444537947136	-52.672168550938366	1.0326141975999048	1.0377954893552095
-52.60816834613867	1.0150330044890779	1.0595073184578288	-52.60816834613867	1.0326623289939956	1.03784385124281
-52.54416814133711	1.067985700512078	1.028067932153442	-52.54416814133711	1.0327105763673166	1.0378923296650464
-52.48016793653741	1.0214128473834152	1.0626512570882674	-52.48016793653741	1.0327589399993342	1.0379409249027234
-52.416167731735854	1.0762794962747169	1.089374735446996	-52.416167731735854	1.0328074201701902	1.037989637237325
-52.35216752693616	1.03927640748756	1.0296399014686615	-52.35216752693616	1.032856017160701	1.0380384669510112
-52.2881673221346	1.0654337633543431	1.0469315639360741	-52.2881673221346	1.0329047312523596	1.0380874143266245
-52.2241671173349	0.9735640256758848	1.0202080855773454	-52.2241671173349	1.0329535627273378	1.0381364796476864
-52.16016691253334	1.0520360932762347	1.0170641469469068	-52.16016691253334	1.0330025118684865	1.0381856631984039
-52.096166707733644	1.0424663289347287	1.0390717173599775	-52.096166707733644	1.0330515789593384	1.0382349652636669
-52.032166502932085	1.0456562503818974	0.9919126379033975	-52.032166502932085	1.03310076428411	1.0382843861290518
-51.96816629813239	1.0360864860403913	1.0862307968165574	-51.96816629813239	1.0331500681277015	1.0383339260808258
-51.90416609333083	1.0112050987524754	1.0563633798273901	-51.90416609333083	1.0331994907757012	1.038383585405942
-51.84016588853113	1.0654337633543431	1.0673671650339254	-51.84016588853113	1.0332490325143835	1.0384333643920478
-51.77616568372957	1.0450182660924636	0.9746209754359849	-51.77616568372957	1.0332986936307156	1.0384832633274834
-51.712165478929876	1.0201368788045477	1.0029164231099328	-51.712165478929876	1.0333484744123531	1.0385332825012823
-51.64816527412832	1.0858492606162229	1.0296399014686615	-51.64816527412832	1.0333983751476465	1.0385834222031756
-51.58416506932676	1.0405523760664275	1.0579353491426093	-51.58416506932676	1.0334483961256409	1.038633682723593
-51.52016486452706	1.0411903603558612	1.037499748044758	-51.52016486452706	1.0334985376360777	1.0386840643536626
-51.456164659725495	1.0207748630939815	1.0154921776316874	-51.456164659725495	1.0335487999693953	1.0387345673852153
-51.392164454925805	1.0150330044890779	1.028067932153442	-51.392164454925805	1.0335991834167337	1.038785192110784
-51.328164250124246	1.1126446007724398	0.9636171902294496	-51.328164250124246	1.033649688269934	1.038835938823608
-51.26416404532455	1.0086531615947405	1.1333898762731371	-51.26416404532455	1.0337003148215405	1.0388868078176323
-51.20016384052299	1.0590539204600058	1.07994291955568	-51.20016384052299	1.0337510633648017	1.03893779938751
-51.136163635723285	1.026516721698885	1.028067932153442	-51.136163635723285	1.0338019341936742	1.0389889138286044
-51.072163430921734	1.0558639990128371	1.0154921776316874	-51.072163430921734	1.0338529276028217	1.0390401514369916
-51.008163226122036	1.0552260147234034	1.0107762696860294	-51.008163226122036	1.033904043887618	1.0390915125094586
-50.94416302132048	1.032258580303789	1.0453595946208547	-50.94416302132048	1.0339552833441488	1.039142997343511
-50.88016281652078	0.96590821420268	1.0092043003708102	-50.88016281652078	1.034006646269214	1.0391946062373671
-50.81616261171922	1.0405523760664275	1.094090643392654	-50.81616261171922	1.0340581329603276	1.039246339489969
-50.752162406919524	1.02906865885662	1.0060603617403714	-50.752162406919524	1.0341097437157205	1.0392981974009732
-50.688162202117965	1.0386384231981263	1.0217800548925648	-50.688162202117965	1.0341614788343436	1.0393501802707632
-50.62416199731827	1.0150330044890779	1.0736550422948028	-50.62416199731827	1.034213338615867	1.0394022884004444
-50.5601617925167	1.0915911192211265	1.117670183120944	-50.5601617925167	1.034265323360683	1.0394545220918472
-50.49616158771701	1.032258580303789	0.9887686992729589	-50.49616158771701	1.0343174333699077	1.0395068816475297
-50.432161382915446	1.0577779518811383	1.0516474718817321	-50.432161382915446	1.0343696689453827	1.0395593673707793
-50.368161178115756	1.0788314334324518	1.0013444537947136	-50.368161178115756	1.034422030389679	1.0396119795656142
-50.3041609733142	1.0424663289347287	1.0783709502404606	-50.3041609733142	1.034474518006092	1.039664718536786
-50.24016076851449	1.0252407531200176	1.0060603617403714	-50.24016076851449	1.0345271320986538	1.0397175845897795
-50.17616056371294	1.058415936170572	0.9809088526968622	-50.17616056371294	1.0345798729721234	1.0397705780308142
-50.112160358913236	1.0233268002517164	1.0123482390012488	-50.112160358913236	1.0346327409319989	1.0398236991668512
-50.048160154111685	1.0558639990128371	1.028067932153442	-50.048160154111685	1.0346857362845112	1.0398769483055885
-49.98415994931199	1.0182229259362465	0.9714770368055462	-49.98415994931199	1.0347388593366318	1.0399303257554653
-49.92015974451043	1.0552260147234034	1.0767989809252414	-49.92015974451043	1.0347921103960684	1.039983831825667
-49.85615953971073	1.0175849416468128	1.0406436866751967	-49.85615953971073	1.0348454897712742	1.0400374668261196
-49.79215933490917	1.063519810486042	1.07994291955568	-49.79215933490917	1.0348989977714431	1.0400912310675001
-49.728159130109475	1.012481067331343	1.0516474718817321	-49.728159130109475	1.0349526347065148	1.0401451248612323
-49.66415892530791	1.0182229259362465	1.0202080855773454	-49.66415892530791	1.035006400887175	1.0401991485194892
-49.60015872050822	1.0354485017509576	1.0736550422948028	-49.60015872050822	1.0350602966248603	1.0402533023551985
-49.53615851570665	1.0698996533803793	1.0532194411969513	-49.53615851570665	1.035114322231754	1.0403075866820402
-49.472158310906956	0.9978074286743669	1.12710199901226	-49.472158310906956	1.0351684780207961	1.0403620018144502
-49.4081581061054	1.0545880304339696	1.0878027661317766	-49.4081581061054	1.0352227643056773	1.0404165480676235
-49.344157901303845	1.041828344645295	1.0878027661317766	-49.344157901303845	1.0352771814008457	1.040471225757513
-49.28015769650415	0.978029915701921	0.9478974970772562	-49.28015769650415	1.0353317296215059	1.0405260352008339
-49.21615749170259	1.0297066431460538	1.0862307968165574	-49.21615749170259	1.035386409283624	1.0405809767150642
-49.15215728690289	1.0545880304339696	0.9982005151642749	-49.15215728690289	1.0354412207039252	1.0406360506184469
-49.088157082101326	1.0297066431460538	1.0013444537947136	-49.088157082101326	1.0354961641998996	1.0406912572299911
-49.024156877301635	1.0520360932762347	1.0469315639360741	-49.024156877301635	1.035551240089802	1.0407465968694767
-48.96015667250007	1.0399143917769937	1.018636116262126	-48.96015667250007	1.0356064486926526	1.0408020698574527
-48.89615646770037	1.070537637669813	1.0170641469469068	-48.89615646770037	1.0356617903282437	1.0408576765152402
-48.83215626289881	1.0711756219592468	1.122386091066602	-48.83215626289881	1.0357172653171338	1.0409134171649346
-48.768156058099116	1.0054632401475718	0.9636171902294496	-48.768156058099116	1.0357728739806573	1.0409692921294091
-48.70415585329756	1.026516721698885	0.9871967299577395	-48.70415585329756	1.0358286166409219	1.0410253017323137
-48.64015564849786	1.0309826117249212	1.061079287773048	-48.64015564849786	1.0358844936208094	1.0410814462980769
-48.57615544369631	0.9888756486222946	0.9463255277620369	-48.57615544369631	1.0359405052439838	1.0411377261519106
-48.512155238896604	1.0086531615947405	1.0029164231099328	-48.512155238896604	1.0359966518348858	1.0411941416198112
-48.44815503409505	1.0258787374094513	0.9793368833816428	-48.44815503409505	1.036052933718738	1.0412506930285579
-48.384154829295355	1.0061012244370056	1.023352024207784	-48.384154829295355	1.036109351221548	1.0413073807057203
-48.32015462449379	1.0405523760664275	0.9966285458490555	-48.32015462449379	1.0361659046701086	1.0413642049796548
-48.2561544196941	1.0424663289347287	1.0249239935230035	-48.2561544196941	1.0362225943919996	1.0414211661795119
-48.19215421489253	1.012481067331343	1.0170641469469068	-48.19215421489253	1.0362794207155903	1.041478264635231
-48.12815401009284	0.9939795229377645	1.0437876253056355	-48.12815401009284	1.0363363839700415	1.041535500677551
-48.06415380529128	1.0131190516207766	1.0013444537947136	-48.06415380529128	1.0363934844853062	1.0415928746380057
-48.00015360049158	1.0494841561184998	1.0642232264034868	-48.00015360049158	1.0364507225921342	1.0416503868489269
-47.93615339569002	1.058415936170572	0.9966285458490555	-47.93615339569002	1.0365080986220716	1.0417080376434484
-47.87215319089032	1.0616058576177407	1.0327838400991	-47.87215319089032	1.0365656129074619	1.0417658273555064
-47.808152986088764	1.0647957790649094	1.0500755025665127	-47.808152986088764	1.036623265781452	1.0418237563198425
-47.74415278128907	1.0501221404079335	1.0327838400991	-47.74415278128907	1.0366810575779895	1.0418818248720032
-47.68015257648751	1.058415936170572	1.0390717173599775	-47.68015257648751	1.036738988631827	1.0419400333483457
-47.61615237168781	1.0258787374094513	0.9683330981751076	-47.61615237168781	1.036797059278525	1.0419983820860366
-47.55215216688626	1.0399143917769937	1.0830868581861186	-47.55215216688626	1.0368552698544518	1.042056871423054
-47.488151962086555	0.9869616957539934	0.9887686992729589	-47.488151962086555	1.0369136206967853	1.0421155016981922
-47.424151757284996	1.0341725331720901	1.0406436866751967	-47.424151757284996	1.0369721121435174	1.0421742732510606
-47.360151552485306	1.0456562503818974	1.0453595946208547	-47.360151552485306	1.0370307445334537	1.0422331864220875
-47.29615134768374	1.060967873328307	1.1082383672296279	-47.29615134768374	1.0370895182062163	1.0422922415525209
-47.23215114288218	1.0558639990128371	1.0642232264034868	-47.23215114288218	1.0371484335022454	1.0423514389844328
-47.16815093808248	1.051398108986801	1.0092043003708102	-47.16815093808248	1.0372074907628024	1.0424107790607176
-47.104150733280925	1.0820213548796205	1.0092043003708102	-47.104150733280925	1.0372666903299694	1.0424702621250956
-47.04015052848123	1.0201368788045477	1.037499748044758	-47.04015052848123	1.037326032546655	1.0425298885221175
-46.97615032367967	1.073089574827548	1.0390717173599775	-46.97615032367967	1.037385517756591	1.0425896585971626
-46.91215011887997	0.9620803084660776	1.0579353491426093	-46.91215011887997	1.0374451463043413	1.0426495726964427
-46.84814991407841	1.0660717476437769	0.9934846072186169	-46.84814991407841	1.0375049185352971	1.0427096311670048
-46.784149709278715	1.0456562503818974	1.0044883924251522	-46.784149709278715	1.0375648347956832	1.0427698343567307
-46.720149504477156	1.0469322189607648	1.0532194411969513	-46.720149504477156	1.0376248954325584	1.0428301826143418
-46.656149299677466	1.0137570359102104	1.023352024207784	-46.656149299677466	1.037685100793818	1.0428906762893988
-46.5921490948759	1.0175849416468128	1.0767989809252414	-46.5921490948759	1.0377454512281947	1.0429513157323045
-46.5281488900762	1.0801074020113193	1.028067932153442	-46.5281488900762	1.0378059470852632	1.0430121012943074
-46.464148685274644	1.090315150642259	1.0296399014686615	-46.464148685274644	1.037866588715438	1.0430730333275013
-46.40014848047495	1.0405523760664275	1.061079287773048	-46.40014848047495	1.0379273764699806	1.0431341121848292
-46.33614827567339	1.073089574827548	0.9840527913273008	-46.33614827567339	1.0379883107009975	1.043195338220084
-46.27214807087369	1.0354485017509576	1.0406436866751967	-46.27214807087369	1.0380493917614442	1.0432567117879106
-46.20814786607213	1.0258787374094513	1.0956626127078732	-46.20814786607213	1.038110620005126	1.0433182332438093
-46.144147661272434	0.9818578214385235	1.065795195718706	-46.144147661272434	1.038171995786702	1.043379902944137
-46.080147456470876	1.0590539204600058	0.9777649140664235	-46.080147456470876	1.0382335194616836	1.0434417212461096
-46.01614725167118	1.0150330044890779	1.0264959628382229	-46.01614725167118	1.0382951913864418	1.0435036885078017
-45.95214704686962	1.0354485017509576	1.0642232264034868	-45.95214704686962	1.0383570119182046	1.043565805088153
-45.88814684206992	1.051398108986801	0.9966285458490555	-45.88814684206992	1.0384189814150606	1.0436280713469688
-45.82414663726836	1.0450182660924636	1.0783709502404606	-45.82414663726836	1.0384811002359622	1.0436904876449182
-45.760146432468666	1.067985700512078	1.028067932153442	-45.760146432468666	1.038543368740726	1.0437530543435416
-45.69614622766711	1.0080151773053068	1.0359277787295387	-45.69614622766711	1.0386057872900356	1.0438157718052512
-45.63214602286741	1.0086531615947405	1.0595073184578288	-45.63214602286741	1.0386683562454448	1.0438786403933296
-45.56814581806585	1.0507601246973672	1.042215655990416	-45.56814581806585	1.038731075969377	1.0439416604719378
-45.504145613266154	1.046294234671331	1.0563633798273901	-45.504145613266154	1.0387939468251295	1.0440048324061133
-45.440145408464595	1.0475702032501986	1.1192421524361633	-45.440145408464595	1.038856969176877	1.0440681565617724
-45.3761452036649	1.0277926902777526	1.0092043003708102	-45.3761452036649	1.0389201433896689	1.0441316333057142
-45.31214499886334	1.0545880304339696	1.0563633798273901	-45.31214499886334	1.0389834698294345	1.0441952630056208
-45.24814479406364	1.0769174805641506	1.0500755025665127	-45.24814479406364	1.0390469488629868	1.044259046030061
-45.18414458926208	1.016946957357379	1.0123482390012488	-45.18414458926208	1.0391105808580208	1.044322982748491
-45.120144384462385	1.0258787374094513	1.0343558094143195	-45.120144384462385	1.03917436618312	1.0443870735312581
-45.05614417966082	1.095419024957729	1.0359277787295387	-45.05614417966082	1.0392383052077525	1.0444513187496016
-44.99214397485927	1.0654337633543431	1.0878027661317766	-44.99214397485927	1.0393023983022784	1.0445157187756549
-44.92814377005957	1.0252407531200176	1.0312118707838807	-44.92814377005957	1.0393666458379516	1.0445802739824486
-44.86414356525801	1.0284306745671863	1.0139202083164682	-44.86414356525801	1.0394310481869187	1.0446449847439128
-44.800143360458314	1.0647957790649094	1.0029164231099328	-44.800143360458314	1.0394956057222229	1.0447098514348772
-44.736143155656755	1.036724470329825	1.0830868581861186	-44.736143155656755	1.0395603188178086	1.0447748744310748
-44.67214295085706	1.0424663289347287	1.098806551338312	-44.67214295085706	1.0396251878485188	1.0448400541091463
-44.6081427460555	1.0431043132241624	1.0736550422948028	-44.6081427460555	1.0396902131901011	1.0449053908466361
-44.5441425412558	1.0718136062486805	1.0689391343491448	-44.5441425412558	1.0397553952192078	1.044970885022003
-44.480142336454236	1.0431043132241624	1.0390717173599775	-44.480142336454236	1.0398207343133994	1.0450365370146129
-44.416142131654546	1.053950046144536	1.061079287773048	-44.416142131654546	1.039886230851145	1.0451023472047505
-44.35214192685298	1.0163089730679453	1.0626512570882674	-44.35214192685298	1.0399518852118277	1.0451683159736125
-44.28814172205329	1.0143950201996441	1.0327838400991	-44.28814172205329	1.040017697775743	1.0452344437033172
-44.22414151725173	1.0628818261966082	1.0830868581861186	-44.22414151725173	1.040083668924103	1.0453007307769029
-44.160141312452026	1.0284306745671863	1.0532194411969513	-44.160141312452026	1.04014979903904	1.0453671775783298
-44.096141107650475	1.0443802818030299	0.9950565765338362	-44.096141107650475	1.0402160885036047	1.0454337844924853
-44.03214090285077	1.036724470329825	1.0044883924251522	-44.03214090285077	1.0402825377017728	1.0455005519051817
-43.96814069804922	0.9710120885181499	1.0563633798273901	-43.96814069804922	1.040349147018444	1.045567480203163
-43.90414049324952	1.053950046144536	1.1239580603818213	-43.90414049324952	1.040415916839446	1.0456345697741054
-43.84014028844796	1.0335345488826564	1.0642232264034868	-43.84014028844796	1.0404828475515364	1.045701821006617
-43.776140083648265	1.036724470329825	1.075227011610022	-43.776140083648265	1.0405499395424043	1.045769234290244
-43.712139878846706	1.0335345488826564	1.0626512570882674	-43.712139878846706	1.0406171932006727	1.0458368100154711
-43.64813967404701	1.078193449143018	1.0123482390012488	-43.64813967404701	1.0406846089159012	1.045904548573724
-43.58413946924544	1.0603298890388733	0.9966285458490555	-43.58413946924544	1.0407521870785899	1.0459724503573706
-43.52013926444575	1.0258787374094513	1.0139202083164682	-43.52013926444575	1.040819928080177	1.0460405157597255
-43.45613905964419	1.0501221404079335	0.9919126379033975	-43.45613905964419	1.0408878323130462	1.0461087451750501
-43.3921388548445	1.051398108986801	1.0123482390012488	-43.3921388548445	1.0409559001705244	1.046177138998557
-43.32813865004293	1.022050831672849	1.1160982138057247	-43.32813865004293	1.0410241320468896	1.0462456976264098
-43.26413844524323	1.0590539204600058	1.1160982138057247	-43.26413844524323	1.0410925283373664	1.0463144214557274
-43.20013824044168	1.0896771663528253	0.9683330981751076	-43.20013824044168	1.0411610894381338	1.0463833108845857
-43.13613803564198	1.0558639990128371	1.0343558094143195	-43.13613803564198	1.041229815746325	1.046452366312019
-43.072137830840425	0.9869616957539934	1.0862307968165574	-43.072137830840425	1.04129870766003	1.0465215881380245
-43.00813762604072	1.090315150642259	1.0547914105121707	-43.00813762604072	1.041367765578298	1.0465909767635624
-42.94413742123917	1.1183864593773436	1.0532194411969513	-42.94413742123917	1.0414369899011395	1.046660532590559
-42.8801372164376	1.022050831672849	1.084658827501338	-42.8801372164376	1.0415063810295304	1.0467302560219092
-42.81613701163791	1.0354485017509576	1.037499748044758	-42.81613701163791	1.0415759393654107	1.046800147461479
-42.75213680683635	1.0054632401475718	1.0327838400991	-42.75213680683635	1.0416456653116897	1.046870207314107
-42.68813660203665	1.0373624546192588	1.0390717173599775	-42.68813660203665	1.0417155592722485	1.0469404359856078
-42.62413639723509	0.9933415386483307	1.0060603617403714	-42.62413639723509	1.0417856216519399	1.0470108338827735
-42.560136192435394	1.016946957357379	1.042215655990416	-42.560136192435394	1.0418558528565942	1.0470814014133774
-42.49613598763384	1.0443802818030299	1.0359277787295387	-42.49613598763384	1.0419262532930174	1.0471521389861742
-42.43213578283414	1.0552260147234034	1.0029164231099328	-42.43213578283414	1.0419968233689967	1.0472230470109036
-42.368135578032586	1.0316205960143552	1.0249239935230035	-42.368135578032586	1.0420675634933028	1.0472941258982935
-42.30413537323288	1.0297066431460538	1.0217800548925648	-42.30413537323288	1.0421384740756905	1.0473653760600619
-42.24013516843133	1.0667097319332106	1.0815148888708994	-42.24013516843133	1.0422095555269002	1.047436797908917
-42.17613496363163	1.02906865885662	1.0154921776316874	-42.17613496363163	1.0422808082586672	1.047508391858561
-42.11213475883007	1.0175849416468128	1.0516474718817321	-42.11213475883007	1.0423522326837125	1.047580158323698
-42.048134554030376	1.0143950201996441	1.0154921776316874	-42.048134554030376	1.0424238292157568	1.0476520977200248
-41.98413434922881	1.0207748630939815	0.9982005151642749	-41.98413434922881	1.042495598269514	1.047724210464245
-41.92013414442912	1.0660717476437769	1.0406436866751967	-41.92013414442912	1.0425675402607013	1.0477964969740625
-41.856133939627554	1.0475702032501986	1.0406436866751967	-41.856133939627554	1.042639655606033	1.047868957668191
-41.79213373482786	1.02906865885662	1.0516474718817321	-41.79213373482786	1.0427119447232303	1.0479415929663505
-41.7281335300263	1.0328965645932227	1.0579353491426093	-41.7281335300263	1.0427844080310205	1.048014403289274
-41.6641333252266	1.048846171829066	1.0312118707838807	-41.6641333252266	1.0428570459491409	1.048087389058708
-41.60013312042504	1.0660717476437769	1.042215655990416	-41.60013312042504	1.0429298588983378	1.0481605506974148
-41.536132915625345	1.0565019833022709	1.0673671650339254	-41.536132915625345	1.043002847300374	1.0482338886291755
-41.47213271082379	1.0960570092471627	0.9919126379033975	-41.47213271082379	1.043076011578026	1.0483074032787925
-41.40813250602409	1.0214128473834152	1.0343558094143195	-41.40813250602409	1.043149352155091	1.048381095072092
-41.34413230122254	1.0424663289347287	1.0830868581861186	-41.34413230122254	1.043222869456387	1.0484549644359265
-41.28013209642284	1.0698996533803793	1.0595073184578288	-41.28013209642284	1.0432965639077545	1.0485290117981751
-41.216131891621274	1.0354485017509576	1.1145262444905053	-41.216131891621274	1.0433704359360616	1.0486032375877516
-41.15213168682158	1.0641577947754757	1.0092043003708102	-41.15213168682158	1.0434444859692051	1.0486776422346002
-41.08813148202002	1.0424663289347287	0.9919126379033975	-41.08813148202002	1.0435187144361109	1.0487522261697024
-41.02413127722033	1.0226888159622827	1.1113823058600667	-41.02413127722033	1.0435931217667402	1.048826989825078
-40.96013107241876	1.0890391820633916	1.1003785206535313	-40.96013107241876	1.0436677083920907	1.0489019336337875
-40.896130867619064	1.0533120618551022	1.0642232264034868	-40.896130867619064	1.0437424747441961	1.0489770580299347
-40.832130662817505	1.078193449143018	1.0500755025665127	-40.832130662817505	1.0438174212561342	1.0490523634486717
-40.76813045801781	1.0577779518811383	1.018636116262126	-40.76813045801781	1.0438925483620247	1.0491278503261956
-40.70413025321625	1.0086531615947405	1.070511103664364	-40.70413025321625	1.0439678564970334	1.049203519099757
-40.64013004841469	1.0469322189607648	1.065795195718706	-40.64013004841469	1.0440433460973746	1.0492793702076597
-40.57612984361499	1.0667097319332106	1.1255300296970405	-40.57612984361499	1.0441190176003143	1.0493554040892632
-40.512129638813434	1.012481067331343	1.065795195718706	-40.512129638813434	1.0441948714441718	1.0494316211849857
-40.448129434013744	0.9997213815426681	0.9903406685881782	-40.448129434013744	1.044270908068322	1.0495080219363069
-40.38412922921218	1.0769174805641506	1.0217800548925648	-40.38412922921218	1.0443471279132008	1.0495846067857708
-40.32012902441248	1.0533120618551022	1.0579353491426093	-40.32012902441248	1.044423531420303	1.0496613761769873
-40.25612881961092	1.046294234671331	1.0783709502404606	-40.25612881961092	1.0445001190321879	1.0497383305546342
-40.192128614811224	1.0092911458841742	1.0579353491426093	-40.192128614811224	1.0445768911924809	1.0498154703644629
-40.128128410009666	1.0156709887785116	1.07994291955568	-40.128128410009666	1.044653848345878	1.049892796053297
-40.06412820520997	1.0801074020113193	1.0736550422948028	-40.06412820520997	1.0447309909381448	1.049970308069038
-40.00012800040841	1.0743655434064157	1.0327838400991	-40.00012800040841	1.0448083194161224	1.050048006860666
-39.93612779560871	1.058415936170572	1.0878027661317766	-39.93612779560871	1.044885834227727	1.0501258928782435
-39.87212759080715	1.0813833705901867	1.1050944285991893	-39.87212759080715	1.044963535821956	1.0502039665729177
-39.808127386007456	1.0616058576177407	1.0815148888708994	-39.808127386007456	1.0450414246488877	1.0502822283969209
-39.7441271812059	1.0354485017509576	1.0139202083164682	-39.7441271812059	1.0451195011596857	1.050360678803579
-39.6801269764062	1.053950046144536	1.0453595946208547	-39.6801269764062	1.045197765806599	1.0504393182473053
-39.61612677160464	1.03927640748756	1.0909467047622152	-39.61612677160464	1.0452762190429679	1.0505181471836127
-39.552126566804944	1.063519810486042	1.1003785206535313	-39.552126566804944	1.0453548613232255	1.0505971660691082
-39.488126362003385	1.0424663289347287	1.0547914105121707	-39.488126362003385	1.0454336931028978	1.0506763753615023
-39.42412615720369	1.041828344645295	1.0626512570882674	-39.42412615720369	1.045512714838611	1.050755775519605
-39.36012595240213	1.0450182660924636	1.070511103664364	-39.36012595240213	1.0455919269880896	1.0508353670033344
-39.29612574760243	1.0405523760664275	1.0327838400991	-39.29612574760243	1.0456713300101617	1.0509151502737162
-39.23212554280087	1.0214128473834152	0.9966285458490555	-39.23212554280087	1.045750924364762	1.0509951257928853
-39.168125338001175	1.0163089730679453	1.084658827501338	-39.168125338001175	1.0458307105129314	1.0510752940240935
-39.10412513319962	1.083297323458488	1.0453595946208547	-39.10412513319962	1.0459106889168241	1.051155655431706
-39.04012492839992	1.058415936170572	1.0626512570882674	-39.04012492839992	1.0459908600397056	1.0512362104812085
-38.97612472359836	0.9933415386483307	1.075227011610022	-38.97612472359836	1.04607122434596	1.051316959639208
-38.91212451879866	1.0437422975135962	1.0390717173599775	-38.91212451879866	1.0461517823010886	1.0513979033734344
-38.848124313997104	1.0718136062486805	1.0485035332512933	-38.848124313997104	1.0462325343717152	1.051479042152747
-38.78412410919741	1.0297066431460538	1.07994291955568	-38.78412410919741	1.0463134810255879	1.0515603764471335
-38.72012390439585	1.067985700512078	1.0862307968165574	-38.72012390439585	1.0463946227315828	1.0516419067277143
-38.65612369959615	1.0896771663528253	1.0595073184578288	-38.65612369959615	1.0464759599597029	1.051723633466746
-38.59212349479459	1.051398108986801	1.0516474718817321	-38.59212349479459	1.0465574931810868	1.051805557137621
-38.528123289994895	1.078193449143018	1.12710199901226	-38.528123289994895	1.0466392228680075	1.0518876782148743
-38.464123085193336	1.0545880304339696	1.0563633798273901	-38.464123085193336	1.046721149493876	1.0519699971741847
-38.40012288039178	1.0469322189607648	1.0312118707838807	-38.40012288039178	1.0468032735332429	1.0520525144923751
-38.33612267559208	1.0813833705901867	1.042215655990416	-38.33612267559208	1.0468855954618037	1.0521352306474192
-38.272122470790514	1.0163089730679453	1.0909467047622152	-38.272122470790514	1.0469681157564	1.0522181461184414
-38.20812226599082	1.0565019833022709	1.0736550422948028	-38.20812226599082	1.0470508348950214	1.0523012613857212
-38.14412206118926	1.0794694177218855	1.0972345820230927	-38.14412206118926	1.0471337533568101	1.0523845769306952
-38.08012185638957	1.0277926902777526	1.0516474718817321	-38.08012185638957	1.0472168716220636	1.0524680932359598
-38.01612165158801	1.0501221404079335	1.0815148888708994	-38.01612165158801	1.047300190172235	1.0525518107852754
-37.952121446788304	1.0673477162226443	1.0092043003708102	-37.952121446788304	1.0473837094899392	1.0526357300635665
-37.88812124198675	1.0762794962747169	1.042215655990416	-37.88812124198675	1.0474674300589524	1.0527198515569267
-37.824121037187055	1.0520360932762347	1.0736550422948028	-37.824121037187055	1.0475513523642177	1.052804175752622
-37.760120832385496	1.060967873328307	1.042215655990416	-37.760120832385496	1.0476354768918468	1.0528887031390912
-37.6961206275858	1.0864872449056566	1.0547914105121707	-37.6961206275858	1.0477198041291216	1.0529734342059507
-37.63212042278424	1.0348105174615239	1.0092043003708102	-37.63212042278424	1.0478043345644996	1.0530583694439957
-37.56812021798454	1.0941430563788614	1.0516474718817321	-37.56812021798454	1.0478890686876143	1.0531435093452057
-37.504120013182984	1.0724515905381142	1.094090643392654	-37.504120013182984	1.0479740069892793	1.053228854402744
-37.44011980838329	1.1011608835626325	0.9982005151642749	-37.44011980838329	1.0480591499614922	1.0533144051109646
-37.37611960358172	1.0309826117249212	1.075227011610022	-37.37611960358172	1.048144498097433	1.0534001619654092
-37.31211939878203	1.0698996533803793	0.9856247606425201	-37.31211939878203	1.0482300518914731	1.0534861254628167
-37.248119193980465	1.0450182660924636	1.117670183120944	-37.248119193980465	1.0483158118391736	1.0535722961011214
-37.184118989180774	1.048846171829066	1.065795195718706	-37.184118989180774	1.0484017784372908	1.053658674379458
-37.120118784379216	1.0309826117249212	1.0437876253056355	-37.120118784379216	1.0484879521837764	1.0537452607981639
-37.05611857957951	1.0207748630939815	1.0359277787295387	-37.05611857957951	1.048574333577784	1.0538320558587815
-36.99211837477796	1.0507601246973672	1.028067932153442	-36.99211837477796	1.0486609231196675	1.0539190600640627
-36.928118169978255	1.063519810486042	1.07994291955568	-36.928118169978255	1.0487477213109897	1.0540062739179707
-36.8641179651767	1.0852112763267892	1.0579353491426093	-36.8641179651767	1.048834728654519	1.054093697925682
-36.800117760377006	1.0724515905381142	1.094090643392654	-36.800117760377006	1.0489219456542371	1.0541813325935918
-36.73611755557545	0.9895136329117283	0.9934846072186169	-36.73611755557545	1.049009372815339	1.0542691784293146
-36.67211735077575	1.0341725331720901	1.1208141217513825	-36.67211735077575	1.0490970106442372	1.0543572359416884
-36.60811714597419	1.0163089730679453	1.0532194411969513	-36.60811714597419	1.0491848596485653	1.054445505640777
-36.544116941174494	1.0654337633543431	1.1003785206535313	-36.544116941174494	1.0492729203371802	1.0545339880378746
-36.48011673637293	1.087763213484524	1.0217800548925648	-36.48011673637293	1.0493611932201634	1.054622683645505
-36.41611653157324	1.0545880304339696	1.1506815387405498	-36.41611653157324	1.049449678808827	1.0547115929774291
-36.35211632677167	1.0252407531200176	1.0029164231099328	-36.35211632677167	1.0495383776157146	1.0548007165486455
-36.28811612197012	1.0545880304339696	1.0736550422948028	-36.28811612197012	1.049627290154605	1.0548900548753921
-36.224115917170415	1.019498894515114	1.0485035332512933	-36.224115917170415	1.0497164169405147	1.0549796084751526
-36.160115712368864	1.0188609102256803	1.0202080855773454	-36.160115712368864	1.0498057584897011	1.0550693778666569
-36.096115507569166	1.0507601246973672	1.028067932153442	-36.096115507569166	1.0498953153196664	1.0551593635698853
-36.03211530276761	1.0667097319332106	1.0563633798273901	-36.03211530276761	1.049985087949159	1.0552495661060701
-35.96811509796791	1.0622438419071745	0.9997724844794942	-35.96811509796791	1.050075076898178	1.0553399859977004
-35.904114893166344	1.0284306745671863	1.028067932153442	-35.904114893166344	1.0501652826879746	1.0554306237685247
-35.840114688366654	1.0571399675917046	1.0453595946208547	-35.840114688366654	1.0502557058410567	1.0555214799435522
-35.77611448356509	1.0654337633543431	1.0862307968165574	-35.77611448356509	1.0503463468811918	1.0556125550490576
-35.71211427876539	1.0616058576177407	1.0736550422948028	-35.71211427876539	1.050437206333408	1.055703849612586
-35.64811407396383	1.0214128473834152	1.0815148888708994	-35.64811407396383	1.0505282847239994	1.055795364162949
-35.584113869164135	1.0577779518811383	1.0327838400991	-35.584113869164135	1.0506195825805285	1.0558870992302376
-35.520113664362576	1.0571399675917046	1.065795195718706	-35.520113664362576	1.0507111004318288	1.0559790553458162
-35.45611345956288	1.0647957790649094	1.0579353491426093	-35.45611345956288	1.0508028388080075	1.056071233042333
-35.39211325476133	1.0316205960143552	1.0579353491426093	-35.39211325476133	1.0508947982404506	1.0561636328537154
-35.32811304996162	1.0660717476437769	1.0170641469469068	-35.32811304996162	1.0509869792618223	1.0562562553151806
-35.26411284516007	1.0175849416468128	1.0390717173599775	-35.26411284516007	1.0510793824060727	1.056349100963236
-35.200112640360366	1.048846171829066	0.9871967299577395	-35.200112640360366	1.0511720082084373	1.0564421703356794
-35.13611243555881	1.0411903603558612	1.0154921776316874	-35.13611243555881	1.0512648572054415	1.0565354639716051
-35.07211223075912	1.0163089730679453	1.061079287773048	-35.07211223075912	1.051357929934903	1.056628982411407
-35.00811202595755	1.0801074020113193	1.018636116262126	-35.00811202595755	1.0514512269359375	1.056722726196782
-34.94411182115786	1.0501221404079335	1.0107762696860294	-34.94411182115786	1.0515447487489569	1.0568166958707308
-34.880111616356295	1.0297066431460538	1.061079287773048	-34.880111616356295	1.0516384959156764	1.0569108919775625
-34.8161114115566	1.0667097319332106	1.0217800548925648	-34.8161114115566	1.0517324689791179	1.0570053150628995
-34.75211120675504	1.0852112763267892	1.117670183120944	-34.75211120675504	1.0518266684836106	1.0570999656736768
-34.68811100195534	1.0960570092471627	1.0579353491426093	-34.68811100195534	1.0519210949747946	1.057194844358149
-34.62411079715378	1.048846171829066	1.0453595946208547	-34.62411079715378	1.0520157489996258	1.0572899516658898
-34.560110592354086	1.041828344645295	1.0815148888708994	-34.560110592354086	1.052110631106379	1.0573852881478005
-34.49611038755253	1.0341725331720901	1.098806551338312	-34.49611038755253	1.0522057418446473	1.0574808543561056
-34.43211018275283	1.0386384231981263	1.084658827501338	-34.43211018275283	1.052301081765351	1.0575766508443645
-34.36810997795128	1.041828344645295	1.0783709502404606	-34.36810997795128	1.052396651420737	1.057672678167468
-34.30410977315157	1.0616058576177407	1.0720830729795834	-34.30410977315157	1.0524924513643814	1.0577689368816434
-34.240109568350015	1.0041872715687044	1.0579353491426093	-34.240109568350015	1.0525884821511975	1.0578654275444601
-34.176109363550324	1.0207748630939815	1.070511103664364	-34.176109363550324	1.0526847443374319	1.057962150714831
-34.11210915874876	1.0450182660924636	1.0516474718817321	-34.11210915874876	1.0527812384806743	1.058059106953014
-34.0481089539472	1.0896771663528253	0.9950565765338362	-34.0481089539472	1.0528779651398565	1.0581562968206193
-33.9841087491475	1.0309826117249212	1.0154921776316874	-33.9841087491475	1.0529749248752585	1.0582537208806082
-33.92010854434594	1.0443802818030299	1.0485035332512933	-33.92010854434594	1.053072118248509	1.0583513796972999
-33.856108339546246	1.0641577947754757	0.9934846072186169	-33.856108339546246	1.0531695458225905	1.058449273836373
-33.79210813474469	1.0156709887785116	0.9887686992729589	-33.79210813474469	1.053267208161842	1.058547403864869
-33.72810792994499	1.0845732920373554	1.0202080855773454	-33.72810792994499	1.0533651058319635	1.0586457703511958
-33.66410772514343	1.000359365832102	1.028067932153442	-33.66410772514343	1.0534632394000167	1.0587443738651316
-33.600107520343734	1.041828344645295	1.0579353491426093	-33.600107520343734	1.0535616094344298	1.0588432149778273
-33.536107315542175	1.0654337633543431	0.9856247606425201	-33.536107315542175	1.0536602165050017	1.0589422942618092
-33.47210711074248	1.0482081875396323	1.0217800548925648	-33.47210711074248	1.053759061182903	1.0590416122909845
-33.40810690594092	1.0373624546192588	1.094090643392654	-33.40810690594092	1.053858144040682	1.0591411696406425
-33.34410670114122	1.0813833705901867	1.0595073184578288	-33.34410670114122	1.0539574656522661	1.059240966887459
-33.28010649633966	1.0475702032501986	1.023352024207784	-33.28010649633966	1.0540570265929639	1.0593410046094984
-33.216106291539965	1.058415936170572	1.0296399014686615	-33.216106291539965	1.0541568274394737	1.0594412833862201
-33.15210608673841	1.0143950201996441	1.0044883924251522	-33.15210608673841	1.0542568687698821	1.0595418037984778
-33.08810588193871	1.1011608835626325	1.141249722849234	-33.08810588193871	1.0543571511636658	1.0596425664285258
-33.02410567713715	1.0960570092471627	1.0500755025665127	-33.02410567713715	1.0544576752017027	1.0597435718600214
-32.96010547233745	1.0431043132241624	1.122386091066602	-32.96010547233745	1.0545584414662663	1.0598448206780278
-32.896105267535894	1.048846171829066	1.0453595946208547	-32.896105267535894	1.0546594505410354	1.05994631346902
-32.8321050627362	1.0258787374094513	1.0485035332512933	-32.8321050627362	1.0547607030110944	1.0600480508208825
-32.76810485793464	1.0443802818030299	1.0139202083164682	-32.76810485793464	1.0548621994629381	1.0601500333229192
-32.70410465313494	1.0558639990128371	1.061079287773048	-32.70410465313494	1.0549639404844744	1.0602522615658536
-32.64010444833338	1.0654337633543431	1.0736550422948028	-32.64010444833338	1.0550659266650277	1.0603547361418317
-32.576104243533685	1.03927640748756	1.0469315639360741	-32.576104243533685	1.0551681585953425	1.0604574576444277
-32.512104038732126	1.080745386300753	1.0736550422948028	-32.512104038732126	1.055270636867586	1.0605604266686444
-32.44810383393243	1.0373624546192588	1.0532194411969513	-32.44810383393243	1.0553733620753543	1.0606636438109196
-32.38410362913087	1.078193449143018	1.0500755025665127	-32.38410362913087	1.0554763348136715	1.0607671096691285
-32.32010342433117	1.0915911192211265	1.028067932153442	-32.32010342433117	1.0555795556789975	1.0608708248425855
-32.256103219529614	1.0150330044890779	1.112954275175286	-32.256103219529614	1.0556830252692277	1.0609747899320516
-32.192103014729916	1.067985700512078	1.1035224592839699	-32.192103014729916	1.0557867441836997	1.061079005539733
-32.12810280992836	0.9997213815426681	1.0107762696860294	-32.12810280992836	1.0558907130231945	1.0611834722692874
-32.06410260512866	1.058415936170572	1.0437876253056355	-32.06410260512866	1.0559949323899411	1.061288190725829
-32.0001024003271	1.0698996533803793	1.0579353491426093	-32.0001024003271	1.056099402887619	1.061393161515927
-31.936102195525542	1.080745386300753	1.0972345820230927	-31.936102195525542	1.0562041251213632	1.0614983852476154
-31.87210199072584	1.0450182660924636	1.028067932153442	-31.87210199072584	1.0563090996977669	1.0616038625303907
-31.808101785924286	1.0616058576177407	1.1035224592839699	-31.808101785924286	1.0564143272248832	1.06170959397522
-31.744101581124593	1.0890391820633916	1.0956626127078732	-31.744101581124593	1.056519808312233	1.0618155801945408
-31.68010137632303	1.0533120618551022	1.0595073184578288	-31.68010137632303	1.0566255435708036	1.0619218218022684
-31.616101171523333	0.9958934758060657	1.0312118707838807	-31.616101171523333	1.0567315336130558	1.0620283194137967
-31.55210096672177	1.0647957790649094	1.0878027661317766	-31.55210096672177	1.0568377790529275	1.0621350736460002
-31.488100761922077	1.053950046144536	1.0343558094143195	-31.488100761922077	1.0569442805058327	1.0622420851172438
-31.424100557120514	1.0826593391690542	1.094090643392654	-31.424100557120514	1.0570510385886704	1.0623493544473797
-31.36010035232082	1.0992469306943313	1.0830868581861186	-31.36010035232082	1.0571580539198253	1.062456882257754
-31.296100147519258	1.0239647845411501	1.0673671650339254	-31.296100147519258	1.057265327119175	1.0625646691712114
-31.23209994271956	1.1069027421675361	1.0626512570882674	-31.23209994271956	1.057372858808085	1.0626727158120948
-31.168099737918002	1.1043508050098012	1.0815148888708994	-31.168099737918002	1.0574806496094242	1.0627810228062546
-31.104099533118305	1.0309826117249212	1.0767989809252414	-31.104099533118305	1.0575887001475583	1.062889590781047
-31.040099328316742	1.087763213484524	1.0469315639360741	-31.040099328316742	1.0576970110483594	1.0629984203653415
-30.97609912351705	1.0960570092471627	1.0815148888708994	-30.97609912351705	1.0578055829392057	1.0631075121895215
-30.912098918715493	1.053950046144536	1.1522535080557692	-30.912098918715493	1.05791441644899	1.0632168668854896
-30.848098713915793	1.0354485017509576	1.023352024207784	-30.848098713915793	1.0580235122081183	1.0633264850866717
-30.784098509114237	1.0813833705901867	1.098806551338312	-30.784098509114237	1.0581328708485167	1.06343636742802
-30.72009830431454	1.0533120618551022	1.131817906957918	-30.72009830431454	1.058242493003633	1.0635465145460163
-30.656098099512977	1.0341725331720901	1.089374735446996	-30.656098099512977	1.058352379308442	1.0636569270786753
-30.592097894713284	1.0660717476437769	1.0862307968165574	-30.592097894713284	1.0584625303994488	1.0637676056655512
-30.52809768991172	1.0214128473834152	1.0563633798273901	-30.52809768991172	1.0585729469146916	1.0638785509477369
-30.464097485112028	1.063519810486042	1.1050944285991893	-30.464097485112028	1.0586836294937465	1.0639897635678714
-30.400097280310465	1.0520360932762347	1.0107762696860294	-30.400097280310465	1.05879457877773	1.0641012441701425
-30.336097075510768	1.0596919047494395	1.0406436866751967	-30.336097075510768	1.0589057954093042	1.0642129934002882
-30.27209687070921	1.051398108986801	1.0500755025665127	-30.27209687070921	1.05901728003268	1.0643250119056051
-30.208096665909512	1.1017988678520663	1.0878027661317766	-30.208096665909512	1.0591290332936192	1.0644373003349472
-30.14409646110795	1.0788314334324518	1.0249239935230035	-30.14409646110795	1.0592410558394405	1.0645498593387344
-30.080096256308256	1.0756415119852831	1.131817906957918	-30.080096256308256	1.0593533483190223	1.0646626895689508
-30.016096051506697	1.0507601246973672	1.0500755025665127	-30.016096051506697	1.059465911382808	1.0647757916791554
-29.952095846707003	1.0654337633543431	1.0154921776316874	-29.952095846707003	1.0595787456828043	1.0648891663244782
-29.88809564190544	1.1132825850618735	1.0532194411969513	-29.88809564190544	1.0596918518725935	1.0650028141616301
-29.824095437105743	1.0616058576177407	1.0500755025665127	-29.824095437105743	1.0598052306073311	1.0651167358489035
-29.760095232304185	1.1553895481645002	1.0437876253056355	-29.760095232304185	1.0599188825437507	1.0652309320461788
-29.696095027502626	1.0380004389086925	1.1459656307948918	-29.696095027502626	1.0600328083401687	1.0653454034149241
-29.63209482270293	1.063519810486042	1.0673671650339254	-29.63209482270293	1.060147008656488	1.0654601506182013
-29.568094617901366	1.0316205960143552	1.0485035332512933	-29.568094617901366	1.060261484154201	1.0655751743206732
-29.504094413101672	1.0603298890388733	0.9982005151642749	-29.504094413101672	1.0603762354963964	1.0656904751886018
-29.440094208300113	1.0750035276958494	1.0406436866751967	-29.440094208300113	1.0604912633477577	1.0658060538898548
-29.376094003500416	1.0769174805641506	1.0217800548925648	-29.376094003500416	1.0606065683745736	1.06592191109391
-29.312093798698857	1.1234903336928135	1.0563633798273901	-29.312093798698857	1.0607221512447358	1.066038047471859
-29.24809359389916	1.048846171829066	1.0327838400991	-29.24809359389916	1.060838012627746	1.0661544636964093
-29.184093389097598	1.0603298890388733	1.1003785206535313	-29.184093389097598	1.0609541531947209	1.0662711604418917
-29.120093184297904	1.051398108986801	1.1019504899687507	-29.120093184297904	1.0610705736183932	1.0663881383842595
-29.056092979496345	1.0577779518811383	1.0689391343491448	-29.056092979496345	1.0611872745731186	1.0665053982010988
-28.992092774696648	1.1037128207203675	1.0312118707838807	-28.992092774696648	1.0613042567348745	1.0666229405716237
-28.92809256989509	1.0890391820633916	1.0123482390012488	-28.92809256989509	1.0614215207812725	1.0667407661766901
-28.864092365095388	1.048846171829066	1.065795195718706	-28.864092365095388	1.061539067391553	1.066858875698793
-28.800092160293833	1.0628818261966082	1.0862307968165574	-28.800092160293833	1.0616568972465967	1.0669772698220716
-28.736091955494135	1.0698996533803793	1.189980771621033	-28.736091955494135	1.0617750110289248	1.0670959492323167
-28.672091750692573	1.0380004389086925	1.0642232264034868	-28.672091750692573	1.0618934094227022	1.0672149146169687
-28.60809154589288	1.0692616690909456	1.1019504899687507	-28.60809154589288	1.062012093113745	1.0673341666651288
-28.54409134109132	1.131784129455452	1.0500755025665127	-28.54409134109132	1.0621310627895217	1.0674537060675566
-28.480091136291623	1.0616058576177407	1.0123482390012488	-28.480091136291623	1.0622503191391577	1.0675735335166787
-28.416090931490064	1.051398108986801	1.0595073184578288	-28.416090931490064	1.0623698628534404	1.0676936497065896
-28.352090726690363	1.0233268002517164	1.0626512570882674	-28.352090726690363	1.0624896946248226	1.0678140553330586
-28.288090521888805	1.0360864860403913	1.0453595946208547	-28.288090521888805	1.0626098151474248	1.0679347510935295
-28.22409031708911	1.0577779518811383	1.0720830729795834	-28.22409031708911	1.0627302251170436	1.0680557376871314
-28.16009011228755	1.0558639990128371	1.0139202083164682	-28.16009011228755	1.0628509252311507	1.0681770158146766
-28.096089907487855	1.0431043132241624	1.0469315639360741	-28.096089907487855	1.0629719161889	1.068298586178666
-28.032089702686296	1.051398108986801	1.1050944285991893	-28.032089702686296	1.063093198691132	1.068420449483296
-27.968089497886595	1.0399143917769937	1.0500755025665127	-27.968089497886595	1.063214773440375	1.0685426064344599
-27.90408929308504	1.019498894515114	1.0767989809252414	-27.90408929308504	1.0633366411408511	1.0686650577397525
-27.84008908828534	1.0647957790649094	1.1381057842187952	-27.84008908828534	1.0634588024984812	1.0687878041084742
-27.77608888348378	1.0915911192211265	1.112954275175286	-27.77608888348378	1.0635812582208861	1.068910846251635
-27.712088678684086	1.0871252291950904	1.0296399014686615	-27.712088678684086	1.063704009017392	1.0690341848819584
-27.648088473882524	1.0935050720894277	1.023352024207784	-27.648088473882524	1.063827055599036	1.0691578207138852
-27.584088269082827	1.1100926636147048	1.0767989809252414	-27.584088269082827	1.063950398678566	1.0692817544635778
-27.52008806428127	1.0373624546192588	1.061079287773048	-27.52008806428127	1.0640740389704493	1.0694059868489245
-27.45608785947971	1.060967873328307	1.0123482390012488	-27.45608785947971	1.0641979771908725	1.0695305185895423
-27.39208765468001	1.0743655434064157	1.0642232264034868	-27.39208765468001	1.0643222140577464	1.069655350406779
-27.328087449878456	1.0724515905381142	1.023352024207784	-27.328087449878456	1.0644467502907116	1.0697804830237228
-27.264087245078755	1.0711756219592468	1.0406436866751967	-27.264087245078755	1.0645715866111412	1.0699059171651997
-27.200087040277197	1.0890391820633916	1.07994291955568	-27.200087040277197	1.0646967237421412	1.0700316535577814
-27.1360868354775	1.0545880304339696	1.0532194411969513	-27.1360868354775	1.0648221624085603	1.0701576929297856
-27.07208663067594	1.0507601246973672	1.094090643392654	-27.07208663067594	1.0649479033369877	1.070284036011283
-27.008086425876243	1.032258580303789	0.9903406685881782	-27.008086425876243	1.0650739472557593	1.0704106835340979
-26.944086221074684	1.0641577947754757	1.1255300296970405	-26.944086221074684	1.0652002948949633	1.0705376362318142
-26.880086016274987	1.0826593391690542	1.0563633798273901	-26.880086016274987	1.065326946986436	1.0706648948397757
-26.816085811473428	1.0692616690909456	0.9919126379033975	-26.816085811473428	1.065453904263777	1.0707924600950922
-26.75208560667373	1.0896771663528253	1.0909467047622152	-26.75208560667373	1.0655811674623408	1.070920332736643
-26.688085401872172	1.0947810406682952	1.042215655990416	-26.688085401872172	1.0657087373192455	1.071048513505077
-26.624085197072475	1.0686236848015118	1.042215655990416	-26.624085197072475	1.0658366145733786	1.0711770031428198
-26.560084992270916	1.0915911192211265	1.0815148888708994	-26.560084992270916	1.0659647999653943	1.0713058023940742
-26.49608478747122	1.0552260147234034	1.028067932153442	-26.49608478747122	1.066093294237721	1.0714349120048263
-26.43208458266966	1.0686236848015118	1.0249239935230035	-26.43208458266966	1.066222098134562	1.0715643327228432
-26.368084377869963	1.0443802818030299	1.0720830729795834	-26.368084377869963	1.0663512124019021	1.0716940652976839
-26.304084173068404	1.0335345488826564	1.0437876253056355	-26.304084173068404	1.0664806377875067	1.0718241104806967
-26.240083968268706	1.0647957790649094	1.0485035332512933	-26.240083968268706	1.066610375040929	1.071954469025025
-26.176083763467147	1.0826593391690542	0.9934846072186169	-26.176083763467147	1.0667404249135106	1.0720851416856103
-26.11208355866745	1.0756415119852831	1.0972345820230927	-26.11208355866745	1.066870788158385	1.0722161292191952
-26.04808335386589	1.0277926902777526	1.0547914105121707	-26.04808335386589	1.0670014655304862	1.0723474323843294
-25.984083149066194	1.0794694177218855	1.1742610784688399	-25.984083149066194	1.067132457786545	1.0724790519413705
-25.92008294426463	1.0673477162226443	1.061079287773048	-25.92008294426463	1.0672637656851	1.0726109886524906
-25.856082739464938	1.0667097319332106	1.0673671650339254	-25.856082739464938	1.0673953899864983	1.0727432432816804
-25.79208253466338	1.080745386300753	1.0296399014686615	-25.79208253466338	1.0675273314529008	1.0728758165947523
-25.728082329863682	1.0743655434064157	1.0956626127078732	-25.728082329863682	1.0676595908482904	1.0730087093593483
-25.664082125062123	1.0667097319332106	1.0720830729795834	-25.664082125062123	1.0677921689384728	1.0731419223449443
-25.600081920262426	1.0973329778260301	1.0312118707838807	-25.600081920262426	1.0679250664910864	1.0732754563228557
-25.536081715460863	1.0603298890388733	1.089374735446996	-25.536081715460863	1.0680582842756097	1.0734093120662456
-25.47208151066117	1.0718136062486805	1.0343558094143195	-25.47208151066117	1.0681918230633647	1.0735434903501324
-25.408081305859607	1.0520360932762347	1.0925186740774346	-25.408081305859607	1.0683256836275306	1.0736779919513966
-25.34408110105805	1.073727559116982	1.042215655990416	-25.34408110105805	1.0684598667431484	1.0738128176487904
-25.280080896258355	1.0603298890388733	1.0878027661317766	-25.280080896258355	1.0685943731871341	1.07394796822295
-25.216080691456792	1.0354485017509576	1.0767989809252414	-25.216080691456792	1.0687292037382867	1.0740834444564031
-25.1520804866571	1.0756415119852831	1.1113823058600667	-25.1520804866571	1.0688643591773042	1.074219247133583
-25.08808028185554	1.0399143917769937	1.018636116262126	-25.08808028185554	1.0689998402867935	1.0743553770408407
-25.02408007705584	1.0698996533803793	1.0343558094143195	-25.02408007705584	1.0691356478512875	1.0744918349664638
-24.96007987225428	1.051398108986801	1.1239580603818213	-24.96007987225428	1.0692717826572573	1.0746286217006824
-24.896079667454586	1.0494841561184998	1.0642232264034868	-24.896079667454586	1.0694082454931344	1.0747657380356983
-24.832079462653024	1.087763213484524	1.1302459376426985	-24.832079462653024	1.0695450371493231	1.0749031847656925
-24.76807925785333	1.0628818261966082	1.0862307968165574	-24.76807925785333	1.0696821584182268	1.0750409626868525
-24.704079053051768	1.070537637669813	1.0076323310555908	-24.704079053051768	1.0698196100942627	1.07517907259739
-24.64007884825207	1.0577779518811383	1.0469315639360741	-24.64007884825207	1.0699573929738893	1.075317515297565
-24.576078643450515	1.0654337633543431	1.089374735446996	-24.576078643450515	1.0700955078556278	1.075456291589707
-24.512078438650814	1.0922291035105602	1.061079287773048	-24.512078438650814	1.0702339555400893	1.0755954022782444
-24.448078233849255	1.0405523760664275	1.0626512570882674	-24.448078233849255	1.0703727368299987	1.075734848169727
-24.38407802904956	1.0175849416468128	1.1066663979144087	-24.38407802904956	1.0705118525302244	1.0758746300728568
-24.320077824248	1.0616058576177407	1.1821209250449365	-24.320077824248	1.0706513034478036	1.0760147487985128
-24.256077619448305	1.0896771663528253	1.0516474718817321	-24.256077619448305	1.0707910903919755	1.0761552051597836
-24.192077414646743	1.0813833705901867	1.0060603617403714	-24.192077414646743	1.0709312141742062	1.0762959999719923
-24.128077209847046	1.0437422975135962	1.1538254773709886	-24.128077209847046	1.0710716756082195	1.0764371340527306
-24.064077005045487	1.0520360932762347	1.1098103365448473	-24.064077005045487	1.0712124755100254	1.0765786082218827
-24.00007680024579	1.0354485017509576	1.089374735446996	-24.00007680024579	1.0713536146979472	1.076720423301657
-23.93607659544423	1.0118430830419092	1.0736550422948028	-23.93607659544423	1.0714950939926464	1.0768625801166085
-23.872076390644537	1.0915911192211265	1.117670183120944	-23.872076390644537	1.0716369142171505	1.0770050794936672
-23.808076185842975	1.0922291035105602	1.075227011610022	-23.808076185842975	1.0717790761968669	1.077147922262155
-23.744075981043277	1.036724470329825	1.0532194411969513	-23.744075981043277	1.0719215807596054	1.0772911092538058
-23.680075776241722	1.051398108986801	1.0296399014686615	-23.680075776241722	1.0720644287355872	1.0774346413027753
-23.61607557144202	1.0845732920373554	1.0453595946208547	-23.61607557144202	1.0722076209574534	1.0775785192456517
-23.552075366640462	1.0826593391690542	1.094090643392654	-23.552075366640462	1.072351158260259	1.0777227439214518
-23.488075161840765	1.1056267735886687	1.1475376001101112	-23.488075161840765	1.0724950414814711	1.077867316171613
-23.424074957039206	1.0456562503818974	1.084658827501338	-23.424074957039206	1.072639271460945	1.0780122368399787
-23.36007475223951	1.063519810486042	1.0547914105121707	-23.36007475223951	1.0727838490408945	1.0781575067727664
-23.29607454743795	1.0654337633543431	1.0830868581861186	-23.29607454743795	1.072928775065853	1.078303126818527
-23.232074342638253	1.0667097319332106	1.07994291955568	-23.232074342638253	1.0730740503826126	1.0784490978280905
-23.168074137836694	1.0335345488826564	1.0500755025665127	-23.168074137836694	1.0732196758401567	1.0785954206544943
-23.104073933035135	1.0794694177218855	1.061079287773048	-23.104073933035135	1.0733656522895645	1.0787420961528942
-23.040073728235438	1.0743655434064157	0.9887686992729589	-23.040073728235438	1.0735119805839053	1.0788891251804558
-22.976073523433875	1.067985700512078	1.0736550422948028	-22.976073523433875	1.0736586615781092	1.079036508596227
-22.91207331863418	1.0813833705901867	1.07994291955568	-22.91207331863418	1.073805696128807	1.0791842472609858
-22.848073113832623	1.0935050720894277	1.0154921776316874	-22.848073113832623	1.0739530850941597	1.0793323420370617
-22.784072909032925	1.0450182660924636	1.0532194411969513	-22.784072909032925	1.0741008293336498	1.0794807937881368
-22.720072704231367	1.0456562503818974	0.9871967299577395	-22.720072704231367	1.0742489297078497	1.0796296033790094
-22.65607249943167	1.0890391820633916	1.0202080855773454	-22.65607249943167	1.0743973870781602	1.079778771675339
-22.592072294630107	1.0979709621154639	1.0909467047622152	-22.592072294630107	1.074546202306517	1.0799282995433523
-22.528072089830413	1.0845732920373554	1.1003785206535313	-22.528072089830413	1.074695376255072	1.0800781878495247
-22.46407188502885	1.048846171829066	1.042215655990416	-22.46407188502885	1.0748449097858341	1.0802284374602253
-22.400071680229157	1.0756415119852831	1.0547914105121707	-22.400071680229157	1.0749948037602868	1.0803790492413325
-22.336071475427598	1.1043508050098012	1.1003785206535313	-22.336071475427598	1.0751450590389706	1.0805300240578184
-22.272071270627897	1.0399143917769937	1.0673671650339254	-22.272071270627897	1.0752956764810342	1.080681362773303
-22.208071065826342	1.0411903603558612	1.0532194411969513	-22.208071065826342	1.0754466569437648	1.0808330662495806
-22.144070861026645	1.070537637669813	1.089374735446996	-22.144070861026645	1.0755980012820863	1.0809851353461208
-22.080070656225082	1.109454679325271	1.061079287773048	-22.080070656225082	1.0757497103480385	1.0811375709195445
-22.01607045142539	1.0813833705901867	1.0783709502404606	-22.01607045142539	1.0759017849902426	1.0812903738230926
-21.95207024662383	1.073727559116982	1.0170641469469068	-21.95207024662383	1.0760542260533534	1.081443544906068
-21.888070041824133	1.0871252291950904	1.0485035332512933	-21.888070041824133	1.0762070343775063	1.08159708501329
-21.824069837022574	1.0520360932762347	1.117670183120944	-21.824069837022574	1.0763602107977788	1.0817509949845432
-21.760069632222873	1.0571399675917046	1.075227011610022	-21.760069632222873	1.0765137561436569	1.0819052756540446
-21.696069427421314	1.051398108986801	1.0830868581861186	-21.696069427421314	1.0766676712385377	1.0820599278499374
-21.63206922262162	1.0647957790649094	1.0547914105121707	-21.63206922262162	1.0768219568992714	1.0822149523938287
-21.568069017820058	1.0545880304339696	1.0406436866751967	-21.568069017820058	1.0769766139357608	1.0823703501003776
-21.504068813020364	1.0724515905381142	1.0092043003708102	-21.504068813020364	1.0771316431506384	1.082526121776965
-21.440068608218805	1.122214365113946	1.1098103365448473	-21.440068608218805	1.07728704533904	1.0826822682234534
-21.376068403419104	1.0966949935365964	1.0673671650339254	-21.376068403419104	1.0774428212884948	1.082838790232067
-21.31206819861755	1.0941430563788614	1.061079287773048	-21.31206819861755	1.0775989717789605	1.0829956885874092
-21.24806799381785	1.0915911192211265	1.0972345820230927	-21.24806799381785	1.0777554975830306	1.0831529640666535
-21.18406778901629	1.0820213548796205	1.037499748044758	-21.18406778901629	1.0779123994663373	1.0833106174399294
-21.120067584216596	1.012481067331343	1.0437876253056355	-21.120067584216596	1.0780696781881902	1.0834686494709371
-21.056067379415033	1.058415936170572	1.0579353491426093	-21.056067379415033	1.0782273345024738	1.083627060917829
-20.992067174613474	1.0711756219592468	1.1648292625775238	-20.992067174613474	1.0783853691588552	1.0837858525343833
-20.92806696981378	1.1241283179822472	1.0044883924251522	-20.92806696981378	1.0785437829043214	1.0839450250715212
-20.86406676501222	1.051398108986801	1.0044883924251522	-20.86406676501222	1.078702576485097	1.0841045792791966
-20.80006656021252	1.0762794962747169	1.1475376001101112	-20.80006656021252	1.0788617506489804	1.084264515908696
-20.736066355410966	1.0667097319332106	1.0249239935230035	-20.736066355410966	1.0790213061481366	1.0844248357154043
-20.672066150611265	1.0552260147234034	1.070511103664364	-20.672066150611265	1.0791812437423887	1.0845855394620612
-20.608065945809706	1.0718136062486805	1.0563633798273901	-20.608065945809706	1.079341564203047	1.0847466279225546
-20.54406574101001	1.0482081875396323	1.1553974466862078	-20.54406574101001	1.07950226831732	1.0849081018862952
-20.48006553620845	1.0590539204600058	1.0485035332512933	-20.48006553620845	1.0796633568933311	1.0850699621632038
-20.416065331408753	1.0673477162226443	1.0642232264034868	-20.416065331408753	1.0798248307657923	1.08523220958934
-20.352065126607194	1.0354485017509576	1.0830868581861186	-20.352065126607194	1.0799866908023457	1.0853948450332151
-20.288064921807496	1.0494841561184998	1.1632572932623044	-20.288064921807496	1.0801489379106035	1.0855578694028003
-20.224064717005938	1.0686236848015118	1.0736550422948028	-20.224064717005938	1.0803115730459054	1.0857212836532466
-20.16006451220624	1.0494841561184998	1.0453595946208547	-20.16006451220624	1.0804745972197873	1.0858850887953337
-20.09606430740468	1.083297323458488	1.084658827501338	-20.09606430740468	1.0806380115091683	1.086049285904631
-20.032064102604984	1.092867087799994	1.0642232264034868	-20.032064102604984	1.080801817066229	1.086213876131361
-19.968063897803425	1.119662427956211	1.0107762696860294	-19.968063897803425	1.0809660151289533	1.0863788607109277
-19.904063693003728	1.0526740775656684	1.0296399014686615	-19.904063693003728	1.0811306070322753	1.0865442409750719
-19.84006348820217	1.104988789299235	1.0060603617403714	-19.84006348820217	1.0812955942197688	1.0867100183635605
-19.776063283402472	1.090315150642259	1.1208141217513825	-19.776063283402472	1.0814609782557778	1.086876194436348
-19.712063078600913	1.060967873328307	1.0972345820230927	-19.712063078600913	1.0816267608378671	1.087042770886061
-19.648062873801216	1.1419918780863918	1.075227011610022	-19.648062873801216	1.081792943809458	1.0872097495506858
-19.584062668999657	1.1017988678520663	1.0830868581861186	-19.584062668999657	1.081959529172446	1.0873771324262644
-19.520062464199956	1.0852112763267892	1.0972345820230927	-19.520062464199956	1.0821265190996099	1.087544921679392
-19.4560622593984	1.0845732920373554	1.1192421524361633	-19.4560622593984	1.0822939159465452	1.0877131196592698
-19.392062054598703	1.0986089464048976	1.075227011610022	-19.392062054598703	1.0824617222628314	1.0878817289090192
-19.32806184979714	1.0973329778260301	1.084658827501338	-19.32806184979714	1.0826299408021092	1.0880507521759273
-19.264061644997447	1.0698996533803793	0.9793368833816428	-19.264061644997447	1.0827985745306683	1.0882201924202433
-19.20006144019589	1.022050831672849	1.0689391343491448	-19.20006144019589	1.08296762663413	1.0883900528220998
-19.13606123539619	1.0482081875396323	1.098806551338312	-19.13606123539619	1.0831371005217467	1.088560336786083
-19.072061030594632	1.060967873328307	1.1302459376426985	-19.072061030594632	1.0833069998277705	1.0887310479429226
-19.008060825794935	1.1069027421675361	1.1145262444905053	-19.008060825794935	1.083477328409327	1.088902190147719
-18.944060620993373	1.0698996533803793	1.112954275175286	-18.944060620993373	1.0836480903401493	1.0890737674740734
-18.88006041619368	1.0960570092471627	1.1239580603818213	-18.88006041619368	1.0838192898994792	1.0892457842034367
-18.816060211392116	1.1005228992731988	1.0469315639360741	-18.816060211392116	1.0839909315554042	1.089418244808938
-18.752060006590558	1.0845732920373554	1.141249722849234	-18.752060006590558	1.08416301994184	1.0895911539328997
-18.688059801790864	1.1017988678520663	1.1003785206535313	-18.688059801790864	1.0843355598283329	1.089764516357219
-18.6240595969893	1.0628818261966082	1.0830868581861186	-18.6240595969893	1.0845085560818009	1.0899383369657472
-18.560059392189608	1.0654337633543431	1.1113823058600667	-18.560059392189608	1.0846820136193334	1.0901126206977507
-18.49605918738805	1.0935050720894277	1.0767989809252414	-18.49605918738805	1.0848559373511166	1.0902873724915503
-18.432058982588348	1.083297323458488	1.1050944285991893	-18.432058982588348	1.085030332112556	1.0904625972173925
-18.36805877778679	1.1030748364309337	0.9777649140664235	-18.36805877778679	1.0852052025846814	1.090638299598629
-18.304058572987092	1.0501221404079335	1.141249722849234	-18.304058572987092	1.085380553201915	1.0908144841202887
-18.240058368185533	1.0750035276958494	1.1506815387405498	-18.240058368185533	1.0855563880463537	1.0909911549241675
-18.17605816338584	1.0992469306943313	1.061079287773048	-18.17605816338584	1.0857327107277503	1.0911683156896328
-18.112057958584277	1.0935050720894277	1.0783709502404606	-18.112057958584277	1.0859095242484935	1.0913459694994037
-18.04805775378458	1.1190244436667773	1.0767989809252414	-18.04805775378458	1.0860868308529719	1.0915241186896965
-17.984057548983024	1.078193449143018	1.1208141217513825	-17.984057548983024	1.0862646318608962	1.0917027646842792
-17.920057344183324	1.1215763808245123	1.1082383672296279	-17.920057344183324	1.0864429274842926	1.0918819078121393
-17.856057139381765	1.1024368521415	1.0453595946208547	-17.856057139381765	1.0866217166281595	1.0920615471087098
-17.79205693458207	1.0628818261966082	1.0485035332512933	-17.79205693458207	1.0868009966749905	1.0922416801008639
-17.72805672978051	1.1024368521415	1.061079287773048	-17.72805672978051	1.0869807632537392	1.0924223025761894
-17.664056524980815	1.099884914983765	1.1616853239470852	-17.664056524980815	1.0871610099941302	1.092603408337438
-17.600056320179252	1.1126446007724398	1.1082383672296279	-17.600056320179252	1.0873417282676714	1.0927849889434533
-17.536056115379555	1.0973329778260301	1.0783709502404606	-17.536056115379555	1.0875229069171823	1.0929670334383612
-17.472055910577996	1.1190244436667773	1.094090643392654	-17.472055910577996	1.0877045319772234	1.0931495280713568
-17.4080557057783	1.1037128207203675	1.0532194411969513	-17.4080557057783	1.0878865863884013	1.09333245601002
-17.34405550097674	1.1305081608765846	1.0909467047622152	-17.34405550097674	1.0880690497092056	1.0935157970507665
-17.280055296177046	1.1056267735886687	1.1664012318927433	-17.280055296177046	1.0882518978297884	1.0936995273307848
-17.216055091375484	1.0935050720894277	0.9856247606425201	-17.216055091375484	1.08843510269289	1.093883619046619
-17.152054886575787	1.1298701765871508	1.0830868581861186	-17.152054886575787	1.0886186320280107	1.0940680401854284
-17.088054681774228	1.0775554648535843	1.0406436866751967	-17.088054681774228	1.0888024491058723	1.0942527542759106
-17.02405447697453	1.0935050720894277	1.042215655990416	-17.02405447697453	1.0889865125212095	1.0944377201668791
-16.96005427217297	1.1675112496637414	1.0878027661317766	-16.96005427217297	1.089170776013014	1.0946228918425431
-16.896054067373274	1.1037128207203675	1.018636116262126	-16.896054067373274	1.0893551883324577	1.0948082182846648
-16.832053862571716	1.0316205960143552	1.1160982138057247	-16.832053862571716	1.0895396931698897	1.0949936433929326
-16.76805365777202	1.0571399675917046	1.1396777535340146	-16.76805365777202	1.0897242291534786	1.0951791059760692
-16.70405345297046	1.1432678466652593	0.9714770368055462	-16.70405345297046	1.0899087299332841	1.0953645398274034
-16.640053248170762	1.0667097319332106	1.1679732012079624	-16.640053248170762	1.0900931243657292	1.0955498738998493
-16.576053043369203	1.0922291035105602	1.1711171398384013	-16.576053043369203	1.09027733681465	1.0957350325964275
-16.512052838567644	1.0450182660924636	1.1239580603818213	-16.512052838567644	1.0904612875861828	1.0959199361935732
-16.448052633767947	1.0986089464048976	1.1066663979144087	-16.448052633767947	1.0906448935158575	1.0961045014155932
-16.384052428966385	1.0935050720894277	1.084658827501338	-16.384052428966385	1.0908280687271714	1.0962886421795583
-16.32005222416669	1.0590539204600058	1.1459656307948918	-16.32005222416669	1.091010725581743	1.0964722705307532
-16.256052019365132	1.0788314334324518	1.1443936614796726	-16.256052019365132	1.0911927758417483	1.0966552977894566
-16.192051814565435	1.0303446274354875	1.1443936614796726	-16.192051814565435	1.0913741320657413	1.0968376359302126
-16.128051609763876	1.0935050720894277	1.070511103664364	-16.128051609763876	1.0915547092590487	1.09701919921491
-16.06405140496418	1.0399143917769937	1.0547914105121707	-16.06405140496418	1.0917344267996985	1.0971999061007724
-16.00005120016262	1.0590539204600058	1.136533814903576	-16.00005120016262	1.091913210660204	1.0973796814437466
-15.936050995362923	1.1324221137448858	1.084658827501338	-15.936050995362923	1.0920909959444207	1.0975584590167606
-15.87205079056136	1.0456562503818974	1.1333898762731371	-15.87205079056136	1.0922677297570482	1.0977361843606717
-15.808050585761665	1.1139205693513072	1.0579353491426093	-15.808050585761665	1.0924433744211093	1.0979128179835744
-15.744050380960108	1.1400779252180906	1.141249722849234	-15.744050380960108	1.0926179110557688	1.098088338921209
-15.680050176160409	1.067985700512078	1.1679732012079624	-15.680050176160409	1.0927913435231658	1.0982627486675796
-15.61604997135885	1.1062647578781024	1.0516474718817321	-15.61604997135885	1.092963702748325	1.098436075480359
-15.552049766559154	1.0590539204600058	1.122386091066602	-15.552049766559154	1.0931350514106941	1.0986083790601961
-15.488049561757594	1.112006616483006	1.1082383672296279	-15.488049561757594	1.09330548899929	1.0987797555965566
-15.424049356957898	1.078193449143018	1.037499748044758	-15.424049356957898	1.093475157215734	1.0989503431650882
-15.360049152156336	1.104988789299235	1.141249722849234	-15.360049152156336	1.0936442457005644	1.0991203274527048
-15.29604894735664	1.1171104907984761	1.1035224592839699	-15.29604894735664	1.093812998048002	1.0992899477764264
-15.232048742555081	1.1088166950358374	1.1302459376426985	-15.232048742555081	1.0939817180627935	1.0994595033505588
-15.168048537755384	1.104988789299235	1.084658827501338	-15.168048537755384	1.0941507761997347	1.099629359743841
-15.104048332953825	1.1005228992731988	1.042215655990416	-15.104048332953825	1.0943206161120054	1.0997999554537834
-15.040048128154128	1.0960570092471627	1.1396777535340146	-15.040048128154128	1.0944917612183909	1.099971808509461
-14.976047923352569	1.1388019566392231	1.1475376001101112	-14.976047923352569	1.0946648211818921	1.1001455229964785
-14.912047718552872	1.0698996533803793	1.094090643392654	-14.912047718552872	1.0948404981730886	1.1003217953787658
-14.848047513751313	1.067985700512078	1.1192421524361633	-14.848047513751313	1.095019592770915	1.1005014204712098
-14.784047308951616	1.1458197838229942	1.1145262444905053	-14.784047308951616	1.0952030093313836	1.1006852968949858
-14.720047104150057	1.067985700512078	1.1192421524361633	-14.720047104150057	1.095391760631217	1.1008744318239496
-14.65604689935036	1.060967873328307	1.0595073184578288	-14.65604689935036	1.0955869715685589	1.1010699448056132
-14.592046694548799	1.070537637669813	1.12710199901226	-14.592046694548799	1.0957898816770701	1.1012730704143223
-14.528046489749103	1.0743655434064157	1.1050944285991893	-14.528046489749103	1.0960018461829617	1.1014851594674733
-14.464046284947544	1.1496476895595966	1.1050944285991893	-14.464046284947544	1.096224335307263	1.1017076785082138
-14.400046080145984	1.0864872449056566	1.1145262444905053	-14.400046080145984	1.0964589314881277	1.1019422072304723
-14.336045875346286	1.0852112763267892	1.1003785206535313	-14.336045875346286	1.0967073241707213	1.1021904334947
-14.272045670544728	1.1228523494033797	1.0202080855773454	-14.272045670544728	1.09697130178572	1.1024541455559813
-14.208045465745032	1.1088166950358374	1.0642232264034868	-14.208045465745032	1.097252740512212	1.1027352211006436
-14.144045260943471	1.1024368521415	1.1208141217513825	-14.144045260943471	1.0975535893976176	1.1030356126639735
-14.080045056143774	1.1164725065090424	1.1192421524361633	-14.080045056143774	1.0978758513867577	1.1033573289807692
-14.016044851342215	1.109454679325271	1.084658827501338	-14.016044851342215	1.0982215597954788	1.103702411803224
-13.95204464654252	1.1266802551399822	1.089374735446996	-13.95204464654252	1.098592749752032	1.1040729077079092
-13.88804444174096	1.083297323458488	1.1035224592839699	-13.88804444174096	1.0989914241230303	1.1044708344065879
-13.824044236941262	1.0718136062486805	1.070511103664364	-13.824044236941262	1.0994195134413511	1.1048981410753973
-13.760044032139703	1.1024368521415	1.0830868581861186	-13.760044032139703	1.0998788293621196	1.1053566622249222
-13.696043827340006	1.1017988678520663	1.1192421524361633	-13.696043827340006	1.100371011191468	1.1058480646512898
-13.632043622538447	1.0884011977739578	1.1381057842187952	-13.632043622538447	1.1008974650625194	1.1063737870371768
-13.56804341773875	1.0986089464048976	1.1255300296970405	-13.56804341773875	1.1014592953757543	1.1069349718132162
-13.50404321293719	1.0794694177218855	1.1239580603818213	-13.50404321293719	1.1020572281783019	1.107532388946452
-13.440043008137494	1.0915911192211265	1.1333898762731371	-13.440043008137494	1.1026915262306185	1.1081663513950835
-13.376042803335935	1.104988789299235	1.141249722849234	-13.376042803335935	1.1033618956013644	1.1088366220597283
-13.312042598536237	1.1017988678520663	1.1475376001101112	-13.312042598536237	1.1040673837441213	1.1095423121726888
-13.248042393734679	1.0839353077479217	1.1066663979144087	-13.248042393734679	1.1048062691448337	1.1102817712004254
-13.184042188934981	1.1203004122456448	1.0626512570882674	-13.184042188934981	1.1055759427886032	1.1110524684924865
-13.12004198413342	1.1209383965350785	1.0547914105121707	-13.12004198413342	1.1063727818806697	1.1118508670946523
-13.056041779333723	1.119662427956211	1.1066663979144087	-13.056041779333723	1.1071920164710414	1.1126722903569117
-12.992041574532166	1.0552260147234034	1.1648292625775238	-12.992041574532166	1.1080275898771015	1.1135107822099777
-12.928041369732469	1.119662427956211	1.1286739683274793	-12.928041369732469	1.1088720140752555	1.1143589622590209
-12.864041164930908	1.109454679325271	1.1208141217513825	-12.864041164930908	1.1097162215428107	1.115207877151688
-12.800040960131211	1.1030748364309337	1.089374735446996	-12.800040960131211	1.1105494153758673	1.1160468500204066
-12.736040755329654	1.1158345222196087	1.1145262444905053	-12.736040755329654	1.1113589198889073	1.1168633301773545
-12.672040550529957	1.1043508050098012	1.2104163727188844	-12.672040550529957	1.1121300343173004	1.1176427456546254
-12.608040345728396	1.0909531349316928	1.117670183120944	-12.608040345728396	1.1128458926949771	1.118368361632004
-12.544040140928699	1.1215763808245123	1.232423943131955	-12.544040140928699	1.1134873334651403	1.119021148279532
-12.48003993612714	1.143905830954693	1.1035224592839699	-12.48003993612714	1.1140327829006338	1.1195796620602758
-12.416039731327444	1.063519810486042	1.117670183120944	-12.416039731327444	1.1144581569599399	1.1200199450879753
-12.352039526525884	1.1298701765871508	1.1019504899687507	-12.352039526525884	1.1147367867814126	1.1203154477113288
-12.288039321726187	1.1005228992731988	1.1475376001101112	-12.288039321726187	1.1148393736176576	1.1204369800970189
-12.224039116924628	1.1419918780863918	1.1302459376426985	-12.224039116924628	1.1147339796282452	1.1203526992015884
-12.160038912123069	1.112006616483006	1.1302459376426985	-12.160038912123069	1.1143860615749512	1.1200281381508377
-12.096038707323371	1.1171104907984761	1.1145262444905053	-12.096038707323371	1.1137585550907625	1.1194262856759642
-12.032038502521813	1.124766302271681	1.065795195718706	-12.032038502521813	1.1128120178115442	1.1185077238777916
-11.968038297722115	1.0922291035105602	1.1664012318927433	-11.968038297722115	1.111504840255307	1.1172308331922052
-11.904038092920556	1.124766302271681	1.0437876253056355	-11.904038092920556	1.1097935338941105	1.1155520739969575
-11.84003788812086	1.1037128207203675	1.0170641469469068	-11.84003788812086	1.1076331063715503	1.1134263548163197
-11.7760376833193	1.0641577947754757	1.1396777535340146	-11.7760376833193	1.10497753425571	1.1108074975269457
-11.712037478519603	1.0960570092471627	1.1050944285991893	-11.712037478519603	1.1017803440625304	1.1076488103250084
-11.648037273718042	1.0909531349316928	1.1239580603818213	-11.648037273718042	1.0979953125141648	1.103903779457737
-11.584037068918345	1.1266802551399822	1.112954275175286	-11.584037068918345	1.0935772970850235	1.0995268908259836
-11.520036864116788	1.112006616483006	1.12710199901226	-11.520036864116788	1.0884832078061961	1.094474592499864
-11.45603665931709	1.0871252291950904	1.117670183120944	-11.45603665931709	1.0826731310154498	1.0887064089255478
-11.39203645451553	1.0360864860403913	1.0202080855773454	-11.39203645451553	1.0761116152211176	1.0821862171041974
-11.328036249715833	1.0456562503818974	1.0783709502404606	-11.328036249715833	1.0687691284575134	1.0748836942574012
-11.264036044914276	1.0616058576177407	1.0767989809252414	-11.264036044914276	1.0606236954081445	1.0667759454184318
-11.200035840114579	1.0405523760664275	1.0815148888708994	-11.200035840114579	1.0516627211199294	1.0578493179642714
-11.136035635313018	1.0297066431460538	1.037499748044758	-11.136035635313018	1.041885006283845	1.048101408286464
-11.07203543051332	1.0131190516207766	1.0154921776316874	-11.07203543051332	1.0313029567704388	1.0375432635449524
-11.008035225711762	1.0131190516207766	1.0485035332512933	-11.008035225711762	1.019944987336654	1.0262017787122069
-10.944035020912066	1.03927640748756	0.9494694663924755	-10.944035020912066	1.00785811611728	1.0141222858487289
-10.880034816110506	1.0086531615947405	1.0092043003708102	-10.880034816110506	0.9951107426338314	1.001371328709027
-10.81603461131081	0.9895136329117283	0.9651891595446689	-10.81603461131081	0.9817955975505759	0.9880396113137396
-10.75203440650925	0.9442167483619329	1.0060603617403714	-10.75203440650925	0.968032847238341	0.9742451039949463
-10.688034201709552	0.9282671411260894	0.9871967299577395	-10.688034201709552	0.9539733303311912	0.9601362845868143
-10.624033996907993	0.9384748897570293	0.908598264196773	-10.624033996907993	0.9398018968421248	0.9458954858552049
-10.560033792108298	0.9059376909959086	0.9793368833816428	-10.560033792108298	0.9257408129891747	0.9317423128900088
-10.496033587306737	0.8593648378672457	0.9620452209142303	-10.496033587306737	0.9120531861297156	0.9179370856007901
-10.43203338250704	0.8989198638121375	0.894450540359799	-10.43203338250704	0.8990463459201039	0.9047842451873503
-10.368033177705481	0.8810563037079928	0.8189960132292712	-10.368033177705481	0.8870750062526662	0.8926355708708164
-10.304032972905786	0.8600028221566794	0.8378596450119031	-10.304032972905786	0.8765432886410964	0.881892422321864
-10.240032768104225	0.826827639106125	0.8850187244684831	-10.240032768104225	0.8679013266764827	0.8730032437869215
-10.176032563304528	0.7930144717661369	0.7812687496640073	-10.176032563304528	0.861623372942434	0.8664442586760747
-10.112032358502967	0.900195832391005	0.8661550926858511	-10.112032358502967	0.8581458900071424	0.8626619185313307
-10.04803215370141	0.8689346022087517	0.8252838904901485	-10.04803215370141	0.8577612466252007	0.8619691587438536
-9.984031948901713	0.8842462251551615	0.8520073688488771	-9.984031948901713	0.8605164101035607	0.8644395253170841
-9.920031744100152	0.9320950468626918	0.8677270620010704	-9.920031744100152	0.8661944102727648	0.8698782780987812
-9.856031539300455	0.856174916420077	0.9148861414576503	-9.856031539300455	0.8743948691809134	0.8778957551353134
-9.792031334498898	0.8606408064461132	0.8441475222727804	-9.792031334498898	0.8846469955204614	0.8880213785963781
-9.7280311296992	0.9046617224170411	0.8645831233706317	-9.7280311296992	0.8964883682015755	0.8997875261235745
-9.66403092489764	0.885522193734029	0.9101702335119923	-9.66403092489764	0.9094981645006512	0.9127666438537609
-9.600030720097942	0.9276291568366557	0.9258899266641857	-9.600030720097942	0.9233048398076342	0.9265805224157
-9.536030515296384	0.9104035810219447	0.9636171902294496	-9.536030515296384	0.9375851609194781	0.940899739259508
-9.472030310496686	0.9282671411260894	0.918030080088089	-9.472030310496686	0.952061244419447	0.9554407627513943
-9.408030105695127	0.9844097585962585	1.0154921776316874	-9.408030105695127	0.9664972165624685	0.9699626111114924
-9.344029900895432	1.0443802818030299	1.0060603617403714	-9.344029900895432	0.9806957942868657	0.9842634193663156
-9.280029696093871	1.0105671144630417	0.9809088526968622	-9.280029696093871	0.9944948678571048	0.9981770022996617
-9.216029491294174	1.004825255858138	0.9950565765338362	-9.216029491294174	1.0077641346994621	1.011569464558883
-9.152029286492615	1.0137570359102104	1.0296399014686615	-9.152029286492615	1.0204018240404	1.0243358985362183
-9.08802908169292	1.0277926902777526	0.9950565765338362	-9.08802908169292	1.0323315442263832	1.0363972027736315
-9.024028876891359	1.012481067331343	1.0909467047622152	-9.024028876891359	1.0434992777214374	1.0476970466469884
-8.960028672091662	1.0558639990128371	1.0327838400991	-8.960028672091662	1.053870542652298	1.0581990008565652
-8.896028467290103	1.0558639990128371	1.1035224592839699	-8.896028467290103	1.0634277343640426	1.067883847748689
-8.832028262490407	1.046294234671331	1.061079287773048	-8.832028262490407	1.0721676557223974	1.0767470806787836
-8.768028057688847	1.0960570092471627	1.0972345820230927	-8.768028057688847	1.0800992408099113	1.0847965974566844
-8.70402785288915	1.0762794962747169	1.0736550422948028	-8.70402785288915	1.0872414731672289	1.092050589346107
-8.640027648087589	1.136888003770922	1.1113823058600667	-8.640027648087589	1.0936214967817701	1.0985356240754507
-8.576027443287893	1.0890391820633916	1.07994291955568	-8.576027443287893	1.099272915577995	1.104284918810167
-8.512027238486334	1.0801074020113193	1.0453595946208547	-8.512027238486334	1.1042342751701264	1.1093367969915289
-8.448027033686637	1.1005228992731988	1.2057004647732263	-8.448027033686637	1.1085477190547206	1.1137333213174203
-8.384026828885077	1.124766302271681	1.1208141217513825	-8.384026828885077	1.112257810203285	1.1175190938837922
-8.320026624085381	1.095419024957729	1.0485035332512933	-8.320026624085381	1.1154105081224412	1.1207402135785844
-8.256026419283822	1.080745386300753	1.1239580603818213	-8.256026419283822	1.1180522908414223	1.1234433801831214
-8.192026214484125	1.1100926636147048	1.2261360658710778	-8.192026214484125	1.1202294109265152	1.1256751342516063
-8.128026009682566	1.1183864593773436	1.0925186740774346	-8.128026009682566	1.1219872744748547	1.127481221672086
-8.064025804882869	1.1209383965350785	1.1239580603818213	-8.064025804882869	1.1233699320733308	1.1289060718295971
-8.00002560008131	1.0692616690909456	1.0925186740774346	-8.00002560008131	1.1244196708929095	1.1299923784641188
-7.936025395281613	1.1132825850618735	1.0956626127078732	-7.936025395281613	1.1251766973972686	1.1307807726151158
-7.872025190480055	1.1349740509026207	1.185264863675375	-7.872025190480055	1.1256789005531216	1.131309577446132
-7.808024985678494	1.129232192297717	1.1333898762731371	-7.808024985678494	1.1259616859159454	1.131614635224892
-7.744024780878798	1.122214365113946	1.185264863675375	-7.744024780878798	1.126057871509709	1.1317291972769081
-7.680024576077238	1.1062647578781024	1.098806551338312	-7.680024576077238	1.1259976370054603	1.1316838683162522
-7.616024371277541	1.1177484750879099	1.1286739683274793	-7.616024371277541	1.1258085183163105	1.1315065971707177
-7.552024166475982	1.119662427956211	1.2135603113493232	-7.552024166475982	1.1255154403525323	1.1312227065468408
-7.4880239616762845	1.143905830954693	1.1113823058600667	-7.4880239616762845	1.1251407813092122	1.1308549551120095
-7.424023756874726	1.1279562237188496	1.1459656307948918	-7.424023756874726	1.1247044624807832	1.1304236257965612
-7.360023552075028	1.1069027421675361	1.180548955729717	-7.360023552075028	1.1242240582041994	1.1299466348306044
-7.2960233472734695	1.1330600980343195	1.0972345820230927	-7.2960233472734695	1.1237149211192654	1.1294396566217775
-7.232023142473772	1.1330600980343195	1.1066663979144087	-7.232023142473772	1.123190318495712	1.1289162601462917
-7.168022937672213	1.109454679325271	1.1160982138057247	-7.168022937672213	1.1226615759082856	1.1283880530624508
-7.104022732872516	1.150923658138464	1.1711171398384013	-7.104022732872516	1.1221382250406116	1.1278648302605203
-7.040022528070956	1.146457768112428	1.188408802305814	-7.040022528070956	1.1216281528640826	1.1273547240334383
-6.97602232327126	1.1234903336928135	1.131817906957918	-6.97602232327126	1.1211377498683908	1.126864353488275
-6.9120221184697	1.0871252291950904	1.0972345820230927	-6.9120221184697	1.1206720554152148	1.1263989712180162
-6.848021913670003	1.1381639723497894	1.1789769864144979	-6.848021913670003	1.120234898646098	1.1259626056174046
-6.784021708868444	1.0966949935365964	1.1302459376426985	-6.784021708868444	1.1198290337003887	1.125558197555727
-6.720021504068747	1.1521996267173316	1.1396777535340146	-6.720021504068747	1.1194562682902163	1.125187730414595
-6.656021299267188	1.0915911192211265	1.1774050170992785	-6.656021299267188	1.119117584938209	1.124852352761286
-6.5920210944674915	1.136888003770922	1.1459656307948918	-6.5920210944674915	1.1188132544115457	1.1245524931595767
-6.528020889665932	1.1190244436667773	1.1192421524361633	-6.528020889665932	1.1185429410846655	1.12428796682197
-6.464020684866235	1.114558553640741	1.189980771621033	-6.464020684866235	1.1183058001344588	1.1240580739816701
-6.400020480064676	1.1451817995335605	1.1978406181971297	-6.400020480064676	1.1181005666178292	1.123861690011474
-6.336020275264979	1.1502856738490304	1.0925186740774346	-6.336020275264979	1.1179256366041537	1.1236973474419523
-6.272020070463419	1.0820213548796205	1.094090643392654	-6.272020070463419	1.117779140636272	1.1235633101347697
-6.208019865663723	1.1005228992731988	1.2041284954580072	-6.208019865663723	1.1176590098751074	1.1234576399507723
-6.1440196608621624	1.127318239429416	1.1003785206535313	-6.1440196608621624	1.1175630353466453	1.1233782563183146
-6.080019456062466	1.1183864593773436	1.131817906957918	-6.080019456062466	1.1174889207575587	1.1233229891570993
-6.016019251260906	1.1700631868214764	1.1994125875123491	-6.016019251260906	1.1174343293788782	1.1232896256481606
-5.95201904646121	1.1228523494033797	1.1035224592839699	-5.95201904646121	1.1173969255172962	1.1232759513632358
-5.88801884165965	1.1164725065090424	1.1695451705231819	-5.88801884165965	1.1173744111024022	1.1232797862780095
-5.824018636859954	1.092867087799994	1.1286739683274793	-5.824018636859954	1.1173645579165858	1.1232990161949987
-5.760018432058394	1.1126446007724398	1.218276219294981	-5.760018432058394	1.1173652359838124	1.1233316200943964
-5.696018227258698	1.1381639723497894	1.2214201579254198	-5.696018227258698	1.1173744386148259	1.1233756939160804
-5.632018022457138	1.1541135795856328	1.1664012318927433	-5.632018022457138	1.117390304580666	1.1234294712542476
-5.568017817655578	1.1266802551399822	1.1774050170992785	-5.568017817655578	1.1174111378543155	1.1234913414185639
-5.504017612855882	1.1241283179822472	1.1821209250449365	-5.504017612855882	1.117435425322665	1.123559865283117
-5.440017408054322	1.122214365113946	1.12710199901226	-5.440017408054322	1.1174618528282156	1.123633789307449
-5.376017203254626	1.1241283179822472	1.1019504899687507	-5.376017203254626	1.1174893198526124	1.1237120580730349
-5.312016998453066	1.1738910925580788	1.1648292625775238	-5.312016998453066	1.117516953102586	1.1237938256342648
-5.2480167936533695	1.0941430563788614	1.136533814903576	-5.2480167936533695	1.1175441192034117	1.1238784659355892
-5.18401658885181	1.1190244436667773	1.1868368329905945	-5.18401658885181	1.1175704366459385	1.123965582496341
-5.120016384052113	1.0973329778260301	1.1962686488819105	-5.120016384052113	1.1175957870706907	1.1240550175120465
-5.056016179250554	1.1062647578781024	1.1711171398384013	-5.056016179250554	1.1176203259067345	1.1241468604659886
-4.992015974450857	1.0992469306943313	1.1286739683274793	-4.992015974450857	1.1176444923139883	1.1242414562875491
-4.928015769649297	1.1043508050098012	1.1302459376426985	-4.928015769649297	1.1176690183056845	1.124339413034514
-4.864015564849601	1.1075407264569699	1.1428216921644532	-4.864015564849601	1.1176949368527684	1.1244416090152616
-4.80001536004804	1.124766302271681	1.0909467047622152	-4.80001536004804	1.117723588694418	1.124549199203641
-4.736015155248344	1.0890391820633916	1.1585413853166466	-4.736015155248344	1.1177566274987678	1.1246636207345408
-4.672014950446784	1.187926746925621	1.1192421524361633	-4.672014950446784	1.117796022935547	1.1247865972018694
-4.608014745647088	1.114558553640741	1.175833047784059	-4.608014745647088	1.1178440611381417	1.1249201414130816
-4.544014540845528	1.1241283179822472	1.1286739683274793	-4.544014540845528	1.1179033419469417	1.1250665561858535
-4.480014336045832	1.1336980823237532	1.1239580603818213	-4.480014336045832	1.1179767722393505	1.1252284327033755
-4.416014131244272	1.1407159095075243	1.1648292625775238	-4.416014131244272	1.118067554565239	1.1254086458754977
-4.352013926444576	1.1745290768475125	1.0878027661317766	-4.352013926444576	1.118179170220762	1.1256103460842068
-4.288013721643016	1.1305081608765846	1.1679732012079624	-4.288013721643016	1.118315355809446	1.1258369466244165
-4.2240135168433195	1.0966949935365964	1.1475376001101112	-4.2240135168433195	1.1184800722584662	1.126092106085605
-4.160013312041759	1.0871252291950904	1.1192421524361633	-4.160013312041759	1.1186774651816738	1.126379704857584
-4.0960131072420625	1.0852112763267892	1.1381057842187952	-4.0960131072420625	1.1189118154107693	1.126703814885793
-4.032012902440504	1.0973329778260301	1.061079287773048	-4.032012902440504	1.1191874784541767	1.1270686617493977
-3.9680126976408063	1.1228523494033797	1.185264863675375	-3.9680126976408063	1.1195088115917835	1.1274785780908299
-3.904012492839247	1.1432678466652593	1.2387118203928325	-3.904012492839247	1.1198800872753758	1.127937947389996
-3.84001228803955	1.078193449143018	1.131817906957918	-3.84001228803955	1.1203053914821153	1.1284511370523718
-3.7760120832379904	1.0794694177218855	1.1286739683274793	-3.7760120832379904	1.1207885056649174	1.129022419769872
-3.7120118784382936	1.0813833705901867	1.1915527409362525	-3.7120118784382936	1.1213327709625283	1.1296558821192866
-3.6480116736367343	1.1426298623758255	1.1239580603818213	-3.6480116736367343	1.1219409333772363	1.1303553193881037
-3.5840114688370375	1.0788314334324518	1.1585413853166466	-3.5840114688370375	1.1226149687035014	1.1311241156646534
-3.520011264035478	1.0820213548796205	1.2072724340884458	-3.520011264035478	1.1233558861007038	1.1319651083020847
-3.456011059233919	1.1241283179822472	1.1475376001101112	-3.456011059233919	1.1241635093523248	1.132880435967245
-3.3920108544342216	1.1171104907984761	1.0830868581861186	-3.3920108544342216	1.1250362350469536	1.1338713696197542
-3.3280106496326627	1.1107306479041386	1.1396777535340146	-3.3280106496326627	1.1259707671586991	1.134938125937461
-3.264010444832966	1.0922291035105602	1.131817906957918	-3.264010444832966	1.1269618278009734	1.1360796629160175
-3.200010240031406	1.1336980823237532	1.2009845568275686	-3.200010240031406	1.1280018442835695	1.1372934576267741
-3.1360100352317093	1.1349740509026207	1.2292800045015164	-3.1360100352317093	1.1290806130237483	1.1385752664227575
-3.07200983043015	1.1777189982946812	1.1789769864144979	-3.07200983043015	1.1301849413528848	1.1399188682414443
-3.008009625630453	1.1056267735886687	1.175833047784059	-3.008009625630453	1.1312982688262059	1.141315792069456
-2.944009420828894	1.1107306479041386	1.222992127240639	-2.944009420828894	1.1324002702889886	1.1427550301122693
-2.880009216029197	1.1164725065090424	1.122386091066602	-2.880009216029197	1.1334664436826407	1.1442227387552175
-2.8160090112276372	1.0922291035105602	1.131817906957918	-2.8160090112276372	1.1344676863920384	1.1457019300137914
-2.752008806427941	1.083297323458488	1.1632572932623044	-2.752008806427941	1.135369864844328	1.1471721568544417
-2.688008601626381	1.1681492339531752	1.265435298751561	-2.688008601626381	1.1361333830710558	1.1486091965237852
-2.6240083968266843	1.1400779252180906	1.1946966795666911	-2.6240083968266843	1.1367127570407958	1.149984736855816
-2.560008192025125	1.124766302271681	1.0815148888708994	-2.560008192025125	1.1370562027576527	1.1512660714336167
-2.496007987225428	1.0839353077479217	1.246571666968929	-2.496007987225428	1.1371052473998489	1.1524158104634077
-2.4320077824238684	1.095419024957729	1.175833047784059	-2.4320077824238684	1.1367943741376114	1.153391615272185
-2.368007577624172	1.1209383965350785	1.112954275175286	-2.368007577624172	1.1360507127141177	1.1541459654617787
-2.3040073728226123	1.1266802551399822	1.237139851077613	-2.3040073728226123	1.1347937893879823	1.1546259689360263
-2.2400071680229154	1.0756415119852831	1.1349618455883566	-2.2400071680229154	1.132935351408411	1.1547732262558725
-2.176006963221356	1.083297323458488	1.1711171398384013	-2.176006963221356	1.1303792828089558	1.154523762059036
-2.1120067584216597	1.1285942080082834	1.1821209250449365	-2.1120067584216597	1.1270216299434397	1.1538080375931945
-2.0480065536201	1.0909531349316928	1.185264863675375	-2.0480065536201	1.1227507568244823	1.152551059738077
-1.9840063488204032	1.0616058576177407	1.1569694160014272	-1.9840063488204032	1.1174476519331031	1.1506726032126773
-1.9200061440188436	1.1043508050098012	1.1491095694253306	-1.9200061440188436	1.1109864097140374	1.1480875639556711
-1.8560059392191468	1.0724515905381142	1.2009845568275686	-1.8560059392191468	1.1032349114174795	1.1447064629025259
-1.7920057344175873	1.104988789299235	1.075227011610022	-1.7920057344175873	1.0940557312497943	1.1404361205300877
-1.7280055296178907	1.0571399675917046	1.131817906957918	-1.7280055296178907	1.0833072949033966	1.135180523562219
-1.6640053248163311	1.0552260147234034	1.1286739683274793	-1.6640053248163311	1.0708453183929958	1.1288419060871424
-1.6000051200166343	1.03927640748756	1.1082383672296279	-1.6000051200166343	1.056524555668783	1.1213220679822145
-1.536004915215075	1.0820213548796205	1.188408802305814	-1.536004915215075	1.0402008836369312	1.1125239539232186
-1.472004710415378	1.0692616690909456	1.0862307968165574	-1.472004710415378	1.0217337529172783	1.102353516315865
-1.4080045056138186	1.0054632401475718	1.084658827501338	-1.4080045056138186	1.0009890318233314	1.0907218851643397
-1.3440043008141218	1.0182229259362465	1.0972345820230927	-1.3440043008141218	0.9778422695700316	1.077547867117261
-1.2800040960125625	0.9314570625732581	1.0972345820230927	-1.2800040960125625	0.9521824025025672	1.0627607946316473
-1.216003891211003	0.9410268269147642	1.0563633798273901	-1.216003891211003	0.9239159240909149	1.046303744291508
-1.1520036864113061	0.934008999730993	1.0044883924251522	-1.1520036864113061	0.8929715354400045	1.028137140725563
-1.0880034816097468	0.9021097852593062	1.0296399014686615	-1.0880034816097468	0.859305288009642	1.0082427592001795
-1.02400327681005	0.8657446807615831	1.0123482390012488	-1.02400327681005	0.822906224002466	0.9866281357266394
-0.9600030720084907	0.8089640790019803	0.9777649140664235	-0.9600030720084907	0.7838025123399716	0.9633313883211
-0.8960028672087939	0.7879105974506669	0.9023103869358957	-0.8960028672087939	0.7420680691826715	0.9384264467939968
-0.8320026624072343	0.743889681479739	0.9526134050229143	-0.8320026624072343	0.6978296414375423	0.9120286810253972
-0.7680024576075375	0.6800912525363652	0.9148861414576503	-0.7680024576075375	0.6512743195131552	0.8843009090068653
-0.704002252805978	0.6641416453005218	0.8865906937837024	-0.704002252805978	0.6026574316144349	0.8554597559042905
-0.6400020480062812	0.5741858604903646	0.7812687496640073	-0.6400020480062812	0.5523107560077879	0.8257823239302003
-0.5760018432047218	0.5110254158364245	0.7749808724031299	-0.5760018432047218	0.5006509698870195	0.795613119825666
-0.512001638405025	0.45743473552399044	0.7844126882944459	-0.512001638405025	0.44818823536157976	0.7653711721632238
-0.44800143360346556	0.34132159484705005	0.7199619463704533	-0.44800143360346556	0.39553484247567305	0.7355572542834035
-0.38400122880376875	0.31963012900630294	0.6460793885551448	-0.38400122880376875	0.34341441873041306	0.7067611073770654
-0.3200010240022093	0.23860612424821817	0.5957763704681263	-0.3200010240022093	0.29267793096810757	0.6796684904994298
-0.2560008192025125	0.20989683122369995	0.6633710510225574	-0.2560008192025125	0.244364736772893	0.655067402333375
-0.19200061440095306	0.15885808806900087	0.6193559101964162	-0.19200061440095306	0.19993761350102732	0.6338499244658525
-0.12800040960125625	0.12695887359731395	0.5832006159463716	-0.12800040960125625	0.16184932750234535	0.6169951227418242
-0.06400020479969679	0.08548989478412095	0.5486172910115463	-0.06400020479969679	0.1340927054211428	0.6054964850341664
0.0	0.07336819328487992	0.5800566773159329	0.0	0.12144562445783148	0.60019234789428
0.06400020480155943	0.10654337633543431	0.5627650148485203	0.06400020480155943	0.12679840872559464	0.6015270482647216
0.12800040960125625	0.12185499928184404	0.5533331989572043	0.12800040960125625	0.14890537689174144	0.6093857515678985
0.19200061440281574	0.1358906536493863	0.6350756033486095	0.19200061440281574	0.18337104288330058	0.6231394733342769
0.25600081920251244	0.18182552248861547	0.6319316647181709	0.25600081920251244	0.22562049493760702	0.641861142646065
0.3200010240040719	0.24115806140595314	0.6004922784137843	0.3200010240040719	0.272582362705075	0.6645486028546592
0.3840012288037688	0.29985261603385704	0.737253608837866	0.3840012288037688	0.32248211167406376	0.6902529040296189
0.44800143360532824	0.37258282502930323	0.723105885000892	0.44800143360532824	0.3741589963871944	0.7181229288702939
0.512001638405025	0.4446750497353157	0.7121020997943567	0.512001638405025	0.4266999627887982	0.7474119463581792
0.5760018432065845	0.4689184527337978	0.7922725348705425	0.5760018432065845	0.47933252678931104	0.7774731875294247
0.6400020480062811	0.5614261747016899	0.7844126882944459	0.6400020480062811	0.5314000528177256	0.8077531378397785
0.7040022528078407	0.609912980698654	0.8630111540554124	0.7040022528078407	0.5823516054093042	0.8377843873015112
0.7680024576075375	0.6820052054046664	0.8645831233706317	0.7680024576075375	0.6317332646122125	0.8671783929128699
0.832002662409097	0.6985927969299436	0.7985604121314198	0.832002662409097	0.679179515133858	0.8956182864876792
0.8960028672106566	0.7349579014276667	0.8677270620010704	0.8960028672106566	0.7244047285281178	0.9228518236919736
0.9600030720103532	0.8076881104231128	0.9856247606425201	0.9600030720103532	0.7671948431258089	0.9486845517020117
1.0240032768119127	0.8217237647906551	1.0170641469469068	1.0240032768119127	0.8073993308669435	0.9729732572757889
1.0880034816116095	0.8714865393664867	1.0029164231099328	1.0880034816116095	0.8449235216669689	0.9956197430873782
1.1520036864131689	0.8919020366283663	0.9840527913273008	1.1520036864131689	0.8797213392862729	1.016564967799623
1.216003891212866	0.9116795496008122	1.0343558094143195	1.216003891212866	0.9117884879409174	1.035783574467554
1.2800040960144252	0.9773919314124873	1.0327838400991	1.2800040960144252	0.9411561159920142	1.0532788223865355
1.3440043008141218	1.0016353344109694	1.0092043003708102	1.3440043008141218	0.9678849718687281	1.0690779293338015
1.4080045056156814	0.9965314600954994	1.0390717173599775	1.4080045056156814	0.9920600577963901	1.0832278242041027
1.4720047104153782	1.0411903603558612	1.0595073184578288	1.4720047104153782	1.0137857787941291	1.0957913042120222
1.5360049152169377	1.0112050987524754	1.061079287773048	1.5360049152169377	1.0331815776520583	1.106843586027454
1.6000051200166345	1.0035492872792706	1.1396777535340146	1.6000051200166345	1.0503780410735253	1.1164692363302218
1.664005324818194	1.0660717476437769	1.1160982138057247	1.664005324818194	1.0655134577528087	1.1247594642208414
1.728005529617891	1.0526740775656684	1.1569694160014272	1.728005529617891	1.0787308057361689	1.1318097556162399
1.7920057344194502	1.0839353077479217	1.1742610784688399	1.7920057344194502	1.0901751438723462	1.137717828105207
1.856005939219147	1.0284306745671863	1.1569694160014272	1.856005939219147	1.0999913803910966	1.14258188365658
1.9200061440207068	1.0794694177218855	1.1239580603818213	1.9200061440207068	1.1083223905549597	1.1464991359867318
1.9840063488204032	1.0750035276958494	1.1443936614796726	1.9840063488204032	1.1153074548165929	1.149564589230391
2.048006553621963	1.1183864593773436	1.1538254773709886	2.048006553621963	1.12108098889501	1.151870044754109
2.1120067584216597	1.099884914983765	1.1459656307948918	2.1120067584216597	1.1257715375791952	1.1535033134444632
2.1760069632232186	1.1151965379301747	1.2198481886102004	2.1760069632232186	1.1295010048041365	1.1545476115382958
2.240007168022916	1.1158345222196087	1.0673671650339254	2.240007168022916	1.1323840935565508	1.15508111899054
2.304007372824475	1.104988789299235	1.1459656307948918	2.304007372824475	1.1345279303963034	1.1551766804521524
2.368007577624172	1.051398108986801	1.098806551338312	2.368007577624172	1.136031850772213	1.1549016301170922
2.4320077824257313	1.1139205693513072	1.1286739683274793	2.4320077824257313	1.1369873228210854	1.1543177229587385
2.496007987225428	1.1349740509026207	1.1679732012079624	2.496007987225428	1.137477988925842	1.1534811561825948
2.5600081920269875	1.1113686321935723	1.0909467047622152	2.5600081920269875	1.1375798059373903	1.1524426660478388
2.6240083968266843	1.0360864860403913	1.1302459376426985	2.6240083968266843	1.1373612666053305	1.1512476865332868
2.688008601628244	1.0769174805641506	1.2214201579254198	2.688008601628244	1.1368836863893887	1.1499365576254
2.7520088064279404	1.0641577947754757	1.1632572932623044	2.7520088064279404	1.1362015414155473	1.1485447722718687
2.8160090112295	1.1043508050098012	1.1522535080557692	2.8160090112295	1.1353628448810167	1.147103252262088
2.880009216029197	1.087763213484524	1.1569694160014272	2.880009216029197	1.1344095506868477	1.145638644455812
2.9440094208307563	1.0826593391690542	1.1774050170992785	2.9440094208307563	1.1333779744756032	1.1441736298764607
3.008009625630453	1.0992469306943313	1.274867114642877	3.008009625630453	1.1322992235663718	1.1427272392107741
3.072009830432013	1.0896771663528253	1.1616853239470852	3.072009830432013	1.1311996285052222	1.1413151692085475
3.1360100352335722	1.1132825850618735	1.1428216921644532	3.1360100352335722	1.1301011700828207	1.1399500953533062
3.200010240033269	1.0590539204600058	1.1821209250449365	3.200010240033269	1.1290218967110501	1.138641976976702
3.2640104448348284	1.095419024957729	1.1616853239470852	3.2640104448348284	1.1279763279972332	1.137398351716769
3.328010649634525	1.1037128207203675	1.117670183120944	3.328010649634525	1.1269758412095796	1.136224616874807
3.392010854436085	1.1496476895595966	1.2025565261427877	3.392010854436085	1.1260290380932334	1.1351242958098888
3.4560110592357813	1.1311461451660183	1.1726891091536205	3.4560110592357813	1.125142090176224	1.134099288026949
3.520011264037341	1.1981344955565607	1.1381057842187952	3.520011264037341	1.1243190613029448	1.1331501020675625
3.5840114688370375	1.1432678466652593	1.136533814903576	3.5840114688370375	1.123562206653853	1.1322760707057498
3.6480116736385972	1.0966949935365964	1.1569694160014272	3.6480116736385972	1.1228722479591196	1.131475548288473
3.7120118784382936	1.1547515638750665	1.131817906957918	3.7120118784382936	1.1222486249958816	1.1307460903461344
3.7760120832398534	1.143905830954693	1.1994125875123491	3.7760120832398534	1.1216897237790404	1.130084615836603
3.8400122880395497	1.0469322189607648	1.1491095694253306	3.8400122880395497	1.1211930821193414	1.1294875525812733
3.9040124928411095	1.1362500194814882	1.0563633798273901	3.9040124928411095	1.1207555734351435	1.12895096660756
3.968012697640806	1.1789949668735487	1.232423943131955	3.968012697640806	1.1203735698708264	1.1284706762330647
4.032012902442366	1.048846171829066	1.1931247102514717	4.032012902442366	1.1200430859002002	1.1280423518162601
4.0960131072420625	1.1541135795856328	1.2009845568275686	4.0960131072420625	1.1197599036822323	1.1276616021605597
4.160013312043622	1.1336980823237532	1.1050944285991893	4.160013312043622	1.11951968149334	1.127324048596553
4.224013516843319	1.0922291035105602	1.070511103664364	4.224013516843319	1.1193180465895722	1.1270253877841232
4.2880137216448775	1.1324221137448858	1.1868368329905945	4.2880137216448775	1.1191506738571302	1.1267614442751475
4.352013926444575	1.1069027421675361	1.1491095694253306	4.352013926444575	1.1190133515943002	1.126528213861187
4.416014131246134	1.1107306479041386	1.1821209250449365	4.416014131246134	1.1189020357354063	1.126321898701467
4.480014336045831	1.1158345222196087	1.2041284954580072	4.480014336045831	1.1188128937806054	1.1261389351867455
4.54401454084739	1.0986089464048976	1.1066663979144087	4.54401454084739	1.1187423396370544	1.1259760154463907
4.608014745647087	1.109454679325271	1.1396777535340146	4.608014745647087	1.118687060509358	1.1258301033508251
4.672014950448647	1.1017988678520663	1.1946966795666911	4.672014950448647	1.118644036902522	1.1256984458010166
4.736015155248343	1.1388019566392231	1.1098103365448473	4.736015155248343	1.1186105567205022	1.1255785800322753
4.800015360049903	1.1183864593773436	1.1050944285991893	4.800015360049903	1.1185842243596205	1.1254683375922891
4.8640155648496	1.0590539204600058	1.0202080855773454	4.8640155648496	1.1185629656097797	1.1253658455842053
4.928015769651159	1.087763213484524	1.1742610784688399	4.928015769651159	1.1185450290888057	1.1252695256953236
4.992015974450856	1.1553895481645002	1.1082383672296279	4.992015974450856	1.1185289848472524	1.1251780914613638
5.056016179252415	1.122214365113946	1.1286739683274793	5.056016179252415	1.1185137206934423	1.1250905441458243
5.1200163840521125	1.092867087799994	1.1962686488819105	5.1200163840521125	1.1184984367019541	1.125006167544065
5.184016588853671	1.1113686321935723	1.2292800045015164	5.184016588853671	1.1184826382837956	1.1249245219528474
5.248016793653369	1.1330600980343195	1.0563633798273901	5.248016793653369	1.118466128113392	1.124845437478314
5.3120169984549275	1.1062647578781024	1.1192421524361633	5.3120169984549275	1.1184489971267386	1.124769006789097
5.376017203256488	1.0813833705901867	1.136533814903576	5.376017203256488	1.1184316147266682	1.1246955773565417
5.4400174080561845	1.0960570092471627	1.1491095694253306	5.4400174080561845	1.1184146182555477	1.1246257431610192
5.504017612857743	1.0960570092471627	1.0878027661317766	5.504017612857743	1.118398901722859	1.124560335782223
5.568017817657441	1.109454679325271	1.1019504899687507	5.568017817657441	1.1183856037052686	1.124500414732195
5.6320180224589995	1.0692616690909456	1.1160982138057247	5.6320180224589995	1.1183760942700964	1.1244472568329271
5.696018227258697	1.150923658138464	1.1066663979144087	5.696018227258697	1.1183719607096907	1.1244023443857583
5.760018432060256	1.1037128207203675	1.1648292625775238	5.760018432060256	1.1183749918143882	1.1243673518278172
5.824018636859953	1.1126446007724398	1.1082383672296279	5.824018636859953	1.1183871603556872	1.1243441305216613
5.888018841661512	1.1451817995335605	1.1381057842187952	5.888018841661512	1.1184106033993724	1.1243346912784251
5.952019046461209	1.1030748364309337	1.1774050170992785	5.952019046461209	1.118447600021	1.1243411841727031
6.016019251262768	1.1203004122456448	1.1381057842187952	6.016019251262768	1.118500545953874	1.124365875169534
6.080019456062465	1.1592174539011029	1.0909467047622152	6.080019456062465	1.1185719246630703	1.1244111190509918
6.144019660864025	1.099884914983765	1.1774050170992785	6.144019660864025	1.1186642743088706	1.124479328102668
6.208019865663721	1.0628818261966082	1.1915527409362525	6.208019865663721	1.1187801500400496	1.1245729359997512
6.272020070465281	1.092867087799994	1.1082383672296279	6.272020070465281	1.1189220810427511	1.1246943563194327
6.336020275264978	1.1107306479041386	1.1349618455883566	6.336020275264978	1.119092521765321	1.1248459351021733
6.400020480066537	1.0820213548796205	1.0925186740774346	6.400020480066537	1.1192937967446963	1.1250298968902313
6.4640206848662345	1.1324221137448858	1.1003785206535313	6.4640206848662345	1.1195280384771495	1.1252482836892406
6.528020889667793	1.095419024957729	1.122386091066602	6.528020889667793	1.1197971178068482	1.1255028863290348
6.592021094467491	1.1349740509026207	1.1443936614796726	6.592021094467491	1.120102566351583	1.125795167745123
6.6560212992690495	1.1037128207203675	1.1160982138057247	6.6560212992690495	1.120445490547733	1.1261261777639782
6.720021504068747	1.1279562237188496	1.1192421524361633	6.720021504068747	1.1208264769781913	1.1264964590555786
6.784021708870306	1.0986089464048976	1.1459656307948918	6.784021708870306	1.1212454887493442	1.1269059440174407
6.848021913670003	1.1017988678520663	1.0830868581861186	6.848021913670003	1.1217017528085298	1.127353842477837
6.912022118471563	1.090315150642259	1.1695451705231819	6.912022118471563	1.1221936382437	1.1278385202541383
6.976022323271259	1.1069027421675361	1.1302459376426985	6.976022323271259	1.1227185257844794	1.1283573687774417
7.040022528072819	1.0960570092471627	1.065795195718706	7.040022528072819	1.1232726689305552	1.1289066661990164
7.104022732872516	1.1305081608765846	1.1208141217513825	7.104022732872516	1.1238510473714658	1.1294814306297496
7.168022937674075	1.143905830954693	1.1962686488819105	7.168022937674075	1.1244472136332486	1.1300752664326443
7.232023142473772	1.0654337633543431	1.1569694160014272	7.232023142473772	1.1250531341940144	1.1306802047924684
7.29602334727533	1.0756415119852831	1.1098103365448473	7.29602334727533	1.1256590266537343	1.131286540127369
7.3600235520750275	1.131784129455452	1.185264863675375	7.3600235520750275	1.1262531949247767	1.1318826642860733
7.424023756876587	1.1228523494033797	1.1491095694253306	7.424023756876587	1.1268218648297947	1.1324549008920741
7.488023961678147	1.0941430563788614	1.1019504899687507	7.488023961678147	1.1273490229528798	1.132987342653416
7.5520241664778425	1.0820213548796205	1.0972345820230927	7.5520241664778425	1.1278162620882912	1.133461694953256
7.616024371279403	1.1515616424278978	1.2088444034036652	7.616024371279403	1.1282026371676697	1.1338571295714843
7.6800245760791	1.1547515638750665	1.1553974466862078	7.6800245760791	1.12848453611974	1.1341501529597082
7.74402478088066	1.1062647578781024	1.1286739683274793	7.74402478088066	1.1286355707235562	1.1343144940983692
7.808024985680356	1.0864872449056566	1.0673671650339254	7.808024985680356	1.1286264931535508	1.1343210176020158
7.8720251904819145	1.1356120351920544	1.1994125875123491	7.8720251904819145	1.128425144577219	1.1341376684020212
7.936025395281612	1.1477337366912954	1.1632572932623044	7.936025395281612	1.127996442847811	1.1337294550191117
8.000025600083173	1.1279562237188496	1.1616853239470852	8.000025600083173	1.1273024170271466	1.1330584791332796
8.064025804882869	1.1356120351920544	1.1396777535340146	8.064025804882869	1.126302297168121	1.1320840198565747
8.12802600968443	1.080745386300753	1.1082383672296279	8.12802600968443	1.1249526684712012	1.1307626818036927
8.192026214484127	1.122214365113946	1.1585413853166466	8.192026214484127	1.123207699590878	1.1290486167229152
8.256026419285686	1.1521996267173316	1.1239580603818213	8.256026419285686	1.121019455491031	1.1268938290803714
8.320026624085381	1.1228523494033797	1.1679732012079624	8.320026624085381	1.1183383058145586	1.124248576565993
8.384026828886942	1.0858492606162229	1.117670183120944	8.384026828886942	1.115113440222	1.1210618769896983
8.448027033686639	1.0718136062486805	1.0862307968165574	8.448027033686639	1.1112935025432162	1.1172821334382457
8.512027238488196	1.1298701765871508	1.0956626127078732	8.512027238488196	1.1068273558496946	1.1128578898413706
8.576027443287893	1.0520360932762347	1.1538254773709886	8.576027443287893	1.101664990664084	1.1077387292216427
8.640027648089454	1.0890391820633916	1.0830868581861186	8.640027648089454	1.0957585884467367	1.101876326844663
8.704027852889151	1.0820213548796205	1.0547914105121707	8.704027852889151	1.0890637522018234	1.0952256702104606
8.76802805769071	1.0973329778260301	1.0767989809252414	8.76802805769071	1.0815409154908187	1.087746457296041
8.832028262490407	1.0603298890388733	1.112954275175286	8.832028262490407	1.0731569402886807	1.079404683632959
8.896028467291966	1.0922291035105602	1.094090643392654	8.896028467291966	1.0638869129251347	1.0701744276398468
8.960028672091664	1.0596919047494395	1.136533814903576	8.960028672091664	1.0537161457749389	1.0600398420827997
9.024028876893222	1.0246027688305839	1.0516474718817321	9.024028876893222	1.04264239034945	1.0489973575589762
9.08802908169292	1.0188609102256803	1.0013444537947136	9.08802908169292	1.0306782649480908	1.0370581014415237
9.152029286494479	1.0399143917769937	0.9368937118707209	9.152029286494479	1.0178538970020963	1.0242505327363525
9.216029491294176	1.0309826117249212	0.9887686992729589	9.216029491294176	1.0042197766329373	1.0106232897321092
9.280029696095735	0.9824958057279572	0.9589012822837916	9.280029696095735	0.9898498137032355	0.9962482431225119
9.344029900895432	0.9882376643328609	0.9478974970772562	9.344029900895432	0.97484458570853	0.9812237423946497
9.40803010569699	0.9697361199392824	0.9777649140664235	9.40803010569699	0.9593347581959173	0.9656780376591355
9.472030310496688	0.936560936888728	1.0076323310555908	9.472030310496688	0.9434846529552985	0.9497728527027444
9.536030515298247	0.8995578481015712	0.9416096198163789	9.536030515298247	0.9274959319697681	0.9337070778296354
9.600030720097944	0.9423027954936317	0.9604732515990109	9.600030720097944	0.9116113569792166	0.9177205429736326
9.664030924899505	0.9442167483619329	0.9384656811859403	9.664030924899505	0.8961185749989461	0.9020978222187399
9.728031129701062	0.9065756752853423	0.8834467551532637	9.728031129701062	0.8813538615500873	0.887172004209717
9.79203133450076	0.8727625079453541	0.8268558598053678	9.79203133450076	0.8677056453065853	0.8733282733683513
9.85603153930232	0.8919020366283663	0.894450540359799	9.85603153930232	0.8556169072711165	0.8610065290657134
9.920031744102017	0.8612787907355469	0.847291460903219	9.920031744102017	0.845582142861964	0.8506992609519568
9.984031948903574	0.8746764608136555	0.8504353995336578	9.984031948903574	0.838125251652678	0.8429321381692859
10.048032153703272	0.9174214082057159	0.880302816522825	10.048032153703272	0.8337346728147612	0.8382038909075302
10.112032358504832	0.8434152306314022	0.8818747858380444	10.112032358504832	0.832748179462254	0.8368742779628157
10.17603256330453	0.8351214348687637	0.8221399518597098	10.17603256330453	0.8352377490472891	0.8390445382909903
10.240032768106088	0.8689346022087517	0.8677270620010704	10.240032768106088	0.8409812712129877	0.8445178055201749
10.304032972905786	0.8727625079453541	0.8630111540554124	10.304032972905786	0.8495458399448561	0.8528739324415296
10.368033177707344	0.8791423508396916	0.903882356251115	10.368033177707344	0.8604130178503465	0.8635953249298828
10.432033382507042	0.9059376909959086	0.8787308472076057	10.432033382507042	0.873069501276897	0.8761631607770979
10.4960335873086	0.8963679266544026	0.8740149392619477	10.4960335873086	0.8870466664240989	0.8901014097638623
10.560033792108298	0.9276291568366557	0.9573293129685723	10.560033792108298	0.9019302255475232	0.9049883903778643
10.624033996909857	0.9748399942547523	0.927461895979405	10.624033996909857	0.9173594644373166	0.9204565081244312
10.688034201709554	0.9576144184400414	0.9636171902294496	10.688034201709554	0.9330240281098224	0.9361891246316728
10.752034406511113	0.9793058842807886	1.0029164231099328	10.752034406511113	0.9486602409243328	0.951916878620878
10.81603461131081	0.9480446540985353	1.0406436866751967	10.81603461131081	0.9640473301783288	0.9674138945106727
10.88003481611237	1.0163089730679453	1.0312118707838807	10.88003481611237	0.9790036472509572	0.9824939821385069
10.944035020912066	0.9812198371490898	1.0327838400991	10.944035020912066	0.9933829420684637	0.9970068852544971
11.008035225713625	1.0041872715687044	0.9761929447512042	11.008035225713625	1.0070707352845332	1.0108346243121276
11.072035430513322	0.9856857271751259	0.9856247606425201	11.072035430513322	1.0199808239485324	1.0238879702981283
11.136035635314883	1.0494841561184998	1.0217800548925648	11.136035635314883	1.0320519487708135	1.0361030785575336
11.20003584011458	1.0437422975135962	1.028067932153442	11.20003584011458	1.0432446442689407	1.0474383046308258
11.264036044916137	1.0163089730679453	1.0217800548925648	11.264036044916137	1.053538287051265	1.0578712179868428
11.328036249715835	1.03927640748756	1.0563633798273901	11.328036249715835	1.0629283522217186	1.0673958241648818
11.392036454517395	1.0507601246973672	1.1349618455883566	11.392036454517395	1.0714238833251126	1.0760200011854404
11.456036659317093	1.0858492606162229	1.0563633798273901	11.456036659317093	1.0790451773464724	1.0837631521019653
11.52003686411865	1.0979709621154639	1.1915527409362525	11.52003686411865	1.0858216829800948	1.0906540721948852
11.584037068918347	1.095419024957729	1.0830868581861186	11.584037068918347	1.0917901076431384	1.0967290265027996
11.648037273719908	1.0565019833022709	1.1113823058600667	11.648037273719908	1.0969927264735808	1.1020300310926516
11.712037478519603	1.0711756219592468	1.1192421524361633	11.712037478519603	1.1014758847737172	1.1066033296409985
11.776037683321164	1.0973329778260301	1.0720830729795834	11.776037683321164	1.1052886839895453	1.1104980554833246
11.840037888122723	1.0590539204600058	1.131817906957918	11.840037888122723	1.1084818403072498	1.1137650682410234
11.90403809292242	1.0558639990128371	1.089374735446996	11.90403809292242	1.1111067042565417	1.1164559534118053
11.968038297723979	1.0915911192211265	1.12710199901226	11.968038297723979	1.1132144292954564	1.118622172866985
12.032038502523676	1.119662427956211	1.075227011610022	12.032038502523676	1.1148552771736988	1.1203143539992895
12.096038707325235	1.1088166950358374	1.1585413853166466	12.096038707325235	1.116078047896031	1.1215817052712451
12.160038912124932	1.1254042865611147	1.0579353491426093	12.160038912124932	1.1169296223005925	1.1224715460935508
12.224039116926491	1.127318239429416	1.0767989809252414	12.224039116926491	1.1174546055994292	1.1230289392846668
12.288039321726188	1.1132825850618735	1.0925186740774346	12.288039321726188	1.1176950606728102	1.123296414799617
12.352039526527749	1.1024368521415	1.1726891091536205	12.352039526527749	1.1176903204407487	1.1233137739430352
12.416039731327444	1.124766302271681	1.1066663979144087	12.416039731327444	1.1174768692328625	1.123117963876688
12.480039936129003	1.0992469306943313	1.1506815387405498	12.480039936129003	1.117088283722244	1.1227430128757012
12.5440401409287	1.099884914983765	1.094090643392654	12.5440401409287	1.116555224663573	1.122220017463438
12.608040345730261	1.0909531349316928	1.1553974466862078	12.608040345730261	1.1159054713660137	1.121577173247775
12.672040550529958	1.073089574827548	1.112954275175286	12.672040550529958	1.1151639915249982	1.1208398419787586
12.736040755331516	1.0979709621154639	1.1459656307948918	12.736040755331516	1.114353039723575	1.120030648038717
12.800040960131213	1.087763213484524	1.180548955729717	12.800040960131213	1.113492278584885	1.1191695982520053
12.864041164932773	1.1107306479041386	1.122386091066602	12.864041164932773	1.1125989172055668	1.1182742195555238
12.928041369732469	1.1234903336928135	1.112954275175286	12.928041369732469	1.111687862119884	1.1173597096972
12.992041574534028	1.1139205693513072	1.1664012318927433	12.992041574534028	1.1107718766319492	1.1164390967234548
13.056041779333725	1.1483717209807291	1.0736550422948028	13.056041779333725	1.109861744905357	1.1155234035749184
13.120041984135286	1.0762794962747169	1.061079287773048	13.120041984135286	1.1089664377138306	1.114621814630306
13.184042188934981	1.1139205693513072	1.1286739683274793	13.184042188934981	1.1080932772318597	1.113741841519879
13.248042393736542	1.1234903336928135	1.0878027661317766	13.248042393736542	1.1072480986802902	1.112889485971934
13.31204259853624	1.1209383965350785	1.1239580603818213	13.31204259853624	1.106435407038566	1.1120693978582867
13.376042803337798	1.0603298890388733	1.0720830729795834	13.376042803337798	1.1056585273935375	1.1112850269683885
13.440043008137494	1.1011608835626325	1.098806551338312	13.440043008137494	1.10491974781553	1.1105387673677172
13.504043212939054	1.1700631868214764	1.1003785206535313	13.504043212939054	1.1042204539372176	1.1098320934857406
13.568043417738751	1.1477337366912954	1.279583022588535	13.568043417738751	1.103561254661491	1.1091656873339104
13.63204362254031	1.0769174805641506	1.094090643392654	13.63204362254031	1.102942098642925	1.108539556476675
13.696043827340006	1.17070117111091	1.131817906957918	13.696043827340006	1.1023623813756902	1.1079531425705313
13.760044032141566	1.0871252291950904	1.0878027661317766	13.760044032141566	1.1018210428810797	1.1074054204498676
13.824044236941264	1.0884011977739578	1.1632572932623044	13.824044236941264	1.1013166561223573	1.1068949878759644
13.888044441742824	1.0973329778260301	1.0453595946208547	13.888044441742824	1.100847506385721	1.1064201461793428
13.95204464654252	1.1088166950358374	1.1019504899687507	13.95204464654252	1.100411661955943	1.105978972117834
14.016044851344079	1.1215763808245123	1.1428216921644532	14.016044851344079	1.100007036485914	1.1055693813455374
14.08004505614564	1.048846171829066	1.1192421524361633	14.08004505614564	1.099631443512892	1.1051891839432368
14.144045260945335	1.112006616483006	1.1208141217513825	14.144045260945335	1.0992826436128196	1.1048361325009621
14.208045465746894	1.1330600980343195	1.070511103664364	14.208045465746894	1.0989583847093929	1.1045079632700614
14.272045670546591	1.058415936170572	1.0547914105121707	14.272045670546591	1.0986564360685172	1.1042024309171756
14.336045875348152	1.1139205693513072	1.175833047784059	14.336045875348152	1.098374616512921	1.1039173374175555
14.400046080147847	1.0698996533803793	1.1569694160014272	14.400046080147847	1.0981108173876044	1.1036505556217844
14.464046284949408	1.1132825850618735	1.112954275175286	14.464046284949408	1.0978630207957933	1.1034000480195179
14.528046489749103	1.0654337633543431	1.1019504899687507	14.528046489749103	1.0976293136085105	1.1031638812077005
14.592046694550664	1.0986089464048976	1.0642232264034868	14.592046694550664	1.0974078977297974	1.1029402365499095
14.656046899350361	1.048846171829066	1.089374735446996	14.656046899350361	1.0971970970751153	1.102727417489176
14.72004710415192	1.0992469306943313	1.1208141217513825	14.72004710415192	1.0969953616933974	1.102523853949608
14.784047308951616	1.083297323458488	1.1066663979144087	14.784047308951616	1.096801269434433	1.1023281042333688
14.848047513753176	1.0762794962747169	1.0673671650339254	14.848047513753176	1.0966135255333618	1.1021388547895925
14.912047718552872	1.1139205693513072	1.0327838400991	14.912047718552872	1.096430960453772	1.101954918201369
14.976047923354434	1.1043508050098012	1.12710199901226	14.976047923354434	1.0962525263005498	1.1017752297064587
15.04004812815413	1.0966949935365964	1.0767989809252414	15.04004812815413	1.0960772920838422	1.1015988425373444
15.104048332955687	1.136888003770922	1.1664012318927433	15.104048332955687	1.0959044380864447	1.1014249223370003
15.168048537755386	1.1177484750879099	1.1381057842187952	15.168048537755386	1.095733249559026	1.1012527408785369
15.232048742556945	1.1043508050098012	1.094090643392654	15.232048742556945	1.0955631099409726	1.1010816692900438
15.29604894735664	1.0698996533803793	1.1585413853166466	15.29604894735664	1.0953934937795065	1.1009111709605033
15.360049152158203	1.1081787107464036	1.084658827501338	15.360049152158203	1.095223959496216	1.100740794278874
15.424049356957898	1.1171104907984761	1.1019504899687507	15.424049356957898	1.0950541421282496	1.1005701653362852
15.488049561759455	1.1107306479041386	1.12710199901226	15.488049561759455	1.0948837461513041	1.1003989807008838
15.552049766559154	1.0935050720894277	1.089374735446996	15.552049766559154	1.0947125384731096	1.1002270003561883
15.616049971360713	1.0992469306943313	1.185264863675375	15.616049971360713	1.0945403416694026	1.1000540408768602
15.680050176160412	1.0973329778260301	1.1868368329905945	15.680050176160412	1.0943670275193405	1.0998799689005072
15.74405038096197	1.1088166950358374	1.1050944285991893	15.74405038096197	1.0941925108838826	1.0997046949405014
15.808050585761666	1.0915911192211265	1.1616853239470852	15.808050585761666	1.0940167439587876	1.099528167572705
15.872050790563225	1.1266802551399822	1.1726891091536205	15.872050790563225	1.0938397109234548	1.0993503680183891
15.936050995362923	1.0909531349316928	1.1538254773709886	15.936050995362923	1.0936614229978021	1.0991713051364114
16.00005120016448	1.0871252291950904	1.1050944285991893	16.00005120016448	1.0934819139116116	1.098991010829813
16.06405140496418	1.0935050720894277	1.1679732012079624	16.06405140496418	1.0933012357842193	1.0988095358652823
16.128051609765738	1.0890391820633916	1.0767989809252414	16.128051609765738	1.093119455406919	1.098626946098305
16.1920518145673	1.1190244436667773	1.1475376001101112	16.1920518145673	1.0929366509159923	1.0984433190922473
16.256052019366994	1.1056267735886687	1.065795195718706	16.256052019366994	1.0927529088406494	1.0982587411158882
16.320052224168553	1.0864872449056566	1.1239580603818213	16.320052224168553	1.0925683215074018	1.0980733045010722
16.384052428968253	1.0552260147234034	1.0720830729795834	16.384052428968253	1.092382984780287	1.0978871053399613
16.44805263376981	1.0156709887785116	1.1349618455883566	16.44805263376981	1.0921969961149243	1.0977002414998842
16.512052838569506	1.0801074020113193	1.0516474718817321	16.512052838569506	1.0920104529034613	1.097512810932787
16.57605304337107	1.073089574827548	1.0013444537947136	16.57605304337107	1.0918234510870601	1.0973249102558338
16.640053248170762	1.1043508050098012	1.061079287773048	16.640053248170762	1.0916360840125086	1.097136633579622
16.70405345297232	1.0565019833022709	1.0359277787295387	16.70405345297232	1.0914484415098622	1.0969480715607616
16.76805365777202	1.0673477162226443	1.0469315639360741	16.76805365777202	1.0912606091686168	1.0967593106561215
16.832053862573577	1.0252407531200176	1.098806551338312	16.832053862573577	1.091072667790688	1.096570432556848
16.896054067373278	1.0711756219592468	1.1082383672296279	16.896054067373278	1.0908846929995017	1.0963815137812254
16.960054272174837	1.1158345222196087	1.1192421524361633	16.960054272174837	1.0906967549855822	1.0961926254065797
17.02405447697453	1.119662427956211	1.1522535080557692	17.02405447697453	1.090508918370267	1.0960038329216246
17.088054681776093	1.1151965379301747	1.0689391343491448	17.088054681776093	1.0903212421704624	1.0958151961819484
17.152054886575787	1.104988789299235	1.028067932153442	17.152054886575787	1.090133779848651	1.0956267694526676
17.216055091377346	1.0801074020113193	1.0547914105121707	17.216055091377346	1.0899465794337238	1.0954386015235866
17.280055296177046	1.090315150642259	1.1459656307948918	17.280055296177046	1.089759683699503	1.0952507358835644
17.3440555009786	1.1298701765871508	1.1553974466862078	17.3440555009786	1.089573130389132	1.0950632109420675
17.408055705778303	1.078193449143018	1.1648292625775238	17.408055705778303	1.0893869524747675	1.0948760602871657
17.47205591057986	1.1183864593773436	1.0862307968165574	17.47205591057986	1.0892011784431865	1.0946893129704458
17.536056115379555	1.0596919047494395	1.0170641469469068	17.536056115379555	1.0890158325990973	1.0945029938104527
17.600056320181118	1.0922291035105602	1.0390717173599775	17.600056320181118	1.0888309353789827	1.0943171237073757
17.664056524980815	1.0979709621154639	1.12710199901226	17.664056524980815	1.0886465036693374	1.0941317199626954
17.72805672978237	1.046294234671331	1.0154921776316874	17.72805672978237	1.0884625511240642	1.0939467965984657
17.79205693458207	1.0935050720894277	1.0720830729795834	17.79205693458207	1.0882790884766673	1.093762364671744
17.85605713938363	1.1024368521415	1.07994291955568	17.85605713938363	1.0880961238436495	1.0935784325805022
17.920057344183327	1.1171104907984761	1.1679732012079624	17.920057344183327	1.0879136630162158	1.0933950063580373
17.984057548984886	1.0711756219592468	1.0815148888708994	17.984057548984886	1.0877317097380381	1.0932120899535644
18.04805775378458	1.0577779518811383	1.0767989809252414	18.04805775378458	1.0875502659673748	1.0930296854972303
18.112057958586142	1.0520360932762347	1.1208141217513825	18.112057958586142	1.0873693321223497	1.0928477935482976
18.17605816338584	1.0724515905381142	1.070511103664364	18.17605816338584	1.0871889073086212	1.0926664133256832
18.2400583681874	1.0979709621154639	1.061079287773048	18.2400583681874	1.0870089895290438	1.0924855429204305
18.304058572987095	1.1062647578781024	1.07994291955568	18.304058572987095	1.0868295758752493	1.0923051794899987
18.368058777788654	1.1356120351920544	1.1160982138057247	18.368058777788654	1.0866506627013393	1.0921253194345495
18.432058982590213	1.0992469306943313	1.065795195718706	18.432058982590213	1.0864722457801086	1.09194595855562
18.49605918738991	1.0871252291950904	1.07994291955568	18.49605918738991	1.0862943204423878	1.0917670921977782
18.56005939219147	1.1241283179822472	0.9997724844794942	18.56005939219147	1.0861168817002567	1.091588715373976
18.624059596991167	1.1088166950358374	1.0359277787295387	18.624059596991167	1.0859399243549663	1.0914108228754602
18.688059801792726	1.1005228992731988	1.1003785206535313	18.688059801792726	1.08576344309051	1.0912334093671634
18.752060006592423	1.0431043132241624	1.0500755025665127	18.752060006592423	1.0855874325538237	1.091056469469554
18.81606021139398	1.0986089464048976	1.0595073184578288	18.81606021139398	1.0854118874226266	1.090879997827978
18.88006041619368	1.0622438419071745	1.0815148888708994	18.88006041619368	1.0852368024619388	1.0907039891705061
18.944060620995238	1.0762794962747169	1.1050944285991893	18.944060620995238	1.0850621725702827	1.0905284383553306
19.008060825794935	1.0533120618551022	1.1208141217513825	19.008060825794935	1.0848879928165946	1.0903533404087111
19.072061030596494	1.0335345488826564	1.0956626127078732	19.072061030596494	1.0847142584687988	1.0901786905544644
19.136061235396195	1.058415936170572	1.0642232264034868	19.136061235396195	1.084540965014992	1.0900044842359313
19.20006144019775	1.1100926636147048	1.1475376001101112	19.20006144019775	1.0843681081781231	1.0898307171313246
19.264061644997447	1.0960570092471627	1.1113823058600667	19.264061644997447	1.0841956839250178	1.0896573851633053
19.32806184979901	1.0839353077479217	0.9793368833816428	19.32806184979901	1.0840236884705086	1.089484484503585
19.392062054598703	1.0558639990128371	1.1192421524361633	19.392062054598703	1.083852118277426	1.0893120115732782
19.456062259400262	1.0558639990128371	1.1082383672296279	19.456062259400262	1.0836809700530976	1.0891399630397027
19.52006246419996	1.0641577947754757	1.1459656307948918	19.52006246419996	1.0835102407429782	1.0889683358102267
19.58406266900152	1.0411903603558612	1.1553974466862078	19.58406266900152	1.083339927521955	1.0887971270237344
19.64806287380122	1.073727559116982	1.0013444537947136	19.64806287380122	1.0831700277838379	1.0886263340402154
19.712063078602778	1.0284306745671863	1.0783709502404606	19.712063078602778	1.0830005391294584	1.0884559544289274
19.776063283402472	1.083297323458488	1.1632572932623044	19.776063283402472	1.0828314593537869	1.0882859859555256
19.840063488204034	1.0533120618551022	1.0547914105121707	19.840063488204034	1.0826627864324043	1.08811642656851
19.904063693003728	1.0890391820633916	1.0437876253056355	19.904063693003728	1.0824945185076096	1.0879472743852951
19.968063897805287	1.0667097319332106	1.1491095694253306	19.968063897805287	1.0823266538744485	1.0877785276781604
20.032064102604988	1.1483717209807291	1.0972345820230927	20.032064102604988	1.0821591909668413	1.0876101848602941
20.096064307406543	1.0820213548796205	1.136533814903576	20.096064307406543	1.0819921283440177	1.0874422444721188
20.16006451220624	1.0884011977739578	1.112954275175286	20.16006451220624	1.081825464677382	1.0872747051680485
20.224064717007803	1.0596919047494395	1.042215655990416	20.224064717007803	1.0816591987379376	1.0871075657037883
20.288064921807496	1.0947810406682952	1.112954275175286	20.288064921807496	1.0814933293843578	1.0869408249242798
20.35206512660906	1.0839353077479217	1.1145262444905053	20.35206512660906	1.0813278555517596	1.086774481752348
20.416065331408753	1.0750035276958494	1.0359277787295387	20.416065331408753	1.0811627762412366	1.0866085351781074
20.48006553621031	1.0590539204600058	1.0469315639360741	20.48006553621031	1.0809980905101715	1.0864429842491496
20.544065741010012	1.0443802818030299	1.0815148888708994	20.544065741010012	1.0808337974633426	1.0862778280615275
20.60806594581157	1.0686236848015118	1.0312118707838807	20.60806594581157	1.080669896244822	1.0861130657515345
20.672066150613126	1.0801074020113193	1.0202080855773454	20.672066150613126	1.0805063860306496	1.0859486964882719
20.736066355412827	1.0443802818030299	1.0327838400991	20.736066355412827	1.0803432660222672	1.0857847194669736
20.800066560214386	1.0743655434064157	1.0202080855773454	20.800066560214386	1.0801805354406837	1.0856211339030728
20.864066765014083	1.078193449143018	1.0626512570882674	20.864066765014083	1.080018193521324	1.085457939026963
20.928066969815642	1.060967873328307	1.131817906957918	20.928066969815642	1.0798562395095461	1.085295134079427
20.992067174615336	1.0641577947754757	1.0878027661317766	20.992067174615336	1.0796946726567624	1.0851327183076822
21.0560673794169	1.0820213548796205	1.1601133546318658	21.0560673794169	1.0795334922171325	1.0849706909620063
21.120067584216596	1.0864872449056566	1.1082383672296279	21.120067584216596	1.0793726974447848	1.084809051292891
21.184067789018155	1.083297323458488	1.1491095694253306	21.184067789018155	1.0792122875915091	1.0846477985486824
21.248067993817852	1.0437422975135962	1.0390717173599775	21.248067993817852	1.0790522619048917	1.0844869319736667
21.31206819861941	1.078193449143018	1.075227011610022	21.31206819861941	1.0788926196268407	1.0843264508065475
21.376068403419104	1.0794694177218855	1.0815148888708994	21.376068403419104	1.0787333599924542	1.0841663542792828
21.440068608220667	1.0692616690909456	1.0767989809252414	21.440068608220667	1.0785744822292067	1.084006641616233
21.504068813020364	1.0558639990128371	1.0878027661317766	21.504068813020364	1.0784159855563984	1.083847312033587
21.568069017821923	1.053950046144536	0.9966285458490555	21.568069017821923	1.078257869184843	1.0836883647390243
21.63206922262162	1.0469322189607648	1.037499748044758	21.63206922262162	1.0781001323167563	1.0835297989315886
21.69606942742318	1.0718136062486805	1.0249239935230035	21.69606942742318	1.0779427741458154	1.0833716138017284
21.760069632222876	1.0864872449056566	1.136533814903576	21.760069632222876	1.0777857938573585	1.083213808531486
21.824069837024435	1.0673477162226443	1.1553974466862078	21.824069837024435	1.0776291906287052	1.083056382294808
21.888070041824133	1.0405523760664275	1.1239580603818213	21.888070041824133	1.077472963629562	1.0828993342579507
21.95207024662569	1.0552260147234034	1.061079287773048	21.95207024662569	1.0773171120225071	1.082742663579954
22.01607045142539	1.0029113029898369	1.098806551338312	22.01607045142539	1.0771616349635271	1.0825863694131799
22.08007065622695	1.1266802551399822	1.098806551338312	22.08007065622695	1.0770065316025896	1.0824304509038838
22.144070861026645	1.1075407264569699	1.1302459376426985	22.144070861026645	1.0768518010842372	1.082274907192813
22.208071065828204	1.0316205960143552	1.0547914105121707	22.208071065828204	1.076697442548198	1.0821197374158142
22.2720712706279	1.070537637669813	1.0453595946208547	22.2720712706279	1.076543455129992	1.0819649407044465
22.33607147542946	1.0552260147234034	1.0736550422948028	22.33607147542946	1.0763898379615284	1.0818105161865845
22.400071680229157	1.0743655434064157	1.0736550422948028	22.400071680229157	1.0762365901716913	1.0816564629870054
22.464071885030716	1.0354485017509576	1.1082383672296279	22.464071885030716	1.076083710886901	1.0815027802279567
22.528072089830413	1.0405523760664275	1.0469315639360741	22.528072089830413	1.0759311992316505	1.081349467029698
22.592072294631972	1.073727559116982	1.0547914105121707	22.592072294631972	1.0757790543290116	1.081196522511014
22.65607249943167	1.0915911192211265	1.1082383672296279	22.65607249943167	1.0756272753011094	1.081043945789693
22.720072704233228	1.0386384231981263	1.0437876253056355	22.720072704233228	1.0754758612695636	1.080891735982973
22.78407290903479	1.1311461451660183	1.1286739683274793	22.78407290903479	1.0753248113558953	1.0807398922079583
22.848073113834484	1.0571399675917046	1.07994291955568	22.848073113834484	1.0751741246818982	1.0805884135819874
22.912073318636043	1.0845732920373554	0.9667611288598882	22.912073318636043	1.075023800369975	1.0804372992229836
22.976073523435744	1.048846171829066	1.0626512570882674	22.976073523435744	1.0748738375434406	1.0802865482497583
23.0400737282373	1.0750035276958494	1.0547914105121707	23.0400737282373	1.0747242353267927	1.0801361597822863
23.104073933036997	1.0450182660924636	1.1726891091536205	23.104073933036997	1.0745749928459503	1.0799861329419496
23.16807413783856	1.0941430563788614	1.1286739683274793	23.16807413783856	1.0744261092284644	1.0798364668517508
23.232074342638253	1.0475702032501986	1.1098103365448473	23.232074342638253	1.0742775836036966	1.079687160636496
23.296074547439815	1.0794694177218855	1.0595073184578288	23.296074547439815	1.0741294151029752	1.0795382134229543
23.36007475223951	1.0960570092471627	1.1098103365448473	23.36007475223951	1.0739816028597267	1.0793896243399916
23.424074957041068	1.0922291035105602	1.070511103664364	23.424074957041068	1.0738341460095828	1.0792413925186812
23.48807516184077	1.0864872449056566	1.089374735446996	23.48807516184077	1.07368704369047	1.0790935170923928
23.552075366642327	1.0769174805641506	1.0736550422948028	23.552075366642327	1.0735402950426765	1.0789459971968676
23.61607557144202	1.0526740775656684	1.0044883924251522	23.61607557144202	1.073393899208911	1.078798831970269
23.680075776243584	1.0226888159622827	1.075227011610022	23.680075776243584	1.073247855334335	1.0786520205532293
23.744075981043277	1.0711756219592468	1.1239580603818213	23.744075981043277	1.073102162566594	1.07850556208887
23.808076185844836	1.0552260147234034	1.0862307968165574	23.808076185844836	1.0729568200558284	1.0783594557228218
23.872076390644537	1.058415936170572	1.075227011610022	23.872076390644537	1.0728118269546822	1.07821370060323
23.936076595446092	1.0852112763267892	1.0642232264034868	23.936076595446092	1.0726671824182958	1.0780682958807501
24.000076800245793	1.0673477162226443	1.0956626127078732	24.000076800245793	1.0725228856042985	1.0779232407085406
24.064077005047352	1.0973329778260301	1.183692894360156	24.064077005047352	1.0723789356727909	1.0777785342422448
24.128077209847046	1.0552260147234034	1.0579353491426093	24.128077209847046	1.072235331786325	1.0776341756399723
24.192077414648608	1.0143950201996441	1.0720830729795834	24.192077414648608	1.0720920731098789	1.0774901640622738
24.256077619448305	1.0641577947754757	1.0217800548925648	24.256077619448305	1.071949158810832	1.0773464986721153
24.32007782424986	1.0711756219592468	1.0312118707838807	24.32007782424986	1.0718065880589303	1.0772031786348455
24.38407802904956	1.0858492606162229	1.0642232264034868	24.38407802904956	1.0716643600262628	1.077060203118169
24.44807823385112	1.0673477162226443	1.0359277787295387	24.44807823385112	1.071522473887225	1.076917571292113
24.512078438650818	1.0941430563788614	1.183692894360156	24.512078438650818	1.0713809288184881	1.076775282328995
24.576078643452377	1.0979709621154639	1.0767989809252414	24.576078643452377	1.0712397239989693	1.0766333354033903
24.64007884825207	1.1158345222196087	1.094090643392654	24.64007884825207	1.0710988586097983	1.0764917296921046
24.704079053053633	1.0692616690909456	1.037499748044758	24.704079053053633	1.0709583318342872	1.0763504643741393
24.76807925785333	1.0979709621154639	1.1098103365448473	24.76807925785333	1.0708181428579047	1.0762095386306625
24.83207946265489	1.0628818261966082	1.0516474718817321	24.83207946265489	1.0706782908682442	1.076068951644983
24.896079667454586	1.048846171829066	1.0343558094143195	24.896079667454586	1.070538775054998	1.0759287026025224
24.960079872256145	1.0711756219592468	1.0689391343491448	24.960079872256145	1.0703995946099343	1.0757887906907881
25.024080077057707	1.0545880304339696	1.0500755025665127	25.024080077057707	1.0702607487268703	1.0756492150993522
25.0880802818574	1.0520360932762347	1.1098103365448473	25.0880802818574	1.070122236601653	1.0755099750198265
25.15208048665896	1.063519810486042	1.065795195718706	25.15208048665896	1.0699840574321362	1.0753710696458423
25.216080691458657	1.0775554648535843	1.07994291955568	25.216080691458657	1.0698462104181634	1.075232498173033
25.280080896260216	1.041828344645295	1.0485035332512933	25.280080896260216	1.0697086947615493	1.0750942597990132
25.344081101059913	1.087763213484524	1.0029164231099328	25.344081101059913	1.0695715096660605	1.0749563537233642
25.408081305861472	1.0596919047494395	1.1239580603818213	25.408081305861472	1.069434654337408	1.0748187791476191
25.47208151066117	1.0226888159622827	0.9934846072186169	25.47208151066117	1.069298127983228	1.0746815352752475
25.53608171546273	1.0890391820633916	1.1019504899687507	25.53608171546273	1.0691619298130701	1.0745446213116456
25.600081920262426	1.048846171829066	1.0626512570882674	25.600081920262426	1.0690260590383875	1.0744080364641218
25.664082125063985	1.080745386300753	1.0878027661317766	25.664082125063985	1.0688905148725267	1.074271779941889
25.728082329863685	1.0820213548796205	1.0469315639360741	25.728082329863685	1.0687552965307197	1.0741358509560548
25.79208253466524	1.0246027688305839	1.0767989809252414	25.79208253466524	1.0686204032300708	1.0740002487196116
25.856082739464938	1.0373624546192588	1.07994291955568	25.856082739464938	1.0684858341895542	1.0738649724474292
25.9200829442665	1.0820213548796205	1.061079287773048	25.9200829442665	1.0683515886300061	1.0737300213562502
25.984083149066194	1.063519810486042	0.9997724844794942	25.984083149066194	1.0682176657741154	1.073595394664682
26.048083353867753	1.0986089464048976	1.122386091066602	26.048083353867753	1.0680840648464218	1.0734610915931893
26.11208355866745	1.051398108986801	1.0925186740774346	26.11208355866745	1.0679507850733103	1.0733271113640932
26.17608376346901	1.1037128207203675	1.0720830729795834	26.17608376346901	1.0678178256830022	1.0731934532015617
26.24008396826871	1.0150330044890779	1.0343558094143195	26.24008396826871	1.0676851859055578	1.0730601163316087
26.30408417307027	1.0520360932762347	1.037499748044758	26.30408417307027	1.0675528649728636	1.0729270999820892
26.368084377869963	1.0520360932762347	1.0532194411969513	26.368084377869963	1.0674208621186372	1.0727944033826924
26.432084582671525	0.9939795229377645	1.0767989809252414	26.432084582671525	1.0672891765784174	1.0726620257649426
26.49608478747122	1.0775554648535843	1.1113823058600667	26.49608478747122	1.0671578075895631	1.0725299663621923
26.560084992272778	1.0692616690909456	1.1255300296970405	26.560084992272778	1.067026754391251	1.0723982244096204
26.62408519707248	1.1056267735886687	1.175833047784059	26.62408519707248	1.0668960162244687	1.0722667991442276
26.688085401874034	1.0571399675917046	1.0249239935230035	26.688085401874034	1.0667655923320152	1.0721356898048344
26.752085606673734	1.0628818261966082	1.1506815387405498	26.752085606673734	1.0666354819584958	1.0720048956320782
26.816085811475293	1.058415936170572	1.0264959628382229	26.816085811475293	1.0665056843503187	1.0718744158684073
26.880086016274987	1.1081787107464036	1.0909467047622152	26.880086016274987	1.0663761987556934	1.071744249758081
26.94408622107655	1.0909531349316928	1.07994291955568	26.94408622107655	1.0662470244246263	1.0716143965471647
27.008086425876243	1.0309826117249212	1.0013444537947136	27.008086425876243	1.0661181606089167	1.0714848554835268
27.072086630677802	1.0258787374094513	1.0626512570882674	27.072086630677802	1.0659896065621557	1.071355625816837
27.136086835479365	1.0884011977739578	1.0500755025665127	27.136086835479365	1.0658613615397206	1.0712267067985586
27.20008704027906	1.0482081875396323	1.1192421524361633	27.20008704027906	1.065733424798773	1.071098097681951
27.264087245080617	1.0424663289347287	1.1459656307948918	27.264087245080617	1.065605795598256	1.0709697977220622
27.328087449880318	1.0297066431460538	1.0516474718817321	27.328087449880318	1.065478473198888	1.0708418061757259
27.392087654681877	1.070537637669813	1.0469315639360741	27.392087654681877	1.0653514568631612	1.0707141223015593
27.456087859481574	1.0628818261966082	1.1333898762731371	27.456087859481574	1.0652247458553386	1.0705867453599578
27.520088064283133	1.016946957357379	1.0563633798273901	27.520088064283133	1.065098339441448	1.0704596746130923
27.584088269082827	1.0960570092471627	1.1286739683274793	27.584088269082827	1.0649722368892813	1.0703329093249068
27.64808847388439	1.0762794962747169	1.0437876253056355	27.64808847388439	1.0648464374683864	1.0702064487611114
27.712088678684086	1.0328965645932227	1.0689391343491448	27.712088678684086	1.0647209404500693	1.0700802921891808
27.776088883485645	1.0922291035105602	1.098806551338312	27.776088883485645	1.0645957451073844	1.0699544388783508
27.840089088285342	1.0571399675917046	1.0547914105121707	27.840089088285342	1.0644708507151361	1.0698288880996125
27.9040892930869	1.0360864860403913	1.0878027661317766	27.9040892930869	1.064346256549869	1.0697036391257104
[truncated: 1,125 more rows]
