# Supplementary material for: Coherence in cooperative photon emission from indistinguishable quantum emitters
Source: Sci Adv. 2022 Mar 18;8(11):eabm8171. doi: 10.1126/sciadv.abm8171 (PMC8932659; doi:10.1126/sciadv.abm8171)
Supplement: Supplementary file 2 — Dataset [file sciadv.abm8171_dataset.zip › dataset_coherence_cooperative/4b.csv]

Delay (ns)	g2parallel	g2perpendicular	Delay parallel Fit (ns)	g2parallel Fit	Delay perpendicular Fit (ns)	g2perpendicular Fit
-19.9679549021795	0.9938788452125921	1.0018343369784637	-9.934015974424776	0.9502443221784438	-20.00003200005181	1.000000014163039
-19.903800706434872	1.010876079912322	0.9986739762939892	-9.902015923224388	0.9453470250877846	-19.968031948851422	1.000000012607526
-19.839646510690248	1.0139769267832186	1.0323844902617187	-9.870015872023998	0.9410473731123826	-19.93603189765103	1.000000010543135
-19.775492314945623	0.9550608362361815	0.9507418392461235	-9.838015820823607	0.9374780359740271	-19.904031846452504	1.0000000080077596
-19.711338119200995	1.0001953851347891	1.012895599374125	-9.806015769625082	0.9346443744217361	-19.872031795252116	1.000000005075989
-19.647183923456375	1.0387837017503923	1.003414517320701	-9.77401571842469	0.9324920598419156	-19.840031744051725	1.000000001827565
-19.583029727711747	0.9922709986869418	1.008155058347413	-9.742015667224301	0.9309505203403332	-19.808031692851337	0.9999999983241732
-19.518875531967126	0.990548305980888	0.9949868888287686	-9.710015616023911	0.929943151702415	-19.776031641650945	0.9999999946018009
-19.454721336222498	1.01466600386564	1.0171094136200913	-9.678015564823522	0.9294001853286545	-19.744031590450554	0.9999999906747996
-19.39056714047787	1.0315483923849669	1.0218499546468032	-9.646015513623132	0.9292593162391982	-19.712031539252028	0.9999999865438944
-19.32641294473325	1.0060525403353715	0.9881394406790736	-9.614015462424604	0.9294650566674171	-19.68003148805164	0.9999999822028491
-19.26225874898862	1.0050189247117394	1.0076283315666672	-9.582015411224216	0.9299680607372263	-19.648031436851248	0.9999999776423185
-19.198104553244	0.9898592288984666	1.0229034082082948	-9.550015360023824	0.9307244981425115	-19.61603138565086	0.9999999728515585
-19.133950357499373	0.9967499997226815	1.0144757797163624	-9.518015308823434	0.9316954870345713	-19.58403133445047	0.9999999678190266
-19.069796161754745	1.01914500490138	0.9739178175989377	-9.486015257623045	0.932846582842754	-19.552031283250077	0.9999999625325364
-19.005641966010124	0.9943382299342062	0.9833988996523617	-9.454015206422655	0.9341473179161536	-19.520031232051554	0.9999999569792752
-18.941487770265496	0.9840020736978841	0.9949868888287686	-9.422015155224129	0.9355707870582441	-19.48803118085116	0.99999995114578
-18.877333574520875	1.0349937777970741	0.9960403423902603	-9.390015104023737	0.9370932744662763	-19.45603112965077	0.9999999450179108
-18.813179378776248	1.0225903903134872	1.0186895939623286	-9.358015052823347	0.9386939180188136	-19.424031078450383	0.9999999385808119
-18.749025183031623	0.9988172309699461	1.0144757797163624	-9.32601500162296	0.9403544072482698	-19.392031027249992	0.9999999318188795
-18.684870987287	1.0088088486650575	0.9960403423902603	-9.294014950422568	0.9420587116910506	-19.360030976049604	0.9999999247157206
-18.62071679154237	0.9943382299342064	1.0002541566362266	-9.262014899222178	0.9437928366293142	-19.328030924851078	0.9999999172541167
-18.55656259579775	1.0132878497007973	1.0192163207430742	-9.230014848023652	0.9455446035286724	-19.296030873650686	0.9999999094159799
-18.492408400053122	0.9874474591099914	1.0260637688927694	-9.198014796823262	0.9473034527384188	-19.264030822450295	0.9999999011823086
-18.428254204308498	1.0250021601019625	1.0165826868393453	-9.16601474562287	0.9490602662577278	-19.232030771249903	0.999999892533143
-18.364100008563874	1.021556774689855	0.9949868888287686	-9.134014694422481	0.9508072085852408	-19.200030720049515	0.9999998834475168
-18.299945812819246	1.0301702382201237	0.9633832819840221	-9.102014643222093	0.9525375838626857	-19.168030668849127	0.9999998739034044
-18.235791617074625	1.028103006972859	1.0360715777269391	-9.070014592021701	0.9542457076977087	-19.136030617650597	0.9999998638776697
-18.171637421329997	0.9871029205687807	1.0329112170424646	-9.038014540823175	0.9559267922087353	-19.10403056645021	0.9999998533460086
-18.107483225585373	0.9898592288984666	0.9960403423902603	-9.006014489622785	0.9575768429770104	-19.07203051524982	0.9999998422828906
-18.04332902984075	1.033615623632231	0.9876127138983279	-8.974014438422396	0.9591925667195371	-19.04003046404943	0.9999998306614968
-17.97917483409612	1.0156996194892725	0.9739178175989377	-8.942014387222004	0.9607712886127173	-19.00803041284904	0.9999998184536557
-17.9150206383515	1.0301702382201237	1.0092085119089045	-8.910014336021614	0.9623108783013135	-18.97603036164865	0.9999998056297731
-17.850866442606872	1.0012290007584213	0.9976205227324976	-8.878014284821226	0.9638096837220044	-18.94403031045012	0.9999997921587619
-17.78671224686225	1.020523159066223	1.059774282860499	-8.846014233622698	0.9652664719562724	-18.912030259249732	0.9999997780079659
-17.722558051117623	1.0291366225964915	0.975497997941175	-8.814014182422309	0.9666803764045035	-18.88003020804934	0.9999997631430823
-17.658403855372995	0.9626406841428179	1.0444992062188714	-8.782014131221917	0.9680508496428449	-18.848030156848953	0.9999997475280755
-17.594249659628375	0.9860693049451486	0.9770781782834123	-8.75001408002153	0.9693776213872497	-18.816030105648565	0.9999997311250923
-17.530095463883747	1.0329265465498099	1.0065748780051755	-8.71801402882114	0.9706606610458831	-18.78403005444817	0.9999997138943699
-17.465941268139126	1.0022626163820536	0.9886661674598194	-8.686013977620748	0.9719001443923176	-18.752030003249647	0.9999996957941382
-17.401787072394498	1.009497925747479	1.0018343369784637	-8.654013926422223	0.9730964239381694	-18.720029952049256	0.9999996767805188
-17.337632876649874	1.0077752330414254	0.9949868888287686	-8.622013875221832	0.9742500026255683	-18.688029900848864	0.9999996568074203
-17.27347868090525	0.997439076805103	1.0113154190318878	-8.590013824021442	0.9753615104975125	-18.656029849648476	0.9999996358264249
-17.20932448516062	0.9871029205687807	0.9907730745828025	-8.55801377282105	0.97643168403814	-18.62402979844809	0.9999996137866712
-17.145170289416	0.9922709986869418	1.0186895939623286	-8.526013721620663	0.977461347905612	-18.592029747247697	0.9999995906347311
-17.081016093671373	0.9984726924287354	0.977604905064158	-8.494013670420273	0.9784513988079536	-18.56002969604917	0.999999566314482
-17.01686189792675	0.9953718455578385	1.0218499546468032	-8.462013619221745	0.9794027912971691	-18.528029644848782	0.9999995407669672
-16.952707702182124	0.9981281538875246	0.9744445443796835	-8.430013568021357	0.9803165252794337	-18.496029593648387	0.9999995139302557
-16.888553506437496	1.024313083019541	1.0460793865611089	-8.398013516820965	0.9811936350594794	-18.464029542448	0.9999994857392911
-16.824399310692876	1.0329265465498099	1.0502932008070751	-8.366013465620576	0.9820351797555953	-18.432029491247608	0.9999994561257355
-16.760245114948248	0.9902037674396773	1.020269774304566	-8.334013414420186	0.982842234938157	-18.40002944004722	0.9999994250177991
-16.696090919203623	0.9970945382638925	0.9502151124653778	-8.302013363219796	0.9836158853594965	-18.368029388848694	0.999999392340074
-16.631936723459	0.9857247664039378	1.0049946976629383	-8.270013312021268	0.9843572186563299	-18.336029337648302	0.9999993580133437
-16.56778252771437	1.0160441580304833	0.9581160141765644	-8.238013260820878	0.9850673199180359	-18.304029286447914	0.9999993219543951
-16.50362833196975	0.9815903039094087	1.0134223261548707	-8.206013209620489	0.985747267025011	-18.272029235247523	0.9999992840758167
-16.439474136225122	0.9984726924287352	0.9833988996523617	-8.174013158420099	0.986398126671098	-18.24002918404713	0.9999992442857849
-16.375319940480498	1.0208676976074336	0.9723376372567004	-8.142013107219709	0.9870209509929656	-18.208029132846743	0.9999992024878431
-16.311165744735874	1.0160441580304833	0.9681238230107342	-8.11001305601932	0.9876167747372568	-18.176029081648217	0.9999991585806682
-16.247011548991246	1.0060525403353715	1.012368872593379	-8.078013004820793	0.9881866129035068	-18.144029030447825	0.9999991124578222
-16.182857353246625	1.0250021601019625	1.0471328401226003	-8.046012953620403	0.9887314588072953	-18.112028979247437	0.9999990640074978
-16.118703157501997	1.0139769267832188	1.0213232278660576	-8.014012902420012	0.9892522825138875	-18.080028928047046	0.9999990131122445
-16.054548961757376	1.0198340819838014	0.9839256264331073	-7.982012851219623	0.9897500295978833	-18.048028876846658	0.999998959648686
-15.990394766012749	1.0029516934644749	1.0139490529356165	-7.950012800019235	0.9902256201890628	-18.016028825646266	0.9999989034872191
-15.926240570268124	0.9602289143543428	0.9976205227324976	-7.918012748818844	0.990679948268887	-17.98402877444774	0.9999988444917013
-15.862086374523498	0.9691869164258221	1.005521424443684	-7.886012697620316	0.9911138811858808	-17.95202872324735	0.9999987825191201
-15.797932178778874	1.032582008008599	1.0165826868393455	-7.854012646419928	0.9915282593615794	-17.92002867204696	0.9999987174192468
-15.73377798303425	0.9929600757693634	0.9923532549250398	-7.8220125952195385	0.9919238961617745	-17.88802862084657	0.9999986490342706
-15.669623787289623	0.9822793809918304	0.973391090818192	-7.790012544019147	0.9923015779105657	-17.85602856964618	0.9999985771984184
-15.605469591544999	0.9998508465935784	1.0113154190318878	-7.758012492818757	0.9926620640272033	-17.824028518445793	0.9999985017375518
-15.541315395800373	1.0267248528080162	0.9986739762939892	-7.726012441618369	0.9930060872679328	-17.792028467247263	0.9999984224687456
-15.477161200055749	1.01914500490138	0.9791850854063954	-7.694012390419841	0.9933343540570475	-17.760028416046875	0.9999983391998426
-15.413007004311124	0.985380227862727	0.9928799817057855	-7.662012339219451	0.9936475448931588	-17.72802836484648	0.9999982517289904
-15.348852808566498	1.0377500861267601	1.015002506497108	-7.63001228801906	0.9939463148182788	-17.696028313646092	0.9999981598441497
-15.284698612821874	1.0222458517722766	1.0281706760157525	-7.598012236818672	0.9942312939387751	-17.664028262445704	0.9999980633225831
-15.22054441707725	0.9771113028736691	1.0260637688927694	-7.566012185618281	0.994503087988526	-17.632028211245313	0.9999979619303117
-15.156390221332623	1.0098424642886898	1.0360715777269391	-7.534012134417891	0.994762278925764	-17.600028160046786	0.9999978554215526
-15.092236025587999	1.01914500490138	1.0350181241654477	-7.502012083219365	0.9950094255561357	-17.5680281088464	0.9999977435381173
-15.028081829843375	0.9695314549670329	1.0071016047859214	-7.470012032018975	0.9952450641754131	-17.536028057646007	0.9999976260087918
-14.963927634098749	0.9812457653681982	0.9902463478020569	-7.438011980818584	0.995469709226133	-17.504028006445616	0.9999975025486744
-14.899773438354124	1.016044158030483	0.9960403423902603	-7.406011929618194	0.9956838539631548	-17.472027955245228	0.9999973728584886
-14.835619242609498	0.9802121497445658	1.0007808834169722	-7.3740118784178055	0.9958879711238046	-17.440027904044836	0.9999972366238548
-14.771465046864874	1.016044158030483	1.078209720186601	-7.342011827217415	0.9960825135988438	-17.408027852844448	0.9999970935145317
-14.70731085112025	1.0036407705468964	0.9907730745828025	-7.310011776018888	0.9962679151010245	-17.37602780164592	0.9999969431836128
-14.643156655375623	0.9691869164258221	0.9870859871175821	-7.278011724818499	0.9964445908284514	-17.34402775044553	0.999996785266687
-14.579002459630999	1.0356828548794956	1.005521424443684	-7.246011673618108	0.9966129381203944	-17.312027699245142	0.9999966193809551
-14.514848263886375	1.0198340819838014	0.9860325335560904	-7.214011622417718	0.9967733371035399	-17.28002764804475	0.9999964451243025
-14.450694068141749	0.99606092264026	0.994460162048023	-7.182011571217328	0.9969261513270036	-17.24802759684436	0.9999962620743246
-14.386539872397124	1.0208676976074336	0.9949868888287686	-7.150011520016939	0.9970717283847188	-17.21602754564397	0.9999960697873012
-14.3223856766525	1.022934928854698	0.9839256264331073	-7.118011468818412	0.9972104005240473	-17.18402749444544	0.9999958677971232
-14.258231480907874	0.9984726924287352	0.9565358338343272	-7.086011417618021	0.9973424852396929	-17.152027443245053	0.9999956556141633
-14.19407728516325	1.010876079912322	1.0134223261548707	-7.054011366417631	0.9974682858522009	-17.120027392044666	0.9999954327240864
-14.129923089418623	1.0287920840552807	1.0344913973847019	-7.0220113152172425	0.9975880920704746	-17.088027340844274	0.9999951985866067
-14.065768893673999	0.973321378920351	1.0397586651921595	-6.990011264016852	0.9977021805379146	-17.056027289643886	0.9999949526341763
-14.001614697929375	0.9833129966154627	0.9981472495132432	-6.958011212816462	0.9978108153619003	-17.024027238443495	0.9999946942706096
-13.937460502184749	0.9622961456016071	1.0192163207430742	-6.926011161617935	0.9979142486264513	-16.992027187244968	0.9999944228696396
-13.873306306440124	0.98675838202757	1.0144757797163624	-6.894011110417545	0.998012720888008	-16.960027136044577	0.9999941377733997
-13.8091521106955	1.0208676976074336	1.0076283315666672	-6.862011059217155	0.9981064616543522	-16.928027084844185	0.9999938382908287
-13.744997914950874	1.0091533872062681	0.9681238230107342	-6.830011008016766	0.998195689846757	-16.896027033643797	0.9999935236959978
-13.68084371920625	1.0029516934644749	0.9781316318449038	-6.798010956816375	0.9982806142455308	-16.86402698244341	0.9999931932263504
-13.616689523461625	0.9908928445220988	1.0118421458126334	-6.766010905615985	0.9983614339191526	-16.832026931243018	0.9999928460808543
-13.552535327716999	1.029825699678913	0.9907730745828025	-6.734010854417458	0.9984383386372608	-16.80002688004449	0.9999924814180612
-13.488381131972375	0.9908928445220988	0.9770781782834124	-6.702010803217068	0.9985115092677791	-16.768026828844103	0.9999920983540674
-13.424226936227749	1.00536346325295	1.0013076101977179	-6.670010752016679	0.9985811181584962	-16.73602677764371	0.9999916959603726
-13.360072740483124	1.0198340819838014	1.0139490529356165	-6.638010700816289	0.9986473295034547	-16.70402672644332	0.9999912732616286
-13.2959185447385	1.0036407705468964	1.0334379438232104	-6.606010649615899	0.9987102996944891	-16.672026675242932	0.9999908292332785
-13.231764348993874	1.0105315413711113	0.9828721728716159	-6.574010598415509	0.9987701776583153	-16.64002662404254	0.9999903627990734
-13.16761015324925	1.0125987726183758	0.9960403423902603	-6.542010547216982	0.9988271051795373	-16.608026572844015	0.9999898728284635
-13.103455957504623	1.009497925747479	1.003414517320701	-6.510010496016592	0.9988812172099795	-16.576026521643623	0.9999893581338624
-13.039301761759999	0.9881365361924129	0.9923532549250398	-6.478010444816202	0.9989326421647371	-16.544026470443235	0.9999888174677655
-12.975147566015375	0.9953718455578385	1.0092085119089045	-6.446010393615812	0.998981502205345	-16.512026419242844	0.9999882495197322
-12.910993370270749	1.0253466986431732	0.973391090818192	-6.4140103424154224	0.999027913510464	-16.480026368042452	0.99998765291321
-12.846839174526124	1.0125987726183758	0.9870859871175821	-6.382010291215033	0.9990719865344833	-16.448026316842064	0.9999870262021985
-12.7826849787815	0.9950273070166279	1.0302775831387356	-6.350010240014642	0.9991138262544286	-16.416026265643538	0.9999863678677484
-12.718530783036874	1.0360273934207065	0.9844523532138532	-6.318010188816116	0.9991535324055649	-16.384026214443146	0.9999856763142834
-12.65437658729225	0.9833129966154627	1.0492397472455834	-6.286010137615725	0.999191199706066	-16.35202616324276	0.9999849498657326
-12.590222391547625	1.0460190111158179	1.0402853919729051	-6.254010086415335	0.9992269180711312	-16.32002611204237	0.999984186761475
-12.526068195803	1.0188004663601693	1.0281706760157527	-6.222010035214946	0.9992607728169027	-16.28802606084198	0.9999833851520722
-12.461914000058375	0.976077687250037	1.0423922990958885	-6.190009984014556	0.9992928448545406	-16.256026009641587	0.9999825430947913
-12.397759804313749	0.9681533008021899	0.994460162048023	-6.158009932814166	0.9993232108747911	-16.224025958443058	0.9999816585489015
-12.333605608569124	1.006741617417793	0.9644367355455138	-6.126009881615639	0.9993519435233886	-16.19202590724267	0.9999807293707301
-12.2694514128245	1.0291366225964915	0.9970937959517517	-6.094009830415249	0.999379111567597	-16.16002585604228	0.9999797533084753
-12.205297217079874	1.0012290007584213	0.9870859871175821	-6.062009779214859	0.9994047800542109	-16.12802580484189	0.9999787279967525
-12.14114302133525	0.9846911507803056	1.0171094136200913	-6.03000972801447	0.9994290104593039	-16.096025753641502	0.9999776509508665
-12.076988825590625	1.0039853090881072	1.0065748780051755	-5.998009676814079	0.9994518608300133	-16.06402570244111	0.9999765195608017
-12.012834629846	0.9857247664039378	1.022376681427549	-5.966009625613689	0.9994733859186273	-16.032025651242584	0.9999753310848976
-11.948680434101375	1.0043298476293179	1.025010315331278	-5.934009574415162	0.9994936373092432	-16.000025600042193	0.9999740826432192
-11.884526238356749	0.9912373830633096	1.0113154190318876	-5.9020095232147725	0.9995126635372309	-15.968025548841807	0.999972771210584
-11.820372042612124	0.9850356893215163	0.9702307301337173	-5.870009472014383	0.9995305102017531	-15.936025497641413	0.9999713936092407
-11.7562178468675	1.0012290007584213	1.0171094136200913	-5.838009420813993	0.99954722007155	-15.904025446441025	0.9999699465011814
-11.692063651122876	1.0291366225964915	1.050819927587821	-5.806009369613603	0.9995628331842109	-15.872025395240637	0.9999684263800653
-11.62790945537825	1.0050189247117394	1.015002506497108	-5.774009318413213	0.9995773869391266	-15.840025344042107	0.9999668295627352
-11.563755259633625	0.9671196851785576	1.0144757797163624	-5.742009267214686	0.9995909161843076	-15.80802529284172	0.9999651521803091
-11.499601063889	0.9495482195768097	1.0097352386896503	-5.710009216014296	0.9996034532972515	-15.776025241641326	0.9999633901688205
-11.435446868144375	1.0043298476293179	0.9960403423902603	-5.678009164813906	0.9996150282600134	-15.744025190440938	0.999961539259393
-11.37129267239975	0.9554053747773923	1.0186895939623286	-5.646009113613516	0.9996256687286376	-15.712025139240549	0.9999595949679165
-11.307138476655124	0.9678087622609791	0.9818187193101244	-5.6140090624131265	0.9996354000970888	-15.680025088040157	0.9999575525842044
-11.2429842809105	0.9781449184973015	0.9707574569144631	-5.582009011212737	0.9996442455558113	-15.64802503684163	0.9999554071606075
-11.178830085165874	0.9609179914367643	1.0044679708821926	-5.5500089600142095	0.9996522261450324	-15.616024985641243	0.9999531535000582
-11.11467588942125	0.9643633768488716	0.9460012982194116	-5.51800890881382	0.9996593608029186	-15.584024934440851	0.9999507861435064
-11.050521693676625	0.958506221648289	0.9633832819840221	-5.486008857613429	0.9996656664086752	-15.552024883240462	0.9999482993567315
-10.986367497932001	0.9560944518598137	0.9349400358237504	-5.45400880641304	0.999671157820678	-15.520024832040074	0.9999456871164886
-10.922213302187375	0.9230187519035823	0.9770781782834123	-5.42200875521265	0.9996758479097029	-15.488024780839682	0.9999429430959603
-10.858059106442749	0.9361112164695906	0.9844523532138532	-5.39000870401226	0.9996797475873165	-15.456024729641156	0.9999400606494766
-10.793904910698124	0.9433465258350163	0.9412607571926996	-5.358008652813733	0.99968286582948	-15.424024678440764	0.99993703279647
-10.7297507149535	0.9433465258350163	0.94494784465792	-5.326008601613343	0.999685209695399	-15.392024627240374	0.9999338522046233
-10.665596519208876	0.9560944518598137	0.9512685660268694	-5.294008550412953	0.9996867843416514	-15.360024576039986	0.9999305111721772
-10.60144232346425	0.9264641373156899	0.9539021999305983	-5.2620084992125635	0.9996875930316024	-15.328024524839593	0.9999270016093429
-10.537288127719625	0.9336994466811155	0.9539021999305983	-5.230008448012174	0.9996876371401157	-15.296024473639205	0.9999233150187914
-10.473133931975	0.9085481331727312	0.933359855481513	-5.198008396811783	0.9996869161535528	-15.264024422440679	0.9999194424751574
-10.408979736230375	0.9278422914805328	0.9317796751392757	-5.166008345613257	0.9996854276650362	-15.232024371240287	0.9999153746035253
-10.34482554048575	0.9347330623047477	0.9407340304119538	-5.134008294412866	0.9996831673649483	-15.2000243200399	0.9999111015568306
-10.280671344741126	0.9626406841428179	0.9417874839734455	-5.1020082432124765	0.9996801290266225	-15.168024268839508	0.9999066129921358
-10.2165171489965	0.9826239195330412	0.9870859871175821	-5.070008192012086	0.9996763044871687	-15.13602421763912	0.9999018980457143
-10.152362953251874	0.9877919976512022	0.9802385389678869	-5.038008140811697	0.9996716836233629	-15.10402416643873	0.999896945306896
-10.08820875750725	0.9629852226840286	0.9723376372567004	-5.006008089611307	0.9996662543225263	-15.072024115240202	0.9998917427906
-10.024054561762625	0.9660860695549254	0.9876127138983279	-4.97400803841278	0.9996600024482859	-15.040024064039812	0.9998862779084982
-9.959900366018001	0.9798676112033551	0.9844523532138532	-4.94200798721239	0.9996529118011253	-15.008024012839423	0.9998805374387376
-9.895746170273375	1.0115651569947435	0.9633832819840221	-4.910007936012	0.999644964073582	-14.976023961639033	0.9998745074941556
-9.83159197452875	0.9399011404229087	0.9275658608933095	-4.87800788481161	0.9996361387999775	-14.944023910438641	0.9998681734889101
-9.767437778784124	0.9478255268707558	0.9749712711604293	-4.84600783361122	0.9996264133005052	-14.912023859238252	0.9998615201034418
-9.7032835830395	0.9402456789641196	0.9765514515026665	-4.8140077824108305	0.9996157626195271	-14.880023808039725	0.9998545312477012
-9.639129387294876	0.9430019872938056	0.947581478561649	-4.782007731212303	0.9996041594578848	-14.848023756839336	0.9998471900225402
-9.574975191550251	0.9371448320932229	0.9460012982194116	-4.7500076800119135	0.9995915740990269	-14.816023705638946	0.9998394786791837
-9.510820995805625	0.9447246799998592	0.954428926711344	-4.718007628811523	0.9995779743287414	-14.784023654438556	0.9998313785766958
-9.446666800061	0.9474809883295451	0.9533754731498525	-4.686007577611133	0.999563325348246	-14.752023603238166	0.9998228701373243
-9.382512604316375	0.9392120633404872	0.9744445443796835	-4.654007526410744	0.9995475896803994	-14.720023552037777	0.9998139327996437
-9.31835840857175	0.9505818352004419	0.9812919925293786	-4.622007475210354	0.999530727068737	-14.688023500839249	0.9998045449693654
-9.254204212827126	0.9471364497883344	0.9860325335560907	-4.590007424011827	0.9995126943690639	-14.656023449638859	0.9997946839677221
-9.1900500170825	0.9295649841865865	0.973391090818192	-4.558007372811437	0.9994934454332681	-14.624023398438469	0.999784325977299
-9.125895821337876	0.9602289143543428	0.9317796751392757	-4.526007321611047	0.9994729309850257	-14.59202334723808	0.9997734459851908
-9.06174162559325	0.9509263737416527	0.9665436426684968	-4.494007270410656	0.999451098487042	-14.56002329603769	0.9997620177233527
-8.997587429848625	0.946447372705913	0.9623298284225307	-4.4620072192102676	0.9994278919994309	-14.5280232448373	0.9997500136060208
-8.933433234104001	0.9836575351566734	0.9818187193101244	-4.430007168009878	0.9994032520288382	-14.496023193638772	0.9997374046640467
-8.869279038359375	0.9619516070603964	0.9591694677380559	-4.39800711681135	0.9993771153678527	-14.464023142438382	0.9997241604760132
-8.80512484261475	0.9908928445220988	0.9797118121871412	-4.366007065610961	0.9993494149242574	-14.432023091237994	0.9997102490959708
-8.740970646870124	0.9536826820713385	0.9697040033529715	-4.33400701441057	0.9993200795396135	-14.400023040037603	0.9996956369776333
-8.6768164511255	0.9643633768488715	0.9681238230107342	-4.3020069632101805	0.9992890337966551	-14.368022988837213	0.9996802888948735
-8.612662255380876	1.0074306945002145	1.012368872593379	-4.270006912009791	0.9992561978149346	-14.336022937636823	0.9996641678583361
-8.548508059636251	0.9554053747773923	0.9960403423902603	-4.238006860809401	0.9992214870341275	-14.304022886438297	0.9996472350279902
-8.484353863891625	0.9609179914367643	0.9565358338343272	-4.206006809610873	0.999184811984362	-14.272022835237905	0.9996294496214347
-8.420199668147001	0.9970945382638923	1.0134223261548707	-4.174006758410484	0.9991460780429146	-14.240022784037516	0.9996107688177546
-8.356045472402375	0.9998508465935784	0.9560091070535814	-4.1420067072100935	0.9991051851765528	-14.208022732837128	0.9995911476567235
-8.29189127665775	0.985380227862727	1.0118421458126334	-4.110006656009704	0.9990620276687816	-14.176022681636736	0.999570538933146
-8.227737080913126	0.9888256132748344	1.0013076101977179	-4.078006604809315	0.9990164938312045	-14.144022630436346	0.9995488930861054
-8.1635828851685	1.0277584684316485	0.9760247247219207	-4.046006553608924	0.9989684656981435	-14.112022579237818	0.9995261580828986
-8.099428689423876	0.9819348424506195	1.0086817851281589	-4.014006502410397	0.9989178187036468	-14.08002252803743	0.9995022792974098
-8.03527449367925	1.0098424642886896	1.0413388455343968	-3.9820064512100073	0.9988644213399247	-14.04802247683704	0.9994771993826783
-7.971120297934625	0.9998508465935784	1.003414517320701	-3.9500064000096176	0.9988081347962315	-14.016022425636649	0.9994508581374023
-7.906966102190001	1.01914500490138	0.9765514515026665	-3.918006348809227	0.9987488125771357	-13.98402237443626	0.999423192366111
-7.842811906445376	1.0043298476293179	1.0334379438232102	-3.886006297608837	0.9986863000990608	-13.95202232323587	0.9993941357327265
-7.778657710700751	1.0177668507365367	0.9855058067753446	-3.8540062464084484	0.9986204342639278	-13.920022272037343	0.9993636186072375
-7.714503514956126	0.997783615346314	0.9697040033529715	-3.8220061952099202	0.9985510430086494	-13.888022220836952	0.9993315679051749
-7.650349319211501	1.0408509329976567	1.0260637688927694	-3.7900061440095314	0.998477944829167	-13.856022169636564	0.9992979069196052
-7.586195123466876	1.0026071549232642	1.0560871953952786	-3.7580060928091408	0.9984009482776428	-13.824022118436174	0.9992625551453094
-7.522040927722251	1.0246576215607517	0.9618031016417848	-3.726006041608751	0.9983198514313405	-13.792022067235783	0.9992254280948353
-7.457886731977625	0.9874474591099914	0.9712841836952089	-3.6940059904083604	0.9982344413316504	-13.760022016035393	0.9991864371060892
-7.393732536233001	1.0212122361486444	0.970757456914463	-3.662005939207971	0.998144493391632	-13.728021964836866	0.9991454891411281
-7.329578340488376	1.029825699678913	1.008155058347413	-3.630005888009444	0.998049770770344	-13.696021913636477	0.9991024865758049
-7.265424144743751	0.992270998686942	0.9855058067753446	-3.598005836809054	0.9979500237121586	-13.664021862436087	0.9990573269799136
-7.201269948999126	1.0677249392120949	1.0102619654703962	-3.566005785608664	0.9978449888491407	-13.632021811235697	0.999009902887468
-7.137115753254501	0.9998508465935784	1.04344575265738	-3.5340057344082743	0.9977343884644774	-13.600021760035307	0.9989601015567583
-7.072961557509876	1.0387837017503923	1.0044679708821926	-3.502005683207885	0.9976179297148301	-13.568021708834916	0.998907804719802
-7.008807361765251	1.0449853954921855	1.0313310367002273	-3.4700056320074943	0.9974953038093837	-13.53602165763639	0.9988528883208231
-6.944653166020625	1.0146660038656403	0.9702307301337173	-3.438005580808968	0.9973661851432215	-13.504021606436	0.9987952222433841
-6.880498970276001	0.9946827684754171	1.0134223261548707	-3.4060055296085774	0.9972302303825623	-13.47202155523561	0.9987346700257833
-6.816344774531376	1.0305147767613345	1.017636140400837	-3.374005478408188	0.9970870774992417	-13.44002150403522	0.9986710885643632
-6.752190578786751	0.9833129966154627	1.0387052116306679	-3.342005427207798	0.9969363447517012	-13.408021452834829	0.9986043278043392
-6.688036383042126	1.0145511576852366	1.0113154190318876	-3.310005376007408	0.9967776296096016	-13.376021401634441	0.9985342304177972
-6.623882187297501	1.0232794673959087	1.0107886922511418	-3.278005324807018	0.9966105076190351	-13.344021350434051	0.9984606314685086
-6.559727991552876	1.0260357757255947	1.045552659780363	-3.2460052736084912	0.9964345312051607	-13.312021299235523	0.9983833580632158
-6.495573795808252	1.0318929309261773	1.015529233277854	-3.214005222408101	0.9962492284089228	-13.280021248035133	0.9983022289890698
-6.431419600063626	1.0112206184535328	1.0387052116306679	-3.1820051712077113	0.9960541015543604	-13.248021196834744	0.998217054336923
-6.367265404319001	0.9970945382638923	1.0023610637592093	-3.150005120007321	0.995848625842851	-13.216021145634354	0.998127635110202
-6.303111208574376	1.0339601621734418	1.0049946976629383	-3.118005068806932	0.9956322478704376	-13.184021094433962	0.9980337628191213
-6.238957012829751	1.0036407705468964	1.0487130204648376	-3.0860050176065417	0.995404384064239	-13.152021043233574	0.997935219060039
-6.174802817085126	1.0032962320056857	1.0339646706039562	-3.0540049664080144	0.9951644190337472	-13.120020992035046	0.9978317750798041
-6.110648621340501	1.0504980121515577	0.9781316318449038	-3.0220049152076247	0.9949117038326231	-13.088020940834657	0.9977231913249989
-6.046494425595876	1.0277584684316483	1.0487130204648376	-2.990004864007235	0.9946455541264277	-13.056020889634269	0.997609216976049
-5.982340229851252	1.0274139298904377	1.0197430475238203	-2.958004812806845	0.9943652482615218	-13.024020838433877	0.9974895894662407
-5.918186034106626	0.9943382299342062	0.9981472495132432	-2.926004761606455	0.9940700252301763	-12.992020787233487	0.997364033985791
-5.854031838362001	0.9802121497445658	0.9828721728716159	-2.894004710406065	0.9937590825267388	-12.960020736033098	0.9972322629711977
-5.789877642617376	1.0101870028299005	1.0229034082082948	-2.8620046592075377	0.9934315738895088	-12.928020684834571	0.9970939755802327
-5.725723446872751	1.0315483923849669	1.0213232278660576	-2.830004608007148	0.9930866069227674	-12.89602063363418	0.996948857153063
-5.661569251128126	1.0250021601019625	1.0302775831387356	-2.798004556806758	0.9927232405932369	-12.86402058243379	0.9967965786601438
-5.597415055383501	0.9964054611814708	0.9976205227324976	-2.7660045056063685	0.9923404825950326	-12.8320205312334	0.9966367961377064
-5.533260859638876	0.985380227862727	1.0487130204648376	-2.7340044544059787	0.9919372865770101	-12.80002048003301	0.9964691501118589
-5.469106663894252	1.0046743861705287	1.0207965010853117	-2.7020044032055885	0.991512549226225	-12.768020428832621	0.9962932650125363
-5.404952468149626	0.97745584141488	1.0044679708821926	-2.6700043520070613	0.9910651072010744	-12.736020377634093	0.9961087485788193
-5.340798272405001	1.001573539299632	0.98234544609087	-2.6380043008066716	0.9905937339075345	-12.704020326433705	0.9959151912573934
-5.276644076660377	0.9812457653681982	0.9776049050641581	-2.6060042496062814	0.9900971361117978	-12.672020275233315	0.99571216559629
-5.212489880915752	1.0146660038656403	1.0186895939623286	-2.5740041984058917	0.9895739503824933	-12.640020224032924	0.9954992256363778
-5.148335685171126	0.9795230726621443	1.0276439492350067	-2.542004147205502	0.9890227393556258	-12.608020172832534	0.9952759063035248
-5.084181489426501	1.0019180778408427	0.98234544609087	-2.510004096005112	0.9884419878153112	-12.576020121632144	0.9950417228047955
-5.020027293681876	1.0008844622172106	1.022376681427549	-2.478004044806585	0.98783009858339	-12.544020070433618	0.9947961700325886
-4.955873097937252	1.021556774689855	1.0023610637592093	-2.4460039936061952	0.9871853882110718	-12.512020019233226	0.9945387219811948
-4.891718902192626	1.0022626163820536	1.02975085635799	-2.414003942405805	0.9865060824658458	-12.480019968032838	0.9942688311809389
-4.827564706448001	1.010876079912322	1.0144757797163624	-2.3820038912054153	0.9857903116070695	-12.448019916832449	0.9939859281557842
-4.763410510703377	0.970565070590665	0.9912998013635483	-2.350003840005025	0.9850361054439166	-12.416019865632057	0.9936894209111284
-4.699256314958752	1.0308593153025452	1.0402853919729051	-2.3180037888046354	0.9842413881696764	-12.384019814431667	0.9933786944594449
-4.635102119214126	1.0153550809480616	1.0276439492350067	-2.2860037376042457	0.9834039729668509	-12.352019763233141	0.9930531103924507
-4.570947923469502	1.0374055475855493	0.9976205227324976	-2.2540036864057185	0.9825215563780539	-12.320019712032751	0.9927120065096576
-4.506793727724877	0.9898592288984666	1.012895599374125	-2.2220036352053287	0.9815917124384008	-12.288019660832362	0.9923546965144444
-4.442639531980252	1.0039853090881072	1.008155058347413	-2.190003584004939	0.9806118865659255	-12.25601960963197	0.991980469790253
-4.378485336235626	1.006741617417793	0.9818187193101244	-2.158003532804549	0.9795793892075846	-12.224019558431582	0.9915885912710964
-4.314331140491001	1.021556774689855	1.01974304752382	-2.126003481604159	0.9784913892396321	-12.19201950723119	0.9911783014223914
-4.250176944746377	1.024313083019541	1.0186895939623286	-2.094003430403769	0.9773449071225906	-12.160019456032664	0.9907488163501246
-4.186022749001752	1.0060525403353715	1.0218499546468032	-2.062003379205242	0.9761368078127707	-12.128019404832274	0.9902993280585773
-4.121868553257126	0.991926460145731	1.0218499546468032	-2.030003328004852	0.9748637934342765	-12.096019353631885	0.9898290048793524
-4.057714357512502	0.997439076805103	1.0413388455343968	-1.998003276804462	0.9735223957177849	-12.064019302431495	0.9893369920971864
-3.993560161767877	1.0012290007584213	1.025010315331278	-1.9660032256040723	0.9721089682150948	-12.032019251231103	0.9888224128011195
-3.9294059660232517	0.9957163840990493	1.0076283315666672	-1.9340031744036825	0.9706196783015857	-12.000019200030716	0.9882843689930312
-3.8652517702786273	1.0281030069728592	0.9912998013635483	-1.9020031232032923	0.9690504989823417	-11.968019148832187	0.9877219429893453
-3.801097574534003	0.9795230726621443	1.0013076101977179	-1.8700030720047656	0.9673972005218751	-11.936019097631798	0.9871341991559573
-3.736943378789377	0.985380227862727	1.022376681427549	-1.8380030208043754	0.9656553419221295	-11.904019046431408	0.9865201860211361
-3.6727891830447508	1.0270693913492268	1.02975085635799	-1.8060029696039857	0.9638202622789402	-11.872018995231018	0.9858789388163955
-3.6086349873001264	1.0225903903134872	1.031857763480973	-1.7740029184035955	0.9618870720533311	-11.840018944030628	0.9852094825011309
-3.544480791555502	0.9977836153463138	0.9928799817057855	-1.7420028672032057	0.95985064430115	-11.808018892830237	0.9845108353332916
-3.4803265958108778	0.9822793809918304	1.0071016047859214	-1.710002816002816	0.957705605912626	-11.776018841631712	0.9837820130555105
-3.4161724000662517	1.0136323882420082	1.036598304507685	-1.6780027648042883	0.9554463289225891	-11.744018790431321	0.983022033774087
-3.3520182043216256	1.0050189247117394	0.9897196210213108	-1.646002713603899	0.9530669219625267	-11.712018739230931	0.9822299236170615
-3.2878640085770012	0.957128067483446	1.0329112170424646	-1.614002662403509	0.950561221937391	-11.680018688030541	0.9814047232674086
-3.223709812832377	1.0039853090881072	1.0265904956735152	-1.5820026112031191	0.9479227860234253	-11.648018636830152	0.9805454954782827
-3.1595556170877526	1.0129433111595865	1.015529233277854	-1.5500025600027292	0.9451448840983132	-11.616018585629762	0.9796513336893076
-3.0954014213431282	1.020178620525012	0.984979079994599	-1.5180025088023394	0.9422204917319349	-11.584018534431234	0.9787213718763205
-3.031247225598502	0.990548305980888	1.0413388455343968	-1.4860024576038122	0.9391422838851591	-11.552018483230846	0.9777547957818193
-2.967093029853876	0.9888256132748344	0.9828721728716159	-1.4540024064034225	0.9359026294856634	-11.520018432030454	0.976750855689859
-2.9029388341092517	1.042918164244921	1.010788692251142	-1.4220023552030325	0.9324935870740223	-11.488018380830065	0.9757088809274047
-2.8387846383646274	1.0160441580304833	1.0071016047859216	-1.3900023040026426	0.9289069017405915	-11.456018329629675	0.9746282962944373
-2.774630442620003	0.9643633768488715	1.0692553649139231	-1.3580022528022528	0.925134003604352	-11.424018278429285	0.9735086406475327
-2.710476246875377	0.9850356893215163	1.0418655723151424	-1.3260022016018629	0.9211660081192977	-11.392018227230759	0.972349587886594
-2.646322051130751	0.9988172309699461	0.9992007030747349	-1.2940021504033359	0.9169937185325452	-11.360018176030367	0.9711509706219662
-2.5821678553861265	1.0022626163820536	1.0123688725933793	-1.262002099202946	0.9126076308616413	-11.32801812482998	0.969912806829808
-2.518013659641502	0.9833129966154627	1.0408121187536512	-1.230002048002556	0.9079979418070374	-11.29601807362959	0.968635329837462
-2.453859463896878	0.9798676112033551	1.017636140400837	-1.1980019968021662	0.9031545600700391	-11.264018022429198	0.9673190220181705
-2.3897052681522535	0.985380227862727	1.05714064895677	-1.1660019456017763	0.8980671216073614	-11.232017971228808	0.9659646526160891
-2.3255510724076274	1.0060525403353715	0.9675970962299884	-1.1340018944013863	0.8927250094214593	-11.200017920030282	0.9645733201687123
-2.2613968766630013	0.996405461181471	0.984979079994599	-1.102001843202859	0.8871173785619284	-11.168017868829892	0.9631465000449002
-2.197242680918377	0.9750440716264048	0.9718109104759546	-1.0700017920024691	0.8812331870983188	-11.1360178176295	0.9616860976733366
-2.1330884851737526	1.0119096955359543	0.9981472495132432	-1.0380017408020796	0.8750612339197767	-11.104017766429111	0.9601945080989492
-2.0689342894291283	0.9602289143543428	0.9960403423902603	-1.0060016896016897	0.8685902043231146	-11.072017715228723	0.9586746825742942
-2.004780093684502	1.0101870028299005	1.0155292332778538	-0.9740016384012997	0.8618087244694405	-11.040017664028332	0.9571302029698704
-1.940625897939876	0.9722877632967188	0.9928799817057855	-0.94200158720091	0.8547054259218363	-11.008017612829805	0.9555653648725191
-1.8764717021952517	0.9891701518160452	0.9992007030747349	-0.9100015360023825	0.8472690216241918	-10.976017561629416	0.9539852703354826
-1.8123175064506274	0.9647079153900823	0.9870859871175821	-0.8780014848019928	0.8394883948459803	-10.944017510429026	0.952395931348192
-1.748163310706003	0.9578171445658675	0.984979079994599	-0.8460014336016028	0.831352702801394	-10.912017459228636	0.9508043852096169
-1.684009114961377	1.0001953851347891	1.0092085119089045	-0.8140013824012129	0.8228514968559408	-10.880017408028245	0.9492188231171825
-1.6198549192167508	0.9409347560465411	0.9818187193101244	-0.7820013312008234	0.8139748614617268	-10.848017356827857	0.9476487334251747
-1.5557007234721265	0.955749913318603	0.9528487463691067	-0.7500012800004334	0.8047135742168038	-10.816017305629329	0.9461050611837203
-1.4915465277275022	0.9788339955797228	1.0092085119089045	-0.718001228801906	0.7950592897270398	-10.784017254428939	0.9446003857434185
-1.4273923319828778	0.9619516070603964	0.9539021999305983	-0.6860011776015162	0.7850047502641972	-10.752017203228549	0.9431491184033435
-1.3632381362382535	0.9502372966592312	0.938100396508225	-0.6540011264011263	0.7745440265648579	-10.72001715202816	0.9417677222934198
-1.2990839404936274	0.918195212326632	0.9707574569144631	-0.6220010752007366	0.7636727925054547	-10.68801710082777	0.9404749569183181
-1.2349297447490013	0.9312876768926401	0.9460012982194117	-0.5900010240003466	0.752388637823391	-10.656017049627378	0.9392921500513978
-1.170775549004377	0.9164725196205783	0.9201916859628687	-0.5580009727999569	0.7406914235378866	-10.624016998428853	0.9382434999566499
-1.1066213532597526	0.9178506737854213	0.9602229212995476	-0.5260009216014296	0.7285836852622931	-10.592016947228462	0.9373564112369004
-1.0424671575151283	0.8985565154776197	0.9644367355455138	-0.49400087040103974	0.7160710901990324	-10.560016896028072	0.936661867960939
-0.9783129617705022	0.8589345832383841	0.94494784465792	-0.4620008192006498	0.7031629542851171	-10.52801684482768	0.936194848111864
-0.9141587660258761	0.860312737403227	0.9028097021982582	-0.43000076800026	0.6898728267998496	-10.496016793627293	0.9359947838040394
-0.8500045702812518	0.8234471134936775	0.9296727680162925	-0.39800071679987015	0.6762191513660216	-10.464016742426903	0.9361060719461887
-0.7858503745366274	0.836195039518475	0.9286193144548011	-0.3660006655994803	0.6622260183260472	-10.432016691228375	0.9365786387573942
-0.7216961787920031	0.8351614238948427	0.8854277184336476	-0.3340006144009531	0.6479240520700673	-10.400016640027987	0.9374685512745649
-0.6575419830473788	0.7707327166884337	0.8575111990541214	-0.30200056320056323	0.6333516002433598	-10.368016588827595	0.9388386153533755
-0.5933877873027527	0.7759007948065948	0.8806871774069356	-0.2700005120001734	0.6185568329474318	-10.336016537627206	0.9407583987565469
-0.5292335915581265	0.7063040094820247	0.9122907842516821	-0.23800046079978343	0.6036026123472746	-10.304016486426816	0.9432923430351994
-0.4650793958135022	0.7059594709408139	0.9107106039094447	-0.20600040959939359	0.5885786471029515	-10.272016435226426	0.9464919906143245
-0.4009252000688779	0.6801190803500081	0.8801604506261897	-0.1740003583990038	0.5736289981375117	-10.2400163840279	0.950357739873276
-0.33677100432425355	0.6653039230779461	0.8801604506261897	-0.14200030720047657	0.559003424478842	-10.208016332827508	0.9547782653263236
-0.27261680857962745	0.5988079846242726	0.9028097021982582	-0.11000025600008666	0.5451299743485402	-10.17601628162712	0.9594579593781496
-0.20846261283500134	0.5915726752588469	0.8648853739845623	-0.07800020479969681	0.5326781034490161	-10.144016230426729	0.963877723715917
-0.144308417090377	0.5598751294674585	0.947581478561649	-0.04600015359930691	0.522549706058953	-10.11201617922634	0.9673527175548932
-0.08015422134575267	0.5343792774178635	0.9354667626044962	-0.014000102398917122	0.5157376580793903	-10.08001612802595	0.9692155667831658
-0.016000025601128343	0.5219758899342768	0.9528487463691067	0.01799994880147278	0.5130591310208531	-10.048016076827423	0.9690631793776031
0.04815417014349599	0.5299002763821238	0.9433676643156828	0.05	0.5148754676265818	-10.016016025627033	0.9669293142753307
0.1123083658881221	0.5395473555360246	0.9180847788398856	0.0	0.5148754676265818	-9.984015974426642	0.9632697715323154
0.1764625616327482	0.5746902867395205	0.9133442378131735	0.032000051198527224	0.5130591310208531	-9.952015923226252	0.9587701609931483
0.24061675737737254	0.5853709815170536	0.891221713021851	0.06400010239891712	0.5157376580793903	-9.920015872025864	0.9541004181027625
0.30477095312199687	0.59295082942369	0.8654121007653081	0.09600015359930691	0.522549706058953	-9.888015820825473	0.9497480274605904
0.3689251488666212	0.6429089178992478	0.846976663439206	0.12800020479969682	0.5326781034490161	-9.856015769626945	0.9459776515975485
0.4330793446112473	0.668060231407632	0.8527706580274094	0.16000025600008666	0.5451299743485402	-9.824015718426557	0.9428793653943195
0.4972335403558734	0.6783963876439543	0.853824111588901	0.19200030720047656	0.559003424478842	-9.792015667226167	0.9404417590251963
0.5613877361004977	0.7145729344710825	0.8690991882305286	0.22400035839900378	0.5736289981375117	-9.760015616025775	0.9386091410457714
0.6255419318451221	0.7521276354630534	0.8380223081665277	0.2560004095993936	0.5885786471029515	-9.728015564825386	0.9373134385939685
0.6896961275897464	0.7852033354192849	0.8669922811075454	0.2880004607997834	0.6036026123472746	-9.696015513624998	0.9364877808068525
0.7538503233343707	0.7934722604083427	0.8685724614497828	0.3200005120001734	0.6185568329474318	-9.66401546242647	0.9360708299334545
0.8180045190789969	0.837573193683318	0.9054433361019869	0.3520005632005632	0.6333516002433598	-9.63201541122608	0.9360075388888952
0.882158714823623	0.8479093499196403	0.9428409375349369	0.38400061440095307	0.6479240520700673	-9.60001536002569	0.9362488353327427
0.9463129105682473	0.8296488072354709	0.8917484398025969	0.4160006655994803	0.6622260183260472	-9.5680153088253	0.9367510779676869
1.0104671063128716	0.8627245071917022	0.9575892873958186	0.44800071679987014	0.6762191513660216	-9.536015257624909	0.9374755110312187
1.074621302057496	0.8758169717577106	0.940207303631208	0.48000076800026	0.6898728267998496	-9.50401520642452	0.9383877629061917
1.138775497802122	0.8806405113346609	0.9201916859628687	0.5120008192006498	0.7031629542851171	-9.472015155225993	0.939457393043729
1.2029296935467482	0.892699360277037	0.94494784465792	0.5440008704010397	0.7160710901990324	-9.440015104025603	0.9406574837959705
1.2670838892913725	0.9178506737854213	0.9354667626044962	0.5760009216014297	0.7285836852622931	-9.408015052825213	0.9419642729376164
1.3312380850359968	0.9226742133623717	0.9407340304119538	0.6080009727999569	0.7406914235378866	-9.376015001624822	0.9433568229114206
1.3953922807806212	0.9171615967029998	0.947581478561649	0.6400010240003466	0.752388637823391	-9.344014950424434	0.9448167232003789
1.4595464765252473	0.9595398372719212	1.0007808834169722	0.6720010752007366	0.7636727925054547	-9.312014899224044	0.9463278225769745
1.5237006722698734	0.9147498269145246	0.9786583586256496	0.7040011264011263	0.7745440265648579	-9.280014848023653	0.9478759882953558
1.5878548680144977	0.9767667643324585	0.977604905064158	0.7360011776015163	0.7850047502641972	-9.248014796825128	0.9494488895774903
1.652009063759122	0.9753886101676156	0.9965670691710059	0.768001228801906	0.7950592897270398	-9.216014745624737	0.9510358030019016
1.7161632595037464	0.9616070685191856	1.017636140400837	0.8000012800004335	0.8047135742168038	-9.184014694424347	0.9526274376362718
1.7803174552483707	0.985380227862727	0.9697040033529715	0.8320013312008234	0.8139748614617268	-9.152014643223955	0.9542157779653557
1.8444716509929968	0.9498927581180205	1.0265904956735152	0.8640013824012129	0.8228514968559408	-9.120014592023567	0.955793942855483
1.908625846737623	0.9722877632967187	0.9644367355455137	0.8960014336016029	0.831352702801394	-9.088014540823178	0.9573560589683444
1.9727800424822473	0.9633297612252394	0.9876127138983279	0.9280014848019928	0.8394883948459803	-9.05601448962465	0.958897147191637
2.0369342382268716	0.9729768403791401	0.9907730745828025	0.9600015360023826	0.8472690216241918	-9.024014438424262	0.9604130207939622
2.101088433971496	0.9908928445220988	1.0039412441014468	0.99200158720091	0.8547054259218363	-8.99201438722387	0.9619001941376718
2.165242629716122	1.0115651569947433	0.9992007030747349	1.0240016384012998	0.8618087244694405	-8.96001433602348	0.9633558008974179
2.229396825460748	0.9678087622609791	1.0413388455343968	1.0560016896016897	0.8685902043231146	-8.92801428482309	0.9647775208351225
2.2935510212053725	0.9836575351566734	1.005521424443684	1.0880017408020797	0.8750612339197767	-8.8960142336227	0.9661635142751188
2.357705216949997	0.9760776872500369	1.0323844902617187	1.1200017920024692	0.8812331870983188	-8.864014182424173	0.967512363507148
2.421859412694621	0.9833129966154627	0.9728643640374462	1.1520018432028591	0.8871173785619284	-8.832014131223783	0.968823020420728
2.4860136084392455	0.9926155372281527	1.0076283315666672	1.1840018944013864	0.8927250094214593	-8.800014080023393	0.9700947597428528
2.5501678041838716	0.9898592288984666	1.050293200807075	1.2160019456017763	0.8980671216073614	-8.768014028823004	0.9713271373127816
2.6143219999284977	0.9857247664039378	1.0629346435449736	1.2480019968021663	0.9031545600700391	-8.736013977622614	0.9725199528834446
2.678476195673122	1.0277584684316483	0.9654901891070052	1.280002048002556	0.9079979418070374	-8.704013926422224	0.9736732169893663
2.7426303914177463	0.9791785341209336	1.0255370421120238	1.312002099202946	0.9126076308616413	-8.672013875223698	0.9747871214664291
2.8067845871623707	0.9746995330851939	1.02975085635799	1.344002150403336	0.9169937185325452	-8.640013824023308	0.9758620132498443
2.8709387829069968	0.9691869164258221	1.0423922990958885	1.376002201601863	0.9211660081192977	-8.608013772822916	0.9768983711136997
2.935092978651623	1.021556774689855	0.9786583586256496	1.4080022528022529	0.925134003604352	-8.576013721622527	0.9778967850488702
2.999247174396247	0.9664306080961361	1.0071016047859216	1.4400023040026426	0.9289069017405915	-8.544013670422139	0.9788579380062129
3.0634013701408715	0.9936491528517847	0.9897196210213111	1.4720023552030326	0.9324935870740223	-8.512013619221747	0.9797825897591689
3.127555565885496	0.9829684580742517	1.0071016047859216	1.5040024064034225	0.9359026294856634	-8.48001356802322	0.9806715626644288
3.19170976163012	0.997439076805103	1.0213232278660576	1.5360024576038123	0.9391422838851591	-8.448013516822831	0.9815257291214495
3.2558639573747463	0.974699533085194	1.0123688725933793	1.5680025088023395	0.9422204917319349	-8.416013465622441	0.9823460005515757
3.3200181531193724	1.0150105424068512	0.9891928942405652	1.6000025600027292	0.9451448840983132	-8.38401341442205	0.9831333177355202
3.3841723488639968	0.9984726924287354	0.9881394406790736	1.6320026112031192	0.9479227860234253	-8.35201336322166	0.9838886423641944
3.448326544608621	1.012254234077165	1.0123688725933793	1.6640026624035091	0.950561221937391	-8.320013312021272	0.9846129496725317
3.5124807403532454	1.0119096955359543	1.0244835885505321	1.696002713603899	0.9530669219625267	-8.288013260822744	0.985307222039109
3.5766349360978715	1.01914500490138	1.0213232278660576	1.7280027648042884	0.9554463289225891	-8.256013209622353	0.9859724434463121
3.6407891318424976	0.9843466122390948	1.0065748780051755	1.760002816002816	0.957705605912626	-8.224013158421963	0.9866095947064775
3.704943327587122	0.9802121497445658	1.0365983045076848	1.7920028672032058	0.95985064430115	-8.192013107221575	0.9872196493691268
3.7690975233317463	0.9912373830633098	1.022376681427549	1.8240029184035955	0.9618870720533311	-8.160013056021183	0.9878035702330968
3.8332517190763706	0.9698759935082435	1.0002541566362266	1.8560029696039857	0.9638202622789402	-8.128013004820794	0.9883623063952356
3.897405914820995	1.0170777736541154	1.042919025876634	1.8880030208043754	0.9656553419221295	-8.096012953622267	0.9888967907743591
3.961560110565621	1.010876079912322	1.017636140400837	1.9200030720047656	0.9673972005218751	-8.064012902421878	0.9894079380555691
4.025714306310247	0.9946827684754171	1.0387052116306679	1.9520031232032924	0.9690504989823417	-8.032012851221486	0.9898966430057166
4.0898685020548715	1.00536346325295	1.0013076101977179	1.9840031744036826	0.9706196783015857	-8.000012800021096	0.9903637791159751
4.154022697799496	0.9915819216045203	1.0450259329996174	2.0160032256040723	0.9721089682150948	-7.9680127488207075	0.9908101975321153
4.21817689354412	0.9798676112033551	0.9944601620480228	2.048003276804462	0.9735223957177849	-7.936012697620317	0.9912367262372507
4.282331089288746	1.0026071549232642	1.0229034082082948	2.0800033280048518	0.9748637934342765	-7.90401264642179	0.9916441694555618
4.346485285033372	0.9795230726621443	1.015002506497108	2.112003379205242	0.9761368078127707	-7.872012595221401	0.992033307248903
4.410639480777997	1.0005399236759998	1.0076283315666672	2.1440034304037687	0.9773449071225906	-7.84001254402101	0.992404895281207
4.474793676522621	1.0050189247117394	1.0007808834169722	2.176003481604159	0.9784913892396321	-7.8080124928206205	0.992759664728345
4.538947872267245	1.0346492392558635	0.9965670691710059	2.2080035328045486	0.9795793892075846	-7.77601244162023	0.993098322313529
4.60310206801187	1.0377500861267601	1.0213232278660576	2.240003584004939	0.9806118865659255	-7.744012390419841	0.9934215504505646
4.667256263756496	0.9957163840990493	1.015529233277854	2.2720036352053286	0.9815917124384008	-7.712012339221314	0.9937300074792178
4.731410459501122	1.028103006972859	0.9955136156095142	2.3040036864057183	0.9825215563780539	-7.680012288020923	0.994024327978728
4.795564655245746	1.0050189247117394	1.0065748780051755	2.3360037376042455	0.9834039729668509	-7.648012236820533	0.9943051231471066
4.859718850990371	0.9819348424506195	0.9528487463691067	2.3680037888046352	0.9842413881696764	-7.616012185620145	0.9945729812352574
4.923873046734995	1.0163886965716942	1.0044679708821926	2.400003840005025	0.9850361054439166	-7.584012134419754	0.9948284680262576
4.988027242479621	0.9995063080523676	0.998673976293989	2.432003891205415	0.9857903116070695	-7.552012083219364	0.9950721273512492
5.052181438224247	1.01914500490138	1.0339646706039562	2.464003942405805	0.9865060824658458	-7.520012032020837	0.9953044816344421
5.1163356339688715	1.0267248528080162	1.0255370421120238	2.496003993606195	0.9871853882110718	-7.488011980820447	0.9955260324606228
5.180489829713496	1.0129433111595865	1.0350181241654477	2.528004044806585	0.98783009858339	-7.456011929620057	0.9957372611593871
5.24464402545812	1.021556774689855	0.9781316318449038	2.560004096005112	0.9884419878153112	-7.424011878419668	0.9959386294010477
5.308798221202746	1.022934928854698	0.9970937959517517	2.5920041472055018	0.9890227393556258	-7.392011827219277	0.9961305797998069
5.372952416947372	1.0005399236759998	1.020269774304566	2.6240041984058915	0.9895739503824933	-7.3600117760188875	0.9963135365203822
5.437106612691997	0.9857247664039378	1.0007808834169722	2.6560042496062812	0.9900971361117978	-7.32801172482036	0.9964879058847679
5.501260808436621	1.0005399236759998	0.9702307301337173	2.6880043008066714	0.9905937339075345	-7.2960116736199705	0.9966540769762992
5.565415004181245	1.0132878497007973	0.9828721728716159	2.720004352007061	0.9910651072010744	-7.264011622419581	0.9968124222385709
5.62956919992587	1.0312038538437558	1.0703088184754146	2.7520044032055884	0.991512549226225	-7.232011571219191	0.9969632980671418
5.693723395670496	1.0060525403353715	1.0497664740263293	2.7840044544059785	0.9919372865770101	-7.200011520018801	0.9971070453922757
5.757877591415122	1.020178620525012	0.9949868888287686	2.8160045056063683	0.9923404825950326	-7.168011468818411	0.9972439902512459
5.822031787159746	0.9843466122390948	0.9760247247219207	2.848004556806758	0.9927232405932369	-7.136011417619884	0.9973744443489869
5.886185982904371	0.9857247664039378	1.025010315331278	2.8800046080071477	0.9930866069227674	-7.104011366419494	0.997498705606109
5.950340178648995	1.0115651569947435	1.0229034082082948	2.9120046592075375	0.9934315738895088	-7.072011315219104	0.9976170586934634
6.014494374393621	1.0060525403353715	1.0039412441014468	2.9440047104060647	0.9937590825267388	-7.040011264018714	0.9977297755526499
6.078648570138247	1.024313083019541	1.027117222454261	2.976004761606455	0.9940700252301763	-7.0080112128183245	0.9978371159019739
6.142802765882871	0.9829684580742519	1.0002541566362266	3.0080048128068446	0.9943652482615218	-6.976011161617935	0.9979393277275227
6.206956961627496	1.00536346325295	1.0092085119089045	3.040004864007235	0.9946455541264277	-6.9440111104194076	0.9980366477591279
6.27111115737212	1.0263803142668053	0.9976205227324976	3.0720049152076245	0.9949117038326231	-6.912011059219018	0.9981293019310837
6.335265353116744	1.0105315413711111	1.0450259329996174	3.1040049664080143	0.9951644190337472	-6.880011008018627	0.9982175058275863
6.3994195488613705	0.9812457653681982	0.984979079994599	3.1360050176065415	0.995404384064239	-6.8480109568182375	0.9983014651129164
6.463573744605997	1.020523159066223	1.017636140400837	3.1680050688069317	0.9956322478704376	-6.816010905617848	0.9983813759464696
6.527727940350621	0.9836575351566734	0.9949868888287686	3.200005120007321	0.995848625842851	-6.784010854417458	0.9984574253827811
6.591882136095245	1.012254234077165	1.0134223261548707	3.232005171207711	0.9960541015543604	-6.752010803218931	0.9985297917567468
6.65603633183987	0.9980133077071209	1.0032389417271192	3.264005222408101	0.9962492284089228	-6.720010752018541	0.9985986450542611
6.720190527584496	0.9619516070603964	1.0260637688927694	3.296005273608491	0.9964345312051607	-6.688010700818151	0.9986641472685626
6.784344723329122	0.9757331487088261	1.0018343369784637	3.328005324807018	0.9966105076190351	-6.656010649617761	0.9987264527425559
6.848498919073746	0.982623919533041	1.012895599374125	3.360005376007408	0.9967776296096016	-6.624010598417372	0.9987857084974384
6.9126531148183705	0.9922709986869418	1.0113154190318876	3.3920054272077977	0.9969363447517012	-6.592010547216981	0.9988420545479597
6.976807310562995	1.017766850736537	0.9992007030747349	3.424005478408188	0.9970870774992417	-6.560010496018455	0.9988956242046532
7.040961506307619	0.9977836153463138	1.0229034082082948	3.456005529608577	0.9972302303825623	-6.528010444818064	0.998946544363395
7.105115702052245	1.0001953851347891	1.0350181241654477	3.488005580808968	0.9973661851432215	-6.4960103936176745	0.9989949357826459
7.169269897796871	0.9857247664039378	0.9807652657486328	3.520005632007494	0.9974953038093837	-6.464010342417285	0.9990409133487372
7.233424093541496	1.0256912371843838	1.045552659780363	3.552005683207885	0.9976179297148301	-6.432010291216895	0.9990845863295673
7.29757828928612	1.0115651569947435	1.036598304507685	3.584005734408274	0.9977343884644774	-6.400010240016505	0.9991260586170619
7.361732485030744	0.9939936913929956	1.0250103153312777	3.616005785608664	0.9978449888491407	-6.368010188817978	0.9991654289587608
7.4258866807753705	0.9698759935082435	1.031857763480973	3.648005836809054	0.9979500237121586	-6.336010137617588	0.999202791178887
7.490040876519997	0.9977836153463138	1.0244835885505321	3.6800058880094437	0.998049770770344	-6.304010086417198	0.9992382343892386
7.554195072264621	1.0308593153025452	1.0513466543685666	3.712005939207971	0.998144493391632	-6.272010035216808	0.9992718431902599
7.618349268009245	1.0446408569509749	1.0387052116306679	3.7440059904083602	0.9982344413316504	-6.240009984016418	0.9993036978626026
7.68250346375387	1.0160441580304833	1.0265904956735152	3.776006041608751	0.9983198514313405	-6.2080099328160285	0.999333874549533
7.746657659498494	1.022934928854698	1.0334379438232104	3.8080060928091406	0.9984009482776428	-6.1760098816175	0.9993624454304717
7.81081185524312	1.0246576215607517	1.0039412441014468	3.840006144009531	0.998477944829167	-6.144009830417112	0.9993894788859999
7.874966050987746	0.971943224755508	1.0002541566362266	3.87200619520992	0.9985510430086494	-6.112009779216722	0.9994150396546089
7.9391202467323705	1.0019180778408427	1.017636140400837	3.904006246408448	0.9986204342639278	-6.080009728016331	0.9994391889814985
8.003274442476995	1.0005399236759998	0.9923532549250398	3.936006297608837	0.9986863000990608	-6.048009676815942	0.9994619847596846
8.06742863822162	0.9912373830633096	0.9912998013635483	3.9680063488092268	0.9987488125771357	-6.016009625615552	0.9994834816636968
8.131582833966245	0.9833129966154625	0.9865592603368363	4.000006400009617	0.9988081347962315	-5.9840095744170245	0.999503731276117
8.195737029710871	0.985380227862727	0.984979079994599	4.032006451210007	0.9988644213399247	-5.952009523216635	0.999522782207198
8.259891225455496	1.0070861559590039	0.9802385389678869	4.064006502410397	0.9989178187036468	-5.920009472016245	0.9995406802078075
8.32404542120012	0.9743549945439833	1.0207965010853115	4.096006553608924	0.9989684656981435	-5.888009420815855	0.9995574682759141
8.388199616944744	1.0170777736541154	0.9596961945188017	4.128006604809315	0.9990164938312045	-5.856009369615466	0.9995731867568314
8.45235381268937	0.9498927581180204	0.9833988996523617	4.1600066560097035	0.9990620276687816	-5.824009318415076	0.9995878734374155
8.516508008433997	0.9908928445220988	1.0360715777269391	4.192006707210093	0.9991051851765528	-5.792009267216548	0.9996015636344191
8.580662204178621	0.9846911507803056	0.9960403423902603	4.224006758410484	0.9991460780429146	-5.760009216016159	0.9996142902771749
8.644816399923245	0.9812457653681982	0.9807652657486328	4.256006809610873	0.999184811984362	-5.728009164815768	0.9996260839847784
8.70897059566787	1.0050189247117394	0.9897196210213108	4.288006860809401	0.9992214870341275	-5.6960091136153785	0.9996369731379324
8.773124791412494	0.9684978393434006	0.9665436426684969	4.320006912009791	0.9992561978149346	-5.664009062414988	0.9996469839456074
8.83727898715712	1.0050189247117394	0.9870859871175821	4.35200696321018	0.9992890337966551	-5.632009011214599	0.9996561405066464
8.901433182901746	0.9688423778846114	0.9970937959517517	4.38400701441057	0.9993200795396135	-5.600008960016071	0.9996644648664552
8.96558737864637	0.9829684580742519	0.9444211178771742	4.416007065610961	0.9993494149242574	-5.568008908815682	0.9996719770688908
9.029741574390995	0.9557499133186029	0.9649634623262595	4.4480071168113495	0.9993771153678527	-5.536008857615292	0.9996786952034613
9.09389577013562	0.9684978393434006	0.984979079994599	4.480007168009878	0.9994032520288382	-5.504008806414902	0.9996846354479342
9.158049965880245	0.9936491528517847	0.94494784465792	4.512007219210267	0.9994278919994309	-5.472008755214512	0.9996898121064484
9.222204161624871	0.9436910643762271	0.9259856805510721	4.544007270410656	0.999451098487042	-5.440008704014122	0.9996942376432044
9.286358357369496	0.9436910643762271	0.9296727680162925	4.576007321611047	0.9994729309850257	-5.4080086528137326	0.9996979227118125
9.35051255311412	0.965052453931293	0.9222985930858517	4.608007372811437	0.9994934454332681	-5.376008601615205	0.9997008761803541
9.414666748858744	0.9722877632967187	0.9465280250001573	4.640007424011827	0.9995126943690639	-5.344008550414816	0.9997031051522114
9.478820944603369	0.9426574487525948	0.9412607571926996	4.6720074752103535	0.999530727068737	-5.312008499214425	0.9997046149827118
9.542975140347995	0.9416238331289626	0.9381003965082251	4.704007526410744	0.9995475896803994	-5.280008448014035	0.9997054092916159
9.60712933609262	0.9578171445658676	0.9570625606150729	4.736007577611133	0.999563325348246	-5.248008396813646	0.9997054899714823
9.671283531837245	0.9119935185848386	0.9423142107541912	4.768007628811523	0.9995779743287414	-5.216008345613256	0.9997048571919147
9.73543772758187	0.9591952987307105	0.9196649591821229	4.800007680011913	0.9995915740990269	-5.184008294414729	0.9997035093997084
9.799591923326494	0.931632215433851	0.9491616589038863	4.832007731212303	0.9996041594578848	-5.152008243214339	0.999701443314889
9.86374611907112	0.9495482195768097	0.9691772765722257	4.86400778241083	0.9996157626195271	-5.120008192013949	0.9996986539226302
9.927900314815746	0.9319767539750617	0.9180847788398856	4.89600783361122	0.9996264133005052	-5.0880081408135585	0.9996951344610303
9.99205451056037	0.9471364497883344	0.9465280250001573	4.92800788481161	0.9996361387999775	-5.05600808961317	0.9996908764047252
10.056208706304995	0.9295649841865865	1.012895599374125	4.9600079360119995	0.999644964073582	-5.02400803841278	0.9996858694442842
10.120362902049619	0.9943382299342064	0.9602229212995476	4.99200798721239	0.9996529118011253	-4.992007987214252	0.9996801014613499
10.184517097794243	0.9664306080961361	0.9770781782834123	5.02400803841278	0.9996600024482859	-4.960007936013863	0.999673558499458
10.24867129353887	0.9212960591975287	0.9349400358237504	5.056008089611307	0.9996662543225263	-4.928007884813472	0.9996662247304752
10.312825489283496	0.9540272206125493	0.9649634623262595	5.088008140811697	0.9996716836233629	-4.896007833613083	0.9996580824165634
10.37697968502812	0.9881365361924129	0.8980691611715462	5.120008192012086	0.9996763044871687	-4.864007782412693	0.9996491118675997
10.441133880772744	0.933010369598694	0.9381003965082251	5.152008243212476	0.9996801290266225	-4.832007731212303	0.9996392913939323
10.505288076517369	0.9443801414586485	0.917031325278394	5.184008294412866	0.9996831673649483	-4.800007680013775	0.9996285972543844
10.569442272261995	0.9150943654557353	0.9496883856846321	5.216008345613257	0.9996854276650362	-4.768007628813386	0.999617003599366
10.63359646800662	0.9119935185848386	0.923878773428089	5.248008396811783	0.9996869161535528	-4.7360075776129955	0.9996044824089787
10.697750663751245	0.9643633768488716	0.9128175110324278	5.280008448012174	0.9996876371401157	-4.704007526412606	0.999591003425961
10.76190485949587	0.9295649841865865	0.9660169158877511	5.312008499212563	0.9996875930316024	-4.672007475212217	0.9995765340833243
10.826059055240494	0.9516154508240742	0.9365202161659877	5.344008550412953	0.9996867843416514	-4.640007424011826	0.9995610394265149
10.890213250985118	0.9467919112471237	0.9644367355455138	5.376008601613343	0.999685209695399	-4.608007372813299	0.9995444820299224
10.954367446729744	0.9726323018379295	0.98234544609087	5.4080086528137326	0.99968286582948	-4.576007321612909	0.9995268219075478
11.01852164247437	0.9405902175053303	0.9591694677380559	5.44000870401226	0.9996797475873165	-4.54400727041252	0.9995080164176249
11.082675838218995	0.9054472863018344	0.9607496480802933	5.4720087552126495	0.9996758479097029	-4.512007219212129	0.9994880201609839
11.146830033963619	0.9392120633404872	0.9528487463691067	5.50400880641304	0.999671157820678	-4.480007168011739	0.9994667848729283
11.210984229708243	0.9736659174615617	0.9486349321231404	5.536008857613429	0.9996656664086752	-4.44800711681135	0.9994442593083753
11.27513842545287	0.9757331487088262	0.9749712711604293	5.56800890881382	0.9996593608029186	-4.416007065612822	0.9994203891200163
11.339292621197496	0.9523045279064957	1.0113154190318878	5.600008960014209	0.9996522261450324	-4.3840070144124335	0.9993951167292157
11.40344681694212	0.9767667643324585	0.9876127138983279	5.632009011212737	0.9996442455558113	-4.352006963212043	0.9993683811893667
11.467601012686744	0.9784894570385121	0.9934067084865313	5.664009062413126	0.9996354000970888	-4.320006912011653	0.9993401180413993
11.531755208431369	0.95437175915376	0.9765514515026665	5.696009113613516	0.9996256687286376	-4.2880068608112625	0.9993102591611351
11.595909404175995	0.9564389904010245	1.0049946976629383	5.728009164813906	0.9996150282600134	-4.256006809610874	0.999278732598134
11.66006359992062	0.9974390768051032	0.9354667626044962	5.7600092160142955	0.9996034532972515	-4.224006758412346	0.9992454624057072
11.724217795665245	0.9877919976512022	1.0039412441014466	5.792009267214686	0.9995909161843076	-4.192006707211957	0.9992103684617151
11.78837199140987	0.9898592288984666	0.9507418392461235	5.8240093184132125	0.9995773869391266	-4.160006656011566	0.9991733662797658
11.852526187154494	1.0091533872062681	0.9949868888287686	5.856009369613603	0.9995628331842109	-4.128006604811176	0.999134366810423
11.916680382899118	0.9957163840990493	1.017636140400837	5.888009420813993	0.99954722007155	-4.0960065536107875	0.9990932762319907
11.980834578643742	1.0274139298904377	0.9581160141765644	5.9200094720143825	0.9995305102017531	-4.064006502410397	0.9990499957304416
12.044988774388369	0.981245765368198	1.022376681427549	5.952009523214772	0.9995126635372309	-4.0320064512118705	0.9990044212680325
12.109142970132993	0.991926460145731	1.003414517320701	5.984009574415162	0.9994936373092432	-4.00000640001148	0.9989564433401241
12.173297165877617	1.0212122361486444	0.9760247247219207	6.016009625613689	0.9994733859186273	-3.96800634881109	0.9989059467197169
12.237451361622245	0.9888256132748344	1.036598304507685	6.048009676814079	0.9994518608300133	-3.9360062976107	0.9988528101891726
12.30160555736687	1.0101870028299005	0.9791850854063954	6.08000972801447	0.9994290104593039	-3.9040062464103102	0.9987969062585988
12.365759753111494	1.024313083019541	1.0076283315666672	6.112009779214858	0.9994047800542109	-3.87200619520992	0.9987381008703295
12.429913948856118	0.9840020736978841	1.012895599374125	6.144009830415249	0.999379111567597	-3.8400061440113933	0.9986762530889276
12.494068144600742	1.0188004663601693	1.0071016047859216	6.176009881615639	0.9993519435233886	-3.808006092811003	0.9986112147761106
12.55822234034537	1.0143214653244295	0.9818187193101244	6.208009932814166	0.9993232108747911	-3.7760060416106134	0.998542830249979
12.622376536089995	1.0077752330414254	0.984979079994599	6.240009984014556	0.9992928448545406	-3.744005990410223	0.9984709359279179
12.686530731834619	1.0098424642886896	1.0134223261548707	6.2720100352149455	0.9992607728169027	-3.712005939209834	0.9983953599524983
12.750684927579243	0.9977836153463138	1.0076283315666672	6.304010086415335	0.9992269180711312	-3.6800058880094437	0.9983159217997188
12.814839123323868	1.0115651569947435	1.0013076101977179	6.336010137615725	0.999191199706066	-3.6480058368109165	0.9982324318688769
12.878993319068496	1.0239685444783302	1.0487130204648376	6.368010188816116	0.9991535324055649	-3.6160057856105268	0.9981446910533706
12.94314751481312	1.0374055475855493	1.0392319384114137	6.400010240014642	0.9991138262544286	-3.584005734410137	0.9980524902916933
13.007301710557744	0.9981281538875245	1.0260637688927694	6.4320102912150325	0.9990719865344833	-3.552005683209747	0.9979556100978756
13.071455906302369	0.9991617695111569	1.0334379438232102	6.464010342415422	0.999027913510464	-3.520005632009357	0.9978538200706311
13.135610102046993	1.0208676976074336	1.0460793865611089	6.496010393615812	0.998981502205345	-3.488005580808967	0.9977468783804186
13.19976429779162	1.0222458517722766	1.003414517320701	6.528010444816202	0.9989326421647371	-3.4560055296104397	0.9976345312336643
13.263918493536245	0.9681533008021898	1.0028877905399551	6.5600104960165915	0.9988812172099795	-3.42400547841005	0.997516512313344
13.32807268928087	1.020523159066223	1.0281706760157527	6.592010547216982	0.9988271051795373	-3.3920054272096603	0.9973925421951553
13.392226885025494	1.0032962320056857	0.977604905064158	6.624010598415508	0.9987701776583153	-3.3600053760092705	0.997262327738488
13.456381080770118	1.0077752330414254	1.022376681427549	6.656010649615899	0.9987102996944891	-3.328005324808881	0.9971255614514204
13.520535276514746	1.0225903903134872	1.022376681427549	6.688010700816289	0.9986473295034547	-3.2960052736084906	0.9969819208289739
13.58468947225937	1.0163886965716942	1.0376517580691762	6.7200107520166785	0.9985811181584962	-3.2640052224099634	0.9968310676638804
13.648843668003995	0.9767667643324583	1.015529233277854	6.752010803217068	0.9985115092677791	-3.2320051712095736	0.9966726473291406
13.712997863748619	1.0115651569947435	1.0218499546468032	6.784010854417458	0.9984383386372608	-3.2000051200091835	0.9965062880316821
13.777152059493243	1.0222458517722766	1.0044679708821926	6.816010905615985	0.9983614339191526	-3.1680050688087937	0.9963316000364644
13.841306255237868	0.9991617695111566	1.0002541566362266	6.848010956816375	0.9982806142455308	-3.136005017608404	0.996148174860444
13.905460450982492	1.0039853090881072	1.0186895939623286	6.880011008016766	0.998195689846757	-3.1040049664080143	0.9959555844358554
13.96961464672712	1.012254234077165	1.0213232278660576	6.912011059217154	0.9981064616543522	-3.072004915209487	0.9957533802423595
14.033768842471744	1.0167332351129048	0.9818187193101242	6.944011110417545	0.998012720888008	-3.0400048640090973	0.995541092407695
14.097923038216368	0.9743549945439831	0.9855058067753446	6.976011161617935	0.9979142486264513	-3.008004812808707	0.9953182287765701
14.162077233960993	0.9936491528517847	0.9633832819840221	7.008011212816462	0.9978108153619003	-2.9760047616083174	0.9950842739476756
14.226231429705617	0.9953718455578385	1.003414517320701	7.040011264016852	0.9977021805379146	-2.944004710407927	0.9948386882788351
14.290385625450245	0.9939936913929954	1.0397586651921595	7.072011315217242	0.9975880920704746	-2.9120046592075375	0.9945809068604968
14.35453982119487	1.0194895434425906	1.02975085635799	7.104011366417631	0.9974682858522009	-2.8800046080090103	0.9943103384579443
14.418694016939494	0.9822793809918302	1.0013076101977179	7.136011417618021	0.9973424852396929	-2.8480045568086205	0.9940263644228777
14.482848212684118	0.9643633768488715	1.0118421458126334	7.168011468818412	0.9972104005240473	-2.816004505608231	0.9937283375752424
14.547002408428742	0.9874474591099914	0.9976205227324976	7.200011520016939	0.9970717283847188	-2.784004454407841	0.9934155810565048
14.61115660417337	0.9877919976512022	1.0039412441014468	7.232011571217328	0.9969261513270036	-2.752004403207451	0.9930873871559227
14.675310799917995	1.0005399236759998	0.9855058067753448	7.264011622417718	0.9967733371035399	-2.720004352007061	0.9927430161117434
14.739464995662619	0.9778003799560907	1.0071016047859216	7.296011673618108	0.9966129381203944	-2.688004300808534	0.9923816948897228
14.803619191407243	1.0139769267832186	1.0250103153312777	7.328011724818499	0.9964445908284514	-2.656004249608144	0.9920026159418511
14.867773387151868	1.0132878497007973	1.0086817851281589	7.3600117760188875	0.9962679151010245	-2.624004198407754	0.9916049359487679
14.931927582896495	1.0115651569947435	0.9970937959517517	7.392011827217415	0.9960825135988438	-2.5920041472073643	0.9911877745499743
14.99608177864112	0.9991617695111569	1.0118421458126334	7.424011878417805	0.9958879711238046	-2.5600040960069745	0.9907502130667089
15.060235974385744	1.0032962320056857	1.0118421458126334	7.456011929618194	0.9956838539631548	-2.528004044806585	0.9902912932231577
15.124390170130368	0.9953718455578385	1.0387052116306679	7.488011980818584	0.995469709226133	-2.4960039936080576	0.9898100158726183
15.188544365874993	0.970565070590665	1.0192163207430742	7.5200120320189745	0.9952450641754131	-2.464003942407668	0.9893053397362646
15.252698561619617	0.9943382299342062	1.0086817851281589	7.552012083219365	0.9950094255561357	-2.4320038912072777	0.9887761801633618
15.316852757364241	1.0401618559152352	0.9923532549250398	7.584012134417891	0.994762278925764	-2.400003840006888	0.9882214079230551
15.38100695310887	0.9881365361924129	1.0634613703257196	7.616012185618281	0.994503087988526	-2.3680037888064978	0.9876398480393839
15.445161148853494	0.9888256132748344	1.0350181241654477	7.648012236818672	0.9942312939387751	-2.336003737606108	0.9870302786827791
15.509315344598118	1.0153550809480618	1.0276439492350067	7.68001228801906	0.9939463148182788	-2.304003686407581	0.9863914301331921
15.573469540342742	0.9953718455578385	1.0102619654703962	7.71201233921945	0.9936475448931588	-2.2720036352071906	0.9857219838320439
15.637623736087367	0.9998508465935784	1.0092085119089045	7.744012390419841	0.9933343540570475	-2.2400035840068013	0.9850205715425208
15.701777931831995	1.0036407705468964	0.9860325335560904	7.776012441618369	0.9930060872679328	-2.2080035328064116	0.9842857746403054
15.765932127576619	1.0091533872062681	1.0381784848499223	7.808012492818757	0.9926620640272033	-2.1760034816060214	0.9835161235597403
15.830086323321243	1.0088088486650575	0.9860325335560904	7.840012544019147	0.9923015779105657	-2.1440034304056317	0.9827100974236195
15.894240519065868	1.0374055475855493	0.9886661674598194	7.872012595219538	0.9919238961617745	-2.1120033792071045	0.9818661238884077
15.958394714810492	1.0036407705468964	0.9965670691710059	7.904012646419928	0.9915282593615794	-2.0800033280067147	0.9809825792406854
16.02254891055512	0.9743549945439832	0.9828721728716159	7.936012697620316	0.9911138811858808	-2.048003276806325	0.9800577887850809
16.086703106299744	1.0246576215607517	0.9528487463691067	7.968012748818844	0.990679948268887	-2.016003225605935	0.9790900275689034
16.15085730204437	1.0029516934644749	1.027117222454261	8.000012800019235	0.9902256201890628	-1.9840031744055449	0.9780775214942462
16.215011497788993	1.0346492392558635	1.0286974027964984	8.032012851219623	0.9897500295978833	-1.9520031232051551	0.9770184488744544
16.279165693533617	0.9881365361924129	0.9828721728716159	8.064012902420012	0.9892522825138875	-1.920003072006628	0.9759109424987332
16.343319889278245	0.9933046143105742	0.9860325335560904	8.096012953620404	0.9887314588072953	-1.8880030208062382	0.9747530922762553
16.40747408502287	1.020178620525012	1.0186895939623286	8.128013004820794	0.9881866129035068	-1.8560029696058482	0.9735429485396261
16.471628280767494	0.9967499997226815	1.0007808834169722	8.16001305601932	0.9876167747372568	-1.8240029184054583	0.9722785260969624
16.535782476512118	1.0387837017503923	1.0002541566362266	8.19201310721971	0.9870209509929656	-1.7920028672050685	0.9709578091323097
16.599936672256742	1.02844754551407	1.0334379438232102	8.2240131584201	0.986398126671098	-1.7600028160046786	0.9695787570657489
16.66409086800137	1.044296318409764	0.9891928942405652	8.25601320962049	0.985747267025011	-1.7280027648061511	0.9681393114974657
16.728245063745995	0.9791785341209336	0.9765514515026665	8.288013260820879	0.9850673199180359	-1.6960027136057614	0.9666374043743831
16.79239925949062	0.9950273070166279	0.9760247247219207	8.320013312021269	0.9843572186563299	-1.6640026624053714	0.9650709675339095
16.856553455235243	1.009497925747479	1.0387052116306679	8.352013363219797	0.9836158853594965	-1.632002611204982	0.9634379437970082
16.920707650979868	1.0236240059371196	0.9891928942405652	8.384013414420187	0.982842234938157	-1.600002560004592	0.9617362998024389
16.984861846724492	1.0084643101238466	1.0160559600585997	8.416013465620576	0.9820351797555953	-1.568002508804202	0.9599640407957931
17.049016042469116	1.0022626163820536	0.9765514515026665	8.448013516820966	0.9811936350594794	-1.5360024576056748	0.9581192276111238
17.113170238213744	1.0198340819838014	0.9797118121871411	8.480013568021358	0.9803165252794337	-1.5040024064052848	0.956199996109758
17.17732443395837	0.9984726924287354	1.0355448509461935	8.512013619221745	0.9794027912971691	-1.472002355204895	0.9542045793706594
17.241478629702993	1.0105315413711111	0.9786583586256496	8.544013670420274	0.9784513988079536	-1.4400023040045051	0.9521313329596529
17.305632825447617	1.0046743861705287	1.0002541566362266	8.576013721620663	0.977461347905612	-1.4080022528041152	0.9499787636414369
17.36978702119224	0.9812457653681982	1.0165826868393453	8.608013772821051	0.97643168403814	-1.3760022016037257	0.9477455619388502
17.43394121693687	0.9919264601457313	1.012895599374125	8.640013824021443	0.9753615104975125	-1.3440021504033357	0.9454306389888619
17.498095412681494	1.0012290007584213	0.9865592603368363	8.672013875221833	0.9742500026255683	-1.3120020992048083	0.9430331681945753
17.562249608426118	0.9888256132748344	0.9633832819840221	8.704013926422224	0.9730964239381694	-1.2800020480044185	0.9405526322278347
17.626403804170742	1.0029516934644749	0.9723376372567004	8.736013977620749	0.9719001443923176	-1.2480019968040288	0.937988875998269
17.690557999915367	0.9995063080523676	0.9670703694492426	8.76801402882114	0.9706606610458831	-1.216001945603639	0.9353421662724826
17.754712195659994	0.990892844522099	0.9960403423902603	8.80001408002153	0.9693776213872497	-1.184001894403249	0.9326132587023637
17.81886639140462	0.9891701518160452	0.9797118121871411	8.832014131221918	0.9680508496428449	-1.1520018432028591	0.9298034731048239
17.883020587149243	1.001573539299632	1.0018343369784637	8.86401418242231	0.9666803764045035	-1.120001792004332	0.9269147779276685
17.947174782893867	1.0129433111595865	0.9870859871175821	8.896014233622699	0.9652664719562724	-1.088001740803942	0.9239498849386348
18.011328978638492	1.0036407705468964	0.9833988996523617	8.928014284821227	0.9638096837220044	-1.0560016896035522	0.9209123552880143
18.07548317438312	1.0050189247117394	0.9728643640374462	8.960014336021615	0.9623108783013135	-1.0240016384031623	0.9178067182208642
18.139637370127744	1.0232794673959087	1.0207965010853117	8.992014387222005	0.9607712886127173	-0.9920015872027725	0.9146386038539458
18.20379156587237	0.974699533085194	1.0234301349890405	9.024014438422396	0.9591925667195371	-0.9600015360023826	0.9114148915866341
18.267945761616993	1.0115651569947435	0.9997274298554807	9.056014489622786	0.9575768429770104	-0.9280014848038554	0.9081438758857162
18.332099957361617	1.0032962320056857	0.9960403423902603	9.088014540823176	0.9559267922087353	-0.8960014336034656	0.9048354513730331
18.39625415310624	1.0105315413711113	0.9855058067753448	9.120014592021702	0.9542457076977087	-0.8640013824030757	0.9015013193542772
18.460408348850866	1.0294811611377022	1.0265904956735152	9.152014643222094	0.9525375838626857	-0.8320013312026857	0.8981552181590692
18.524562544595494	0.9977836153463138	0.9997274298554807	9.184014694422482	0.9508072085852408	-0.800001280002296	0.8948131799192285
18.588716740340118	0.9929600757693634	0.9865592603368363	9.216014745622871	0.9490602662577278	-0.7680012288019061	0.8914938166967569
18.652870936084742	1.024313083019541	1.029224129577244	9.248014796823263	0.9473034527384188	-0.7360011776033789	0.8882186391914754
18.717025131829367	0.99606092264026	0.9702307301337173	9.280014848023653	0.9455446035286724	-0.7040011264029891	0.8850124116383317
18.78117932757399	0.991926460145731	0.98234544609087	9.312014899222179	0.9437928366293142	-0.6720010752025991	0.8819035471194762
18.84533352331862	0.9798676112033551	0.973391090818192	9.344014950422569	0.9420587116910506	-0.6400010240022093	0.8789245493300941
18.909487719063243	1.0411954715388674	1.0028877905399551	9.37601500162296	0.9403544072482698	-0.6080009728018194	0.8761125142206003
18.973641914807867	1.0084643101238466	1.0134223261548707	9.408015052823348	0.9386939180188136	-0.5760009216014296	0.873509733411509
19.03779611055249	0.9709096091318757	0.9581160141765644	9.440015104023738	0.9370932744662763	-0.5440008704029023	0.8711662818093775
19.101950306297116	1.0473971652806608	1.0387052116306679	9.47201515522413	0.9355707870582441	-0.5120008192025125	0.8691406116134286
19.166104502041744	0.9891701518160452	1.010788692251142	9.504015206422656	0.9341473179161536	-0.48000076800212266	0.8675056339419428
19.23025869778637	0.9722877632967187	0.9833988996523617	9.536015257623045	0.932846582842754	-0.4480007168017328	0.8663553007692113
19.294412893530993	1.0222458517722766	1.031857763480973	9.568015308823435	0.9316954870345713	-0.4160006656013429	0.8658111692371045
19.358567089275617	1.0411954715388674	0.9934067084865313	9.600015360023825	0.9307244981425115	-0.384000614400953	0.8660229577605792
19.42272128502024	0.9750440716264048	1.0023610637592093	9.632015411224216	0.9299680607372263	-0.35200056320242584	0.8671576189368728
19.48687548076487	1.0315483923849667	0.9728643640374462	9.664015462424604	0.9294650566674171	-0.32000051200203594	0.8693785373451721
19.551029676509494	0.9946827684754171	0.9960403423902603	9.696015513623133	0.9292593162391982	-0.25600040960125625	0.8728267103343208
19.615183872254118	1.0425736257037104	1.0229034082082948	9.728015564823522	0.9294001853286545	-0.22400035840086638	0.8776048342550621
19.679338067998742	0.9998508465935784	0.963910008764768	9.760015616023912	0.929943151702415	-0.1920003072004765	0.8837766178575213
19.743492263743367	0.9874474591099914	1.020269774304566	9.792015667224302	0.9309505203403332	-0.1600002560019493	0.8913438072153924
19.807646459487994	0.958506221648289	1.0334379438232104	9.824015718424691	0.9324920598419156	-0.12800020480155944	0.9001585266002526
19.87180065523262	1.0043298476293179	0.9876127138983279	9.856015769625083	0.9346443744217361	-0.09600015360116956	0.909781969023958
19.935954850977243	0.9846911507803056	0.9705818813208811	9.888015820823608	0.9374780359740271	-0.06400010240077972	0.9193562953008352
			9.920015872023999	0.9410473731123826	-0.032000051200389845	0.9276170780570496
			9.952015923224389	0.9453470250877846	0.0	0.933148451758717
			9.984015974424777	0.9502443221784438	0.032000051198527224	0.9348405715055595
					0.06400010239891712	0.9323303749514706
					0.09600015359930691	0.9261587670941406
					0.12800020479969682	0.9175417936635099
					0.16000025600008666	0.9079053744421108
					0.19200030720047656	0.8984555379811472
					0.22400035839900378	0.88996858223721
					0.2560004095993936	0.8828056123712035
					0.2880004607997834	0.8770422547754725
					0.3200005120001734	0.8726048308802871
					0.3520005632005632	0.8693623622995449
					0.38400061440095307	0.8671731057497436
					0.4160006655994803	0.8659027177694503
					0.44800071679987014	0.8654293404534219
					0.48000076800026	0.8656439852163849
					0.5120008192006498	0.8664496118272152
					0.5440008704010397	0.8677599832305716
					0.5760009216014297	0.869498568374558
					0.6080009727999569	0.8715975425362927
					0.6400010240003466	0.8739968853889093
					0.6720010752007366	0.8766435687312302
					0.7040011264011263	0.8794908252939301
					0.7360011776015163	0.8824974907006148
					0.768001228801906	0.8856274114125844
					0.8000012800004335	0.8888489121807357
					0.8320013312008234	0.8921343171572177
					0.8640013824012129	0.8954595193878536
					0.8960014336016029	0.8988035939198534
					0.9280014848019928	0.9021484502231183
					0.9600015360023826	0.9054785200423919
					0.99200158720091	0.9087804771758571
					1.0240016384012998	0.9120429860175653
					1.0560016896016897	0.9152564760096856
					1.0880017408020797	0.9184129394293415
					1.1200017920024692	0.9215057501865075
					1.1520018432028591	0.9245295015367521
					1.1840018944013864	0.9274798608178906
					1.2160019456017763	0.9303534395049288
					1.2480019968021663	0.9331476770450635
					1.280002048002556	0.935860737085567
					1.312002099202946	0.938491414843803
					1.344002150403336	0.9410390544917658
					1.376002201601863	0.9435034755386781
					1.4080022528022529	0.9458849072955334
					1.4400023040026426	0.948183930596024
					1.4720023552030326	0.9504014260300228
					1.5040024064034225	0.9525385280195642
					1.5360024576038123	0.9545965841337948
					1.5680025088023395	0.9565771190994491
					1.6000025600027292	0.9584818030175536
					1.6320026112031192	0.9603124233459679
					1.6640026624035091	0.9620708602514317
					1.696002713603899	0.963759064974575
					1.7280027648042884	0.9653790408871893
					1.760002816002816	0.9669328269533973
					1.7920028672032058	0.9684224833355147
					1.8240029184035955	0.9698500789116676
					1.8560029696039857	0.9712176804959304
					1.8880030208043754	0.9725273435730852
					1.9200030720047656	0.9737811043793407
					1.9520031232032924	0.9749809731776885
					1.9840031744036826	0.9761289285921492
					2.0160032256040723	0.9772269128792652
					2.048003276804462	0.9782768280278166
					2.0800033280048518	0.9792805325891419
					2.112003379205242	0.9802398391506989
					2.1440034304037687	0.981156512374732
					2.176003481604159	0.9820322675321888
					2.2080035328045486	0.9828687694695251
					2.240003584004939	0.9836676319527091
					2.2720036352053286	0.9844304173388007
					2.3040036864057183	0.9851586365308728
					2.3360037376042455	0.9858537491769137
					2.3680037888046352	0.98651716407773
					2.400003840005025	0.9871502397727601
					2.432003891205415	0.9877542852762587
					2.464003942405805	0.9883305609394438
					2.496003993606195	0.9888802794170206
					2.528004044806585	0.9894046067190411
					2.560004096005112	0.9899046633313154
					2.5920041472055018	0.9903815253896114
					2.6240041984058915	0.9908362258946972
					2.6560042496062812	0.9912697559569087
					2.6880043008066714	0.9916830660603442
					2.720004352007061	0.9920770673381061
					2.7520044032055884	0.9924526328511326
					2.7840044544059785	0.9928105988642032
					2.8160045056063683	0.9931517661135991
					2.848004556806758	0.9934769010617202
					2.8800046080071477	0.993786737134654
					2.9120046592075375	0.9940819759393643
					2.9440047104060647	0.9943632884576846
					2.976004761606455	0.9946313162148386
					3.0080048128068446	0.9948866724206171
					3.040004864007235	0.9951299430817419
					3.0720049152076245	0.9953616880842879
					3.1040049664080143	0.9955824422453109
					3.1360050176065415	0.9957927163331114
					3.1680050688069317	0.9959929980557771
					3.200005120007321	0.996183753017835
					3.232005171207711	0.9963654256450379
					3.264005222408101	0.9965384400774213
					3.296005273608491	0.9967032010309164
					3.328005324807018	0.9968600946279069
					3.360005376007408	0.9970094891971918
					3.3920054272077977	0.9971517360439025
					3.424005478408188	0.9972871701899876
					3.456005529608577	0.9974161110859124
					3.488005580808968	0.997538863294278
					3.520005632007494	0.9976557171460825
					3.552005683207885	0.9977669493703772
					3.584005734408274	0.9978728236980825
					3.616005785608664	0.9979735914407452
					3.648005836809054	0.9980694920450142
					3.6800058880094437	0.998160753623623
					3.712005939207971	0.9982475934636558
					3.7440059904083602	0.9983302185128754
					3.776006041608751	0.9984088258448713
					3.8080060928091406	0.9984836031037919
					3.840006144009531	0.9985547289293888
					3.87200619520992	0.9986223733631071
					3.904006246408448	0.9986866982359267
					3.936006297608837	0.9987478575386457
					3.9680063488092268	0.9988059977752743
					4.000006400009617	0.9988612583002024
					4.032006451210007	0.9989137716397565
					4.064006502410397	0.9989636637987839
					4.096006553608924	0.9990110545528261
					4.128006604809315	0.9990560577264858
					4.1600066560097035	0.9990987814585108
					4.192006707210093	0.9991393284541517
					4.224006758410484	0.9991777962252788
					4.256006809610873	0.999214277318777
					4.288006860809401	0.9992488595336679
					4.320006912009791	0.9992816261274242
					4.35200696321018	0.999312656011904
					4.38400701441057	0.9993420239393254
					4.416007065610961	0.9993698006786682
					4.4480071168113495	0.9993960531828932
					4.480007168009878	0.999420844747325
					4.512007219210267	0.9994442351595635
					4.544007270410656	0.9994662808412252
					4.576007321611047	0.9994870349818467
					4.608007372811437	0.9995065476652354
					4.640007424011827	0.9995248659885495
					4.6720074752103535	0.9995420341743705
					4.704007526410744	0.9995580936760233
					4.736007577611133	0.9995730832763712
					4.768007628811523	0.9995870391803175
					4.800007680011913	0.9995999951012163
					4.832007731212303	0.9996119823413897
					4.86400778241083	0.9996230298669347
					4.89600783361122	0.9996331643769913
					4.92800788481161	0.9996424103676238
					4.9600079360119995	0.9996507901904728
					4.99200798721239	0.9996583241062992
					5.02400803841278	0.9996650303335568
					5.056008089611307	0.9996709250920928
					5.088008140811697	0.9996760226420898
					5.120008192012086	0.999680335318329
					5.152008243212476	0.9996838735598604
					5.184008294412866	0.999686645935152
					5.216008345613257	0.9996886591627666
					5.248008396811783	0.9996899181276316
					5.280008448012174	0.999690425892924
					5.312008499212563	0.9996901837076114
					5.344008550412953	0.9996891910096664
					5.376008601613343	0.9996874454249586
					5.4080086528137326	0.9996849427618326
					5.44000870401226	0.9996816770013546
					5.4720087552126495	0.9996776402832127
					5.50400880641304	0.9996728228872406
					5.536008857613429	0.999667213210523
					5.56800890881382	0.9996607977400419
					5.600008960014209	0.9996535610207954
					5.632009011212737	0.9996454856193275
					5.664009062413126	0.9996365520825901
					5.696009113613516	0.9996267388920423
					5.728009164813906	0.9996160224129016
					5.7600092160142955	0.9996043768384232
					5.792009267214686	0.9995917741291024
					5.8240093184132125	0.9995781839466601
					5.856009369613603	0.9995635735826752
					5.888009420813993	0.999547907881718
					5.9200094720143825	0.9995311491588151
					5.952009523214772	0.9995132571110773
					5.984009574415162	0.9994941887233083
					6.016009625613689	0.9994738981673954
					6.048009676814079	0.9994523366952781
					6.08000972801447	0.9994294525252776
					6.112009779214858	0.9994051907215565
					6.144009830415249	0.9993794930664649
					6.176009881615639	0.9993522979255294
					6.208009932814166	0.9993235401048041
					6.240009984014556	0.9992931507003268
					6.2720100352149455	0.9992610569393746
					6.304010086415335	0.9992271820132307
					6.336010137615725	0.9991914449011451
					6.368010188816116	0.9991537601851689
					6.400010240014642	0.9991140378555259
					6.4320102912150325	0.9990721831061852
					6.464010342415422	0.999028096120264
					6.496010393615812	0.9989816718449154
					6.528010444816202	0.9989327997553145
					6.5600104960165915	0.9988813636073679
					6.592010547216982	0.9988272411787553
					6.624010598415508	0.9987703039979152
					6.656010649615899	0.9987104170605637
					6.688010700816289	0.9986474385333668
					6.7200107520166785	0.9985812194443384
					6.752010803217068	0.998511603359589
					6.784010854417458	0.9984384260460104
					6.816010905615985	0.9983615151195192
					6.848010956816375	0.9982806896784779
					6.880011008016766	0.9981957599219267
					6.912011059217154	0.9981065267522907
					6.944011110417545	0.9980127813622346
					6.976011161617935	0.9979143048053736
					7.008011212816462	0.9978108675506016
					7.040011264016852	0.9977022290198079
					7.072011315217242	0.9975881371088432
					7.104011366417631	0.9974683276916286
					7.136011417618021	0.997342524107391
					7.168011468818412	0.997210436631088
					7.200011520016939	0.9970717619271844
					7.232011571217328	0.9969261824870473
					7.264011622417718	0.9967733660503787
					7.296011673618108	0.9966129650112261
					7.328011724818499	0.9964446158093071
					7.3600117760188875	0.9962679383075648
					7.392011827217415	0.9960825351570936
					7.424011878417805	0.9958879911508354
					7.456011929618194	0.995683872567726
					7.488011980818584	0.9954697265092768
					7.5200120320189745	0.9952450802309865
					7.552012083219365	0.995009440471329
					7.584012134417891	0.9947622927815761
					7.616012185618281	0.9945031008602015
					7.648012236818672	0.9942313058962134
					7.68001228801906	0.9939463259264156
					7.71201233921945	0.9936475552123182
					7.744012390419841	0.9933343636432674
					7.776012441618369	0.9930060961732718
					7.808012492818757	0.9926620723000231
					7.840012544019147	0.9923015855957916
					7.872012595219538	0.9919239033011417
					7.904012646419928	0.9915282659938591
					7.936012697620316	0.9911138873470892
					7.968012748818844	0.9906799539924833
					8.000012800019235	0.9902256255061289
					8.032012851219623	0.9897500345372937
					8.064012902420012	0.9892522871024669
					8.096012953620404	0.9887314630699613
					8.128013004820794	0.9881866168634091
					8.16001305601932	0.9876167784158982
					8.19201310721971	0.9870209544103248
					8.2240131584201	0.9863981298457319
					8.25601320962049	0.98574726997416
					8.288013260820879	0.9850673226577161
					8.320013312021269	0.9843572212014181
					8.352013363219797	0.9836158877238151
					8.384013414420187	0.9828422371345448
					8.416013465620576	0.9820351817959805
					8.448013516820966	0.9811936369549421
					8.480013568021358	0.9803165270402675
					8.512013619221745	0.9794027929329359
					8.544013670420274	0.9784514003275369
					8.576013721620663	0.9774613493172629
					8.608013772821051	0.9764316853495264
					8.640013824021443	0.975361511715755
					8.672013875221833	0.9742500037572833
					8.704013926422224	0.973096424989502
					8.736013977620749	0.9719001453689771
					8.76801402882114	0.9706606619531734
					8.80001408002153	0.9693776222300978
					8.832014131221918	0.968050850425828
					8.86401418242231	0.9666803771318732
					8.896014233622699	0.96526647263198
					8.928014284821227	0.9638096843497183
					8.960014336021615	0.9623108788844427
					8.992014387222005	0.9607712891544286
					9.024014438422396	0.9591925672227716
					9.056014489622786	0.9575768434445018
					9.088014540823176	0.9559267926430219
					9.120014592021702	0.9542457081011497
					9.152014643222094	0.9525375842374715
					9.184014694422482	0.9508072089334071
					9.216014745622871	0.9490602665811645
					9.248014796823263	0.9473034530388829
					9.280014848023653	0.9455446038077955
					9.312014899222179	0.9437928368886119
					9.344014950422569	0.9420587119319312
					9.37601500162296	0.9403544074720412
					9.408015052823348	0.9386939182266915
					9.440015104023738	0.9370932746593893
					9.47201515522413	0.9355707872376406
					9.504015206422656	0.9341473180828079
					9.536015257623045	0.9328465829975716
					9.568015308823435	0.9316954871783927
					9.600015360023825	0.9307244982761173
					9.632015411224216	0.9299680608613428
					9.664015462424604	0.9294650567827181
					9.696015513623133	0.9292593163463096
					9.728015564823522	0.9294001854281584
					9.760015616023912	0.9299431517948515
					9.792015667224302	0.9309505204262039
					9.824015718424691	0.9324920599216874
					9.856015769625083	0.9346443744958419
					9.888015820823608	0.9374780360428696
					9.920015872023999	0.941047373176335
					9.952015923224389	0.9453470251471952
					9.984015974424777	0.9502443222336343
					10.016016025625168	0.9554008060441657
					10.048016076825558	0.9602340043464828
					10.080016128024086	0.9639879480409872
					10.112016179224474	0.9659391208293118
					10.144016230424866	0.9656653510094855
					10.176016281625255	0.9632265272853928
					10.208016332825645	0.9591386807463972
					10.240016384026035	0.9541586212763576
					10.272016435224561	0.9490168411909438
					10.304016486424953	0.9442400119520623
					10.33601653762534	0.9401111616975751
					10.368016588825732	0.9367243348638652
					10.400016640026122	0.9340645243859068
					10.432016691226512	0.9320695181582955
					10.464016742426901	0.9306641588655091
					10.496016793625428	0.9297748526607296
					10.52801684482582	0.9293341612569583
					10.560016896026207	0.9292815807233362
					10.592016947226597	0.9295631799804485
					10.624016998426988	0.9301309998752525
					10.656017049627378	0.9309424527591066
					10.688017100825904	0.931959771048852
					10.720017152026294	0.93314950899133
					10.752017203226686	0.9344820938266943
					10.784017254427075	0.9359314216998845
					10.816017305627463	0.9374744939588393
					10.848017356827855	0.9390910898831301
					10.880017408026381	0.9407634722691046
					10.912017459226771	0.9424761226446613
					10.94401751042716	0.9442155032003627
					10.97601756162755	0.945969842806907
					11.008017612827942	0.947728944744866
					11.04001766402833	0.9494840140037206
					11.072017715226858	0.951227502216002
					11.104017766427248	0.9529529684809106
					11.136017817627637	0.9546549545020638
					11.168017868828027	0.9563288726178456
					11.200017920028417	0.9579709054417164
					11.232017971228808	0.9595779159552711
					11.264018022427333	0.9611473670101066
					11.296018073627724	0.9626772492968304
					11.328018124828114	0.9641660169318816
					11.360018176028504	0.9656125298962405
					11.392018227228894	0.9670160026353517
					11.424018278429283	0.9683759581975606
					11.456018329627812	0.9696921873497044
					11.4880183808282	0.9709647121638794
					11.520018432028591	0.9721937536193856
					11.55201848322898	0.9733797028089629
					11.58401853442937	0.9745230953791479
					11.61601858562976	0.9756245888713141
					11.648018636828287	0.9766849426631111
					11.680018688028678	0.9777050002399276
					11.712018739229066	0.978685673552979
					11.744018790429458	0.9796279292449755
					11.776018841629847	0.9805327765462581
					11.808018892830237	0.9814012566641225
					11.840018944028763	0.9822344335058611
					11.872018995229153	0.9830333855921989
					11.904019046429545	0.9837991990322706
					11.936019097629934	0.984532961444399
					11.968019148830322	0.9852357567187152
					12.000019200030714	0.9859086605282711
					12.03201925122924	0.9865527365049006
					12.06401930242963	0.987169033004672
					12.09601935363002	0.9877585803955644
					12.128019404830411	0.9883223888069917
					12.1600194560308	0.9888614462870852
					12.192019507231189	0.9893767173193202
					12.224019558429717	0.9898691416551676
					12.256019609630107	0.9903396334240394
					12.288019660830496	0.9907890804859306
					12.320019712030886	0.9912183439958532
					12.352019763231276	0.991628258152511
					12.384019814431667	0.9920196301066525
					12.416019865630194	0.9923932400072245
					12.448019916830583	0.9927498411658776
					12.480019968030973	0.9930901603225386
					12.512020019231365	0.9934148979967057
					12.544020070431753	0.9937247289108779
					12.576020121632142	0.9940203024740961
					12.60802017283067	0.9943022433149505
					12.640020224031058	0.9945711518547029
					12.67202027523145	0.9948276049122631
					12.70402032643184	0.9950721563337799
					12.73602037763223	0.995305337640497
					12.76802042883262	0.9955276586893322
					12.800020480031147	0.9957396083413509
					12.832020531231537	0.9959416551339393
					12.864020582431925	0.9961342479530547
					12.896020633632316	0.9963178167024384
					12.928020684832706	0.9964927729671165
					12.960020736033096	0.9966595106689282
					12.992020787231622	0.9968184067121538
					13.024020838432012	0.996969821617655
					13.056020889632403	0.9971141001441824
					13.088020940832793	0.9972515718957928
					13.120020992033183	0.9973825519144842
					13.152021043233573	0.9975073412573964
					13.1840210944321	0.9976262275580471
					13.216021145632489	0.9977394855712465
					13.248021196832878	0.9978473777014552
					13.28002124803327	0.9979501545144392
					13.31202129923366	0.9980480552322116
					13.344021350434048	0.9981413082112875
					13.376021401632576	0.9982301314043844
					13.408021452832966	0.9983147328057369
					13.440021504033355	0.998395310880263
					13.472021555233745	0.9984720549768501
					13.504021606434137	0.9985451457260615
					13.536021657634526	0.9986147554226156
					13.568021708833053	0.99868104839298
					13.600021760033442	0.9987441813484714
					13.632021811233832	0.998804303724247
					13.664021862434224	0.998861558004592
					13.696021913634612	0.9989160800349177
					13.728021964835001	0.998967999320871
					13.76002201603353	0.9990174393149943
					13.792022067233919	0.9990645176913238
					13.824022118434309	0.9991093466083589
					13.856022169634699	0.9991520329608091
					13.88802222083509	0.9991926786205108
					13.920022272035478	0.9992313806669268
					13.952022323234006	0.9992682316076068
					13.984022374434396	0.9993033195890009
					14.016022425634786	0.9993367285979882
					14.048022476835175	0.9993685386544957
					14.080022528035565	0.9993988259955555
					14.112022579235955	0.9994276632511474
					14.144022630434481	0.9994551196121563
					14.176022681634873	0.9994812609907784
					14.208022732835262	0.9995061501736808
					14.240022784035652	0.9995298469682229
					14.272022835236042	0.9995524083420266
					14.304022886436432	0.9995738885561921
					14.33602293763496	0.9995943392924131
					14.368022988835348	0.9996138097742722
					14.400023040035737	0.9996323468829542
					14.432023091236129	0.9996499952676365
					14.464023142436519	0.9996667974507736
					14.496023193636908	0.9996827939285172
					14.528023244837298	0.9996980232664773
					14.560023296035826	0.9997125221910332
					14.592023347236216	0.9997263256764003
					14.624023398436604	0.9997394670276337
					14.656023449636995	0.9997519779597593
					14.688023500837383	0.999763888673204
					14.720023552037775	0.9997752279256921
					14.752023603236301	0.9997860231007781
					14.78402365443669	0.9997963002731505
					14.816023705637082	0.9998060842708758
					14.84802375683747	0.9998153987347107
					14.88002380803786	0.9998242661746178
					14.912023859238252	0.9998327080236178
					14.944023910436778	0.9998407446891042
					14.97602396163717	0.9998483956017247
					15.008024012837557	0.9998556792619605
					15.040024064037947	0.9998626132844944
					15.072024115238339	0.9998692144404823
					15.104024166438727	0.9998754986978167
					15.136024217637253	0.9998814812594881
					15.168024268837645	0.9998871766001163
					15.200024320038034	0.9998925985007525
					15.232024371238422	0.9998977600820296
					15.264024422438816	0.9999026738357307
					15.296024473639203	0.999907351654859
					15.328024524837733	0.9999118048622784
					15.360024576038121	0.9999160442379855
					15.39202462723851	0.9999200800450891
					15.424024678438903	0.9999239220545434
					15.45602472963929	0.9999275795687109
					15.48802478083968	0.9999310614437922
					15.520024832038208	0.9999343761111956
					15.552024883238598	0.999937531597876
					15.584024934438986	0.9999405355457128
					15.616024985639378	0.9999433952299552
					15.648025036839767	0.9999461175767903
					15.680025088040155	0.999948709180068
					15.712025139238685	0.9999511763172317
					15.744025190439075	0.9999535249644816
					15.776025241639466	0.999955760811216
					15.808025292839854	0.9999578892737828
					15.840025344040242	0.9999599155085691
					15.872025395240634	0.9999618444244691
					15.90402544643916	0.9999636806947513
					15.936025497639548	0.9999654287683599
					15.96802554883994	0.9999670928806753
					16.00002560004033	0.9999686770637547
					16.03202565124072	0.9999701851560914
					16.06402570244111	0.9999716208118974
					16.096025753639637	0.9999729875099446
					16.12802580484003	0.9999742885619846
					16.160025856040416	0.9999755271207622
					16.192025907240804	0.9999767061876452
					16.2240259584412	0.99997782861989
					16.256026009641587	0.9999788971375572
					16.288026060840114	0.9999799143300949
					16.320026112040505	0.9999808826626116
					16.352026163240893	0.9999818044818393
					16.38402621444128	0.9999826820218192
					16.416026265641673	0.9999835174093104
					16.448026316842064	0.9999843126689392
					16.48002636804059	0.9999850697281029
					16.512026419240982	0.999985790421636
					16.54402647044137	0.9999864764962587
					16.57602652164176	0.9999871296148003
					16.60802657284215	0.9999877513602323
					16.640026624042537	0.9999883432395007
					16.672026675241067	0.999988906687178
					16.704026726441455	0.9999894430689346
					16.736026777641847	0.9999899536848527
					16.76802682884224	0.9999904397725704
					16.800026880042626	0.9999909025102837
					16.832026931243018	0.9999913430195997
					16.864026982441544	0.9999917623682543
					16.896027033641932	0.9999921615726981
					16.928027084842324	0.9999925416005624
					16.96002713604271	0.9999929033729994
					16.992027187243103	0.9999932477669178
					17.024027238443495	0.9999935756171066
					17.05602728964202	0.999993887718256
					17.08802734084241	0.9999941848268877
					17.1200273920428	0.9999944676631818
					17.15202744324319	0.9999947369127286
					17.184027494443576	0.9999949932281851
					17.21602754564397	0.9999952372308587
					17.248027596842494	0.9999954695122149
					17.28002764804289	0.9999956906353045
					17.312027699243277	0.9999959011361363
					17.344027750443665	0.9999961015249704
					17.376027801644057	0.9999962922875548
					17.408027852844445	0.9999964738863072
					17.44002790404297	0.9999966467614319
					17.472027955243362	0.9999968113319867
					17.504028006443754	0.9999969679969017
					17.536028057644142	0.9999971171359419
					17.568028108844533	0.9999972591106312
					17.60002816004492	0.9999973942651268
					17.63202821124345	0.9999975229270545
					17.66402826244384	0.9999976454083005
					17.696028313644227	0.9999977620057714
					17.72802836484462	0.9999978730021094
					17.76002841604501	0.9999979786663807
					17.792028467245398	0.9999980792547261
					17.824028518443928	0.9999981750109818
					17.856028569644316	0.9999982661672712
					17.888028620844704	0.9999983529445667
					17.920028672045095	0.9999984355532269
					17.952028723245483	0.9999985141935045
					17.98402877444588	0.9999985890560323
					18.0160288256444	0.9999986603222862
					18.048028876844793	0.9999987281650249
					18.080028928045184	0.9999987927487065
					18.112028979245572	0.9999988542298915
					18.14402903044596	0.9999989127576171
					18.17602908164635	0.9999989684737619
					18.208029132844878	0.9999990215133903
					18.240029184045266	0.9999990720050762
					18.27202923524566	0.9999991200712194
					18.30402928644605	0.9999991658283384
					18.336029337646437	0.9999992093873546
					18.36802938884683	0.9999992508538615
					18.400029440047216	0.9999992903283795
					18.432029491245746	0.9999993279066003
					18.464029542446134	0.9999993636796193
					18.496029593646526	0.9999993977341547
					18.528029644846917	0.9999994301527612
					18.560029696047305	0.9999994610140245
					18.592029747247693	0.999999490392758
					18.624029798446223	0.9999995183601799
					18.65602984964661	0.9999995449840874
					18.688029900847	0.9999995703290203
					18.72002995204739	0.9999995944564197
					18.752030003247782	0.9999996174247732
					18.784030054448174	0.9999996392897598
					18.8160301056467	0.9999996601043835
					18.848030156847088	0.9999996799191017
					18.88003020804748	0.9999996987819495
					18.912030259247867	0.9999997167386527
					18.944030310448255	0.9999997338327411
					18.97603036164865	0.9999997501056535
					19.008030412847173	0.9999997655968379
					19.040030464047565	0.9999997803438476
					19.072030515247956	0.9999997943824314
					19.104030566448344	0.9999998077466214
					19.136030617648736	0.9999998204688144
					19.168030668849124	0.999999832579851
					19.20003072004765	0.9999998441090898
					19.23203077124804	0.9999998550844807
					19.264030822448433	0.999999865532628
					19.29603087364882	0.9999998754788614
					19.328030924849212	0.9999998849472914
					19.3600309760496	0.9999998939608709
					19.392031027248127	0.9999999025414502
					19.424031078448518	0.9999999107098311
					19.456031129648906	0.999999918485813
					19.488031180849298	0.9999999258882488
					19.52003123204969	0.9999999329350806
					19.552031283250077	0.9999999396433927
					19.584031334448607	0.9999999460294464
					19.616031385648995	0.9999999521087225
					19.648031436849383	0.9999999578959546
					19.680031488049774	0.9999999634051528
					19.712031539250162	0.9999999686495722
					19.744031590450554	0.9999999736398485
					19.77603164164908	0.9999999783829818
					19.80803169284947	0.9999999828768807
					19.84003174404986	0.9999999871019641
					19.87203179525025	0.9999999910115523
					19.90403184645064	0.9999999945279089
					19.93603189765103	0.9999999975533397
					19.968031948849557	1.0
