# Supplementary material for: Coherence in cooperative photon emission from indistinguishable quantum emitters
Source: Sci Adv. 2022 Mar 18;8(11):eabm8171. doi: 10.1126/sciadv.abm8171 (PMC8932659; doi:10.1126/sciadv.abm8171)
Supplement: Supplementary file 2 — Dataset [file sciadv.abm8171_dataset.zip › dataset_coherence_cooperative/4c.csv]

Delay (ns)	g2parallel	g2perpendicular
-49.98405373448692	0.902455661664393	0.8461538461538461
-49.95205368328653	0.9427012278308322	0.9064102564102564
-49.92005363208614	0.9512278308321964	0.9038461538461539
-49.88805358088575	0.9689631650750341	1.023076923076923
-49.85605352968536	0.98806275579809	0.9192307692307692
-49.82405347848497	1.0010231923601638	0.9602564102564103
-49.79205342728644	0.9812414733969986	1.0076923076923077
-49.76005337608605	0.9594133697135061	0.908974358974359
-49.728053324885664	0.9334924965893588	0.8743589743589744
-49.69605327368527	0.8819918144611187	0.8256410256410256
-49.66405322248488	0.8778990450204639	0.8282051282051283
-49.6320531712845	0.8564120054570259	0.8217948717948718
-49.60005312008597	0.8243519781718963	0.7307692307692307
-49.568053068885575	0.7496589358799455	0.7371794871794872
-49.536053017685184	0.727830832196453	0.7282051282051282
-49.5040529664848	0.6797407912687585	0.6743589743589744
-49.47205291528441	0.6691678035470668	0.573076923076923
-49.44005286408402	0.5948158253751705	0.5769230769230769
-49.40805281288363	0.6087994542974079	0.5487179487179488
-49.3760527616851	0.5617326057298773	0.49743589743589745
-49.34405271048471	0.5457025920873124	0.4807692307692308
-49.31205265928432	0.48362892223738063	0.45897435897435895
-49.28005260808393	0.5037517053206003	0.4666666666666667
-49.24805255688354	0.4815825375170532	0.4551282051282051
-49.21605250568315	0.4242837653478854	0.44743589743589746
-49.18405245448463	0.4392905866302865	0.3641025641025641
-49.15205240328424	0.3867667121418827	0.39871794871794874
-49.120052352083846	0.3707366984993179	0.3935897435897436
-49.088052300883454	0.3581173260572988	0.3217948717948718
-49.05605224968306	0.35129604365620737	0.34487179487179487
-49.02405219848267	0.30320600272851295	0.30128205128205127
-48.99205214728415	0.3107094133697135	0.28076923076923077
-48.96005209608376	0.2868349249658936	0.2858974358974359
-48.92805204488337	0.2728512960436562	0.2692307692307692
-48.89605199368298	0.2578444747612551	0.2141025641025641
-48.86405194248258	0.2527285129604366	0.22435897435897437
-48.8320518912822	0.25852660300136426	0.2128205128205128
-48.800051840083675	0.2339699863574352	0.2064102564102564
-48.768051788883284	0.208731241473397	0.22564102564102564
-48.73605173768289	0.1937244201909959	0.20512820512820512
-48.70405168648251	0.19236016371077763	0.19743589743589743
-48.672051635282116	0.18758526603001363	0.17692307692307693
-48.64005158408172	0.18622100954979537	0.19743589743589743
-48.608051532883195	0.15995907230559345	0.18076923076923077
-48.5760514816828	0.16678035470668487	0.16538461538461538
-48.54405143048242	0.14154160982264666	0.13205128205128205
-48.51205137928203	0.15075034106412005	0.1576923076923077
-48.480051328081636	0.12551159618008187	0.14615384615384616
-48.44805127688125	0.1377899045020464	0.12051282051282051
-48.416051225682715	0.12824010914051842	0.11794871794871795
-48.38405117448233	0.1203956343792633	0.09358974358974359
-48.35205112328194	0.10504774897680765	0.10256410256410256
-48.32005107208155	0.10231923601637108	0.09743589743589744
-48.28805102088116	0.10641200545702592	0.09230769230769231
-48.25605096968077	0.10709413369713507	0.08846153846153847
-48.22405091848224	0.08765347885402455	0.0858974358974359
-48.19205086728185	0.08663028649386084	0.09487179487179487
-48.16005081608146	0.082537517053206	0.07179487179487179
-48.128050764881074	0.07435197817189632	0.07307692307692308
-48.09605071368068	0.07435197817189632	0.08333333333333333
-48.06405066248029	0.05627557980900409	0.06666666666666667
-48.03205061128176	0.0723055934515689	0.07051282051282051
-48.00005056008138	0.06377899045020465	0.05512820512820513
-47.968050508880985	0.06412005457025921	0.06153846153846154
-47.936050457680594	0.05593451568894952	0.04487179487179487
-47.90405040648021	0.05150068212824011	0.057692307692307696
-47.87205035527982	0.048431105047748974	0.05
-47.84005030408129	0.048772169167803546	0.05128205128205128
-47.8080502528809	0.045702592087312414	0.041025641025641026
-47.776050201680505	0.04331514324693042	0.046153846153846156
-47.74405015048012	0.04365620736698499	0.03461538461538462
-47.71205009927973	0.042974079126875855	0.047435897435897434
-47.68005004807934	0.0344474761255116	0.04487179487179487
-47.648049996880815	0.036834924965893585	0.028205128205128206
-47.616049945680416	0.032060027285129605	0.03076923076923077
-47.58404989448003	0.04024556616643929	0.038461538461538464
-47.55204984327965	0.036834924965893585	0.026923076923076925
-47.52004979207925	0.02899045020463847	0.021794871794871794
-47.488049740878864	0.02660300136425648	0.023076923076923078
-47.456049689680334	0.02762619372442019	0.03076923076923077
-47.42404963847994	0.030013642564802184	0.026923076923076925
-47.39204958727956	0.02353342428376535	0.015384615384615385
-47.36004953607916	0.024215552523874487	0.02435897435897436
-47.328049484878775	0.020122783083219645	0.028205128205128206
-47.29604943367839	0.019781718963165076	0.019230769230769232
-47.26404938247986	0.024897680763983628	0.02564102564102564
-47.23204933127947	0.020804911323328786	0.01282051282051282
-47.200049280079085	0.019099590723055934	0.017948717948717947
-47.16804922887869	0.015006821282401092	0.017948717948717947
-47.1360491776783	0.019781718963165076	0.010256410256410256
-47.10404912647792	0.020463847203274217	0.020512820512820513
-47.07204907527938	0.01432469304229195	0.015384615384615385
-47.040049024078996	0.014665757162346521	0.01282051282051282
-47.008048972878605	0.01432469304229195	0.016666666666666666
-46.97604892167821	0.009890859481582538	0.010256410256410256
-46.94404887047783	0.011937244201909959	0.007692307692307693
-46.91204881927743	0.010914051841746248	0.007692307692307693
-46.88004876807891	0.010231923601637109	0.007692307692307693
-46.848048716878516	0.010572987721691678	0.014102564102564103
-46.816048665678125	0.010231923601637109	0.008974358974358974
-46.78404861447774	0.009890859481582538	0.002564102564102564
-46.75204856327734	0.011255115961800819	0.008974358974358974
-46.72004851207696	0.010231923601637109	0.010256410256410256
-46.68804846087843	0.005457025920873124	0.005128205128205128
-46.656048409678036	0.005457025920873124	0.007692307692307693
-46.62404835847765	0.0047748976807639835	0.010256410256410256
-46.59204830727726	0.007844474761255117	0.010256410256410256
-46.56004825607687	0.007162346521145975	0.00641025641025641
-46.528048204876484	0.0017053206002728514	0.007692307692307693
-46.49604815367796	0.004433833560709414	0.001282051282051282
-46.46404810247756	0.0068212824010914054	0.0038461538461538464
-46.43204805127717	0.0068212824010914054	0.005128205128205128
-46.40004800007679	0.006139154160982265	0.0038461538461538464
-46.368047948876395	0.007162346521145975	0.008974358974358974
-46.336047897676	0.005457025920873124	0.007692307692307693
-46.304047846477474	0.004433833560709414	0.00641025641025641
-46.27204779527709	0.008185538881309686	0.008974358974358974
-46.240047744076705	0.003751705320600273	0.002564102564102564
-46.208047692876306	0.0030695770804911324	0.007692307692307693
-46.17604764167592	0.005115961800818554	0.010256410256410256
-46.14404759047552	0.004092769440654843	0.00641025641025641
-46.112047539277	0.0017053206002728514	0.00641025641025641
-46.08004748807661	0.005115961800818554	0.005128205128205128
-46.04804743687622	0.0034106412005457027	0.00641025641025641
-46.01604738567583	0.002728512960436562	0.0038461538461538464
-45.984047334475434	0.0020463847203274215	0.005128205128205128
-45.95204728327505	0.0020463847203274215	0.001282051282051282
-45.92004723207653	0.0020463847203274215	0.005128205128205128
-45.88804718087613	0.0034106412005457027	0.00641025641025641
-45.856047129675744	0.001364256480218281	0.001282051282051282
-45.82404707847536	0.0017053206002728514	0.002564102564102564
-45.79204702727496	0.003751705320600273	0.007692307692307693
-45.76004697607458	0.0010231923601637107	0.001282051282051282
-45.72804692487605	0.0006821282401091405	0.0038461538461538464
-45.696046873675655	0.0010231923601637107	0.001282051282051282
-45.66404682247527	0.002728512960436562	0.0038461538461538464
-45.63204677127487	0.00034106412005457026	0.001282051282051282
-45.60004672007449	0.002728512960436562	0.0038461538461538464
-45.5680466688741	0.0010231923601637107	0.0038461538461538464
-45.53604661767557	0.002728512960436562	0.005128205128205128
-45.50404656647518	0.0020463847203274215	0.002564102564102564
-45.47204651527479	0.0006821282401091405	0.001282051282051282
-45.4400464640744	0.001364256480218281	0.001282051282051282
-45.408046412874015	0.0010231923601637107	0.001282051282051282
-45.37604636167362	0.0017053206002728514	0.005128205128205128
-45.34404631047323	0.001364256480218281	0.002564102564102564
-45.31204625927471	0.001364256480218281	0.0038461538461538464
-45.28004620807431	0.0006821282401091405	0.001282051282051282
-45.248046156873926	0.0006821282401091405	0.001282051282051282
-45.216046105673534	0.0010231923601637107	0.007692307692307693
-45.18404605447314	0.00034106412005457026	0.0
-45.15204600327276	0.001364256480218281	0.00641025641025641
-45.12004595207423	0.0010231923601637107	0.002564102564102564
-45.08804590087384	0.0006821282401091405	0.001282051282051282
-45.05604584967345	0.00034106412005457026	0.0038461538461538464
-45.02404579847306	0.00034106412005457026	0.0
-44.99204574727267	0.00034106412005457026	0.0038461538461538464
-44.96004569607228	0.0006821282401091405	0.001282051282051282
-44.92804564487375	0.00034106412005457026	0.0038461538461538464
-44.896045593673364	0.0010231923601637107	0.001282051282051282
-44.86404554247297	0.0010231923601637107	0.0038461538461538464
-44.83204549127258	0.001364256480218281	0.005128205128205128
-44.800045440072196	0.0010231923601637107	0.002564102564102564
-44.7680453888718	0.00034106412005457026	0.0038461538461538464
-44.736045337673275	0.0010231923601637107	0.001282051282051282
-44.70404528647288	0.001364256480218281	0.002564102564102564
-44.67204523527249	0.0010231923601637107	0.0038461538461538464
-44.64004518407211	0.0010231923601637107	0.001282051282051282
-44.608045132871716	0.001364256480218281	0.002564102564102564
-44.576045081671325	0.0006821282401091405	0.001282051282051282
-44.5440450304728	0.0010231923601637107	0.002564102564102564
-44.51204497927241	0.0006821282401091405	0.002564102564102564
-44.48004492807202	0.0006821282401091405	0.002564102564102564
-44.44804487687163	0.00034106412005457026	0.008974358974358974
-44.416044825671236	0.0010231923601637107	0.0038461538461538464
-44.38404477447085	0.00034106412005457026	0.001282051282051282
-44.35204472327232	0.0	0.001282051282051282
-44.32004467207193	0.00034106412005457026	0.0038461538461538464
-44.288044620871545	0.0	0.002564102564102564
-44.256044569671154	0.001364256480218281	0.001282051282051282
-44.22404451847076	0.00034106412005457026	0.0
-44.19204446727037	0.0	0.001282051282051282
-44.16004441607184	0.0	0.00641025641025641
-44.12804436487146	0.0006821282401091405	0.002564102564102564
-44.096044313671065	0.0006821282401091405	0.0038461538461538464
-44.064044262470674	0.0	0.002564102564102564
-44.03204421127029	0.0010231923601637107	0.001282051282051282
-44.00004416006989	0.0	0.001282051282051282
-43.96804410887137	0.0010231923601637107	0.001282051282051282
-43.936044057670976	0.0010231923601637107	0.001282051282051282
-43.904044006470585	0.0017053206002728514	0.001282051282051282
-43.8720439552702	0.0006821282401091405	0.005128205128205128
-43.84004390406981	0.0	0.002564102564102564
-43.80804385286942	0.0006821282401091405	0.0038461538461538464
-43.776043801670895	0.00034106412005457026	0.005128205128205128
-43.7440437504705	0.0	0.005128205128205128
-43.71204369927011	0.00034106412005457026	0.002564102564102564
-43.68004364806972	0.00034106412005457026	0.001282051282051282
-43.64804359686933	0.0017053206002728514	0.0
-43.616043545668944	0.0006821282401091405	0.0
-43.584043494470414	0.00034106412005457026	0.002564102564102564
-43.55204344327002	0.00034106412005457026	0.0
-43.52004339206964	0.0	0.002564102564102564
-43.48804334086925	0.00034106412005457026	0.002564102564102564
-43.456043289668855	0.0	0.001282051282051282
-43.424043238468464	0.00034106412005457026	0.002564102564102564
-43.392043187269934	0.0	0.0
-43.36004313606955	0.0010231923601637107	0.002564102564102564
-43.32804308486916	0.0	0.001282051282051282
-43.29604303366877	0.00034106412005457026	0.0
-43.26404298246838	0.0010231923601637107	0.0
-43.23204293126798	0.0	0.0038461538461538464
-43.20004288006946	0.0010231923601637107	0.001282051282051282
-43.168042828869076	0.0010231923601637107	0.0038461538461538464
-43.13604277766868	0.0	0.0038461538461538464
-43.10404272646829	0.0006821282401091405	0.0
-43.07204267526791	0.0010231923601637107	0.0038461538461538464
-43.04004262406751	0.0006821282401091405	0.001282051282051282
-43.00804257286899	0.00034106412005457026	0.002564102564102564
-42.976042521668596	0.0006821282401091405	0.002564102564102564
-42.944042470468204	0.0010231923601637107	0.0038461538461538464
-42.91204241926782	0.00034106412005457026	0.001282051282051282
-42.88004236806742	0.0	0.002564102564102564
-42.84804231686704	0.001364256480218281	0.010256410256410256
-42.816042265668514	0.0006821282401091405	0.0
-42.784042214468116	0.0010231923601637107	0.002564102564102564
-42.75204216326773	0.0	0.0
-42.72004211206734	0.001364256480218281	0.002564102564102564
-42.68804206086695	0.0006821282401091405	0.0038461538461538464
-42.656042009666564	0.0006821282401091405	0.0038461538461538464
-42.62404195846803	0.00034106412005457026	0.005128205128205128
-42.59204190726764	0.0006821282401091405	0.002564102564102564
-42.56004185606726	0.001364256480218281	0.001282051282051282
-42.52804180486686	0.0006821282401091405	0.0038461538461538464
-42.496041753666475	0.00034106412005457026	0.002564102564102564
-42.46404170246608	0.00034106412005457026	0.001282051282051282
-42.432041651267554	0.001364256480218281	0.001282051282051282
-42.40004160006717	0.0	0.00641025641025641
-42.36804154886678	0.00034106412005457026	0.001282051282051282
-42.336041497666386	0.0	0.001282051282051282
-42.304041446466	0.0010231923601637107	0.0038461538461538464
-42.2720413952656	0.0010231923601637107	0.001282051282051282
-42.24004134406708	0.00034106412005457026	0.0
-42.208041292866696	0.0	0.002564102564102564
-42.1760412416663	0.00034106412005457026	0.005128205128205128
-42.14404119046591	0.0017053206002728514	0.0
-42.11204113926552	0.0020463847203274215	0.0
-42.08004108806513	0.0010231923601637107	0.001282051282051282
-42.04804103686661	0.00034106412005457026	0.0038461538461538464
-42.016040985666216	0.001364256480218281	0.0038461538461538464
-41.984040934465824	0.0010231923601637107	0.001282051282051282
-41.95204088326543	0.001364256480218281	0.0
-41.92004083206504	0.0020463847203274215	0.0038461538461538464
-41.88804078086466	0.0017053206002728514	0.001282051282051282
-41.85604072966613	0.0017053206002728514	0.001282051282051282
-41.824040678465735	0.0017053206002728514	0.005128205128205128
-41.79204062726535	0.0020463847203274215	0.001282051282051282
-41.76004057606496	0.001364256480218281	0.002564102564102564
-41.72804052486457	0.0010231923601637107	0.002564102564102564
-41.696040473664176	0.00034106412005457026	0.002564102564102564
-41.664040422465646	0.0010231923601637107	0.002564102564102564
-41.63204037126526	0.002728512960436562	0.00641025641025641
-41.60004032006487	0.0006821282401091405	0.00641025641025641
-41.56804026886448	0.0017053206002728514	0.001282051282051282
-41.536040217664095	0.0006821282401091405	0.005128205128205128
-41.5040401664637	0.0034106412005457027	0.0038461538461538464
-41.47204011526331	0.0006821282401091405	0.0038461538461538464
-41.44004006406479	0.0020463847203274215	0.0038461538461538464
-41.40804001286439	0.0034106412005457027	0.00641025641025641
-41.376039961664006	0.0006821282401091405	0.007692307692307693
-41.344039910463614	0.0017053206002728514	0.0038461538461538464
-41.31203985926322	0.0017053206002728514	0.00641025641025641
-41.28003980806284	0.001364256480218281	0.007692307692307693
-41.24803975686431	0.0030695770804911324	0.007692307692307693
-41.21603970566392	0.004092769440654843	0.001282051282051282
-41.184039654463525	0.0034106412005457027	0.002564102564102564
-41.152039603263134	0.0034106412005457027	0.0038461538461538464
-41.12003955206275	0.0034106412005457027	0.00641025641025641
-41.08803950086236	0.005115961800818554	0.005128205128205128
-41.05603944966383	0.004433833560709414	0.0038461538461538464
-41.024039398463444	0.004092769440654843	0.002564102564102564
-40.99203934726305	0.004092769440654843	0.002564102564102564
-40.96003929606266	0.0030695770804911324	0.005128205128205128
-40.92803924486227	0.003751705320600273	0.010256410256410256
-40.89603919366188	0.005115961800818554	0.007692307692307693
-40.864039142463355	0.007503410641200546	0.005128205128205128
-40.83203909126296	0.0030695770804911324	0.0038461538461538464
-40.80003904006257	0.006139154160982265	0.0038461538461538464
-40.76803898886219	0.005115961800818554	0.010256410256410256
-40.736038937661796	0.0068212824010914054	0.0038461538461538464
-40.704038886461404	0.005115961800818554	0.008974358974358974
-40.67203883526288	0.0068212824010914054	0.00641025641025641
-40.64003878406248	0.008526603001364257	0.00641025641025641
-40.6080387328621	0.011255115961800819	0.007692307692307693
-40.57603868166171	0.006480218281036835	0.010256410256410256
-40.544038630461316	0.009890859481582538	0.010256410256410256
-40.51203857926093	0.007844474761255117	0.007692307692307693
-40.4800385280624	0.008526603001364257	0.010256410256410256
-40.44803847686201	0.006139154160982265	0.011538461538461539
-40.416038425661625	0.010231923601637109	0.011538461538461539
-40.38403837446123	0.010914051841746248	0.015384615384615385
-40.35203832326084	0.008526603001364257	0.020512820512820513
-40.32003827206045	0.009890859481582538	0.008974358974358974
-40.28803822086192	0.0068212824010914054	0.014102564102564103
-40.25603816966154	0.011255115961800819	0.015384615384615385
-40.224038118461145	0.014665757162346521	0.015384615384615385
-40.192038067260754	0.014665757162346521	0.015384615384615385
-40.16003801606037	0.015006821282401092	0.011538461538461539
-40.12803796485997	0.016030013642564803	0.020512820512820513
-40.09603791366145	0.01330150068212824	0.02435897435897436
-40.06403786246106	0.019099590723055934	0.02435897435897436
-40.032037811260665	0.017735334242837655	0.011538461538461539
-40.00003776006028	0.018417462482946793	0.017948717948717947
-39.96803770885989	0.022169167803547066	0.01282051282051282
-39.9360376576595	0.019099590723055934	0.02435897435897436
-39.904037606460975	0.024215552523874487	0.017948717948717947
-39.872037555260576	0.017053206002728513	0.029487179487179487
-39.84003750406019	0.02626193724420191	0.03333333333333333
-39.80803745285981	0.029331514324693043	0.03205128205128205
-39.77603740165941	0.02592087312414734	0.04230769230769231
-39.744037350459024	0.029672578444747612	0.029487179487179487
-39.7120372992605	0.02796725784447476	0.02435897435897436
-39.6800372480601	0.032060027285129605	0.029487179487179487
-39.64803719685972	0.02557980900409277	0.02564102564102564
-39.61603714565932	0.029672578444747612	0.03974358974358974
-39.584037094458935	0.03547066848567531	0.029487179487179487
-39.55203704325855	0.03956343792633015	0.038461538461538464
-39.520036992060014	0.03717598908594816	0.038461538461538464
-39.48803694085963	0.042974079126875855	0.038461538461538464
-39.456036889659245	0.04058663028649386	0.057692307692307696
-39.424036838458846	0.04740791268758526	0.04871794871794872
-39.39203678725846	0.04809004092769441	0.05512820512820513
-39.36003673605807	0.04638472032742155	0.04230769230769231
-39.32803668485954	0.0572987721691678	0.05641025641025641
-39.296036633659156	0.05320600272851296	0.057692307692307696
-39.264036582458765	0.05218281036834925	0.07435897435897436
-39.23203653125837	0.06343792633015007	0.05512820512820513
-39.20003648005798	0.06787175989085949	0.0641025641025641
-39.16803642885759	0.07094133697135062	0.07564102564102564
-39.13603637765907	0.07844474761255116	0.07564102564102564
-39.104036326458676	0.07469304229195088	0.06538461538461539
-39.072036275258284	0.07844474761255116	0.07307692307692308
-39.0400362240579	0.08049113233287858	0.08205128205128205
-39.00803617285751	0.07503410641200546	0.07948717948717948
-38.97603612165712	0.09447476125511596	0.08846153846153847
-38.944036070458594	0.10811732605729878	0.0858974358974359
-38.912036019258196	0.10572987721691678	0.09871794871794871
-38.88003596805781	0.11084583901773533	0.10897435897435898
-38.84803591685742	0.11493860845839017	0.12564102564102564
-38.81603586565703	0.126193724420191	0.11538461538461539
-38.784035814456644	0.12789904502046384	0.13076923076923078
-38.752035763258114	0.13096862210095497	0.12564102564102564
-38.72003571205772	0.14256480218281037	0.13974358974358975
-38.68803566085734	0.1582537517053206	0.15897435897435896
-38.65603560965694	0.15006821282401092	0.15384615384615385
-38.624035558456555	0.1558663028649386	0.1576923076923077
-38.59203550725616	0.1640518417462483	0.16538461538461538
-38.56003545605763	0.19270122783083218	0.1358974358974359
-38.52803540485725	0.19406548431105047	0.1717948717948718
-38.49603535365686	0.1845156889495225	0.1794871794871795
-38.464035302456466	0.21248294679399726	0.191025641025641
-38.432035251256075	0.2155525238744884	0.22179487179487178
-38.40003520005568	0.2489768076398363	0.23205128205128206
-38.36803514885716	0.247612551159618	0.23461538461538461
-38.33603509765677	0.2766030013642565	0.27692307692307694
-38.30403504645638	0.2660300136425648	0.3076923076923077
-38.27203499525599	0.2854706684856753	0.2948717948717949
-38.2400349440556	0.3315143246930423	0.30641025641025643
-38.20803489285521	0.33117326057298774	0.29743589743589743
-38.17603484165669	0.327762619372442	0.32051282051282054
-38.14403479045629	0.3478854024556617	0.3487179487179487
-38.112034739255904	0.3663028649386085	0.3782051282051282
-38.08003468805551	0.37448840381991816	0.3858974358974359
-38.04803463685512	0.4017735334242838	0.38333333333333336
-38.01603458565474	0.4382673942701228	0.43333333333333335
-37.98403453445621	0.44986357435197816	0.43333333333333335
-37.952034483255815	0.48840381991814463	0.46794871794871795
-37.92003443205543	0.5040927694406548	0.4782051282051282
-37.88803438085503	0.5238744884038199	0.5692307692307692
-37.85603432965465	0.5467257844474761	0.5474358974358975
-37.824034278454256	0.5832196452933152	0.532051282051282
-37.792034227255726	0.6412005457025921	0.6602564102564102
-37.76003417605534	0.6589358799454298	0.6346153846153846
-37.72803412485495	0.6940654843110505	0.6705128205128205
-37.69603407365456	0.7032742155525239	0.7705128205128206
-37.66403402245417	0.764324693042292	0.7666666666666667
-37.632033971253776	0.7871759890859482	0.7076923076923077
-37.60003392005525	0.8339017735334243	0.767948717948718
-37.56803386885486	0.8639154160982264	0.8705128205128205
-37.53603381765447	0.897680763983629	0.9102564102564102
-37.504033766454086	0.9607776261937244	0.9564102564102565
-37.472033715253694	0.953956343792633	0.958974358974359
-37.4400336640533	0.9996589358799455	0.9525641025641025
-37.40803361285292	0.9358799454297408	1.0076923076923077
-37.37603356165438	0.9887448840381992	0.9833333333333333
-37.344033510454	1.0	0.9782051282051282
-37.312033459253605	0.9519099590723056	0.9474358974358974
-37.280033408053214	0.92462482946794	0.8961538461538462
-37.24803335685283	0.9034788540245566	0.8717948717948718
-37.21603330565244	0.8935879945429741	0.7987179487179488
-37.18403325445391	0.846862210095498	0.8384615384615385
-37.152033203253524	0.793656207366985	0.7628205128205128
-37.120033152053125	0.7766030013642565	0.7128205128205128
-37.08803310085274	0.7366984993178718	0.6782051282051282
-37.056033049652356	0.682469304229195	0.617948717948718
-37.02403299845196	0.633356070941337	0.6397435897435897
-36.992032947253435	0.6033424283765347	0.5782051282051283
-36.96003289605305	0.6145975443383356	0.5884615384615385
-36.92803284485265	0.5566166439290586	0.5705128205128205
-36.89603279365227	0.562755798090041	0.5269230769230769
-36.86403274245187	0.47851296043656205	0.4897435897435897
-36.832032691251484	0.4618008185538881	0.48205128205128206
-36.80003264005296	0.4328103683492497	0.4756410256410256
-36.76803258885256	0.4437244201909959	0.4576923076923077
-36.73603253765218	0.3840381991814461	0.38974358974358975
-36.704032486451794	0.39392905866302863	0.38461538461538464
-36.672032435251396	0.3969986357435198	0.36666666666666664
-36.64003238405101	0.3427694406548431	0.3384615384615385
-36.60803233285248	0.3267394270122783	0.3346153846153846
-36.57603228165209	0.3086630286493861	0.2948717948717949
-36.544032230451705	0.30081855388813095	0.28717948717948716
-36.51203217925131	0.29297407912687584	0.2705128205128205
-36.48003212805092	0.27967257844474763	0.2846153846153846
-36.44803207685053	0.24693042291950887	0.26153846153846155
-36.416032025652	0.24693042291950887	0.21923076923076923
-36.38403197445162	0.23260572987721692	0.2141025641025641
-36.352031923251225	0.21828103683492497	0.2205128205128205
-36.32003187205083	0.20225102319236016	0.22692307692307692
-36.28803182085045	0.206343792633015	0.2076923076923077
-36.25603176965006	0.19167803547066847	0.17051282051282052
-36.22403171845153	0.1766712141882674	0.1423076923076923
-36.19203166725114	0.17360163710777626	0.17692307692307693
-36.160031616050745	0.16064120054570258	0.1371794871794872
-36.12803156485036	0.14938608458390176	0.14102564102564102
-36.09603151364997	0.1456343792633015	0.1346153846153846
-36.06403146244958	0.14290586630286495	0.11794871794871795
-36.032031411251054	0.13062755798090042	0.13076923076923078
-36.00003136005066	0.11766712141882674	0.11923076923076924
-35.96803130885027	0.12824010914051842	0.12051282051282051
-35.93603125764989	0.11596180081855388	0.10897435897435898
-35.90403120644949	0.10914051841746249	0.10256410256410256
-35.872031155249104	0.09890859481582538	0.11538461538461539
-35.840031104050574	0.10061391541609822	0.1076923076923077
-35.80803105285018	0.10231923601637108	0.11794871794871795
-35.7760310016498	0.0917462482946794	0.08461538461538462
-35.74403095044941	0.08424283765347886	0.08205128205128205
-35.712030899249015	0.07639836289222374	0.08717948717948718
-35.680030848048624	0.07503410641200546	0.07307692307692308
-35.6480307968501	0.0688949522510232	0.06153846153846154
-35.61603074564971	0.06616643929058663	0.06282051282051282
-35.58403069444932	0.0665075034106412	0.05512820512820513
-35.552030643248926	0.07060027285129604	0.0641025641025641
-35.52003059204854	0.0665075034106412	0.06538461538461539
-35.48803054084815	0.05593451568894952	0.052564102564102565
-35.45603048964962	0.05627557980900409	0.06025641025641026
-35.424030438449236	0.049795361527967257	0.06282051282051282
-35.39203038724884	0.04604365620736699	0.052564102564102565
-35.36003033604845	0.03512960436562074	0.041025641025641026
-35.32803028484806	0.04433833560709413	0.04230769230769231
-35.29603023364767	0.041268758526603	0.05641025641025641
-35.26403018244915	0.03990450204638472	0.03333333333333333
-35.232030131248756	0.038881309686221006	0.05384615384615385
-35.200030080048364	0.03547066848567531	0.041025641025641026
-35.16803002884798	0.030354706684856753	0.029487179487179487
-35.13602997764758	0.030013642564802184	0.038461538461538464
-35.1040299264472	0.02626193724420191	0.02564102564102564
-35.07202987524867	0.031036834924965895	0.03205128205128205
-35.040029824048275	0.02899045020463847	0.02564102564102564
-35.00802977284789	0.024897680763983628	0.03461538461538462
-34.9760297216475	0.018076398362892224	0.028205128205128206
-34.94402967044711	0.02796725784447476	0.03717948717948718
-34.91202961924672	0.02353342428376535	0.014102564102564103
-34.880029568048194	0.018758526603001365	0.029487179487179487
-34.8480295168478	0.020804911323328786	0.023076923076923078
-34.81602946564741	0.020804911323328786	0.021794871794871794
-34.78402941444702	0.018758526603001365	0.017948717948717947
-34.752029363246635	0.021828103683492497	0.014102564102564103
-34.72002931204624	0.01432469304229195	0.020512820512820513
-34.68802926084771	0.01432469304229195	0.010256410256410256
-34.65602920964733	0.009890859481582538	0.019230769230769232
-34.62402915844693	0.017735334242837655	0.020512820512820513
-34.592029107246546	0.017053206002728513	0.021794871794871794
-34.560029056046154	0.01227830832196453	0.014102564102564103
-34.52802900484576	0.01398362892223738	0.020512820512820513
-34.49602895364724	0.009890859481582538	0.005128205128205128
-34.46402890244685	0.011596180081855388	0.010256410256410256
-34.43202885124646	0.011255115961800819	0.011538461538461539
-34.40002880004607	0.010231923601637109	0.008974358974358974
-34.368028748845674	0.0068212824010914054	0.005128205128205128
-34.33602869764529	0.006480218281036835	0.011538461538461539
-34.30402864644677	0.009549795361527967	0.005128205128205128
-34.27202859524637	0.008526603001364257	0.010256410256410256
-34.240028544045984	0.0068212824010914054	0.008974358974358974
-34.20802849284559	0.0047748976807639835	0.008974358974358974
-34.1760284416452	0.007162346521145975	0.002564102564102564
-34.14402839044482	0.006139154160982265	0.007692307692307693
-34.11202833924629	0.0047748976807639835	0.011538461538461539
-34.080028288045895	0.005115961800818554	0.005128205128205128
-34.04802823684551	0.006139154160982265	0.005128205128205128
-34.01602818564511	0.005115961800818554	0.00641025641025641
-33.98402813444473	0.0068212824010914054	0.005128205128205128
-33.95202808324434	0.005115961800818554	0.005128205128205128
-33.920028032045806	0.003751705320600273	0.00641025641025641
-33.88802798084542	0.004433833560709414	0.008974358974358974
-33.85602792964502	0.0047748976807639835	0.005128205128205128
-33.82402787844464	0.005115961800818554	0.002564102564102564
-33.792027827244254	0.004433833560709414	0.0038461538461538464
-33.760027776043856	0.005457025920873124	0.0038461538461538464
-33.72802772484533	0.003751705320600273	0.0038461538461538464
-33.69602767364495	0.004433833560709414	0.001282051282051282
-33.66402762244455	0.004092769440654843	0.011538461538461539
-33.632027571244166	0.006480218281036835	0.005128205128205128
-33.600027520043774	0.004433833560709414	0.005128205128205128
-33.56802746884338	0.0017053206002728514	0.0038461538461538464
-33.536027417643	0.002728512960436562	0.008974358974358974
-33.50402736644447	0.0034106412005457027	0.0038461538461538464
-33.47202731524408	0.0006821282401091405	0.0038461538461538464
-33.44002726404369	0.002728512960436562	0.007692307692307693
-33.408027212843294	0.003751705320600273	0.00641025641025641
-33.37602716164291	0.0010231923601637107	0.0038461538461538464
-33.34402711044252	0.0023874488403819918	0.0038461538461538464
-33.31202705924399	0.0030695770804911324	0.002564102564102564
-33.280027008043604	0.0020463847203274215	0.00641025641025641
-33.24802695684321	0.0020463847203274215	0.0038461538461538464
-33.21602690564282	0.002728512960436562	0.014102564102564103
-33.184026854442436	0.0023874488403819918	0.005128205128205128
-33.15202680324204	0.0020463847203274215	0.0038461538461538464
-33.120026752043515	0.001364256480218281	0.0038461538461538464
-33.08802670084312	0.001364256480218281	0.00641025641025641
-33.05602664964273	0.001364256480218281	0.0038461538461538464
-33.02402659844235	0.0017053206002728514	0.0
-32.992026547241956	0.0017053206002728514	0.0
-32.960026496041564	0.0017053206002728514	0.0038461538461538464
-32.92802644484304	0.0034106412005457027	0.005128205128205128
-32.89602639364265	0.0023874488403819918	0.002564102564102564
-32.86402634244226	0.0030695770804911324	0.0
-32.83202629124187	0.0020463847203274215	0.001282051282051282
-32.800026240041475	0.0023874488403819918	0.002564102564102564
-32.76802618884109	0.00034106412005457026	0.001282051282051282
-32.73602613764256	0.00034106412005457026	0.0038461538461538464
-32.70402608644217	0.00034106412005457026	0.001282051282051282
-32.672026035241785	0.0017053206002728514	0.0
-32.64002598404139	0.0006821282401091405	0.0038461538461538464
-32.608025932841	0.0006821282401091405	0.002564102564102564
-32.57602588164061	0.00034106412005457026	0.0038461538461538464
-32.54402583044208	0.0006821282401091405	0.005128205128205128
-32.5120257792417	0.00034106412005457026	0.001282051282051282
-32.480025728041305	0.0006821282401091405	0.0038461538461538464
-32.44802567684091	0.00034106412005457026	0.001282051282051282
-32.41602562564053	0.0010231923601637107	0.001282051282051282
-32.38402557444014	0.0006821282401091405	0.0038461538461538464
-32.35202552324161	0.0017053206002728514	0.0038461538461538464
-32.320025472041216	0.0006821282401091405	0.001282051282051282
-32.288025420840825	0.001364256480218281	0.001282051282051282
-32.25602536964044	0.0	0.0
-32.22402531844005	0.00034106412005457026	0.001282051282051282
-32.19202526723966	0.00034106412005457026	0.0
-32.160025216041134	0.0006821282401091405	0.002564102564102564
-32.12802516484074	0.00034106412005457026	0.001282051282051282
-32.09602511364035	0.00034106412005457026	0.002564102564102564
-32.06402506243996	0.0006821282401091405	0.002564102564102564
-32.03202501123957	0.0010231923601637107	0.002564102564102564
-32.000024960039184	0.001364256480218281	0.002564102564102564
-31.968024908840654	0.0006821282401091405	0.001282051282051282
-31.936024857640266	0.0017053206002728514	0.001282051282051282
-31.90402480643987	0.0010231923601637107	0.001282051282051282
-31.872024755239487	0.001364256480218281	0.001282051282051282
-31.840024704039095	0.0017053206002728514	0.002564102564102564
-31.808024652838704	0.00034106412005457026	0.0038461538461538464
-31.776024601640177	0.001364256480218281	0.0
-31.74402455043979	0.00034106412005457026	0.002564102564102564
-31.712024499239398	0.00034106412005457026	0.002564102564102564
-31.680024448039006	0.0006821282401091405	0.002564102564102564
-31.648024396838622	0.0006821282401091405	0.001282051282051282
-31.61602434563823	0.0	0.002564102564102564
-31.5840242944397	0.00034106412005457026	0.001282051282051282
-31.55202424323931	0.001364256480218281	0.00641025641025641
-31.52002419203892	0.0	0.0
-31.488024140838533	0.00034106412005457026	0.001282051282051282
-31.45602408963814	0.0	0.001282051282051282
-31.42402403843775	0.00034106412005457026	0.001282051282051282
-31.392023987239227	0.00034106412005457026	0.002564102564102564
-31.360023936038836	0.0010231923601637107	0.00641025641025641
-31.328023884838444	0.0006821282401091405	0.001282051282051282
-31.296023833638053	0.0006821282401091405	0.002564102564102564
-31.26402378243767	0.0006821282401091405	0.001282051282051282
-31.232023731237277	0.0010231923601637107	0.0038461538461538464
-31.200023680038747	0.0006821282401091405	0.0
-31.16802362883836	0.0	0.001282051282051282
-31.13602357763797	0.00034106412005457026	0.001282051282051282
-31.10402352643758	0.00034106412005457026	0.0
-31.072023475237188	0.0006821282401091405	0.002564102564102564
-31.040023424036796	0.001364256480218281	0.00641025641025641
-31.008023372838274	0.0	0.001282051282051282
-30.976023321637882	0.0	0.001282051282051282
-30.94402327043749	0.0017053206002728514	0.0
-30.912023219237103	0.00034106412005457026	0.002564102564102564
-30.880023168036715	0.00034106412005457026	0.0038461538461538464
-30.848023116836323	0.0	0.0038461538461538464
-30.816023065637793	0.0006821282401091405	0.002564102564102564
-30.784023014437405	0.0	0.001282051282051282
-30.752022963237017	0.001364256480218281	0.0038461538461538464
-30.720022912036626	0.0010231923601637107	0.005128205128205128
-30.688022860836234	0.0006821282401091405	0.0
-30.656022809635846	0.0010231923601637107	0.0038461538461538464
-30.62402275843732	0.00034106412005457026	0.002564102564102564
-30.59202270723693	0.00034106412005457026	0.0038461538461538464
-30.56002265603654	0.0006821282401091405	0.0
-30.52802260483615	0.00034106412005457026	0.005128205128205128
-30.49602255363576	0.0	0.002564102564102564
-30.46402250243537	0.00034106412005457026	0.0038461538461538464
-30.432022451236843	0.0	0.001282051282051282
-30.400022400036452	0.0010231923601637107	0.0
-30.368022348836064	0.0017053206002728514	0.002564102564102564
-30.336022297635672	0.0006821282401091405	0.0
-30.30402224643528	0.0	0.002564102564102564
-30.272022195234893	0.00034106412005457026	0.001282051282051282
-30.240022144036367	0.0006821282401091405	0.001282051282051282
-30.208022092835975	0.00034106412005457026	0.0
-30.176022041635587	0.0006821282401091405	0.001282051282051282
-30.144021990435196	0.0006821282401091405	0.001282051282051282
-30.112021939234808	0.00034106412005457026	0.002564102564102564
-30.080021888034416	0.0	0.0038461538461538464
-30.04802183683589	0.00034106412005457026	0.0038461538461538464
-30.0160217856355	0.0010231923601637107	0.002564102564102564
-29.98402173443511	0.0010231923601637107	0.0
-29.95202168323472	0.0010231923601637107	0.0038461538461538464
-29.920021632034327	0.0006821282401091405	0.002564102564102564
-29.88802158083394	0.0010231923601637107	0.001282051282051282
-29.856021529635413	0.0006821282401091405	0.001282051282051282
-29.82402147843502	0.00034106412005457026	0.001282051282051282
-29.792021427234634	0.00034106412005457026	0.002564102564102564
-29.760021376034246	0.0030695770804911324	0.001282051282051282
-29.728021324833854	0.0006821282401091405	0.001282051282051282
-29.696021273633463	0.0010231923601637107	0.001282051282051282
-29.664021222434936	0.00034106412005457026	0.007692307692307693
-29.63202117123455	0.0010231923601637107	0.0038461538461538464
-29.600021120034157	0.0017053206002728514	0.005128205128205128
-29.568021068833765	0.0006821282401091405	0.002564102564102564
-29.536021017633374	0.001364256480218281	0.001282051282051282
-29.50402096643299	0.0020463847203274215	0.0038461538461538464
-29.472020915232598	0.00034106412005457026	0.001282051282051282
-29.440020864034068	0.0	0.001282051282051282
-29.40802081283368	0.0010231923601637107	0.0
-29.376020761633292	0.001364256480218281	0.001282051282051282
-29.3440207104329	0.0020463847203274215	0.0038461538461538464
-29.31202065923251	0.0023874488403819918	0.00641025641025641
-29.28002060803212	0.0020463847203274215	0.001282051282051282
-29.248020556833595	0.0020463847203274215	0.001282051282051282
-29.216020505633203	0.001364256480218281	0.0038461538461538464
-29.184020454432815	0.0017053206002728514	0.0038461538461538464
-29.152020403232424	0.0006821282401091405	0.002564102564102564
-29.120020352032036	0.002728512960436562	0.0038461538461538464
-29.088020300831644	0.0020463847203274215	0.0038461538461538464
-29.056020249633118	0.002728512960436562	0.005128205128205128
-29.024020198432726	0.001364256480218281	0.001282051282051282
-28.99202014723234	0.0017053206002728514	0.002564102564102564
-28.960020096031947	0.002728512960436562	0.005128205128205128
-28.928020044831555	0.002728512960436562	0.0038461538461538464
-28.896019993631167	0.002728512960436562	0.0038461538461538464
-28.86401994243264	0.0023874488403819918	0.0038461538461538464
-28.83201989123225	0.00034106412005457026	0.005128205128205128
-28.80001984003186	0.001364256480218281	0.01282051282051282
-28.76801978883147	0.003751705320600273	0.0
-28.736019737631082	0.0020463847203274215	0.00641025641025641
-28.70401968643069	0.0010231923601637107	0.00641025641025641
-28.672019635232164	0.0034106412005457027	0.005128205128205128
-28.640019584031773	0.0034106412005457027	0.0038461538461538464
-28.608019532831385	0.0030695770804911324	0.00641025641025641
-28.576019481630993	0.003751705320600273	0.0038461538461538464
-28.544019430430602	0.003751705320600273	0.007692307692307693
-28.512019379230214	0.005798090040927694	0.005128205128205128
-28.480019328031688	0.0047748976807639835	0.00641025641025641
-28.448019276831296	0.0047748976807639835	0.002564102564102564
-28.416019225630908	0.005457025920873124	0.0038461538461538464
-28.384019174430517	0.006480218281036835	0.002564102564102564
-28.35201912323013	0.0068212824010914054	0.005128205128205128
-28.320019072029737	0.0068212824010914054	0.007692307692307693
-28.28801902083121	0.007162346521145975	0.007692307692307693
-28.256018969630823	0.0034106412005457027	0.00641025641025641
-28.22401891843043	0.007503410641200546	0.007692307692307693
-28.19201886723004	0.006139154160982265	0.008974358974358974
-28.16001881602965	0.008867667121418827	0.010256410256410256
-28.128018764829264	0.006480218281036835	0.008974358974358974
-28.096018713630734	0.008526603001364257	0.00641025641025641
-28.064018662430342	0.008867667121418827	0.010256410256410256
-28.032018611229955	0.006480218281036835	0.016666666666666666
-28.000018560029567	0.005115961800818554	0.0038461538461538464
-27.968018508829175	0.010914051841746248	0.00641025641025641
-27.936018457628784	0.01330150068212824	0.008974358974358974
-27.90401840643026	0.011596180081855388	0.008974358974358974
-27.87201835522987	0.010914051841746248	0.00641025641025641
-27.840018304029478	0.0126193724420191	0.01282051282051282
-27.808018252829086	0.011937244201909959	0.014102564102564103
-27.7760182016287	0.014665757162346521	0.010256410256410256
-27.74401815042831	0.015347885402455661	0.01282051282051282
-27.71201809922978	0.01330150068212824	0.015384615384615385
-27.680018048029392	0.015688949522510234	0.017948717948717947
-27.648017996829	0.017053206002728513	0.011538461538461539
-27.616017945628613	0.015688949522510234	0.016666666666666666
-27.58401789442822	0.019440654843110503	0.029487179487179487
-27.55201784322783	0.018758526603001365	0.020512820512820513
-27.520017792029307	0.018758526603001365	0.023076923076923078
-27.488017740828916	0.022851296043656207	0.026923076923076925
-27.456017689628524	0.021145975443383355	0.026923076923076925
-27.424017638428136	0.024215552523874487	0.03333333333333333
-27.392017587227745	0.02660300136425648	0.04230769230769231
-27.360017536027357	0.029331514324693043	0.03333333333333333
-27.328017484828827	0.02557980900409277	0.03333333333333333
-27.29601743362844	0.030695770804911322	0.03333333333333333
-27.264017382428047	0.027285129604365622	0.02564102564102564
-27.23201733122766	0.03137789904502047	0.020512820512820513
-27.200017280027268	0.033083219645293316	0.016666666666666666
-27.168017228826876	0.030354706684856753	0.029487179487179487
-27.136017177628354	0.034106412005457026	0.047435897435897434
-27.104017126427962	0.03854024556616644	0.04871794871794872
-27.07201707522757	0.04638472032742155	0.05384615384615385
-27.040017024027183	0.04331514324693042	0.046153846153846156
-27.00801697282679	0.046725784447476125	0.05
-26.976016921626403	0.044679399727148704	0.057692307692307696
-26.944016870427873	0.04604365620736699	0.04358974358974359
-26.912016819227485	0.04809004092769441	0.05128205128205128
-26.880016768027097	0.05354706684856753	0.052564102564102565
-26.848016716826706	0.05491132332878581	0.047435897435897434
-26.816016665626314	0.06173260572987722	0.05384615384615385
-26.784016614425923	0.0630968622100955	0.06538461538461539
-26.7520165632274	0.059686221009549796	0.07179487179487179
-26.72001651202701	0.06855388813096862	0.06666666666666667
-26.688016460826617	0.07503410641200546	0.09102564102564102
-26.656016409626226	0.08185538881309687	0.07948717948717948
-26.62401635842584	0.08458390177353342	0.0858974358974359
-26.59201630722545	0.08049113233287858	0.07307692307692308
-26.56001625602692	0.08867667121418826	0.08717948717948718
-26.528016204826535	0.09447476125511596	0.08333333333333333
-26.496016153626144	0.0927694406548431	0.08974358974358974
-26.464016102425752	0.1101637107776262	0.1
-26.43201605122536	0.11255115961800818	0.11538461538461539
-26.400016000024973	0.12141882673942701	0.11794871794871795
-26.368015948826447	0.1251705320600273	0.10384615384615385
-26.336015897626055	0.1296043656207367	0.11666666666666667
-26.304015846425667	0.14768076398362892	0.1423076923076923
-26.272015795225276	0.14631650750341063	0.16538461538461538
-26.240015744024888	0.14972714870395634	0.14743589743589744
-26.208015692824496	0.15416098226466576	0.15256410256410258
-26.17601564162597	0.16268758526603003	0.17435897435897435
-26.14401559042558	0.17326057298772168	0.17307692307692307
-26.11201553922519	0.19133697135061392	0.1987179487179487
-26.0800154880248	0.19167803547066847	0.18205128205128204
-26.04801543682441	0.21077762619372442	0.21025641025641026
-26.01601538562402	0.2271487039563438	0.2076923076923077
-25.984015334425493	0.2097544338335607	0.22435897435897437
-25.9520152832251	0.23090040927694405	0.2230769230769231
-25.920015232024713	0.2421555252387449	0.22692307692307692
-25.888015180824322	0.2837653478854025	0.23205128205128206
-25.856015129623934	0.2776261937244202	0.27307692307692305
-25.824015078423542	0.296043656207367	0.27307692307692305
-25.792015027225016	0.30457025920873126	0.2858974358974359
-25.760014976024628	0.34379263301500684	0.2923076923076923
-25.728014924824237	0.3304911323328786	0.3269230769230769
-25.696014873623845	0.3611869031377899	0.36153846153846153
-25.664014822423454	0.3543656207366985	0.36666666666666664
-25.632014771223066	0.40586630286493863	0.39487179487179486
-25.60001472002454	0.4171214188267394	0.3525641025641026
-25.568014668824148	0.46009549795361526	0.4307692307692308
-25.53601461762376	0.4512278308321965	0.44487179487179485
-25.50401456642337	0.507162346521146	0.44871794871794873
-25.47201451522298	0.515006821282401	0.4756410256410256
-25.44001446402259	0.5439972714870396	0.5064102564102564
-25.408014412822197	0.5685538881309686	0.5576923076923077
-25.376014361623675	0.602319236016371	0.5576923076923077
-25.344014310423283	0.6347203274215553	0.591025641025641
-25.31201425922289	0.6354024556616644	0.676923076923077
-25.2800142080225	0.7005457025920873	0.632051282051282
-25.248014156822116	0.747612551159618	0.6269230769230769
-25.216014105621724	0.7878581173260573	0.7551282051282051
-25.184014054423194	0.822987721691678	0.791025641025641
-25.15201400322281	0.8417462482946794	0.8461538461538461
-25.12001395202242	0.8680081855388813	0.9141025641025641
-25.088013900822027	0.8898362892223738	0.9294871794871795
-25.056013849621635	0.9641882673942701	0.9282051282051282
-25.024013798421247	0.9669167803547067	0.9641025641025641
-24.99201374722272	0.9832878581173261	0.9320512820512821
-24.96001369602233	0.984993178717599	0.9794871794871794
-24.928013644821938	0.995225102319236	0.9705128205128205
-24.89601359362155	0.9529331514324693	0.926923076923077
-24.864013542421162	0.958731241473397	0.8897435897435897
-24.83201349122077	0.9440654843110505	0.958974358974359
-24.800013440022244	0.9123465211459755	0.8448717948717949
-24.768013388821856	0.857094133697135	0.808974358974359
-24.736013337621465	0.8185538881309686	0.8384615384615385
-24.704013286421073	0.7881991814461119	0.7653846153846153
-24.672013235220685	0.740450204638472	0.7153846153846154
-24.640013184020294	0.727830832196453	0.6807692307692308
-24.608013132821767	0.6821282401091405	0.6666666666666666
-24.576013081621376	0.6401773533424284	0.6153846153846154
-24.544013030420988	0.6203956343792633	0.5435897435897435
-24.512012979220597	0.5852660300136425	0.5371794871794872
-24.48001292802021	0.543656207366985	0.5192307692307693
-24.448012876819817	0.5156889495225102	0.5
-24.41601282562129	0.4894270122783083	0.46923076923076923
-24.3840127744209	0.46998635743519784	0.4641025641025641
-24.35201272322051	0.458731241473397	0.45384615384615384
-24.32001267202012	0.40620736698499316	0.4205128205128205
-24.288012620819732	0.41268758526603	0.3782051282051282
-24.25601256961934	0.3867667121418827	0.41410256410256413
-24.224012518420814	0.35948158253751705	0.3628205128205128
-24.192012467220422	0.3543656207366985	0.37435897435897436
-24.160012416020034	0.3376534788540246	0.30128205128205127
-24.128012364819643	0.31343792633015005	0.35384615384615387
-24.096012313619255	0.2844474761255116	0.31025641025641026
-24.064012262418863	0.29058663028649384	0.26153846153846155
-24.032012211220337	0.2731923601637108	0.24615384615384617
-24.00001216001995	0.2465893587994543	0.258974358974359
-23.968012108819558	0.22987721691678034	0.23717948717948717
-23.936012057619166	0.23362892223738063	0.21923076923076923
-23.904012006418778	0.22305593451568895	0.2012820512820513
-23.87201195521839	0.20907230559345158	0.21025641025641026
-23.84001190401986	0.21384720327421555	0.14358974358974358
-23.80801185281947	0.1937244201909959	0.17692307692307693
-23.77601180161908	0.17837653478854024	0.2064102564102564
-23.744011750418693	0.17462482946793997	0.14871794871794872
-23.7120116992183	0.1660982264665757	0.1346153846153846
-23.68001164801791	0.15927694406548432	0.16282051282051282
-23.648011596819384	0.1480218281036835	0.14358974358974358
-23.616011545618996	0.12244201909959072	0.14743589743589744
-23.584011494418604	0.1442701227830832	0.1294871794871795
-23.552011443218216	0.14188267394270124	0.1141025641025641
-23.520011392017825	0.1203956343792633	0.09871794871794871
-23.488011340817437	0.12005457025920874	0.11538461538461539
-23.456011289618907	0.10845839017735334	0.09102564102564102
-23.42401123841852	0.10504774897680765	0.09615384615384616
-23.392011187218127	0.10129604365620737	0.10384615384615385
-23.36001113601774	0.0883356070941337	0.11025641025641025
-23.328011084817348	0.07980900409276943	0.0858974358974359
-23.296011033616956	0.082537517053206	0.08205128205128205
-23.264010982418434	0.07946793997271487	0.07435897435897436
-23.232010931218042	0.07946793997271487	0.07564102564102564
-23.20001088001765	0.06514324693042292	0.06923076923076923
-23.168010828817263	0.0688949522510232	0.07307692307692308
-23.13601077761687	0.06991814461118691	0.05897435897435897
-23.104010726416483	0.059686221009549796	0.05128205128205128
-23.072010675217953	0.06446111869031378	0.0641025641025641
-23.040010624017565	0.0572987721691678	0.04871794871794872
-23.008010572817174	0.038881309686221006	0.07051282051282051
-22.976010521616786	0.048431105047748974	0.029487179487179487
-22.944010470416394	0.05115961800818554	0.05
-22.912010419216006	0.05354706684856753	0.05
-22.88001036801748	0.04365620736698499	0.04871794871794872
-22.84801031681709	0.03956343792633015	0.04487179487179487
-22.816010265616697	0.03990450204638472	0.05
-22.78401021441631	0.04263301500682128	0.026923076923076925
-22.75201016321592	0.035811732605729875	0.035897435897435895
-22.72001011201553	0.03547066848567531	0.03333333333333333
-22.688010060817003	0.03615279672578445	0.023076923076923078
-22.65601000961661	0.02660300136425648	0.03333333333333333
-22.624009958416224	0.033765347885402454	0.02564102564102564
-22.592009907215832	0.02796725784447476	0.010256410256410256
-22.56000985601544	0.024897680763983628	0.03461538461538462
-22.528009804815053	0.020122783083219645	0.029487179487179487
-22.496009753616526	0.02694406548431105	0.03205128205128205
-22.464009702416135	0.022510231923601638	0.03076923076923077
-22.432009651215743	0.022169167803547066	0.023076923076923078
-22.400009600015355	0.022169167803547066	0.023076923076923078
-22.368009548814968	0.021828103683492497	0.015384615384615385
-22.336009497614576	0.01330150068212824	0.01282051282051282
-22.304009446416046	0.01637107776261937	0.014102564102564103
-22.272009395215658	0.017053206002728513	0.017948717948717947
-22.24000934401527	0.015006821282401092	0.014102564102564103
-22.20800929281488	0.017735334242837655	0.016666666666666666
-22.17600924161449	0.01432469304229195	0.014102564102564103
-22.1440091904141	0.01296043656207367	0.015384615384615385
-22.112009139215573	0.010231923601637109	0.011538461538461539
-22.08000908801518	0.01432469304229195	0.015384615384615385
-22.048009036814793	0.009208731241473396	0.011538461538461539
-22.016008985614402	0.008867667121418827	0.014102564102564103
-21.984008934414014	0.009549795361527967	0.007692307692307693
-21.952008883213622	0.011255115961800819	0.008974358974358974
-21.920008832015096	0.009208731241473396	0.005128205128205128
-21.888008780814708	0.010914051841746248	0.016666666666666666
-21.856008729614317	0.009890859481582538	0.00641025641025641
-21.824008678413925	0.008185538881309686	0.011538461538461539
-21.792008627213534	0.008526603001364257	0.005128205128205128
-21.760008576013146	0.007844474761255117	0.00641025641025641
-21.72800852481462	0.007503410641200546	0.00641025641025641
-21.696008473614228	0.008526603001364257	0.01282051282051282
-21.66400842241384	0.009208731241473396	0.005128205128205128
-21.63200837121345	0.005457025920873124	0.001282051282051282
-21.60000832001306	0.005115961800818554	0.014102564102564103
-21.56800826881267	0.005798090040927694	0.017948717948717947
-21.53600821761228	0.005115961800818554	0.001282051282051282
-21.504008166413755	0.006480218281036835	0.005128205128205128
-21.472008115213363	0.007162346521145975	0.010256410256410256
-21.44000806401297	0.005798090040927694	0.002564102564102564
-21.408008012812584	0.003751705320600273	0.00641025641025641
-21.376007961612196	0.0047748976807639835	0.0038461538461538464
-21.344007910411804	0.007162346521145975	0.007692307692307693
-21.312007859213278	0.0020463847203274215	0.005128205128205128
-21.280007808012886	0.004092769440654843	0.005128205128205128
-21.2480077568125	0.0023874488403819918	0.0038461538461538464
-21.216007705612107	0.0034106412005457027	0.00641025641025641
-21.184007654411715	0.0034106412005457027	0.00641025641025641
-21.152007603211327	0.0020463847203274215	0.001282051282051282
-21.1200075520128	0.002728512960436562	0.0038461538461538464
-21.08800750081241	0.0047748976807639835	0.002564102564102564
-21.056007449612018	0.002728512960436562	0.007692307692307693
-21.02400739841163	0.0023874488403819918	0.002564102564102564
-20.992007347211242	0.0023874488403819918	0.007692307692307693
-20.96000729601085	0.001364256480218281	0.002564102564102564
-20.92800724481232	0.002728512960436562	0.005128205128205128
-20.896007193611933	0.001364256480218281	0.001282051282051282
-20.864007142411545	0.0030695770804911324	0.0
-20.832007091211153	0.0023874488403819918	0.0
-20.800007040010765	0.00034106412005457026	0.002564102564102564
-20.768006988810374	0.0006821282401091405	0.0038461538461538464
-20.736006937611847	0.0017053206002728514	0.001282051282051282
-20.704006886411456	0.0023874488403819918	0.0038461538461538464
-20.672006835211068	0.0023874488403819918	0.0
-20.640006784010676	0.002728512960436562	0.005128205128205128
-20.60800673281029	0.001364256480218281	0.001282051282051282
-20.576006681609897	0.0020463847203274215	0.0038461538461538464
-20.54400663041137	0.0010231923601637107	0.001282051282051282
-20.512006579210983	0.001364256480218281	0.005128205128205128
-20.48000652801059	0.0017053206002728514	0.005128205128205128
-20.4480064768102	0.0020463847203274215	0.001282051282051282
-20.416006425609808	0.0	0.0038461538461538464
-20.38400637440942	0.0023874488403819918	0.0038461538461538464
-20.352006323210894	0.00034106412005457026	0.002564102564102564
-20.320006272010502	0.00034106412005457026	0.002564102564102564
-20.288006220810114	0.0017053206002728514	0.0038461538461538464
-20.256006169609723	0.00034106412005457026	0.001282051282051282
-20.224006118409335	0.0006821282401091405	0.002564102564102564
-20.192006067208943	0.00034106412005457026	0.005128205128205128
-20.160006016010417	0.0010231923601637107	0.001282051282051282
-20.128005964810026	0.00034106412005457026	0.005128205128205128
-20.096005913609638	0.0	0.0038461538461538464
-20.064005862409246	0.001364256480218281	0.001282051282051282
-20.032005811208858	0.0017053206002728514	0.0
-20.000005760008467	0.0006821282401091405	0.001282051282051282
-19.96800570880994	0.00034106412005457026	0.001282051282051282
-19.93600565760955	0.0010231923601637107	0.001282051282051282
-19.90400560640916	0.0034106412005457027	0.002564102564102564
-19.87200555520877	0.0006821282401091405	0.0038461538461538464
-19.84000550400838	0.00034106412005457026	0.002564102564102564
-19.80800545280799	0.00034106412005457026	0.002564102564102564
-19.776005401609464	0.0	0.0
-19.744005350409076	0.0006821282401091405	0.005128205128205128
-19.712005299208684	0.00034106412005457026	0.0038461538461538464
-19.680005248008293	0.001364256480218281	0.00641025641025641
-19.648005196807905	0.0006821282401091405	0.002564102564102564
-19.616005145607513	0.0010231923601637107	0.0038461538461538464
-19.584005094408987	0.0	0.002564102564102564
-19.5520050432086	0.0010231923601637107	0.002564102564102564
-19.520004992008207	0.0010231923601637107	0.001282051282051282
-19.48800494080782	0.0006821282401091405	0.001282051282051282
-19.456004889607428	0.0010231923601637107	0.002564102564102564
-19.424004838407036	0.0006821282401091405	0.0038461538461538464
-19.39200478720851	0.00034106412005457026	0.005128205128205128
-19.360004736008122	0.00034106412005457026	0.0038461538461538464
-19.32800468480773	0.001364256480218281	0.005128205128205128
-19.296004633607343	0.0	0.001282051282051282
-19.26400458240695	0.00034106412005457026	0.00641025641025641
-19.232004531206563	0.0006821282401091405	0.0
-19.200004480008033	0.001364256480218281	0.001282051282051282
-19.168004428807645	0.0010231923601637107	0.0038461538461538464
-19.136004377607254	0.0006821282401091405	0.002564102564102564
-19.104004326406866	0.0006821282401091405	0.002564102564102564
-19.072004275206474	0.0006821282401091405	0.0038461538461538464
-19.040004224006086	0.00034106412005457026	0.001282051282051282
-19.008004172807556	0.001364256480218281	0.001282051282051282
-18.97600412160717	0.0	0.001282051282051282
-18.944004070406777	0.00034106412005457026	0.005128205128205128
-18.91200401920639	0.00034106412005457026	0.001282051282051282
-18.880003968005997	0.0010231923601637107	0.002564102564102564
-18.84800391680561	0.0	0.002564102564102564
-18.81600386560708	0.0	0.001282051282051282
-18.78400381440669	0.0006821282401091405	0.002564102564102564
-18.7520037632063	0.0	0.005128205128205128
-18.720003712005912	0.00034106412005457026	0.005128205128205128
-18.68800366080552	0.0017053206002728514	0.001282051282051282
-18.656003609605133	0.0	0.0
-18.624003558406606	0.00034106412005457026	0.001282051282051282
-18.592003507206215	0.001364256480218281	0.001282051282051282
-18.560003456005823	0.00034106412005457026	0.002564102564102564
-18.528003404805435	0.0010231923601637107	0.0
-18.496003353605044	0.00034106412005457026	0.001282051282051282
-18.464003302404656	0.00034106412005457026	0.002564102564102564
-18.43200325120613	0.0	0.0
-18.400003200005738	0.0010231923601637107	0.002564102564102564
-18.36800314880535	0.0	0.001282051282051282
-18.33600309760496	0.0010231923601637107	0.0038461538461538464
-18.304003046404567	0.0	0.001282051282051282
-18.27200299520418	0.00034106412005457026	0.001282051282051282
-18.240002944005653	0.0	0.0038461538461538464
-18.20800289280526	0.0010231923601637107	0.002564102564102564
-18.176002841604873	0.0006821282401091405	0.0
-18.144002790404482	0.0006821282401091405	0.002564102564102564
-18.112002739204094	0.0006821282401091405	0.0
-18.080002688003702	0.0006821282401091405	0.001282051282051282
-18.048002636805176	0.00034106412005457026	0.002564102564102564
-18.016002585604785	0.00034106412005457026	0.0
-17.984002534404397	0.0	0.00641025641025641
-17.952002483204005	0.001364256480218281	0.00641025641025641
-17.920002432003617	0.0006821282401091405	0.0
-17.888002380803226	0.0006821282401091405	0.001282051282051282
-17.8560023296047	0.00034106412005457026	0.001282051282051282
-17.824002278404308	0.00034106412005457026	0.005128205128205128
-17.79200222720392	0.00034106412005457026	0.001282051282051282
-17.76000217600353	0.0006821282401091405	0.001282051282051282
-17.72800212480314	0.0006821282401091405	0.005128205128205128
-17.69600207360275	0.00034106412005457026	0.002564102564102564
-17.664002022404222	0.001364256480218281	0.002564102564102564
-17.63200197120383	0.0	0.001282051282051282
-17.600001920003443	0.001364256480218281	0.0
-17.56800186880305	0.0006821282401091405	0.001282051282051282
-17.536001817602664	0.0010231923601637107	0.001282051282051282
-17.504001766402272	0.00034106412005457026	0.001282051282051282
-17.472001715201884	0.0	0.002564102564102564
-17.440001664003354	0.0	0.005128205128205128
-17.408001612802966	0.0017053206002728514	0.001282051282051282
-17.376001561602575	0.001364256480218281	0.002564102564102564
-17.344001510402187	0.0006821282401091405	0.0038461538461538464
-17.312001459201795	0.0006821282401091405	0.0
-17.280001408001407	0.00034106412005457026	0.0038461538461538464
-17.24800135680288	0.0006821282401091405	0.001282051282051282
-17.21600130560249	0.00034106412005457026	0.002564102564102564
-17.184001254402098	0.0	0.0
-17.15200120320171	0.0006821282401091405	0.002564102564102564
-17.12000115200132	0.00034106412005457026	0.002564102564102564
-17.08800110080093	0.001364256480218281	0.0038461538461538464
-17.056001049602404	0.0020463847203274215	0.002564102564102564
-17.024000998402013	0.0017053206002728514	0.002564102564102564
-16.992000947201625	0.0010231923601637107	0.002564102564102564
-16.960000896001233	0.0	0.0038461538461538464
-16.92800084480084	0.00034106412005457026	0.005128205128205128
-16.896000793600454	0.001364256480218281	0.002564102564102564
-16.864000742401927	0.0010231923601637107	0.001282051282051282
-16.832000691201536	0.0017053206002728514	0.007692307692307693
-16.800000640001148	0.0017053206002728514	0.001282051282051282
-16.768000588800756	0.0017053206002728514	0.002564102564102564
-16.73600053760037	0.0010231923601637107	0.0
-16.704000486399977	0.001364256480218281	0.007692307692307693
-16.67200043520145	0.00034106412005457026	0.001282051282051282
-16.64000038400106	0.0006821282401091405	0.00641025641025641
-16.60800033280067	0.0006821282401091405	0.007692307692307693
-16.57600028160028	0.00034106412005457026	0.005128205128205128
-16.54400023039989	0.0023874488403819918	0.001282051282051282
-16.5120001791995	0.0020463847203274215	0.0038461538461538464
-16.480000128000974	0.001364256480218281	0.001282051282051282
-16.448000076800582	0.003751705320600273	0.00641025641025641
-16.416000025600194	0.00034106412005457026	0.005128205128205128
-16.383999974399803	0.0010231923601637107	0.005128205128205128
-16.351999923199415	0.0020463847203274215	0.0038461538461538464
-16.319999871999023	0.0023874488403819918	0.0038461538461538464
-16.287999820800497	0.004433833560709414	0.005128205128205128
-16.255999769600106	0.0023874488403819918	0.002564102564102564
-16.223999718399718	0.0034106412005457027	0.002564102564102564
-16.191999667199326	0.0034106412005457027	0.0038461538461538464
-16.159999615998938	0.0030695770804911324	0.00641025641025641
-16.127999564798547	0.0030695770804911324	0.008974358974358974
-16.09599951360002	0.0020463847203274215	0.0038461538461538464
-16.06399946239963	0.0030695770804911324	0.002564102564102564
-16.03199941119924	0.004433833560709414	0.007692307692307693
-15.999999359998851	0.005798090040927694	0.0038461538461538464
-15.967999308798461	0.0006821282401091405	0.001282051282051282
-15.935999257598072	0.004433833560709414	0.007692307692307693
-15.903999206399543	0.0030695770804911324	0.008974358974358974
-15.871999155199154	0.0023874488403819918	0.001282051282051282
-15.839999103998764	0.0020463847203274215	0.005128205128205128
-15.807999052798374	0.004433833560709414	0.007692307692307693
-15.775999001597985	0.004092769440654843	0.005128205128205128
-15.743998950397595	0.005798090040927694	0.008974358974358974
-15.711998899199067	0.007503410641200546	0.008974358974358974
-15.679998847998677	0.0034106412005457027	0.010256410256410256
-15.647998796798287	0.007503410641200546	0.008974358974358974
-15.615998745597897	0.004433833560709414	0.008974358974358974
-15.583998694397508	0.0068212824010914054	0.008974358974358974
-15.551998643197118	0.005457025920873124	0.010256410256410256
-15.51999859199859	0.007844474761255117	0.010256410256410256
-15.4879985407982	0.008526603001364257	0.008974358974358974
-15.45599848959781	0.008526603001364257	0.00641025641025641
-15.42399843839742	0.008526603001364257	0.005128205128205128
-15.391998387197031	0.008867667121418827	0.019230769230769232
-15.359998335996641	0.010231923601637109	0.010256410256410256
-15.327998284798113	0.008867667121418827	0.00641025641025641
-15.295998233597723	0.011596180081855388	0.011538461538461539
-15.263998182397334	0.010572987721691678	0.011538461538461539
-15.231998131196944	0.01296043656207367	0.014102564102564103
-15.199998079996554	0.013642564802182811	0.015384615384615385
-15.167998028796164	0.01296043656207367	0.010256410256410256
-15.135997977597638	0.011937244201909959	0.017948717948717947
-15.103997926397248	0.01330150068212824	0.016666666666666666
-15.071997875196857	0.01330150068212824	0.020512820512820513
-15.039997823996467	0.020122783083219645	0.021794871794871794
-15.007997772796077	0.018758526603001365	0.011538461538461539
-14.975997721595688	0.01637107776261937	0.014102564102564103
-14.943997670397161	0.014665757162346521	0.01282051282051282
-14.911997619196772	0.018758526603001365	0.023076923076923078
-14.879997567996382	0.01398362892223738	0.02435897435897436
-14.847997516795992	0.018417462482946793	0.019230769230769232
-14.8159974655956	0.022851296043656207	0.021794871794871794
-14.78399741439521	0.02694406548431105	0.02564102564102564
-14.751997363196685	0.0286493860845839	0.007692307692307693
-14.719997311996295	0.02796725784447476	0.03333333333333333
-14.687997260795905	0.02592087312414734	0.026923076923076925
-14.655997209595515	0.03274215552523874	0.03461538461538462
-14.623997158395126	0.02694406548431105	0.029487179487179487
-14.591997107194736	0.030354706684856753	0.046153846153846156
-14.559997055996208	0.03171896316507503	0.03461538461538462
-14.527997004795818	0.03854024556616644	0.035897435897435895
-14.495996953595428	0.03615279672578445	0.03974358974358974
-14.463996902395039	0.03649386084583902	0.028205128205128206
-14.431996851194649	0.04365620736698499	0.038461538461538464
-14.399996799994259	0.04263301500682128	0.04358974358974359
-14.367996748795731	0.04809004092769441	0.05
-14.335996697595341	0.04945429740791269	0.05512820512820513
-14.303996646394951	0.056616643929058665	0.06282051282051282
-14.271996595194562	0.05150068212824011	0.07051282051282051
-14.239996543994172	0.05832196452933151	0.05
-14.207996492793782	0.057639836289222375	0.046153846153846156
-14.175996441595256	0.05218281036834925	0.06538461538461539
-14.143996390394864	0.062414733969986355	0.06666666666666667
-14.111996339194475	0.0665075034106412	0.07307692307692308
-14.079996287994085	0.07776261937244201	0.06282051282051282
-14.047996236793695	0.07196452933151433	0.07179487179487179
-14.015996185593306	0.082537517053206	0.08461538461538462
-13.98399613439478	0.08321964529331514	0.09230769230769231
-13.951996083194388	0.08935879945429741	0.06538461538461539
-13.919996031994	0.09208731241473397	0.08846153846153847
-13.887995980793608	0.10334242837653479	0.11538461538461539
-13.855995929593218	0.09788540245566166	0.08461538461538462
-13.823995878392829	0.09890859481582538	0.11538461538461539
-13.791995827194302	0.128581173260573	0.12435897435897436
-13.759995775993913	0.11800818553888132	0.14871794871794872
-13.727995724793523	0.13506139154160982	0.11666666666666667
-13.695995673593131	0.14051841746248295	0.1423076923076923
-13.663995622392743	0.14290586630286495	0.14487179487179488
-13.631995571192352	0.1432469304229195	0.15
-13.599995519991962	0.15109140518417463	0.16538461538461538
-13.567995468793436	0.17155525238744884	0.1782051282051282
-13.535995417593046	0.16712141882673942	0.16538461538461538
-13.503995366392656	0.1869031377899045	0.1782051282051282
-13.471995315192267	0.18963165075034105	0.20384615384615384
-13.439995263991875	0.21521145975443384	0.18846153846153846
-13.407995212791487	0.21043656207366984	0.2153846153846154
-13.375995161592959	0.20668485675306958	0.20384615384615384
-13.34399511039257	0.24829467939972716	0.22948717948717948
-13.31199505919218	0.24829467939972716	0.27307692307692305
-13.27999500799179	0.25852660300136426	0.2653846153846154
-13.2479949567914	0.26773533424283763	0.2512820512820513
-13.21599490559101	0.29058663028649384	0.2782051282051282
-13.183994854392482	0.3226466575716235	0.31666666666666665
-13.151994803192093	0.33185538881309684	0.32051282051282054
-13.119994751991703	0.3270804911323329	0.32051282051282054
-13.087994700791313	0.3424283765347885	0.33589743589743587
-13.055994649590923	0.37448840381991816	0.382051282051282
-13.023994598390534	0.41882673942701226	0.3782051282051282
-12.991994547192006	0.4300818553888131	0.382051282051282
-12.959994495991616	0.4505457025920873	0.44871794871794873
-12.927994444791226	0.4669167803547067	0.4115384615384615
-12.895994393590836	0.48362892223738063	0.4782051282051282
-12.863994342390447	0.5313778990450204	0.46923076923076923
-12.831994291190057	0.5794679399727148	0.4858974358974359
-12.79999423999153	0.5750341064120055	0.55
-12.767994188791139	0.6186903137789904	0.6256410256410256
-12.73599413759075	0.6217598908594816	0.6230769230769231
-12.70399408639036	0.6756480218281037	0.5923076923076923
-12.67199403518997	0.6923601637107776	0.6730769230769231
-12.63999398398958	0.7186221009549796	0.6294871794871795
-12.607993932791054	0.7585266030013642	0.7025641025641025
-12.575993881590662	0.7472714870395635	0.6871794871794872
-12.543993830390274	0.7728512960436562	0.7615384615384615
-12.511993779189883	0.7588676671214188	0.7217948717948718
-12.479993727989493	0.7489768076398363	0.7705128205128206
-12.447993676789103	0.7387448840381992	0.7846153846153846
-12.415993625590577	0.6909959072305594	0.6923076923076923
-12.383993574390187	0.6831514324693042	0.6487179487179487
-12.351993523189797	0.6664392905866303	0.6461538461538462
-12.319993471989406	0.6538199181446112	0.591025641025641
-12.287993420789016	0.6115279672578445	0.5923076923076923
-12.255993369588627	0.5757162346521146	0.5461538461538461
-12.2239933183901	0.5566166439290586	0.5487179487179488
-12.19199326718971	0.5402455661664393	0.5192307692307693
-12.15999321598932	0.5085266030013642	0.5423076923076923
-12.12799316478893	0.4897680763983629	0.48846153846153845
-12.095993113588541	0.4560027285129604	0.38846153846153847
-12.06399306238815	0.4280354706684857	0.4358974358974359
-12.031993011189623	0.3990450204638472	0.3923076923076923
-11.999992959989232	0.3717598908594816	0.36666666666666664
-11.967992908788844	0.3564120054570259	0.3730769230769231
-11.935992857588454	0.3509549795361528	0.3474358974358974
-11.903992806388064	0.34583901773533426	0.308974358974359
-11.871992755187675	0.3144611186903138	0.2948717948717949
-11.839992703989147	0.2980900409276944	0.27564102564102566
-11.807992652788757	0.28240109140518416	0.28974358974358977
-11.775992601588367	0.28717598908594816	0.2858974358974359
-11.743992550387977	0.2489768076398363	0.23717948717948717
-11.711992499187588	0.25375170532060026	0.24615384615384617
-11.679992447987198	0.2271487039563438	0.23846153846153847
-11.64799239678867	0.22442019099590724	0.21153846153846154
-11.61599234558828	0.21964529331514324	0.2205128205128205
-11.58399229438789	0.1995225102319236	0.21153846153846154
-11.5519922431875	0.19542974079126876	0.1858974358974359
-11.51999219198711	0.1800818553888131	0.16538461538461538
-11.48799214078672	0.1753069577080491	0.1782051282051282
-11.455992089588193	0.1534788540245566	0.1858974358974359
-11.423992038387803	0.15961800818553887	0.15256410256410258
-11.391991987187414	0.15620736698499318	0.11923076923076924
-11.359991935987026	0.14290586630286495	0.1423076923076923
-11.327991884786634	0.13710777626193724	0.12564102564102564
-11.295991833586244	0.12107776261937245	0.12692307692307692
-11.263991782387716	0.12107776261937245	0.11666666666666667
-11.231991731187328	0.11255115961800818	0.09230769230769231
-11.199991679986937	0.1272169167803547	0.11794871794871795
-11.167991628786549	0.09822646657571624	0.1
-11.135991577586157	0.0985675306957708	0.1076923076923077
-11.103991526385768	0.0927694406548431	0.09102564102564102
-11.07199147518724	0.0927694406548431	0.0858974358974359
-11.039991423986852	0.08117326057298772	0.09743589743589744
-11.007991372786462	0.07742155525238745	0.09743589743589744
-10.975991321586072	0.07264665757162346	0.0782051282051282
-10.94399127038568	0.07196452933151433	0.08205128205128205
-10.91199121918529	0.07776261937244201	0.08205128205128205
-10.879991167986764	0.0733287858117326	0.052564102564102565
-10.847991116786375	0.06173260572987722	0.05512820512820513
-10.815991065585983	0.06684856753069578	0.05512820512820513
-10.783991014385595	0.056616643929058665	0.04358974358974359
-10.751990963185204	0.057639836289222375	0.046153846153846156
-10.719990911984816	0.05115961800818554	0.05384615384615385
-10.687990860786288	0.04945429740791269	0.04871794871794872
-10.655990809585898	0.041268758526603	0.038461538461538464
-10.623990758385506	0.04604365620736699	0.038461538461538464
-10.591990707185118	0.037858117326057296	0.04230769230769231
-10.559990655984727	0.042974079126875855	0.03461538461538462
-10.527990604784339	0.03547066848567531	0.03717948717948718
-10.495990553585811	0.032060027285129605	0.035897435897435895
-10.463990502385421	0.03717598908594816	0.026923076923076925
-10.431990451185031	0.02353342428376535	0.03461538461538462
-10.399990399984642	0.030013642564802184	0.029487179487179487
-10.367990348784252	0.031036834924965895	0.03076923076923077
-10.335990297583862	0.02592087312414734	0.035897435897435895
-10.303990246385336	0.02592087312414734	0.02564102564102564
-10.271990195184944	0.021145975443383355	0.011538461538461539
-10.239990143984555	0.024215552523874487	0.020512820512820513
-10.207990092784165	0.02660300136425648	0.021794871794871794
-10.175990041583775	0.020122783083219645	0.017948717948717947
-10.143989990383385	0.021145975443383355	0.02435897435897436
-10.111989939184859	0.022169167803547066	0.020512820512820513
-10.079989887984468	0.019781718963165076	0.021794871794871794
-10.047989836784078	0.017053206002728513	0.016666666666666666
-10.015989785583688	0.016712141882673944	0.015384615384615385
-9.983989734383298	0.0126193724420191	0.01282051282051282
-9.951989683182909	0.019440654843110503	0.014102564102564103
-9.919989631984382	0.01398362892223738	0.00641025641025641
-9.88798958078399	0.01637107776261937	0.010256410256410256
-9.855989529583603	0.011937244201909959	0.007692307692307693
-9.823989478383211	0.010231923601637109	0.020512820512820513
-9.791989427182823	0.011937244201909959	0.016666666666666666
-9.759989375982432	0.011596180081855388	0.0038461538461538464
-9.727989324783906	0.01398362892223738	0.007692307692307693
-9.695989273583514	0.010572987721691678	0.00641025641025641
-9.663989222383126	0.008526603001364257	0.005128205128205128
-9.631989171182735	0.007503410641200546	0.010256410256410256
-9.599989119982347	0.006139154160982265	0.010256410256410256
-9.567989068781955	0.008185538881309686	0.010256410256410256
-9.535989017581565	0.009208731241473396	0.005128205128205128
-9.503988966383039	0.009549795361527967	0.008974358974358974
-9.47198891518265	0.009890859481582538	0.011538461538461539
-9.439988863982258	0.008526603001364257	0.0038461538461538464
-9.40798881278187	0.005798090040927694	0.010256410256410256
-9.375988761581478	0.005115961800818554	0.002564102564102564
-9.34398871038109	0.005457025920873124	0.007692307692307693
-9.311988659182562	0.007844474761255117	0.00641025641025641
-9.279988607982173	0.005115961800818554	0.014102564102564103
-9.247988556781781	0.004092769440654843	0.00641025641025641
-9.215988505581393	0.0034106412005457027	0.002564102564102564
-9.183988454381002	0.004433833560709414	0.007692307692307693
-9.151988403180614	0.005457025920873124	0.0038461538461538464
-9.119988351982085	0.004433833560709414	0.011538461538461539
-9.087988300781696	0.0034106412005457027	0.00641025641025641
-9.055988249581304	0.004433833560709414	0.005128205128205128
-9.023988198380916	0.0030695770804911324	0.00641025641025641
-8.991988147180527	0.003751705320600273	0.002564102564102564
-8.959988095980137	0.0030695770804911324	0.002564102564102564
-8.927988044781609	0.005798090040927694	0.005128205128205128
-8.895987993581219	0.003751705320600273	0.005128205128205128
-8.86398794238083	0.001364256480218281	0.001282051282051282
-8.83198789118044	0.001364256480218281	0.0038461538461538464
-8.799987839980048	0.0030695770804911324	0.001282051282051282
-8.76798778877966	0.002728512960436562	0.0038461538461538464
-8.735987737581134	0.0023874488403819918	0.002564102564102564
-8.703987686380742	0.0030695770804911324	0.0038461538461538464
-8.671987635180354	0.0010231923601637107	0.001282051282051282
-8.639987583979963	0.0020463847203274215	0.001282051282051282
-8.607987532779573	0.00034106412005457026	0.001282051282051282
-8.575987481579183	0.002728512960436562	0.0038461538461538464
-8.543987430380657	0.0006821282401091405	0.002564102564102564
-8.511987379180265	0.0017053206002728514	0.0038461538461538464
-8.479987327979876	0.0020463847203274215	0.001282051282051282
-8.447987276779488	0.0017053206002728514	0.00641025641025641
-8.415987225579098	0.0030695770804911324	0.002564102564102564
-8.383987174378706	0.0010231923601637107	0.001282051282051282
-8.351987123180178	0.0017053206002728514	0.002564102564102564
-8.31998707197979	0.0020463847203274215	0.002564102564102564
-8.2879870207794	0.001364256480218281	0.0038461538461538464
-8.25598696957901	0.0006821282401091405	0.005128205128205128
-8.22398691837862	0.002728512960436562	0.00641025641025641
-8.191986867178231	0.001364256480218281	0.0038461538461538464
-8.159986815979703	0.0017053206002728514	0.005128205128205128
-8.127986764779312	0.00034106412005457026	0.001282051282051282
-8.095986713578924	0.0023874488403819918	0.00641025641025641
-8.063986662378534	0.001364256480218281	0.005128205128205128
-8.031986611178143	0.0010231923601637107	0.0038461538461538464
-7.999986559977753	0.0020463847203274215	0.0038461538461538464
-7.9679865087792265	0.0006821282401091405	0.005128205128205128
-7.935986457578837	0.0006821282401091405	0.0038461538461538464
-7.903986406378447	0.0006821282401091405	0.001282051282051282
-7.871986355178057	0.0017053206002728514	0.002564102564102564
-7.839986303977668	0.0010231923601637107	0.005128205128205128
-7.807986252777278	0.0	0.0038461538461538464
-7.77598620157875	0.00034106412005457026	0.001282051282051282
-7.74398615037836	0.0006821282401091405	0.002564102564102564
-7.71198609917797	0.0010231923601637107	0.005128205128205128
-7.6799860479775806	0.0017053206002728514	0.005128205128205128
-7.647985996777189	0.0020463847203274215	0.001282051282051282
-7.615985945576801	0.00034106412005457026	0.002564102564102564
-7.583985894378273	0.0010231923601637107	0.002564102564102564
-7.551985843177883	0.001364256480218281	0.0038461538461538464
-7.519985791977495	0.0017053206002728514	0.002564102564102564
-7.487985740777104	0.001364256480218281	0.001282051282051282
-7.455985689576714	0.0010231923601637107	0.001282051282051282
-7.4239856383763225	0.0010231923601637107	0.0038461538461538464
-7.391985587177798	0.00034106412005457026	0.001282051282051282
-7.3599855359774065	0.0010231923601637107	0.002564102564102564
-7.327985484777017	0.001364256480218281	0.001282051282051282
-7.295985433576629	0.001364256480218281	0.00641025641025641
-7.263985382376237	0.0010231923601637107	0.005128205128205128
-7.2319853311758475	0.0010231923601637107	0.002564102564102564
-7.199985279977319	0.0006821282401091405	0.001282051282051282
-7.1679852287769315	0.00034106412005457026	0.0038461538461538464
-7.135985177576542	0.0010231923601637107	0.005128205128205128
-7.10398512637615	0.0006821282401091405	0.001282051282051282
-7.0719850751757605	0.0017053206002728514	0.005128205128205128
-7.039985023975371	0.0010231923601637107	0.002564102564102564
-7.007984972776844	0.001364256480218281	0.002564102564102564
-6.975984921576453	0.0006821282401091405	0.002564102564102564
-6.943984870376065	0.0	0.002564102564102564
-6.911984819175675	0.001364256480218281	0.002564102564102564
-6.879984767975284	0.00034106412005457026	0.001282051282051282
-6.847984716774894	0.0006821282401091405	0.002564102564102564
-6.815984665576368	0.0010231923601637107	0.001282051282051282
-6.783984614375978	0.0006821282401091405	0.002564102564102564
-6.751984563175586	0.0010231923601637107	0.002564102564102564
-6.719984511975198	0.001364256480218281	0.008974358974358974
-6.687984460774809	0.00034106412005457026	0.00641025641025641
-6.655984409574417	0.0	0.001282051282051282
-6.623984358375891	0.0006821282401091405	0.002564102564102564
-6.591984307175501	0.0006821282401091405	0.0038461538461538464
-6.559984255975111	0.0006821282401091405	0.0038461538461538464
-6.527984204774722	0.00034106412005457026	0.001282051282051282
-6.49598415357433	0.0006821282401091405	0.002564102564102564
-6.463984102373942	0.001364256480218281	0.001282051282051282
-6.431984051175414	0.00034106412005457026	0.001282051282051282
-6.399983999975024	0.00034106412005457026	0.001282051282051282
-6.367983948774635	0.00034106412005457026	0.0
-6.335983897574245	0.0010231923601637107	0.001282051282051282
-6.303983846373855	0.00034106412005457026	0.001282051282051282
-6.271983795173464	0.0	0.002564102564102564
-6.239983743974939	0.0	0.002564102564102564
-6.2079836927745475	0.00034106412005457026	0.002564102564102564
-6.175983641574158	0.00034106412005457026	0.001282051282051282
-6.14398359037377	0.0006821282401091405	0.001282051282051282
-6.111983539173378	0.0	0.002564102564102564
-6.079983487972989	0.0006821282401091405	0.002564102564102564
-6.0479834367744605	0.00034106412005457026	0.001282051282051282
-6.0159833855740725	0.00034106412005457026	0.002564102564102564
-5.983983334373681	0.0	0.002564102564102564
-5.951983283173291	0.00034106412005457026	0.0
-5.9199832319729015	0.00034106412005457026	0.0
-5.887983180772512	0.0010231923601637107	0.0
-5.8559831295739855	0.0	0.0
-5.823983078373594	0.0010231923601637107	0.001282051282051282
-5.791983027173206	0.00034106412005457026	0.0
-5.7599829759728145	0.0	0.005128205128205128
-5.727982924772425	0.0006821282401091405	0.0
-5.695982873572035	0.00034106412005457026	0.001282051282051282
-5.663982822371645	0.00034106412005457026	0.001282051282051282
-5.631982771173119	0.00034106412005457026	0.002564102564102564
-5.5999827199727275	0.0	0.0
-5.5679826687723395	0.0010231923601637107	0.001282051282051282
-5.53598261757195	0.0	0.001282051282051282
-5.503982566371558	0.0	0.001282051282051282
-5.4719825151711685	0.0006821282401091405	0.001282051282051282
-5.439982463972642	0.00034106412005457026	0.002564102564102564
-5.4079824127722524	0.0020463847203274215	0.0
-5.375982361571861	0.00034106412005457026	0.008974358974358974
-5.343982310371471	0.0010231923601637107	0.0038461538461538464
-5.311982259171083	0.0010231923601637107	0.002564102564102564
-5.279982207970692	0.0006821282401091405	0.002564102564102564
-5.247982156772165	0.00034106412005457026	0.002564102564102564
-5.215982105571776	0.0	0.002564102564102564
-5.183982054371386	0.00034106412005457026	0.001282051282051282
-5.151982003170996	0.0	0.0038461538461538464
-5.119981951970605	0.0006821282401091405	0.001282051282051282
-5.087981900770217	0.0	0.002564102564102564
-5.055981849571689	0.0006821282401091405	0.002564102564102564
-5.023981798371299	0.0006821282401091405	0.0
-4.991981747170909	0.00034106412005457026	0.001282051282051282
-4.959981695970519	0.00034106412005457026	0.002564102564102564
-4.92798164477013	0.001364256480218281	0.0
-4.895981593569738	0.0010231923601637107	0.0
-4.863981542371214	0.0006821282401091405	0.001282051282051282
-4.831981491170822	0.00034106412005457026	0.007692307692307693
-4.799981439970432	0.0010231923601637107	0.0
-4.767981388770043	0.00034106412005457026	0.002564102564102564
-4.735981337569653	0.0010231923601637107	0.0038461538461538464
-4.703981286369263	0.00034106412005457026	0.002564102564102564
-4.671981235170735	0.0	0.002564102564102564
-4.639981183970347	0.001364256480218281	0.001282051282051282
-4.607981132769956	0.0017053206002728514	0.0
-4.575981081569566	0.0	0.0
-4.543981030369176	0.0010231923601637107	0.005128205128205128
-4.511980979168786	0.0010231923601637107	0.001282051282051282
-4.47998092797026	0.0006821282401091405	0.001282051282051282
-4.4479808767698685	0.00034106412005457026	0.002564102564102564
-4.415980825569481	0.0017053206002728514	0.0
-4.383980774369089	0.00034106412005457026	0.005128205128205128
-4.351980723168699	0.00034106412005457026	0.001282051282051282
-4.31998067196831	0.001364256480218281	0.0038461538461538464
-4.287980620769783	0.0010231923601637107	0.007692307692307693
-4.2559805695693935	0.001364256480218281	0.0038461538461538464
-4.223980518369002	0.0010231923601637107	0.0038461538461538464
-4.191980467168612	0.0010231923601637107	0.002564102564102564
-4.159980415968224	0.0010231923601637107	0.001282051282051282
-4.127980364767833	0.0006821282401091405	0.005128205128205128
-4.0959803135693065	0.0020463847203274215	0.0038461538461538464
-4.063980262368917	0.0006821282401091405	0.010256410256410256
-4.031980211168527	0.0	0.0038461538461538464
-3.9999801599681355	0.0023874488403819918	0.001282051282051282
-3.9679801087677458	0.0017053206002728514	0.001282051282051282
-3.935980057567358	0.001364256480218281	0.007692307692307693
-3.9039800063688297	0.0020463847203274215	0.0
-3.87197995516844	0.0020463847203274215	0.002564102564102564
-3.8399799039680502	0.0023874488403819918	0.001282051282051282
-3.8079798527676605	0.001364256480218281	0.001282051282051282
-3.7759798015672708	0.0010231923601637107	0.005128205128205128
-3.7439797503668792	0.0030695770804911324	0.005128205128205128
-3.711979699168353	0.003751705320600273	0.002564102564102564
-3.679979647967963	0.0023874488403819918	0.002564102564102564
-3.6479795967675734	0.002728512960436562	0.002564102564102564
-3.615979545567182	0.0023874488403819918	0.001282051282051282
-3.583979494366794	0.0020463847203274215	0.0038461538461538464
-3.5519794431664042	0.0020463847203274215	0.002564102564102564
-3.519979391967876	0.0017053206002728514	0.0038461538461538464
-3.487979340767488	0.0047748976807639835	0.005128205128205128
-3.4559792895670967	0.002728512960436562	0.007692307692307693
-3.423979238366707	0.002728512960436562	0.007692307692307693
-3.391979187166317	0.001364256480218281	0.00641025641025641
-3.3599791359659275	0.0047748976807639835	0.0038461538461538464
-3.3279790847673993	0.005115961800818554	0.0038461538461538464
-3.2959790335670096	0.001364256480218281	0.0038461538461538464
-3.2639789823666217	0.0034106412005457027	0.007692307692307693
-3.23197893116623	0.004092769440654843	0.00641025641025641
-3.1999788799658404	0.004433833560709414	0.001282051282051282
-3.1679788287654507	0.0047748976807639835	0.00641025641025641
-3.1359787775669243	0.006139154160982265	0.008974358974358974
-3.1039787263665346	0.0068212824010914054	0.008974358974358974
-3.071978675166143	0.007844474761255117	0.005128205128205128
-3.0399786239657534	0.0068212824010914054	0.007692307692307693
-3.0079785727653636	0.005457025920873124	0.00641025641025641
-2.975978521564974	0.0068212824010914054	0.0038461538461538464
-2.9439784703664458	0.007503410641200546	0.010256410256410256
-2.911978419166058	0.0068212824010914054	0.00641025641025641
-2.879978367965668	0.009208731241473396	0.008974358974358974
-2.8479783167652766	0.006480218281036835	0.007692307692307693
-2.815978265564887	0.010914051841746248	0.014102564102564103
-2.783978214364499	0.010572987721691678	0.011538461538461539
-2.7519781631659708	0.006480218281036835	0.01282051282051282
-2.719978111965581	0.006480218281036835	0.008974358974358974
-2.6879780607651913	0.008185538881309686	0.007692307692307693
-2.6559780095648016	0.007844474761255117	0.008974358974358974
-2.62397795836441	0.011596180081855388	0.01282051282051282
-2.5919779071640203	0.008185538881309686	0.017948717948717947
-2.559977855965494	0.01330150068212824	0.01282051282051282
-2.5279778047651043	0.0126193724420191	0.005128205128205128
-2.4959777535647145	0.013642564802182811	0.011538461538461539
-2.463977702364323	0.01637107776261937	0.01282051282051282
-2.431977651163935	0.01330150068212824	0.0038461538461538464
-2.3999775999635453	0.01330150068212824	0.010256410256410256
-2.367977548765017	0.016712141882673944	0.014102564102564103
-2.3359774975646275	0.016712141882673944	0.020512820512820513
-2.3039774463642377	0.017735334242837655	0.02564102564102564
-2.271977395163848	0.019440654843110503	0.019230769230769232
-2.2399773439634565	0.01637107776261937	0.021794871794871794
-2.2079772927630685	0.023192360163710776	0.02564102564102564
-2.1759772415645404	0.019781718963165076	0.023076923076923078
-2.1439771903641507	0.029331514324693043	0.023076923076923078
-2.111977139163761	0.024215552523874487	0.03333333333333333
-2.079977087963371	0.02353342428376535	0.03205128205128205
-2.0479770367629815	0.018758526603001365	0.03333333333333333
-2.0159769855625918	0.031036834924965895	0.03461538461538462
-1.9839769343640654	0.03240109140518418	0.028205128205128206
-1.951976883163674	0.031036834924965895	0.026923076923076925
-1.9199768319632842	0.034106412005457026	0.038461538461538464
-1.8879767807628944	0.037858117326057296	0.03461538461538462
-1.8559767295625047	0.033765347885402454	0.035897435897435895
-1.823976678362115	0.03751705320600273	0.04230769230769231
-1.7919766271635869	0.0470668485675307	0.04487179487179487
-1.759976575963199	0.04058663028649386	0.038461538461538464
-1.7279765247628092	0.048772169167803546	0.028205128205128206
-1.6959764735624177	0.043997271487039566	0.035897435897435895
-1.663976422362028	0.05218281036834925	0.04230769230769231
-1.6319763711616382	0.056616643929058665	0.03974358974358974
-1.5999763199612484	0.05252387448840382	0.04487179487179487
-1.5679762687627203	0.06070941336971351	0.06282051282051282
-1.5359762175623306	0.055593451568894954	0.05128205128205128
-1.5039761663619426	0.06412005457025921	0.05512820512820513
-1.4719761151615511	0.06377899045020465	0.06666666666666667
-1.4399760639611632	0.07162346521145975	0.06794871794871794
-1.4079760127607717	0.07162346521145975	0.06794871794871794
-1.3759759615622453	0.07162346521145975	0.07051282051282051
-1.3439759103618574	0.07605729877216917	0.0782051282051282
-1.311975859161464	0.08117326057298772	0.10512820512820513
-1.2799758079610761	0.084924965893588	0.08205128205128205
-1.2479757567606864	0.09208731241473397	0.09743589743589744
-1.2159757055602949	0.09140518417462483	0.11025641025641025
-1.1839756543617685	0.09993178717598909	0.10512820512820513
-1.151975603161377	0.10982264665757162	0.09743589743589744
-1.119975551960989	0.11050477489768076	0.11923076923076924
-1.0879755007605993	0.09924965893587995	0.12051282051282051
-1.0559754495602078	0.11152796725784447	0.12051282051282051
-1.0239753983598199	0.13062755798090042	0.12051282051282051
-0.9919753471612935	0.11562073669849932	0.1141025641025641
-0.959975295960902	0.13267394270122784	0.12435897435897436
-0.9279752447605123	0.14085948158253753	0.1782051282051282
-0.8959751935601243	0.13369713506139155	0.1935897435897436
-0.863975142359731	0.1490450204638472	0.14487179487179488
-0.8319750911593431	0.12482946793997271	0.18076923076923077
-0.7999750399608132	0.13744884038199182	0.20384615384615384
-0.7679749887604252	0.1456343792633015	0.18717948717948718
-0.7359749375600373	0.14188267394270124	0.20384615384615384
-0.703974886359644	0.1572305593451569	0.21666666666666667
-0.671974835159256	0.15381991814461118	0.21153846153846154
-0.6399747839588663	0.1582537517053206	0.22692307692307692
-0.6079747327603382	0.167462482946794	0.21794871794871795
-0.5759746815599485	0.15757162346521145	0.24102564102564103
-0.5439746303595605	0.16098226466575716	0.29615384615384616
-0.511974579159169	0.17223738062755797	0.26153846153846155
-0.47997452795877926	0.1548431105047749	0.2858974358974359
-0.4479744767583913	0.17019099590723055	0.30641025641025643
-0.4159744255598614	0.167462482946794	0.32564102564102565
-0.3839743743594717	0.14972714870395634	0.34102564102564104
-0.35197432315908017	0.14870395634379263	0.37435897435897436
-0.3199742719586922	0.14972714870395634	0.4012820512820513
-0.28797422075830426	0.1354024556616644	0.4205128205128205
-0.25597416955791275	0.1251705320600273	0.4564102564102564
-0.2239741183593864	0.12278308321964529	0.4256410256410256
-0.19197406715899845	0.10641200545702592	0.4307692307692308
-0.15997401595860694	0.10334242837653479	0.4807692307692308
-0.12797396475821543	0.09754433833560709	0.4512820512820513
-0.09597391355782747	0.10811732605729878	0.4948717948717949
-0.06397386235743596	0.08458390177353342	0.43974358974358974
-0.031973811158909626	0.09583901773533424	0.4641025641025641
2.624004148188419e-05	0.10675306957708049	0.5038461538461538
0.03202629124186984	0.11391541609822646	0.4461538461538462
0.0640263424422578	0.11527967257844475	0.4115384615384615
0.09602639364265286	0.13335607094133697	0.42435897435897435
0.12802644484304082	0.13335607094133697	0.4166666666666667
0.16002649604156716	0.13744884038199182	0.382051282051282
0.19202654724195867	0.14495225102319237	0.37435897435897436
0.22402659844234663	0.14154160982264666	0.36538461538461536
0.2560266496427346	0.1456343792633015	0.3282051282051282
0.2880267008431261	0.16439290586630287	0.30641025641025643
0.3200267520435176	0.15688949522510232	0.3217948717948718
0.35202680324204394	0.1582537517053206	0.31666666666666665
0.38402685444243545	0.16098226466575716	0.3230769230769231
0.4160269056428234	0.169849931787176	0.2602564102564103
0.4480269568432149	0.15654843110504774	0.25256410256410255
0.4800270080436029	0.16780354706684858	0.25
0.5120270592439908	0.16439290586630287	0.20384615384615384
0.5440271104425207	0.15995907230559345	0.2205128205128205
0.5760271616429087	0.15859481582537516	0.17692307692307693
0.6080272128433002	0.15279672578444747	0.18205128205128204
0.6400272640436917	0.15381991814461118	0.17692307692307693
0.6720273152440797	0.1422237380627558	0.1782051282051282
0.7040273664444712	0.1354024556616644	0.17051282051282052
0.7360274176429975	0.15620736698499318	0.1782051282051282
0.7680274688433855	0.12585266030013642	0.16153846153846155
0.800027520043777	0.12414733969986358	0.1294871794871795
0.8320275712441649	0.11766712141882674	0.1371794871794872
0.8640276224445564	0.11118690313778991	0.1282051282051282
0.896027673644948	0.10266030013642564	0.1371794871794872
0.9280277248434743	0.11255115961800818	0.11538461538461539
0.9600277760438622	0.11493860845839017	0.15
0.9920278272442538	0.10402455661664393	0.08846153846153847
1.0240278784446417	0.10231923601637108	0.12179487179487179
1.0560279296450297	0.09993178717598909	0.11282051282051282
1.0880279808454247	0.09004092769440655	0.09230769230769231
1.1200280320439475	0.09004092769440655	0.0858974358974359
1.1520280832443426	0.08015006821282401	0.06923076923076923
1.1840281344447305	0.07503410641200546	0.08205128205128205
1.2160281856451185	0.07094133697135062	0.09102564102564102
1.24802823684551	0.07060027285129604	0.06666666666666667
1.280028288045898	0.059345156889495224	0.06538461538461539
1.3120283392444243	0.07742155525238745	0.047435897435897434
1.3440283904448158	0.0630968622100955	0.06153846153846154
1.3760284416452073	0.058663028649386086	0.05384615384615385
1.4080284928455953	0.06343792633015007	0.05384615384615385
1.4400285440459868	0.05798090040927694	0.052564102564102565
1.4720285952463747	0.05354706684856753	0.052564102564102565
1.5040286464449046	0.04604365620736699	0.038461538461538464
1.5360286976452926	0.05184174624829468	0.05
1.5680287488456806	0.05115961800818554	0.046153846153846156
1.600028800046072	0.03956343792633015	0.046153846153846156
1.6320288512464636	0.034106412005457026	0.04358974358974359
1.6640289024468515	0.042974079126875855	0.03974358974358974
1.6960289536453814	0.03615279672578445	0.03333333333333333
1.7280290048457694	0.033765347885402454	0.04487179487179487
1.7600290560461573	0.033083219645293316	0.04487179487179487
1.7920291072465488	0.027285129604365622	0.02435897435897436
1.8240291584469368	0.032060027285129605	0.028205128205128206
1.8560292096473319	0.02626193724420191	0.038461538461538464
1.8880292608458547	0.030013642564802184	0.029487179487179487
1.9200293120462462	0.032060027285129605	0.03974358974358974
1.9520293632466377	0.023192360163710776	0.02564102564102564
1.9840294144470256	0.02353342428376535	0.023076923076923078
2.0160294656474136	0.021487039563437928	0.028205128205128206
2.048029516847805	0.02353342428376535	0.015384615384615385
2.0800295680463314	0.020122783083219645	0.016666666666666666
2.1120296192467194	0.017735334242837655	0.029487179487179487
2.1440296704471145	0.019781718963165076	0.020512820512820513
2.1760297216475024	0.017053206002728513	0.017948717948717947
2.2080297728478904	0.01637107776261937	0.014102564102564103
2.240029824048282	0.016030013642564803	0.011538461538461539
2.27202987524867	0.01398362892223738	0.015384615384615385
2.3040299264471997	0.015347885402455661	0.015384615384615385
2.3360299776475877	0.015688949522510234	0.01282051282051282
2.368030028847979	0.014665757162346521	0.01282051282051282
2.4000300800483707	0.011255115961800819	0.010256410256410256
2.4320301312487587	0.013642564802182811	0.007692307692307693
2.4640301824491466	0.008526603001364257	0.019230769230769232
2.4960302336476765	0.009890859481582538	0.008974358974358974
2.5280302848480645	0.009208731241473396	0.016666666666666666
2.5600303360484524	0.010231923601637109	0.008974358974358974
2.592030387248844	0.008185538881309686	0.008974358974358974
2.6240304384492354	0.008867667121418827	0.01282051282051282
2.656030489649627	0.008867667121418827	0.008974358974358974
2.6880305408481533	0.008867667121418827	0.0038461538461538464
2.7200305920485413	0.004092769440654843	0.008974358974358974
2.7520306432489328	0.0068212824010914054	0.007692307692307693
2.7840306944493207	0.007844474761255117	0.008974358974358974
2.8160307456497087	0.005115961800818554	0.0038461538461538464
2.8480307968501037	0.006139154160982265	0.014102564102564103
2.8800308480486265	0.005798090040927694	0.005128205128205128
2.912030899249018	0.0030695770804911324	0.0038461538461538464
2.9440309504494095	0.006480218281036835	0.008974358974358974
2.9760310016497975	0.006139154160982265	0.0038461538461538464
3.008031052850189	0.005457025920873124	0.00641025641025641
3.040031104050577	0.004433833560709414	0.0038461538461538464
3.0720311552491033	0.004433833560709414	0.005128205128205128
3.104031206449495	0.004433833560709414	0.008974358974358974
3.1360312576498863	0.0047748976807639835	0.010256410256410256
3.1680313088502743	0.003751705320600273	0.005128205128205128
3.200031360050666	0.003751705320600273	0.002564102564102564
3.2320314112510538	0.004092769440654843	0.00641025641025641
3.26403146244958	0.0034106412005457027	0.00641025641025641
3.2960315136499716	0.0030695770804911324	0.002564102564102564
3.3280315648503596	0.003751705320600273	0.005128205128205128
3.360031616050751	0.002728512960436562	0.001282051282051282
3.3920316672511426	0.0034106412005457027	0.005128205128205128
3.4240317184515305	0.005457025920873124	0.0038461538461538464
3.4560317696500604	0.0020463847203274215	0.001282051282051282
3.4880318208504484	0.0047748976807639835	0.0038461538461538464
3.5200318720508363	0.0023874488403819918	0.0038461538461538464
3.552031923251228	0.0017053206002728514	0.008974358974358974
3.584031974451616	0.0023874488403819918	0.005128205128205128
3.6160320256520073	0.0023874488403819918	0.001282051282051282
3.6480320768505337	0.002728512960436562	0.005128205128205128
3.680032128050925	0.004433833560709414	0.002564102564102564
3.712032179251313	0.0010231923601637107	0.002564102564102564
3.7440322304517046	0.0023874488403819918	0.001282051282051282
3.7760322816520926	0.0020463847203274215	0.00641025641025641
3.808032332852484	0.0020463847203274215	0.002564102564102564
3.8400323840510104	0.0017053206002728514	0.005128205128205128
3.8720324352513984	0.0006821282401091405	0.0038461538461538464
3.9040324864517935	0.0023874488403819918	0.0
3.9360325376521814	0.001364256480218281	0.00641025641025641
3.9680325888525694	0.002728512960436562	0.002564102564102564
4.000032640052961	0.0010231923601637107	0.002564102564102564
4.032032691251487	0.0023874488403819918	0.0
4.064032742451875	0.0010231923601637107	0.0038461538461538464
4.096032793652267	0.0010231923601637107	0.005128205128205128
4.128032844852658	0.001364256480218281	0.005128205128205128
4.16003289605305	0.0010231923601637107	0.002564102564102564
4.192032947253438	0.0010231923601637107	0.001282051282051282
4.224032998451964	0.0020463847203274215	0.0038461538461538464
4.2560330496523555	0.0006821282401091405	0.005128205128205128
4.2880331008527435	0.0006821282401091405	0.001282051282051282
4.320033152053131	0.0010231923601637107	0.002564102564102564
4.352033203253523	0.0010231923601637107	0.005128205128205128
4.3840332544539145	0.0010231923601637107	0.001282051282051282
4.416033305652441	0.0010231923601637107	0.001282051282051282
4.448033356852832	0.0006821282401091405	0.0038461538461538464
4.48003340805322	0.0010231923601637107	0.001282051282051282
4.512033459253608	0.0023874488403819918	0.002564102564102564
4.544033510454	0.0006821282401091405	0.005128205128205128
4.576033561654388	0.0	0.001282051282051282
4.608033612852918	0.0006821282401091405	0.001282051282051282
4.6400336640533055	0.0006821282401091405	0.00641025641025641
4.672033715253697	0.0	0.005128205128205128
4.7040337664540885	0.0006821282401091405	0.0038461538461538464
4.7360338176544765	0.0010231923601637107	0.001282051282051282
4.7680338688548645	0.0010231923601637107	0.001282051282051282
4.800033920053394	0.0006821282401091405	0.005128205128205128
4.832033971253782	0.0006821282401091405	0.002564102564102564
4.86403402245417	0.0006821282401091405	0.002564102564102564
4.896034073654565	0.001364256480218281	0.001282051282051282
4.928034124854953	0.0010231923601637107	0.0
4.960034176055345	0.00034106412005457026	0.0038461538461538464
4.992034227253871	0.0006821282401091405	0.001282051282051282
5.024034278454259	0.0	0.005128205128205128
5.056034329654651	0.0006821282401091405	0.008974358974358974
5.088034380855039	0.0010231923601637107	0.0038461538461538464
5.12003443205543	0.0006821282401091405	0.001282051282051282
5.152034483255822	0.0006821282401091405	0.001282051282051282
5.184034534454348	0.00034106412005457026	0.001282051282051282
5.216034585654736	0.0	0.0
5.248034636855127	0.0006821282401091405	0.002564102564102564
5.280034688055515	0.0006821282401091405	0.002564102564102564
5.312034739255907	0.0	0.0
5.344034790456295	0.0006821282401091405	0.0
5.376034841654821	0.00034106412005457026	0.001282051282051282
5.408034892855213	0.00034106412005457026	0.002564102564102564
5.440034944055604	0.0006821282401091405	0.002564102564102564
5.472034995255992	0.0006821282401091405	0.001282051282051282
5.504035046456384	0.00034106412005457026	0.002564102564102564
5.536035097656772	0.0	0.001282051282051282
5.568035148855298	0.00034106412005457026	0.002564102564102564
5.600035200055689	0.00034106412005457026	0.0
5.632035251256077	0.00034106412005457026	0.002564102564102564
5.664035302456469	0.0006821282401091405	0.0038461538461538464
5.69603535365686	0.0006821282401091405	0.002564102564102564
5.728035404857248	0.00034106412005457026	0.0
5.760035456055778	0.0006821282401091405	0.0
5.792035507256166	0.00034106412005457026	0.002564102564102564
5.824035558456554	0.0010231923601637107	0.0
5.856035609656946	0.0006821282401091405	0.0
5.888035660857337	0.0	0.002564102564102564
5.920035712057725	0.00034106412005457026	0.002564102564102564
5.952035763256255	0.001364256480218281	0.001282051282051282
5.984035814456643	0.0	0.0
6.016035865657031	0.00034106412005457026	0.0
6.0480359168574225	0.0	0.005128205128205128
6.08003596805781	0.00034106412005457026	0.001282051282051282
6.112036019258202	0.0	0.002564102564102564
6.144036070456728	0.0010231923601637107	0.001282051282051282
6.17603612165712	0.0006821282401091405	0.008974358974358974
6.208036172857511	0.0	0.002564102564102564
6.240036224057899	0.00034106412005457026	0.001282051282051282
6.272036275258287	0.0006821282401091405	0.002564102564102564
6.304036326458679	0.0	0.0
6.336036377659067	0.0	0.001282051282051282
6.368036428857593	0.0006821282401091405	0.0038461538461538464
6.4000364800579845	0.00034106412005457026	0.0038461538461538464
6.432036531258376	0.00034106412005457026	0.001282051282051282
6.4640365824587676	0.0006821282401091405	0.0038461538461538464
6.4960366336591555	0.0	0.0
6.5280366848595435	0.001364256480218281	0.002564102564102564
6.560036736058073	0.0	0.001282051282051282
6.592036787258461	0.0006821282401091405	0.005128205128205128
6.624036838458849	0.0010231923601637107	0.0038461538461538464
6.656036889659244	0.0	0.0038461538461538464
6.688036940859632	0.0006821282401091405	0.001282051282051282
6.72003699206002	0.0010231923601637107	0.0
6.75203704325855	0.00034106412005457026	0.002564102564102564
6.784037094458938	0.0010231923601637107	0.002564102564102564
6.816037145659326	0.0006821282401091405	0.0038461538461538464
6.848037196859718	0.0006821282401091405	0.0
6.880037248060109	0.0	0.0
6.912037299260501	0.001364256480218281	0.005128205128205128
6.944037350459027	0.00034106412005457026	0.0038461538461538464
6.976037401659415	0.00034106412005457026	0.002564102564102564
7.008037452859806	0.0010231923601637107	0.0
7.040037504060194	0.0006821282401091405	0.001282051282051282
7.072037555260582	0.00034106412005457026	0.001282051282051282
7.104037606460974	0.0006821282401091405	0.002564102564102564
7.1360376576595	0.0010231923601637107	0.002564102564102564
7.168037708859892	0.00034106412005457026	0.002564102564102564
7.200037760060283	0.0006821282401091405	0.002564102564102564
7.232037811260671	0.00034106412005457026	0.00641025641025641
7.264037862461063	0.0	0.0038461538461538464
7.296037913661451	0.00034106412005457026	0.002564102564102564
7.328037964859977	0.00034106412005457026	0.005128205128205128
7.3600380160603684	0.0006821282401091405	0.001282051282051282
7.392038067260756	0.001364256480218281	0.0
7.424038118461148	0.001364256480218281	0.007692307692307693
7.456038169661539	0.00034106412005457026	0.001282051282051282
7.488038220861927	0.0017053206002728514	0.0
7.520038272060454	0.00034106412005457026	0.0
7.552038323260845	0.0017053206002728514	0.001282051282051282
7.584038374461233	0.0017053206002728514	0.001282051282051282
7.616038425661625	0.0006821282401091405	0.0038461538461538464
7.648038476862016	0.0010231923601637107	0.0038461538461538464
7.680038528062404	0.0010231923601637107	0.0
7.712038579260934	0.0006821282401091405	0.002564102564102564
7.744038630461322	0.00034106412005457026	0.0038461538461538464
7.77603868166171	0.00034106412005457026	0.0038461538461538464
7.8080387328621015	0.00034106412005457026	0.001282051282051282
7.840038784062489	0.0020463847203274215	0.002564102564102564
7.872038835262881	0.0010231923601637107	0.002564102564102564
7.904038886461407	0.0006821282401091405	0.002564102564102564
7.936038937661799	0.0006821282401091405	0.002564102564102564
7.968038988862187	0.00034106412005457026	0.001282051282051282
8.000039040062578	0.0010231923601637107	0.0
8.032039091262966	0.0010231923601637107	0.001282051282051282
8.064039142463358	0.0006821282401091405	0.0038461538461538464
8.096039193661884	0.001364256480218281	0.002564102564102564
8.128039244862272	0.001364256480218281	0.005128205128205128
8.160039296062664	0.0017053206002728514	0.002564102564102564
8.192039347263055	0.0010231923601637107	0.00641025641025641
8.224039398463443	0.0006821282401091405	0.001282051282051282
8.256039449663835	0.0020463847203274215	0.0
8.28803950086236	0.0020463847203274215	0.005128205128205128
8.320039552062749	0.001364256480218281	0.002564102564102564
8.35203960326314	0.0020463847203274215	0.005128205128205128
8.384039654463528	0.0017053206002728514	0.002564102564102564
8.416039705663923	0.0010231923601637107	0.001282051282051282
8.448039756864311	0.001364256480218281	0.001282051282051282
8.480039808062838	0.0017053206002728514	0.002564102564102564
8.51203985926323	0.0023874488403819918	0.005128205128205128
8.544039910463617	0.0020463847203274215	0.002564102564102564
8.576039961664005	0.002728512960436562	0.001282051282051282
8.608040012864397	0.001364256480218281	0.005128205128205128
8.640040064064788	0.0030695770804911324	0.005128205128205128
8.67204011526331	0.0010231923601637107	0.002564102564102564
8.704040166463706	0.002728512960436562	0.005128205128205128
8.736040217664094	0.002728512960436562	0.00641025641025641
8.768040268864485	0.003751705320600273	0.0038461538461538464
8.800040320064873	0.0034106412005457027	0.005128205128205128
8.832040371265261	0.0047748976807639835	0.0038461538461538464
8.864040422463791	0.0047748976807639835	0.001282051282051282
8.89604047366418	0.0030695770804911324	0.00641025641025641
8.92804052486457	0.0047748976807639835	0.005128205128205128
8.960040576064962	0.005115961800818554	0.00641025641025641
8.99204062726535	0.0020463847203274215	0.010256410256410256
9.024040678465738	0.0020463847203274215	0.002564102564102564
9.056040729664268	0.0068212824010914054	0.011538461538461539
9.088040780864656	0.006139154160982265	0.010256410256410256
9.120040832065047	0.005798090040927694	0.0038461538461538464
9.152040883265435	0.0030695770804911324	0.008974358974358974
9.184040934465827	0.004433833560709414	0.00641025641025641
9.216040985666218	0.005798090040927694	0.001282051282051282
9.248041036864745	0.005798090040927694	0.005128205128205128
9.280041088065133	0.006139154160982265	0.010256410256410256
9.312041139265524	0.008526603001364257	0.005128205128205128
9.344041190465912	0.005115961800818554	0.007692307692307693
9.3760412416663	0.004433833560709414	0.014102564102564103
9.408041292866695	0.01227830832196453	0.005128205128205128
9.440041344065218	0.007162346521145975	0.007692307692307693
9.47204139526561	0.0068212824010914054	0.011538461538461539
9.504041446466001	0.007844474761255117	0.014102564102564103
9.536041497666389	0.007162346521145975	0.01282051282051282
9.56804154886678	0.009890859481582538	0.00641025641025641
9.600041600067168	0.009208731241473396	0.011538461538461539
9.632041651265695	0.011937244201909959	0.020512820512820513
9.664041702466086	0.011596180081855388	0.014102564102564103
9.696041753666478	0.01330150068212824	0.01282051282051282
9.728041804866866	0.011937244201909959	0.007692307692307693
9.760041856067257	0.014665757162346521	0.017948717948717947
9.792041907267645	0.020122783083219645	0.019230769230769232
9.824041958466172	0.01227830832196453	0.015384615384615385
9.856042009666563	0.016030013642564803	0.023076923076923078
9.888042060866951	0.0126193724420191	0.011538461538461539
9.920042112067343	0.01637107776261937	0.019230769230769232
9.952042163267734	0.021487039563437928	0.011538461538461539
9.984042214468122	0.022851296043656207	0.017948717948717947
10.016042265666652	0.021828103683492497	0.014102564102564103
10.04804231686704	0.018417462482946793	0.028205128205128206
10.080042368067428	0.024897680763983628	0.03076923076923077
10.11204241926782	0.021828103683492497	0.03076923076923077
10.144042470468207	0.023874488403819918	0.029487179487179487
10.176042521668599	0.02592087312414734	0.028205128205128206
10.20804257286899	0.030695770804911322	0.028205128205128206
10.240042624067517	0.02899045020463847	0.028205128205128206
10.272042675267908	0.033765347885402454	0.017948717948717947
10.304042726468296	0.033765347885402454	0.03076923076923077
10.336042777668684	0.0344474761255116	0.041025641025641026
10.368042828869076	0.041950886766712145	0.04358974358974359
10.400042880069467	0.03342428376534789	0.03974358974358974
10.43204293126799	0.04604365620736699	0.03076923076923077
10.464042982468385	0.040927694406548434	0.03076923076923077
10.496043033668773	0.05320600272851296	0.03974358974358974
10.52804308486916	0.044679399727148704	0.03717948717948718
10.560043136069552	0.05115961800818554	0.03974358974358974
10.59204318726994	0.06070941336971351	0.04358974358974359
10.624043238468467	0.05184174624829468	0.05384615384615385
10.656043289668858	0.061391541609822645	0.06282051282051282
10.68804334086925	0.062414733969986355	0.06153846153846154
10.720043392069641	0.058663028649386086	0.04871794871794872
10.75204344327003	0.06684856753069578	0.07307692307692308
10.784043494470417	0.07401091405184175	0.06794871794871794
10.816043545668947	0.07401091405184175	0.08717948717948718
10.848043596869335	0.08321964529331514	0.08076923076923077
10.880043648069723	0.08321964529331514	0.09358974358974359
10.912043699270114	0.08560709413369713	0.08974358974358974
10.944043750470506	0.08458390177353342	0.07692307692307693
10.976043801670894	0.10402455661664393	0.10256410256410256
11.008043852869424	0.09924965893587995	0.10384615384615385
11.040043904069812	0.11766712141882674	0.11538461538461539
11.072043955270203	0.11425648021828104	0.13076923076923078
11.104044006470591	0.11664392905866303	0.12564102564102564
11.13604405767098	0.11903137789904503	0.14102564102564102
11.168044108871374	0.13437926330150068	0.12435897435897436
11.200044160069897	0.13915416098226466	0.14102564102564102
11.232044211270289	0.14768076398362892	0.14102564102564102
11.26404426247068	0.15450204638472032	0.15128205128205127
11.296044313671068	0.17121418826739426	0.1423076923076923
11.328044364871456	0.17735334242837653	0.1717948717948718
11.360044416071847	0.1903137789904502	0.16282051282051282
11.392044467270374	0.1790586630286494	0.19743589743589743
11.424044518470765	0.2008867667121419	0.2064102564102564
11.456044569671157	0.2213506139154161	0.23205128205128206
11.488044620871545	0.2203274215552524	0.2282051282051282
11.520044672071936	0.23465211459754434	0.24487179487179486
11.552044723272324	0.24386084583901774	0.2230769230769231
11.58404477447085	0.2534106412005457	0.22179487179487178
11.616044825671242	0.2554570259208731	0.2782051282051282
11.64804487687163	0.2980900409276944	0.2858974358974359
11.680044928072022	0.291268758526603	0.28846153846153844
11.712044979272413	0.31616643929058663	0.3282051282051282
11.744045030472801	0.3417462482946794	0.3230769230769231
11.776045081671327	0.3639154160982265	0.3141025641025641
11.808045132871719	0.371418826739427	0.3717948717948718
11.840045184072107	0.37755798090040926	0.4012820512820513
11.872045235272498	0.40791268758526605	0.4153846153846154
11.904045286472886	0.4355388813096862	0.4576923076923077
11.936045337673278	0.46725784447476126	0.39487179487179486
11.968045388871804	0.4768076398362892	0.5115384615384615
12.000045440072196	0.5167121418826739	0.4935897435897436
12.032045491272584	0.5324010914051842	0.5282051282051282
12.064045542472975	0.570600272851296	0.5538461538461539
12.096045593673363	0.5886766712141883	0.55
12.128045644873751	0.6180081855388813	0.6307692307692307
12.160045696072281	0.6391541609822646	0.5897435897435898
12.192045747272669	0.6759890859481582	0.7217948717948718
12.224045798473064	0.7049795361527967	0.6730769230769231
12.256045849673452	0.6913369713506139	0.7166666666666667
12.28804590087384	0.75	0.7371794871794872
12.320045952074231	0.7496589358799455	0.7307692307692307
12.352046003272758	0.7343110504774898	0.6987179487179487
12.384046054473146	0.7892223738062756	0.7615384615384615
12.416046105673537	0.7435197817189632	0.7115384615384616
12.448046156873929	0.7377216916780355	0.7576923076923077
12.480046208074317	0.6927012278308322	0.732051282051282
12.512046259274708	0.6978171896316507	0.65
12.544046310473234	0.6916780354706685	0.6358974358974359
12.576046361673626	0.6415416098226466	0.6564102564102564
12.608046412874014	0.6016371077762619	0.5897435897435898
12.640046464074402	0.5992496589358799	0.5064102564102564
12.672046515274793	0.5692360163710778	0.4935897435897436
12.704046566475185	0.5303547066848567	0.5538461538461539
12.736046617673711	0.512619372442019	0.4794871794871795
12.768046668874103	0.4583901773533424	0.45384615384615384
12.80004672007449	0.4618008185538881	0.4282051282051282
12.832046771274879	0.4621418826739427	0.441025641025641
12.86404682247527	0.4225784447476125	0.34487179487179487
12.896046873675658	0.3966575716234652	0.3871794871794872
12.928046924874184	0.378581173260573	0.38076923076923075
12.960046976074576	0.35368349249658937	0.3564102564102564
12.992047027274968	0.32366984993178716	0.3230769230769231
13.024047078475359	0.3199181446111869	0.33076923076923076
13.056047129675747	0.2987721691678035	0.3141025641025641
13.088047180876135	0.30081855388813095	0.2717948717948718
13.120047232074665	0.2789904502046385	0.24615384615384617
13.152047283275053	0.26091405184174626	0.23461538461538461
13.18404733447544	0.247612551159618	0.2358974358974359
13.216047385675836	0.23465211459754434	0.21923076923076923
13.248047436876224	0.22885402455661663	0.22179487179487178
13.280047488076612	0.2097544338335607	0.20256410256410257
13.312047539275142	0.1903137789904502	0.17564102564102563
13.34404759047553	0.18383356070941337	0.16794871794871793
13.376047641675921	0.1858799454297408	0.15384615384615385
13.408047692876309	0.17496589358799455	0.16538461538461538
13.440047744076704	0.14938608458390176	0.13333333333333333
13.472047795277089	0.15620736698499318	0.14102564102564102
13.504047846475615	0.15211459754433834	0.1346153846153846
13.536047897676006	0.13506139154160982	0.13846153846153847
13.568047948876398	0.12107776261937245	0.13205128205128205
13.60004800007679	0.12892223738062755	0.1294871794871795
13.632048051277174	0.12926330150068213	0.09871794871794871
13.664048102477565	0.11221009549795362	0.1141025641025641
13.696048153676092	0.1203956343792633	0.10897435897435898
13.728048204876483	0.10538881309686221	0.10128205128205128
13.760048256076871	0.09993178717598909	0.08333333333333333
13.792048307277263	0.10402455661664393	0.09871794871794871
13.824048358477654	0.10027285129604366	0.07307692307692308
13.856048409678039	0.08526603001364257	0.06666666666666667
13.888048460876572	0.07844474761255116	0.07179487179487179
13.920048512076956	0.08287858117326058	0.08717948717948718
13.952048563277348	0.07264665757162346	0.06794871794871794
[truncated: 1,125 more rows]
