# Supplementary material for: Coherence in cooperative photon emission from indistinguishable quantum emitters
Source: Sci Adv. 2022 Mar 18;8(11):eabm8171. doi: 10.1126/sciadv.abm8171 (PMC8932659; doi:10.1126/sciadv.abm8171)
Supplement: Supplementary file 2 — Dataset [file sciadv.abm8171_dataset.zip › dataset_coherence_cooperative/4d.csv]

Delay (ns)	g2parallel	g2perpendicular
-49.99202687362209	0.8338709677419355	0.8362480127186009
-49.97602686082199	0.7919354838709678	0.8839427662957074
-49.9600268480219	0.8741935483870967	0.8251192368839427
-49.94402683522179	0.9193548387096774	0.848966613672496
-49.9280268224217	0.8564516129032258	0.9618441971383148
-49.9120268096216	0.9048387096774193	0.8855325914149443
-49.8960267968215	0.9064516129032258	0.9014308426073132
-49.8800267840214	0.9129032258064517	0.9761526232114467
-49.86402677122131	0.9145161290322581	0.9411764705882353
-49.848026758421206	0.8887096774193548	0.8823529411764706
-49.832026745621114	0.8306451612903226	0.8918918918918919
-49.816026732821015	0.9161290322580645	0.9427662957074722
-49.800026720020924	0.9258064516129032	0.9618441971383148
-49.78402670722269	0.8516129032258064	0.9109697933227345
-49.76802669442258	0.917741935483871	0.9491255961844197
-49.75202668162249	0.8661290322580645	0.8855325914149443
-49.73602666882239	0.8290322580645161	0.9332273449920508
-49.7200266560223	0.8596774193548387	0.8887122416534181
-49.70402664322219	0.8161290322580645	0.9141494435612083
-49.6880266304221	0.85	0.794912559618442
-49.672026617622	0.8064516129032258	0.809220985691574
-49.6560266048219	0.7887096774193548	0.7456279809220986
-49.640026592021805	0.7870967741935484	0.7313195548489666
-49.62402657922171	0.7048387096774194	0.7885532591414944
-49.60802656642161	0.6951612903225807	0.7631160572337043
-49.592026553621515	0.717741935483871	0.6756756756756757
-49.57602654082142	0.6629032258064517	0.7519872813990461
-49.560026528021325	0.635483870967742	0.7344992050874404
-49.54402651522122	0.6209677419354839	0.7138314785373608
-49.52802650242112	0.6403225806451613	0.6375198728139905
-49.51202648962103	0.6080645161290322	0.6772655007949125
-49.49602647682092	0.6516129032258065	0.6359300476947536
-49.48002646402083	0.5645161290322581	0.6136724960254372
-49.46402645122073	0.603225806451613	0.6104928457869634
-49.4480264384225	0.5274193548387097	0.6200317965023847
-49.432026425622404	0.5629032258064516	0.6057233704292527
-49.416026412822305	0.5467741935483871	0.5310015898251192
-49.400026400022206	0.6080645161290322	0.5151033386327504
-49.38402638722211	0.5290322580645161	0.5310015898251192
-49.36802637442201	0.5145161290322581	0.5023847376788553
-49.35202636162191	0.4854838709677419	0.5325914149443561
-49.33602634882182	0.4935483870967742	0.4912559618441971
-49.32002633602172	0.4790322580645161	0.4864864864864865
-49.30402632322162	0.4435483870967742	0.4769475357710652
-49.28802631042152	0.43709677419354837	0.4848966613672496
-49.27202629762143	0.42096774193548386	0.47217806041335453
-49.256026284821324	0.4129032258064516	0.41971383147853736
-49.24002627202123	0.41774193548387095	0.4483306836248013
-49.224026259221134	0.4129032258064516	0.39109697933227344
-49.208026246421035	0.3903225806451613	0.40540540540540543
-49.192026233620936	0.4129032258064516	0.38950715421303655
-49.176026220820845	0.38870967741935486	0.424483306836248
-49.160026208020746	0.3870967741935484	0.34181240063593005
-49.14402619522065	0.29838709677419356	0.35771065182829886
-49.12802618242055	0.3790322580645161	0.3640699523052464
-49.11202616962046	0.3709677419354839	0.32114467408585057
-49.09602615682222	0.32741935483870965	0.2972972972972973
-49.08002614402212	0.3	0.302066772655008
-49.06402613122202	0.2903225806451613	0.29093799682034976
-49.04802611842192	0.2693548387096774	0.3163751987281399
-49.03202610562183	0.31290322580645163	0.31001589825119236
-49.016026092821726	0.2806451612903226	0.2845786963434022
-49.000026080021634	0.2887096774193548	0.27980922098569155
-48.984026067221535	0.27580645161290324	0.314785373608903
-48.968026054421436	0.2564516129032258	0.2861685214626391
-48.95202604162134	0.2564516129032258	0.2480127186009539
-48.936026028821246	0.2403225806451613	0.29252782193958665
-48.92002601602115	0.25483870967741934	0.2718600953895072
-48.90402600322105	0.22903225806451613	0.2575516693163752
-48.88802599042095	0.2403225806451613	0.24483306836248012
-48.87202597762086	0.21129032258064517	0.2655007949125596
-48.85602596482075	0.21129032258064517	0.2368839427662957
-48.84002595202066	0.23225806451612904	0.2273449920508744
-48.82402593922056	0.23225806451612904	0.22575516693163752
-48.80802592642046	0.21935483870967742	0.2368839427662957
-48.792025913620364	0.2467741935483871	0.1971383147853736
-48.776025900820265	0.19193548387096773	0.19236883942766295
-48.760025888022035	0.1935483870967742	0.1971383147853736
-48.744025875221936	0.1774193548387097	0.18600953895071543
-48.72802586242184	0.19193548387096773	0.1875993640699523
-48.71202584962174	0.18064516129032257	0.20985691573926868
-48.69602583682165	0.16129032258064516	0.16216216216216217
-48.68002582402155	0.1693548387096774	0.19236883942766295
-48.66402581122145	0.1338709677419355	0.16216216216216217
-48.64802579842135	0.1774193548387097	0.1685214626391097
-48.63202578562125	0.14677419354838708	0.1669316375198728
-48.61602577282115	0.17580645161290323	0.14626391096979333
-48.600025760021055	0.14677419354838708	0.13354531001589826
-48.58402574722096	0.13709677419354838	0.13672496025437203
-48.56802573442086	0.15806451612903225	0.13195548489666137
-48.552025721620765	0.13064516129032258	0.12082670906200318
-48.53602570882067	0.15	0.11446740858505565
-48.520025696020575	0.13225806451612904	0.14626391096979333
-48.50402568322047	0.12258064516129032	0.14626391096979333
-48.48802567042038	0.11774193548387096	0.13672496025437203
-48.47202565762028	0.13870967741935483	0.13354531001589826
-48.45602564482018	0.13225806451612904	0.11128775834658187
-48.44002563202008	0.12580645161290321	0.11764705882352941
-48.424025619221844	0.12258064516129032	0.12082670906200318
-48.40802560642175	0.13064516129032258	0.10651828298887123
-48.39202559362165	0.11290322580645161	0.11128775834658187
-48.376025580821555	0.1032258064516129	0.1192368839427663
-48.360025568021456	0.12903225806451613	0.10492845786963434
-48.344025555221364	0.10967741935483871	0.1192368839427663
-48.32802554242126	0.09032258064516129	0.1271860095389507
-48.31202552962117	0.1	0.11764705882352941
-48.296025516821075	0.07903225806451612	0.10015898251192369
-48.280025504020976	0.08709677419354839	0.10174880763116058
-48.26402549122088	0.0935483870967742	0.0794912559618442
-48.24802547842078	0.1	0.08267090620031796
-48.23202546562068	0.07258064516129033	0.10492845786963434
-48.21602545282058	0.0967741935483871	0.0890302066772655
-48.20002544002048	0.06774193548387097	0.07631160572337042
-48.18402542722039	0.08709677419354839	0.10015898251192369
-48.16802541442029	0.09838709677419355	0.06518282988871224
-48.15202540162019	0.08225806451612903	0.08267090620031796
-48.136025388820094	0.07741935483870968	0.08426073131955485
-48.120025376019996	0.08709677419354839	0.06041335453100159
-48.1040253632199	0.06290322580645161	0.058823529411764705
-48.0880253504198	0.06290322580645161	0.06518282988871224
-48.07202533762157	0.07096774193548387	0.057233704292527825
-48.05602532482147	0.06290322580645161	0.04292527821939587
-48.04002531202137	0.056451612903225805	0.05087440381558029
-48.02402529922127	0.056451612903225805	0.06995230524642289
-48.00802528642117	0.07741935483870968	0.058823529411764705
-47.99202527362108	0.041935483870967745	0.06995230524642289
-47.976025260820975	0.05	0.06677265500794913
-47.960025248020884	0.06935483870967742	0.06677265500794913
-47.94402523522079	0.06935483870967742	0.057233704292527825
-47.92802522242069	0.0532258064516129	0.057233704292527825
-47.912025209620595	0.05	0.06677265500794913
-47.896025196820496	0.054838709677419356	0.06200317965023847
-47.8800251840204	0.05	0.058823529411764705
-47.8640251712203	0.04838709677419355	0.046104928457869634
-47.8480251584202	0.03870967741935484	0.03815580286168521
-47.83202514562011	0.05967741935483871	0.0397456279809221
-47.81602513282	0.043548387096774194	0.05087440381558029
-47.80002512001991	0.03225806451612903	0.046104928457869634
-47.78402510721982	0.04838709677419355	0.046104928457869634
-47.76802509441972	0.041935483870967745	0.0397456279809221
-47.75202508161962	0.041935483870967745	0.06359300476947535
-47.73602506882138	0.04838709677419355	0.033386327503974564
-47.720025056021285	0.041935483870967745	0.03815580286168521
-47.70402504322119	0.0467741935483871	0.033386327503974564
-47.688025030421095	0.035483870967741936	0.03656597774244833
-47.672025017620996	0.035483870967741936	0.0397456279809221
-47.6560250048209	0.035483870967741936	0.033386327503974564
-47.6400249920208	0.04516129032258064	0.034976152623211444
-47.6240249792207	0.03064516129032258	0.025437201907790145
-47.6080249664206	0.037096774193548385	0.03815580286168521
-47.59202495362051	0.05	0.03656597774244833
-47.5760249408204	0.03387096774193549	0.04451510333863275
-47.56002492802031	0.02903225806451613	0.030206677265500796
-47.54402491522022	0.02258064516129032	0.028616852146263912
-47.52802490242012	0.027419354838709678	0.030206677265500796
-47.51202488962002	0.03387096774193549	0.04133545310015898
-47.496024876819924	0.025806451612903226	0.028616852146263912
-47.480024864019825	0.037096774193548385	0.030206677265500796
-47.464024851219726	0.02903225806451613	0.02384737678855326
-47.44802483841963	0.02903225806451613	0.02066772655007949
-47.432024825619536	0.02258064516129032	0.02066772655007949
-47.41602481281943	0.025806451612903226	0.02384737678855326
-47.4000248000212	0.027419354838709678	0.02384737678855326
-47.3840247872211	0.017741935483870968	0.030206677265500796
-47.368024774421	0.03064516129032258	0.01589825119236884
-47.35202476162091	0.016129032258064516	0.03179650238473768
-47.336024748820805	0.027419354838709678	0.022257551669316374
-47.32002473602071	0.014516129032258065	0.02066772655007949
-47.304024723220614	0.027419354838709678	0.022257551669316374
-47.288024710420515	0.016129032258064516	0.01589825119236884
-47.27202469762042	0.035483870967741936	0.014308426073131956
-47.25602468482032	0.02258064516129032	0.028616852146263912
-47.240024672020226	0.02258064516129032	0.022257551669316374
-47.22402465922012	0.012903225806451613	0.022257551669316374
-47.20802464642003	0.024193548387096774	0.012718600953895072
-47.19202463361994	0.020967741935483872	0.02066772655007949
-47.17602462081983	0.017741935483870968	0.01589825119236884
-47.16002460801974	0.024193548387096774	0.02066772655007949
-47.14402459521964	0.008064516129032258	0.012718600953895072
-47.12802458241954	0.016129032258064516	0.01589825119236884
-47.11202456961944	0.00967741935483871	0.01589825119236884
-47.096024556819344	0.014516129032258065	0.006359300476947536
-47.08002454401925	0.00967741935483871	0.01589825119236884
-47.06402453121915	0.00967741935483871	0.014308426073131956
-47.04802451842092	0.016129032258064516	0.030206677265500796
-47.03202450562082	0.014516129032258065	0.014308426073131956
-47.01602449282072	0.024193548387096774	0.011128775834658187
-47.00002448002063	0.012903225806451613	0.01589825119236884
-46.98402446722052	0.014516129032258065	0.00794912559618442
-46.96802445442043	0.024193548387096774	0.014308426073131956
-46.95202444162034	0.012903225806451613	0.006359300476947536
-46.93602442882023	0.0064516129032258064	0.02066772655007949
-46.92002441602014	0.008064516129032258	0.009538950715421303
-46.90402440322004	0.012903225806451613	0.014308426073131956
-46.88802439041994	0.01129032258064516	0.01589825119236884
-46.872024377619844	0.00967741935483871	0.0047694753577106515
-46.856024364819746	0.012903225806451613	0.01589825119236884
-46.840024352019654	0.00967741935483871	0.009538950715421303
-46.82402433921955	0.0064516129032258064	0.02066772655007949
-46.808024326419456	0.0064516129032258064	0.012718600953895072
-46.792024313619365	0.004838709677419355	0.011128775834658187
-46.77602430081926	0.01129032258064516	0.00794912559618442
-46.76002428801917	0.01129032258064516	0.009538950715421303
-46.74402427521907	0.008064516129032258	0.001589825119236884
-46.72802426241897	0.012903225806451613	0.006359300476947536
-46.71202424962074	0.0032258064516129032	0.003179650238473768
-46.696024236820634	0.0032258064516129032	0.006359300476947536
-46.68002422402054	0.00967741935483871	0.011128775834658187
-46.66402421122044	0.008064516129032258	0.0
-46.648024198420345	0.0064516129032258064	0.011128775834658187
-46.632024185620246	0.008064516129032258	0.0047694753577106515
-46.61602417282015	0.0032258064516129032	0.012718600953895072
-46.600024160020055	0.004838709677419355	0.014308426073131956
-46.58402414721995	0.004838709677419355	0.009538950715421303
-46.56802413441986	0.0064516129032258064	0.003179650238473768
-46.55202412161976	0.00967741935483871	0.001589825119236884
-46.53602410881966	0.01129032258064516	0.0047694753577106515
-46.52002409601956	0.00967741935483871	0.012718600953895072
-46.50402408321946	0.004838709677419355	0.009538950715421303
-46.48802407041937	0.004838709677419355	0.0047694753577106515
-46.472024057619265	0.0016129032258064516	0.00794912559618442
-46.45602404481917	0.0016129032258064516	0.003179650238473768
-46.44002403201908	0.0032258064516129032	0.006359300476947536
-46.424024019218976	0.0032258064516129032	0.006359300476947536
-46.408024006418884	0.012903225806451613	0.006359300476947536
-46.392023993618785	0.008064516129032258	0.003179650238473768
-46.37602398082055	0.0032258064516129032	0.006359300476947536
-46.36002396802046	0.008064516129032258	0.00794912559618442
-46.34402395522035	0.00967741935483871	0.00794912559618442
-46.32802394242026	0.0032258064516129032	0.0047694753577106515
-46.31202392962016	0.0032258064516129032	0.001589825119236884
-46.29602391682006	0.004838709677419355	0.0047694753577106515
-46.28002390401996	0.004838709677419355	0.006359300476947536
-46.264023891219864	0.0016129032258064516	0.009538950715421303
-46.24802387841977	0.0064516129032258064	0.001589825119236884
-46.23202386561967	0.0016129032258064516	0.0
-46.216023852819575	0.0016129032258064516	0.003179650238473768
-46.200023840019476	0.0064516129032258064	0.0047694753577106515
-46.18402382721938	0.0016129032258064516	0.0047694753577106515
-46.168023814419286	0.0032258064516129032	0.0047694753577106515
-46.15202380161919	0.004838709677419355	0.003179650238473768
-46.13602378881909	0.012903225806451613	0.001589825119236884
-46.12002377601899	0.0016129032258064516	0.006359300476947536
-46.10402376321889	0.0016129032258064516	0.006359300476947536
-46.0880237504188	0.0016129032258064516	0.006359300476947536
-46.0720237376187	0.0032258064516129032	0.006359300476947536
-46.0560237248186	0.004838709677419355	0.001589825119236884
-46.0400237120185	0.004838709677419355	0.003179650238473768
-46.024023699220265	0.008064516129032258	0.0
-46.008023686420174	0.008064516129032258	0.0047694753577106515
-45.992023673620075	0.0064516129032258064	0.003179650238473768
-45.976023660819976	0.0	0.001589825119236884
-45.96002364801988	0.0064516129032258064	0.001589825119236884
-45.94402363521978	0.0016129032258064516	0.0047694753577106515
-45.92802362241969	0.0032258064516129032	0.003179650238473768
-45.91202360961959	0.0032258064516129032	0.003179650238473768
-45.89602359681949	0.008064516129032258	0.003179650238473768
-45.88002358401939	0.0	0.0047694753577106515
-45.86402357121929	0.0016129032258064516	0.003179650238473768
-45.8480235584192	0.0032258064516129032	0.001589825119236884
-45.8320235456191	0.0064516129032258064	0.0
-45.816023532819	0.004838709677419355	0.003179650238473768
-45.8000235200189	0.0032258064516129032	0.0
-45.784023507218805	0.0032258064516129032	0.003179650238473768
-45.768023494418706	0.0016129032258064516	0.001589825119236884
-45.75202348161861	0.0	0.0
-45.736023468818516	0.0	0.001589825119236884
-45.72002345601841	0.0	0.003179650238473768
-45.70402344321832	0.0	0.0047694753577106515
-45.68802343042009	0.0032258064516129032	0.00794912559618442
-45.67202341761998	0.0	0.0
-45.65602340481989	0.0	0.0047694753577106515
-45.640023392019785	0.0	0.003179650238473768
-45.62402337921969	0.0016129032258064516	0.001589825119236884
-45.608023366419594	0.0032258064516129032	0.003179650238473768
-45.592023353619496	0.0016129032258064516	0.001589825119236884
-45.576023340819404	0.0016129032258064516	0.001589825119236884
-45.5600233280193	0.0	0.0047694753577106515
-45.544023315219206	0.0016129032258064516	0.0
-45.52802330241911	0.0064516129032258064	0.001589825119236884
-45.51202328961901	0.0016129032258064516	0.003179650238473768
-45.49602327681892	0.0	0.0
-45.48002326401881	0.0	0.003179650238473768
-45.46402325121872	0.004838709677419355	0.0
-45.44802323841862	0.0032258064516129032	0.003179650238473768
-45.43202322561852	0.0	0.0
-45.41602321281843	0.0064516129032258064	0.001589825119236884
-45.400023200018325	0.0016129032258064516	0.0047694753577106515
-45.38402318721823	0.0	0.003179650238473768
-45.368023174418134	0.0016129032258064516	0.001589825119236884
-45.3520231616199	0.0032258064516129032	0.0
-45.336023148819805	0.0016129032258064516	0.003179650238473768
-45.3200231360197	0.0	0.0047694753577106515
-45.30402312321961	0.0016129032258064516	0.001589825119236884
-45.28802311041951	0.0	0.0
-45.27202309761941	0.0	0.0
-45.25602308481932	0.0016129032258064516	0.001589825119236884
-45.24002307201921	0.0016129032258064516	0.003179650238473768
-45.22402305921912	0.0016129032258064516	0.001589825119236884
-45.20802304641902	0.0	0.0047694753577106515
-45.19202303361892	0.0	0.0
-45.17602302081883	0.0	0.003179650238473768
-45.160023008018726	0.0016129032258064516	0.001589825119236884
-45.144022995218634	0.0016129032258064516	0.003179650238473768
-45.128022982418535	0.0	0.001589825119236884
-45.11202296961844	0.0032258064516129032	0.001589825119236884
-45.096022956818345	0.0032258064516129032	0.0
-45.08002294401824	0.0016129032258064516	0.003179650238473768
-45.06402293121815	0.0	0.0
-45.04802291841804	0.0	0.001589825119236884
-45.03202290561795	0.0	0.001589825119236884
-45.01602289281785	0.0016129032258064516	0.0
-45.000022880019614	0.0016129032258064516	0.001589825119236884
-44.98402286721952	0.0016129032258064516	0.001589825119236884
-44.968022854419424	0.0	0.0
-44.952022841619325	0.0	0.001589825119236884
-44.93602282881923	0.0	0.0
-44.92002281601913	0.0	0.001589825119236884
-44.904022803219036	0.0	0.0
-44.88802279041893	0.0	0.0
-44.87202277761884	0.0	0.001589825119236884
-44.85602276481874	0.0016129032258064516	0.0
-44.84002275201864	0.0	0.003179650238473768
-44.82402273921855	0.0	0.001589825119236884
-44.80802272641844	0.0016129032258064516	0.0
-44.79202271361835	0.0	0.0
-44.77602270081825	0.0	0.0
-44.760022688018154	0.0032258064516129032	0.0
-44.74402267521806	0.0032258064516129032	0.0
-44.728022662417956	0.0	0.0
-44.712022649617865	0.0	0.001589825119236884
-44.696022636817766	0.0	0.0
-44.68002262401767	0.0	0.0
-44.66402261121944	0.0	0.001589825119236884
-44.64802259841933	0.0016129032258064516	0.0
-44.63202258561924	0.0032258064516129032	0.0
-44.61602257281914	0.0	0.001589825119236884
-44.60002256001904	0.0	0.001589825119236884
-44.58402254721895	0.0016129032258064516	0.003179650238473768
-44.568022534418844	0.0	0.001589825119236884
-44.55202252161875	0.004838709677419355	0.001589825119236884
-44.536022508818654	0.0016129032258064516	0.0
-44.520022496018555	0.0	0.0
-44.50402248321846	0.0	0.0
-44.48802247041836	0.0016129032258064516	0.0
-44.472022457618266	0.0016129032258064516	0.001589825119236884
-44.45602244481817	0.0	0.0
-44.44002243201807	0.0	0.001589825119236884
-44.42402241921798	0.0016129032258064516	0.001589825119236884
-44.40802240641787	0.0016129032258064516	0.001589825119236884
-44.39202239361778	0.0	0.001589825119236884
-44.37602238081768	0.0016129032258064516	0.003179650238473768
-44.36002236801758	0.0	0.0
-44.34402235521749	0.0016129032258064516	0.001589825119236884
-44.328022342419246	0.0	0.0047694753577106515
-44.312022329619154	0.0016129032258064516	0.001589825119236884
-44.296022316819055	0.0016129032258064516	0.001589825119236884
-44.280022304018956	0.0016129032258064516	0.001589825119236884
-44.264022291218865	0.0	0.0
-44.24802227841876	0.0	0.0
-44.23202226561867	0.0016129032258064516	0.0
-44.21602225281857	0.0	0.0
-44.20002224001847	0.0016129032258064516	0.0
-44.18402222721838	0.0	0.001589825119236884
-44.16802221441827	0.0	0.003179650238473768
-44.15202220161818	0.0	0.0
-44.136022188818075	0.0016129032258064516	0.003179650238473768
-44.12002217601798	0.0	0.0
-44.104022163217884	0.0	0.0
-44.088022150417785	0.0	0.0
-44.072022137617694	0.0	0.001589825119236884
-44.05602212481759	0.0	0.003179650238473768
-44.040022112017496	0.0	0.0
-44.0240220992174	0.0	0.001589825119236884
-44.0080220864173	0.0	0.0
-43.99202207361721	0.0	0.001589825119236884
-43.97602206081896	0.0	0.001589825119236884
-43.96002204801887	0.0	0.001589825119236884
-43.94402203521877	0.0	0.0
-43.92802202241867	0.0	0.0
-43.91202200961858	0.0	0.0
-43.896021996818476	0.0016129032258064516	0.0
-43.880021984018384	0.0	0.003179650238473768
-43.864021971218286	0.0	0.0047694753577106515
-43.84802195841819	0.0016129032258064516	0.0
-43.832021945618095	0.0032258064516129032	0.001589825119236884
-43.81602193281799	0.0	0.001589825119236884
-43.8000219200179	0.0	0.0
-43.7840219072178	0.0	0.0
-43.7680218944177	0.0	0.0
-43.75202188161761	0.0	0.0
-43.7360218688175	0.0016129032258064516	0.003179650238473768
-43.72002185601741	0.0016129032258064516	0.0
-43.70402184321731	0.0016129032258064516	0.0
-43.68802183041721	0.0	0.0
-43.67202181761712	0.0016129032258064516	0.001589825119236884
-43.656021804817016	0.0	0.0
-43.640021792018786	0.0	0.001589825119236884
-43.62402177921869	0.0	0.001589825119236884
-43.60802176641859	0.0	0.0
-43.592021753618496	0.0	0.0
-43.57602174081839	0.0	0.0
-43.5600217280183	0.0016129032258064516	0.0
-43.5440217152182	0.0	0.001589825119236884
-43.5280217024181	0.0	0.0
-43.51202168961801	0.0016129032258064516	0.0
-43.496021676817904	0.0016129032258064516	0.001589825119236884
-43.48002166401781	0.0	0.0
-43.46402165121771	0.0	0.0
-43.448021638417615	0.0	0.0
-43.43202162561752	0.0	0.0
-43.41602161281742	0.0	0.001589825119236884
-43.400021600017325	0.0	0.0
-43.38402158721722	0.0	0.0
-43.36802157441713	0.0	0.001589825119236884
-43.35202156161703	0.0	0.0
-43.33602154881693	0.0	0.001589825119236884
-43.32002153601684	0.0	0.0
-43.30402152321673	0.0	0.001589825119236884
-43.2880215104185	0.0	0.0
-43.27202149761841	0.0	0.0
-43.256021484818305	0.0	0.0
-43.24002147201821	0.0016129032258064516	0.001589825119236884
-43.22402145921811	0.0016129032258064516	0.001589825119236884
-43.208021446418016	0.0016129032258064516	0.0
-43.19202143361792	0.0	0.0
-43.17602142081782	0.0	0.0
-43.16002140801773	0.0	0.001589825119236884
-43.14402139521762	0.0016129032258064516	0.0
-43.12802138241753	0.0	0.001589825119236884
-43.11202136961743	0.0	0.003179650238473768
-43.09602135681733	0.0	0.0
-43.08002134401724	0.0	0.001589825119236884
-43.064021331217134	0.0	0.001589825119236884
-43.04802131841704	0.0	0.0
-43.032021305616944	0.0	0.0
-43.016021292816845	0.0	0.0
-43.00002128001675	0.0	0.0
-42.98402126721665	0.0	0.0
-42.968021254416556	0.0	0.0
-42.95202124161832	0.0	0.0
-42.93602122881822	0.0	0.0
-42.92002121601813	0.0	0.0
-42.90402120321802	0.0	0.001589825119236884
-42.88802119041793	0.0	0.001589825119236884
-42.87202117761783	0.0	0.001589825119236884
-42.85602116481773	0.0	0.0
-42.84002115201764	0.0	0.001589825119236884
-42.824021139217535	0.0	0.001589825119236884
-42.808021126417444	0.0	0.003179650238473768
-42.792021113617345	0.0	0.0
-42.776021100817246	0.0	0.001589825119236884
-42.760021088017155	0.0	0.0
-42.74402107521705	0.0	0.0
-42.72802106241696	0.0	0.0
-42.71202104961686	0.0	0.0
-42.69602103681676	0.0	0.001589825119236884
-42.68002102401667	0.0016129032258064516	0.0
-42.66402101121656	0.0	0.0
-42.64802099841647	0.0	0.0
-42.632020985616364	0.0032258064516129032	0.001589825119236884
-42.616020972818134	0.0016129032258064516	0.001589825119236884
-42.60002096001804	0.0	0.001589825119236884
-42.58402094721794	0.0	0.0
-42.568020934417845	0.0016129032258064516	0.003179650238473768
-42.552020921617746	0.0	0.003179650238473768
-42.53602090881765	0.0	0.0
-42.520020896017556	0.0016129032258064516	0.001589825119236884
-42.50402088321745	0.0	0.003179650238473768
-42.48802087041736	0.0016129032258064516	0.003179650238473768
-42.47202085761725	0.0032258064516129032	0.0
-42.45602084481716	0.0016129032258064516	0.0
-42.44002083201706	0.0016129032258064516	0.001589825119236884
-42.42402081921696	0.0	0.003179650238473768
-42.408020806416864	0.0	0.0
-42.392020793616766	0.0	0.0
-42.376020780816674	0.0	0.001589825119236884
-42.360020768016575	0.0	0.0
-42.34402075521648	0.0016129032258064516	0.001589825119236884
-42.32802074241638	0.0	0.001589825119236884
-42.31202072961628	0.0032258064516129032	0.0
-42.29602071681619	0.0	0.0
-42.28002070401609	0.0016129032258064516	0.001589825119236884
-42.26402069121785	0.0	0.0
-42.24802067841775	0.0	0.0
-42.232020665617654	0.0	0.0
-42.21602065281756	0.0	0.0047694753577106515
-42.20002064001746	0.0016129032258064516	0.001589825119236884
-42.184020627217365	0.0016129032258064516	0.0
-42.168020614417266	0.0	0.001589825119236884
-42.15202060161717	0.0016129032258064516	0.001589825119236884
-42.136020588817075	0.0	0.0
-42.12002057601698	0.0032258064516129032	0.001589825119236884
-42.10402056321688	0.0	0.0
-42.08802055041678	0.0	0.0
-42.07202053761668	0.0032258064516129032	0.0
-42.05602052481659	0.004838709677419355	0.001589825119236884
-42.04002051201649	0.0	0.001589825119236884
-42.02402049921639	0.0	0.0
-42.00802048641629	0.0016129032258064516	0.001589825119236884
-41.99202047361619	0.0032258064516129032	0.0
-41.9760204608161	0.0	0.003179650238473768
-41.960020448016	0.0	0.0
-41.944020435215904	0.0	0.0
-41.92802042241767	0.0016129032258064516	0.001589825119236884
-41.91202040961757	0.0032258064516129032	0.003179650238473768
-41.89602039681748	0.0	0.003179650238473768
-41.88002038401738	0.0	0.0
-41.86402037121728	0.0032258064516129032	0.0
-41.84802035841718	0.0	0.003179650238473768
-41.83202034561708	0.0016129032258064516	0.0
-41.81602033281699	0.004838709677419355	0.003179650238473768
-41.80002032001689	0.0	0.0
-41.78402030721679	0.0032258064516129032	0.0047694753577106515
-41.768020294416694	0.004838709677419355	0.003179650238473768
-41.752020281616595	0.0016129032258064516	0.003179650238473768
-41.7360202688165	0.0032258064516129032	0.0
-41.7200202560164	0.0032258064516129032	0.0
-41.704020243216306	0.0	0.001589825119236884
-41.6880202304162	0.0032258064516129032	0.003179650238473768
-41.67202021761611	0.0016129032258064516	0.0
-41.65602020481601	0.0016129032258064516	0.001589825119236884
-41.64002019201591	0.0016129032258064516	0.0
-41.62402017921582	0.0016129032258064516	0.0
-41.60802016641572	0.0	0.001589825119236884
-41.59202015361748	0.0016129032258064516	0.0
-41.57602014081739	0.004838709677419355	0.003179650238473768
-41.560020128017285	0.0016129032258064516	0.001589825119236884
-41.544020115217194	0.0	0.003179650238473768
-41.52802010241709	0.0	0.0
-41.512020089616996	0.0016129032258064516	0.003179650238473768
-41.4960200768169	0.0032258064516129032	0.0
-41.4800200640168	0.0032258064516129032	0.0047694753577106515
-41.46402005121671	0.0032258064516129032	0.003179650238473768
-41.4480200384166	0.004838709677419355	0.0
-41.43202002561651	0.0016129032258064516	0.0
-41.41602001281641	0.0	0.001589825119236884
-41.40002000001631	0.008064516129032258	0.0047694753577106515
-41.38401998721622	0.0016129032258064516	0.001589825119236884
-41.36801997441612	0.0032258064516129032	0.003179650238473768
-41.35201996161602	0.0	0.003179650238473768
-41.336019948815924	0.0032258064516129032	0.003179650238473768
-41.320019936015825	0.0016129032258064516	0.001589825119236884
-41.30401992321573	0.008064516129032258	0.0
-41.288019910415635	0.0	0.001589825119236884
-41.272019897615536	0.008064516129032258	0.003179650238473768
-41.25601988481544	0.0016129032258064516	0.006359300476947536
-41.2400198720172	0.0064516129032258064	0.003179650238473768
-41.22401985921711	0.0032258064516129032	0.003179650238473768
-41.208019846417	0.004838709677419355	0.006359300476947536
-41.19201983361691	0.004838709677419355	0.006359300476947536
-41.17601982081681	0.0064516129032258064	0.003179650238473768
-41.16001980801671	0.004838709677419355	0.00794912559618442
-41.14401979521662	0.0016129032258064516	0.001589825119236884
-41.12801978241652	0.0064516129032258064	0.003179650238473768
-41.112019769616424	0.004838709677419355	0.0047694753577106515
-41.096019756816325	0.0016129032258064516	0.001589825119236884
-41.08001974401623	0.004838709677419355	0.0047694753577106515
-41.064019731216135	0.0016129032258064516	0.003179650238473768
-41.048019718416036	0.0032258064516129032	0.00794912559618442
-41.03201970561594	0.008064516129032258	0.001589825119236884
-41.01601969281584	0.0032258064516129032	0.003179650238473768
-41.00001968001574	0.0016129032258064516	0.00794912559618442
-40.98401966721565	0.004838709677419355	0.003179650238473768
-40.96801965441554	0.0	0.001589825119236884
-40.95201964161545	0.004838709677419355	0.006359300476947536
-40.936019628815345	0.0016129032258064516	0.00794912559618442
-40.92001961601525	0.00967741935483871	0.0047694753577106515
-40.90401960321702	0.0032258064516129032	0.001589825119236884
-40.888019590416924	0.004838709677419355	0.0047694753577106515
-40.872019577616825	0.0064516129032258064	0.006359300476947536
-40.85601956481673	0.004838709677419355	0.006359300476947536
-40.84001955201663	0.004838709677419355	0.0047694753577106515
-40.824019539216536	0.004838709677419355	0.006359300476947536
-40.80801952641643	0.00967741935483871	0.00794912559618442
-40.79201951361634	0.0032258064516129032	0.0
-40.77601950081623	0.01129032258064516	0.011128775834658187
-40.76001948801614	0.008064516129032258	0.006359300476947536
-40.74401947521604	0.0064516129032258064	0.009538950715421303
-40.72801946241594	0.01129032258064516	0.014308426073131956
-40.71201944961585	0.01129032258064516	0.006359300476947536
-40.696019436815746	0.012903225806451613	0.0
-40.680019424015654	0.0016129032258064516	0.0047694753577106515
-40.664019411215556	0.0064516129032258064	0.011128775834658187
-40.64801939841546	0.008064516129032258	0.0047694753577106515
-40.632019385615365	0.014516129032258065	0.009538950715421303
-40.61601937281526	0.008064516129032258	0.009538950715421303
-40.60001936001517	0.014516129032258065	0.009538950715421303
-40.58401934721507	0.016129032258064516	0.009538950715421303
-40.56801933441683	0.008064516129032258	0.012718600953895072
-40.55201932161674	0.01129032258064516	0.011128775834658187
-40.536019308816634	0.014516129032258065	0.009538950715421303
-40.52001929601654	0.01129032258064516	0.011128775834658187
-40.504019283216444	0.01129032258064516	0.012718600953895072
-40.488019270416345	0.00967741935483871	0.011128775834658187
-40.47201925761625	0.012903225806451613	0.00794912559618442
-40.45601924481615	0.01129032258064516	0.014308426073131956
-40.440019232016056	0.008064516129032258	0.011128775834658187
-40.42401921921596	0.008064516129032258	0.022257551669316374
-40.40801920641586	0.004838709677419355	0.003179650238473768
-40.392019193615766	0.012903225806451613	0.0047694753577106515
-40.37601918081566	0.0064516129032258064	0.019077901430842606
-40.36001916801557	0.008064516129032258	0.02066772655007949
-40.34401915521547	0.012903225806451613	0.019077901430842606
-40.32801914241537	0.01935483870967742	0.014308426073131956
-40.31201912961528	0.0064516129032258064	0.017488076311605722
-40.296019116815174	0.00967741935483871	0.011128775834658187
-40.28001910401508	0.012903225806451613	0.017488076311605722
-40.26401909121498	0.017741935483870968	0.009538950715421303
-40.248019078414885	0.008064516129032258	0.01589825119236884
-40.23201906561479	0.012903225806451613	0.012718600953895072
-40.21601905281655	0.01935483870967742	0.012718600953895072
-40.20001904001646	0.01129032258064516	0.017488076311605722
-40.18401902721636	0.017741935483870968	0.025437201907790145
-40.16801901441626	0.014516129032258065	0.012718600953895072
-40.15201900161617	0.017741935483870968	0.019077901430842606
-40.13601898881606	0.020967741935483872	0.022257551669316374
-40.12001897601597	0.014516129032258065	0.01589825119236884
-40.10401896321587	0.020967741935483872	0.030206677265500796
-40.08801895041577	0.027419354838709678	0.01589825119236884
-40.07201893761568	0.016129032258064516	0.022257551669316374
-40.056018924815575	0.03064516129032258	0.022257551669316374
-40.04001891201548	0.017741935483870968	0.009538950715421303
-40.02401889921538	0.020967741935483872	0.01589825119236884
-40.008018886415286	0.014516129032258065	0.02066772655007949
-39.99201887361519	0.024193548387096774	0.01589825119236884
-39.97601886081509	0.025806451612903226	0.022257551669316374
-39.960018848015	0.01129032258064516	0.02702702702702703
-39.94401883521489	0.027419354838709678	0.030206677265500796
-39.9280188224148	0.024193548387096774	0.03179650238473768
-39.9120188096147	0.016129032258064516	0.03656597774244833
-39.8960187968146	0.016129032258064516	0.028616852146263912
-39.88001878401637	0.02258064516129032	0.04292527821939587
-39.864018771216266	0.02903225806451613	0.028616852146263912
-39.848018758416174	0.02258064516129032	0.028616852146263912
-39.832018745616075	0.017741935483870968	0.025437201907790145
-39.81601873281598	0.020967741935483872	0.033386327503974564
-39.800018720015885	0.037096774193548385	0.02702702702702703
-39.78401870721578	0.02903225806451613	0.03179650238473768
-39.76801869441569	0.01935483870967742	0.025437201907790145
-39.75201868161559	0.02903225806451613	0.04133545310015898
-39.73601866881549	0.03064516129032258	0.025437201907790145
-39.7200186560154	0.024193548387096774	0.02702702702702703
-39.70401864321529	0.027419354838709678	0.03179650238473768
-39.6880186304152	0.01935483870967742	0.04133545310015898
-39.6720186176151	0.037096774193548385	0.02702702702702703
-39.656018604815	0.03387096774193549	0.028616852146263912
-39.64001859201491	0.041935483870967745	0.03179650238473768
-39.624018579214805	0.03870967741935484	0.019077901430842606
-39.608018566414714	0.02903225806451613	0.030206677265500796
-39.592018553614615	0.04516129032258064	0.028616852146263912
-39.576018540814516	0.05161290322580645	0.06041335453100159
-39.560018528014425	0.03064516129032258	0.033386327503974564
-39.54401851521618	0.054838709677419356	0.04292527821939587
-39.52801850241609	0.03387096774193549	0.034976152623211444
-39.51201848961599	0.056451612903225805	0.04133545310015898
-39.49601847681589	0.05	0.06359300476947535
-39.4800184640158	0.037096774193548385	0.06359300476947535
-39.46401845121569	0.043548387096774194	0.05246422893481717
-39.4480184384156	0.06290322580645161	0.04133545310015898
-39.4320184256155	0.054838709677419356	0.05405405405405406
-39.416018412815404	0.0532258064516129	0.04133545310015898
-39.40001840001531	0.0532258064516129	0.03656597774244833
-39.38401838721521	0.0532258064516129	0.05564387917329094
-39.368018374415115	0.0467741935483871	0.05564387917329094
-39.352018361615016	0.0467741935483871	0.06836248012718601
-39.33601834881492	0.03387096774193549	0.05564387917329094
-39.320018336014826	0.0532258064516129	0.05405405405405406
-39.30401832321472	0.037096774193548385	0.05087440381558029
-39.28801831041463	0.05806451612903226	0.06041335453100159
-39.27201829761452	0.054838709677419356	0.0397456279809221
-39.25601828481443	0.07419354838709677	0.08744038155802862
-39.24001827201433	0.08225806451612903	0.05246422893481717
-39.22401825921423	0.056451612903225805	0.06677265500794913
-39.20801824641414	0.054838709677419356	0.07790143084260731
-39.192018233615904	0.08387096774193549	0.06041335453100159
-39.176018220815806	0.06774193548387097	0.06677265500794913
-39.160018208015714	0.08387096774193549	0.08744038155802862
-39.14401819521561	0.07903225806451612	0.0794912559618442
-39.128018182415516	0.08548387096774193	0.07313195548489666
-39.11201816961541	0.08064516129032258	0.09379968203497616
-39.09601815681532	0.06129032258064516	0.09220985691573927
-39.08001814401522	0.08870967741935484	0.11605723370429252
-39.06401813121512	0.1	0.09062003179650238
-39.04801811841503	0.09516129032258064	0.0794912559618442
-39.032018105614924	0.10806451612903226	0.08585055643879173
-39.01601809281483	0.06935483870967742	0.08744038155802862
-39.00001808001473	0.09193548387096774	0.09538950715421304
-38.984018067214635	0.08548387096774193	0.08585055643879173
-38.96801805441454	0.08064516129032258	0.09379968203497616
-38.95201804161444	0.09838709677419355	0.11764705882352941
-38.936018028814345	0.09193548387096774	0.10492845786963434
-38.92001801601425	0.10161290322580645	0.10015898251192369
-38.90401800321415	0.11774193548387096	0.10492845786963434
-38.888017990414056	0.08387096774193549	0.13513513513513514
-38.87201797761395	0.11935483870967742	0.10174880763116058
-38.85601796481572	0.12096774193548387	0.09220985691573927
-38.84001795201562	0.13225806451612904	0.12559618441971382
-38.82401793921552	0.12419354838709677	0.12559618441971382
-38.80801792641543	0.11774193548387096	0.1192368839427663
-38.792017913615325	0.1435483870967742	0.11446740858505565
-38.77601790081523	0.13225806451612904	0.1271860095389507
-38.760017888015135	0.15483870967741936	0.11764705882352941
-38.744017875215036	0.12903225806451613	0.14467408585055644
-38.728017862414944	0.13870967741935483	0.1478537360890302
-38.71201784961484	0.15806451612903225	0.1494435612082671
-38.69601783681475	0.14677419354838708	0.19236883942766295
-38.68001782401465	0.17419354838709677	0.178060413354531
-38.66401781121455	0.18225806451612903	0.15262321144674085
-38.64801779841446	0.1338709677419355	0.1875993640699523
-38.63201778561435	0.13548387096774195	0.1589825119236884
-38.61601777281426	0.16612903225806452	0.20031796502384738
-38.60001776001416	0.15645161290322582	0.17965023847376788
-38.58401774721406	0.1596774193548387	0.178060413354531
-38.56801773441397	0.1693548387096774	0.1478537360890302
-38.552017721613865	0.18064516129032257	0.17329093799682035
-38.53601770881377	0.16774193548387098	0.20508744038155802
-38.52001769601367	0.2064516129032258	0.19395866454689983
-38.50401768321544	0.19838709677419356	0.20985691573926868
-38.488017670415346	0.2064516129032258	0.20031796502384738
-38.47201765761524	0.1870967741935484	0.22257551669316375
-38.45601764481515	0.2403225806451613	0.19554848966613672
-38.44001763201505	0.23225806451612904	0.24165341812400637
-38.42401761921495	0.23709677419354838	0.21144674085850557
-38.40801760641486	0.2129032258064516	0.24324324324324326
-38.39201759361475	0.25	0.22257551669316375
-38.37601758081466	0.21774193548387097	0.27344992050874406
-38.360017568014555	0.2467741935483871	0.2893481717011129
-38.344017555214464	0.2629032258064516	0.2988871224165342
-38.328017542414365	0.25483870967741934	0.24324324324324326
-38.312017529614266	0.2838709677419355	0.2845786963434022
-38.296017516814175	0.2629032258064516	0.2670906200317965
-38.28001750401407	0.2838709677419355	0.2893481717011129
-38.26401749121398	0.3096774193548387	0.3370429252782194
-38.24801747841388	0.29193548387096774	0.32114467408585057
-38.23201746561378	0.29193548387096774	0.30842607313195547
-38.21601745281369	0.29516129032258065	0.31319554848966613
-38.20001744001358	0.3193548387096774	0.3656597774244833
-38.18401742721349	0.3725806451612903	0.314785373608903
-38.16801741441525	0.3709677419354839	0.3370429252782194
-38.152017401615154	0.3403225806451613	0.37042925278219396
-38.13601738881506	0.3419354838709677	0.3481717011128776
-38.12001737601496	0.3629032258064516	0.3751987281399046
-38.104017363214865	0.33548387096774196	0.37201907790143085
-38.088017350414766	0.38064516129032255	0.38950715421303655
-38.07201733761467	0.3919354838709677	0.4069952305246423
-38.056017324814576	0.3790322580645161	0.42130365659777425
-38.04001731201447	0.4064516129032258	0.424483306836248
-38.02401729921438	0.43870967741935485	0.4642289348171701
-38.00801728641428	0.4532258064516129	0.42289348171701113
-37.99201727361418	0.4693548387096774	0.4483306836248013
-37.97601726081409	0.47419354838709676	0.4594594594594595
-37.96001724801398	0.5080645161290323	0.47217806041335453
-37.94401723521389	0.4096774193548387	0.48330683624801274
-37.92801722241379	0.47419354838709676	0.5691573926868044
-37.912017209613694	0.49193548387096775	0.519872813990461
-37.8960171968136	0.5419354838709678	0.548489666136725
-37.8800171840135	0.5096774193548387	0.5214626391096979
-37.864017171213405	0.48870967741935484	0.49920508744038156
-37.848017158413306	0.5903225806451613	0.5325914149443561
-37.83201714561507	0.5709677419354838	0.6168521462639109
-37.81601713281498	0.5629032258064516	0.6565977742448331
-37.80001712001487	0.6403225806451613	0.6597774244833068
-37.78401710721478	0.617741935483871	0.6518282988871225
-37.76801709441468	0.6516129032258065	0.6915739268680445
-37.75201708161458	0.6935483870967742	0.6804451510333863
-37.73601706881449	0.6290322580645161	0.6963434022257552
-37.720017056014385	0.6612903225806451	0.6772655007949125
-37.70401704321429	0.6596774193548387	0.7170111287758346
-37.688017030414194	0.7322580645161291	0.7710651828298887
-37.672017017614095	0.7467741935483871	0.7440381558028617
-37.656017004814004	0.7596774193548387	0.8330683624801272
-37.6400169920139	0.8419354838709677	0.7138314785373608
-37.624016979213806	0.7887096774193548	0.7790143084260731
-37.6080169664137	0.8064516129032258	0.7821939586645469
-37.59201695361361	0.8387096774193549	0.8394276629570747
-37.57601694081351	0.9064516129032258	0.8553259141494436
-37.56001692801341	0.8080645161290323	0.8823529411764706
-37.54401691521331	0.8451612903225807	0.863275039745628
-37.52801690241321	0.9161290322580645	0.8267090620031796
-37.51201688961312	0.8903225806451613	0.9014308426073132
-37.49601687681302	0.9096774193548387	0.9014308426073132
-37.480016864014786	0.9016129032258065	0.918918918918919
-37.464016851214694	0.9016129032258065	0.9507154213036566
-37.44801683841459	0.8951612903225806	0.9809220985691574
-37.4320168256145	0.932258064516129	0.9475357710651828
-37.4160168128144	0.8887096774193548	0.9443561208267091
-37.4000168000143	0.8709677419354839	0.9682034976152624
-37.3840167872142	0.896774193548387	0.9300476947535771
-37.3680167744141	0.9564516129032258	0.9109697933227345
-37.35201676161401	0.9435483870967742	0.8950715421303657
-37.33601674881391	0.9290322580645162	0.8966613672496025
-37.32001673601381	0.7951612903225806	0.918918918918919
-37.304016723213714	0.8951612903225806	0.9157392686804452
-37.288016710413615	0.85	0.8950715421303657
-37.27201669761352	0.853225806451613	0.8855325914149443
-37.256016684813424	0.8064516129032258	0.8235294117647058
-37.240016672013326	0.8032258064516129	0.8378378378378378
-37.22401665921323	0.7758064516129032	0.8124006359300477
-37.20801664641313	0.7564516129032258	0.7933227344992051
-37.192016633613036	0.7806451612903226	0.7726550079491256
-37.17601662081294	0.7193548387096774	0.766295707472178
-37.16001660801284	0.6758064516129032	0.7869634340222575
-37.1440165952146	0.7370967741935484	0.6740858505564388
-37.1280165824145	0.717741935483871	0.7408585055643879
-37.11201656961441	0.7435483870967742	0.7885532591414944
-37.09601655681431	0.6741935483870968	0.6693163751987281
-37.080016544014214	0.6887096774193548	0.7344992050874404
-37.064016531214115	0.6645161290322581	0.5993640699523053
-37.048016518414016	0.6048387096774194	0.6025437201907791
-37.032016505613925	0.617741935483871	0.6136724960254372
-37.016016492813826	0.635483870967742	0.5786963434022258
-37.00001648001373	0.5758064516129032	0.5468998410174881
-36.98401646721363	0.5338709677419354	0.5516693163751988
-36.96801645441353	0.5870967741935483	0.5580286168521462
-36.95201644161344	0.4854838709677419	0.5278219395866455
-36.93601642881334	0.48870967741935484	0.4737678855325914
-36.92001641601324	0.4838709677419355	0.4960254372019078
-36.90401640321314	0.4838709677419355	0.5135135135135135
-36.88801639041304	0.45483870967741935	0.48330683624801274
-36.87201637761295	0.44516129032258067	0.4769475357710652
-36.856016364812845	0.4645161290322581	0.44992050874403816
-36.84001635201275	0.42258064516129035	0.4610492845786963
-36.82401633921265	0.4306451612903226	0.40381558028616854
-36.80801632641442	0.3935483870967742	0.42289348171701113
-36.792016313614326	0.39838709677419354	0.37042925278219396
-36.77601630081423	0.3790322580645161	0.4356120826709062
-36.76001628801413	0.36129032258064514	0.3799682034976153
-36.74401627521403	0.41451612903225804	0.3990461049284579
-36.72801626241393	0.3774193548387097	0.36089030206677264
-36.71201624961384	0.38870967741935486	0.356120826709062
-36.69601623681373	0.4	0.35930047694753575
-36.68001622401364	0.31451612903225806	0.32591414944356123
-36.664016211213536	0.38548387096774195	0.314785373608903
-36.648016198413444	0.31129032258064515	0.34181240063593005
-36.632016185613345	0.32741935483870965	0.35453100158982515
-36.61601617281325	0.3338709677419355	0.3465818759936407
-36.600016160013155	0.33064516129032256	0.3195548489666137
-36.58401614721305	0.2661290322580645	0.33068362480127184
-36.56801613441296	0.28225806451612906	0.3068362480127186
-36.55201612161286	0.3161290322580645	0.3179650238473768
-36.53601610881276	0.2693548387096774	0.2543720190779014
-36.52001609601267	0.267741935483871	0.2845786963434022
-36.50401608321256	0.28225806451612906	0.29093799682034976
-36.48801607041247	0.2403225806451613	0.2384737678855326
-36.47201605761237	0.2709677419354839	0.3036565977742448
-36.456016044814135	0.24516129032258063	0.24324324324324326
-36.44001603201404	0.21774193548387097	0.2559618441971383
-36.42401601921394	0.2838709677419355	0.19236883942766295
-36.408016006413845	0.2403225806451613	0.246422893481717
-36.39201599361375	0.18225806451612903	0.2289348171701113
-36.37601598081365	0.23870967741935484	0.23370429252782193
-36.360015968013556	0.2064516129032258	0.24960254372019078
-36.34401595521345	0.21129032258064517	0.19395866454689983
-36.32801594241336	0.22903225806451613	0.17965023847376788
-36.31201592961326	0.18870967741935485	0.19554848966613672
-36.29601591681316	0.23870967741935484	0.21939586645468998
-36.28001590401307	0.1693548387096774	0.21462639109697934
-36.26401589121296	0.1967741935483871	0.21621621621621623
-36.24801587841287	0.19516129032258064	0.15580286168521462
-36.23201586561277	0.19032258064516128	0.17488076311605724
-36.216015852812674	0.17096774193548386	0.18600953895071543
-36.20001584001258	0.15806451612903225	0.14149443561208266
-36.18401582721248	0.17580645161290323	0.20031796502384738
-36.168015814412385	0.1629032258064516	0.17170111287758347
-36.152015801612286	0.15161290322580645	0.16057233704292528
-36.13601578881219	0.13548387096774195	0.17965023847376788
-36.12001577601396	0.15806451612903225	0.1478537360890302
-36.10401576321385	0.11774193548387096	0.13990461049284578
-36.08801575041376	0.13870967741935483	0.10969793322734499
-36.07201573761366	0.11935483870967742	0.15421303656597773
-36.05601572481356	0.11935483870967742	0.14308426073131955
-36.04001571201347	0.13709677419354838	0.14467408585055644
-36.024015699213365	0.13548387096774195	0.1383147853736089
-36.00801568641327	0.0935483870967742	0.11446740858505565
-35.992015673613174	0.10483870967741936	0.12082670906200318
-35.976015660813076	0.13064516129032258	0.11446740858505565
-35.960015648012984	0.1064516129032258	0.09379968203497616
-35.94401563521288	0.13064516129032258	0.10015898251192369
-35.92801562241279	0.11935483870967742	0.11128775834658187
-35.91201560961268	0.10806451612903226	0.1287758346581876
-35.89601559681259	0.1	0.09538950715421304
-35.88001558401249	0.10483870967741936	0.11605723370429252
-35.86401557121239	0.07580645161290323	0.08744038155802862
-35.8480155584123	0.11935483870967742	0.14626391096979333
-35.832015545612194	0.10806451612903226	0.09538950715421304
-35.8160155328121	0.08064516129032258	0.0890302066772655
-35.800015520012	0.1064516129032258	0.08108108108108109
-35.784015507213766	0.09838709677419355	0.08585055643879173
-35.768015494413675	0.11451612903225807	0.058823529411764705
-35.75201548161357	0.09838709677419355	0.09697933227344992
-35.73601546881348	0.06935483870967742	0.07790143084260731
-35.72001545601338	0.0935483870967742	0.10015898251192369
-35.70401544321328	0.06612903225806452	0.09697933227344992
-35.68801543041319	0.08064516129032258	0.08267090620031796
-35.67201541761308	0.08709677419354839	0.07154213036565978
-35.65601540481299	0.06290322580645161	0.07154213036565978
-35.64001539201289	0.05967741935483871	0.07472178060413355
-35.62401537921279	0.06774193548387097	0.05246422893481717
-35.6080153664127	0.08870967741935484	0.08426073131955485
-35.592015353612595	0.06129032258064516	0.07154213036565978
-35.5760153408125	0.06290322580645161	0.06041335453100159
-35.560015328012405	0.07258064516129033	0.06041335453100159
-35.544015315212306	0.08064516129032258	0.05246422893481717
-35.528015302412214	0.04516129032258064	0.0492845786963434
-35.51201528961211	0.06129032258064516	0.05087440381558029
-35.49601527681202	0.06935483870967742	0.0492845786963434
-35.48001526401192	0.054838709677419356	0.05564387917329094
-35.46401525121182	0.056451612903225805	0.04769475357710652
-35.44801523841173	0.043548387096774194	0.05405405405405406
-35.43201522561348	0.0532258064516129	0.058823529411764705
-35.41601521281339	0.04838709677419355	0.05246422893481717
-35.40001520001329	0.0467741935483871	0.05087440381558029
-35.384015187213194	0.043548387096774194	0.05087440381558029
-35.3680151744131	0.05	0.05405405405405406
-35.352015161613	0.03870967741935484	0.05087440381558029
-35.336015148812905	0.056451612903225805	0.0397456279809221
-35.320015136012806	0.041935483870967745	0.046104928457869634
-35.30401512321271	0.043548387096774194	0.04769475357710652
-35.288015110412616	0.043548387096774194	0.0397456279809221
-35.27201509761251	0.04032258064516129	0.028616852146263912
-35.25601508481242	0.03870967741935484	0.0397456279809221
-35.24001507201232	0.03387096774193549	0.033386327503974564
-35.22401505921222	0.037096774193548385	0.05087440381558029
-35.20801504641213	0.04838709677419355	0.03179650238473768
-35.19201503361202	0.04032258064516129	0.034976152623211444
-35.17601502081193	0.04516129032258064	0.03179650238473768
-35.160015008011825	0.025806451612903226	0.0397456279809221
-35.144014995211734	0.03064516129032258	0.033386327503974564
-35.128014982411635	0.03870967741935484	0.04133545310015898
-35.112014969611536	0.016129032258064516	0.022257551669316374
-35.096014956813306	0.03225806451612903	0.033386327503974564
-35.08001494401321	0.020967741935483872	0.022257551669316374
-35.06401493121311	0.03870967741935484	0.030206677265500796
-35.04801491841301	0.03225806451612903	0.028616852146263912
-35.03201490561291	0.017741935483870968	0.022257551669316374
-35.01601489281282	0.025806451612903226	0.022257551669316374
-35.00001488001271	0.03387096774193549	0.02384737678855326
-34.98401486721262	0.027419354838709678	0.025437201907790145
-34.96801485441252	0.017741935483870968	0.04451510333863275
-34.952014841612424	0.027419354838709678	0.028616852146263912
-34.93601482881233	0.020967741935483872	0.017488076311605722
-34.92001481601223	0.016129032258064516	0.014308426073131956
-34.904014803212135	0.03225806451612903	0.025437201907790145
-34.888014790412036	0.024193548387096774	0.02066772655007949
-34.87201477761194	0.027419354838709678	0.022257551669316374
-34.856014764811846	0.012903225806451613	0.02066772655007949
-34.84001475201174	0.02258064516129032	0.019077901430842606
-34.82401473921165	0.027419354838709678	0.02066772655007949
-34.80801472641155	0.01935483870967742	0.022257551669316374
-34.79201471361145	0.025806451612903226	0.017488076311605722
-34.77601470081136	0.00967741935483871	0.02066772655007949
-34.760014688013115	0.024193548387096774	0.03179650238473768
-34.74401467521302	0.027419354838709678	0.028616852146263912
-34.728014662412924	0.016129032258064516	0.00794912559618442
-34.712014649612826	0.01935483870967742	0.014308426073131956
-34.696014636812734	0.01129032258064516	0.011128775834658187
-34.68001462401263	0.008064516129032258	0.011128775834658187
-34.66401461121254	0.016129032258064516	0.022257551669316374
-34.64801459841244	0.012903225806451613	0.012718600953895072
-34.63201458561234	0.008064516129032258	0.006359300476947536
-34.61601457281225	0.025806451612903226	0.019077901430842606
-34.60001456001214	0.012903225806451613	0.019077901430842606
-34.58401454721205	0.00967741935483871	0.014308426073131956
-34.56801453441195	0.01129032258064516	0.00794912559618442
-34.55201452161185	0.00967741935483871	0.011128775834658187
-34.53601450881176	0.017741935483870968	0.019077901430842606
-34.520014496011655	0.017741935483870968	0.01589825119236884
-34.50401448321156	0.01129032258064516	0.014308426073131956
-34.488014470411464	0.004838709677419355	0.009538950715421303
-34.472014457611365	0.016129032258064516	0.019077901430842606
-34.456014444811274	0.008064516129032258	0.012718600953895072
-34.44001443201117	0.0064516129032258064	0.009538950715421303
-34.424014419211076	0.00967741935483871	0.017488076311605722
-34.40801440641284	0.008064516129032258	0.017488076311605722
-34.39201439361274	0.014516129032258065	0.009538950715421303
-34.37601438081265	0.00967741935483871	0.014308426073131956
-34.36001436801254	0.004838709677419355	0.017488076311605722
-34.34401435521245	0.00967741935483871	0.009538950715421303
-34.32801434241235	0.012903225806451613	0.003179650238473768
-34.31201432961225	0.00967741935483871	0.01589825119236884
-34.296014316812155	0.004838709677419355	0.011128775834658187
-34.280014304012056	0.00967741935483871	0.012718600953895072
-34.264014291211964	0.008064516129032258	0.00794912559618442
-34.24801427841186	0.01129032258064516	0.003179650238473768
-34.23201426561177	0.0064516129032258064	0.009538950715421303
-34.21601425281167	0.0032258064516129032	0.011128775834658187
-34.20001424001157	0.01935483870967742	0.006359300476947536
-34.18401422721148	0.0032258064516129032	0.009538950715421303
-34.16801421441137	0.016129032258064516	0.0047694753577106515
-34.15201420161128	0.01129032258064516	0.011128775834658187
-34.13601418881118	0.00967741935483871	0.011128775834658187
-34.12001417601108	0.00967741935483871	0.001589825119236884
-34.10401416321099	0.008064516129032258	0.003179650238473768
-34.088014150410885	0.004838709677419355	0.01589825119236884
-34.072014137612655	0.0	0.0047694753577106515
-34.056014124812556	0.004838709677419355	0.001589825119236884
-34.04001411201246	0.0064516129032258064	0.006359300476947536
-34.024014099212366	0.00967741935483871	0.003179650238473768
-34.00801408641226	0.0032258064516129032	0.009538950715421303
-33.99201407361217	0.008064516129032258	0.009538950715421303
-33.97601406081207	0.004838709677419355	0.003179650238473768
-33.96001404801197	0.008064516129032258	0.00794912559618442
-33.94401403521188	0.008064516129032258	0.003179650238473768
-33.92801402241177	0.0064516129032258064	0.006359300476947536
-33.91201400961168	0.0032258064516129032	0.0047694753577106515
-33.89601399681158	0.0032258064516129032	0.006359300476947536
-33.880013984011484	0.004838709677419355	0.003179650238473768
-33.86401397121139	0.0016129032258064516	0.0047694753577106515
-33.848013958411286	0.0064516129032258064	0.00794912559618442
-33.832013945611195	0.0032258064516129032	0.011128775834658187
-33.816013932811096	0.0032258064516129032	0.003179650238473768
-33.800013920011	0.0	0.012718600953895072
-33.784013907210905	0.0064516129032258064	0.0047694753577106515
-33.7680138944108	0.0064516129032258064	0.006359300476947536
-33.75201388161071	0.008064516129032258	0.001589825119236884
-33.73601386881247	0.004838709677419355	0.00794912559618442
-33.72001385601237	0.0032258064516129032	0.0047694753577106515
-33.70401384321228	0.0	0.006359300476947536
-33.688013830412174	0.0016129032258064516	0.00794912559618442
-33.67201381761208	0.008064516129032258	0.0
-33.656013804811984	0.0016129032258064516	0.011128775834658187
-33.640013792011885	0.004838709677419355	0.003179650238473768
-33.62401377921179	0.004838709677419355	0.0047694753577106515
-33.60801376641169	0.0032258064516129032	0.006359300476947536
-33.592013753611596	0.004838709677419355	0.0047694753577106515
-33.5760137408115	0.004838709677419355	0.0
-33.5600137280114	0.0016129032258064516	0.0047694753577106515
-33.54401371521131	0.0032258064516129032	0.0047694753577106515
-33.5280137024112	0.0016129032258064516	0.001589825119236884
-33.5120136896111	0.004838709677419355	0.006359300476947536
-33.496013676811	0.0	0.0
-33.48001366401091	0.0016129032258064516	0.001589825119236884
-33.46401365121081	0.008064516129032258	0.003179650238473768
-33.448013638410714	0.0032258064516129032	0.001589825119236884
-33.432013625610615	0.0032258064516129032	0.001589825119236884
-33.41601361281052	0.004838709677419355	0.0047694753577106515
-33.400013600010425	0.0016129032258064516	0.001589825119236884
-33.38401358721219	0.008064516129032258	0.001589825119236884
-33.36801357441209	0.0016129032258064516	0.0
-33.35201356161199	0.0016129032258064516	0.0047694753577106515
-33.33601354881189	0.0	0.0047694753577106515
-33.3200135360118	0.004838709677419355	0.001589825119236884
-33.3040135232117	0.0016129032258064516	0.003179650238473768
-33.2880135104116	0.0	0.006359300476947536
-33.2720134976115	0.0	0.0
-33.256013484811405	0.0016129032258064516	0.0
-33.24001347201131	0.0016129032258064516	0.003179650238473768
-33.224013459211214	0.0016129032258064516	0.006359300476947536
-33.208013446411115	0.0016129032258064516	0.0
-33.19201343361102	0.0016129032258064516	0.001589825119236884
-33.17601342081092	0.0	0.0
-33.160013408010826	0.0032258064516129032	0.001589825119236884
-33.14401339521073	0.0032258064516129032	0.001589825119236884
-33.12801338241063	0.0	0.001589825119236884
-33.11201336961054	0.0016129032258064516	0.0
-33.09601335681043	0.0016129032258064516	0.003179650238473768
-33.08001334401034	0.0	0.0
-33.06401333121024	0.0032258064516129032	0.003179650238473768
-33.048013318412	0.0016129032258064516	0.001589825119236884
-33.032013305611905	0.0	0.0
-33.016013292811806	0.0	0.006359300476947536
-33.000013280011714	0.0	0.001589825119236884
-32.984013267211616	0.004838709677419355	0.0047694753577106515
-32.96801325441152	0.0032258064516129032	0.0
-32.95201324161142	0.0016129032258064516	0.001589825119236884
-32.93601322881132	0.0016129032258064516	0.0
-32.92001321601123	0.0032258064516129032	0.001589825119236884
-32.90401320321113	0.0016129032258064516	0.0
-32.88801319041103	0.0	0.0
-32.87201317761094	0.0016129032258064516	0.003179650238473768
-32.85601316481083	0.0	0.001589825119236884
-32.84001315201074	0.0016129032258064516	0.0
-32.82401313921064	0.0032258064516129032	0.0
-32.80801312641054	0.0	0.0
-32.79201311361045	0.0016129032258064516	0.001589825119236884
-32.776013100810346	0.004838709677419355	0.0
-32.76001308801025	0.0016129032258064516	0.0
-32.74401307521015	0.0032258064516129032	0.0
-32.72801306241006	0.0	0.001589825119236884
-32.71201304960996	0.0016129032258064516	0.001589825119236884
-32.69601303681172	0.0032258064516129032	0.0
-32.68001302401163	0.0032258064516129032	0.0
-32.66401301121153	0.0	0.0
-32.64801299841143	0.0	0.0
-32.63201298561133	0.0	0.0
-32.616012972811234	0.0016129032258064516	0.0
-32.600012960011135	0.0016129032258064516	0.0
-32.584012947211036	0.0016129032258064516	0.0
-32.568012934410945	0.0032258064516129032	0.003179650238473768
-32.552012921610846	0.0016129032258064516	0.0
-32.53601290881075	0.0016129032258064516	0.003179650238473768
-32.52001289601065	0.0	0.001589825119236884
-32.50401288321055	0.0	0.0
-32.48801287041046	0.0016129032258064516	0.001589825119236884
-32.47201285761036	0.0	0.001589825119236884
-32.45601284481026	0.0016129032258064516	0.0
-32.44001283201016	0.0016129032258064516	0.0
-32.42401281921006	0.0	0.0
-32.40801280640997	0.0	0.0
-32.39201279360987	0.0	0.0
-32.37601278080977	0.0	0.001589825119236884
-32.360012768011536	0.0	0.001589825119236884
-32.34401275521144	0.0	0.003179650238473768
-32.328012742411346	0.0	0.0
-32.31201272961125	0.0	0.0
-32.29601271681115	0.0	0.0
-32.28001270401105	0.0	0.0
-32.26401269121095	0.0	0.001589825119236884
-32.24801267841086	0.0	0.0
-32.23201266561076	0.0	0.0
-32.21601265281066	0.0	0.0
-32.20001264001056	0.0	0.001589825119236884
-32.184012627210464	0.0032258064516129032	0.0
-32.16801261441037	0.0	0.0
-32.152012601610274	0.0	0.0
-32.136012588810175	0.0	0.0
-32.120012576010076	0.0	0.0
-32.10401256320998	0.0016129032258064516	0.0
-32.08801255040988	0.0016129032258064516	0.001589825119236884
-32.07201253760979	0.0	0.0
-32.05601252480969	0.0032258064516129032	0.001589825119236884
-32.04001251200959	0.0	0.001589825119236884
-32.02401249921135	0.0016129032258064516	0.0
-32.00801248641126	0.0	0.0
-31.99201247361116	0.0016129032258064516	0.0
-31.976012460811063	0.0	0.001589825119236884
-31.960012448010964	0.0	0.0
-31.944012435210865	0.0	0.001589825119236884
-31.928012422410767	0.0	0.0047694753577106515
-31.912012409610675	0.0	0.0
-31.896012396810576	0.0	0.003179650238473768
-31.880012384010477	0.0	0.0
-31.86401237121038	0.0016129032258064516	0.001589825119236884
-31.84801235841028	0.0	0.0
-31.832012345610188	0.0016129032258064516	0.0
-31.81601233281009	0.0	0.0
-31.80001232000999	0.0	0.001589825119236884
-31.784012307209892	0.0016129032258064516	0.0
-31.768012294409793	0.0	0.0
-31.752012281609698	0.0	0.001589825119236884
-31.7360122688096	0.0016129032258064516	0.0
-31.7200122560095	0.0	0.0
-31.704012243209405	0.0	0.0
-31.688012230409306	0.0016129032258064516	0.0
-31.672012217611076	0.0	0.0
-31.656012204810978	0.0016129032258064516	0.0
-31.64001219201088	0.0032258064516129032	0.0
-31.62401217921078	0.0	0.0
-31.60801216641068	0.0	0.0
-31.592012153610586	0.0	0.0
-31.576012140810487	0.0016129032258064516	0.001589825119236884
-31.56001212801039	0.0016129032258064516	0.0047694753577106515
-31.544012115210293	0.0016129032258064516	0.001589825119236884
-31.528012102410194	0.0016129032258064516	0.0
-31.5120120896101	0.0016129032258064516	0.0047694753577106515
-31.49601207681	0.0	0.001589825119236884
-31.4800120640099	0.0	0.001589825119236884
-31.464012051209806	0.0	0.0
-31.448012038409708	0.0	0.0
-31.432012025609612	0.0016129032258064516	0.0
-31.416012012809514	0.0	0.0
-31.400012000009415	0.0016129032258064516	0.0
-31.38401198720932	0.0032258064516129032	0.0
-31.36801197440922	0.0	0.0
-31.352011961609122	0.0016129032258064516	0.0
-31.33601194881089	0.0	0.0
-31.32001193601079	0.0016129032258064516	0.001589825119236884
-31.304011923210695	0.0016129032258064516	0.0
-31.288011910410596	0.0	0.001589825119236884
-31.272011897610497	0.0016129032258064516	0.0
-31.256011884810402	0.0	0.001589825119236884
-31.240011872010307	0.0	0.001589825119236884
-31.224011859210208	0.0016129032258064516	0.0
-31.20801184641011	0.0016129032258064516	0.001589825119236884
-31.19201183361001	0.0	0.001589825119236884
-31.17601182080991	0.0	0.0
-31.160011808009816	0.0	0.0
-31.14401179520972	0.0	0.0
-31.128011782409622	0.0	0.0
-31.112011769609524	0.0	0.001589825119236884
-31.096011756809425	0.0016129032258064516	0.0
-31.08001174400933	0.0	0.001589825119236884
-31.064011731209234	0.0016129032258064516	0.0
-31.048011718409136	0.0	0.0
-31.032011705609037	0.0016129032258064516	0.003179650238473768
-31.016011692808938	0.0	0.0
-31.000011680010704	0.0016129032258064516	0.001589825119236884
-30.98401166721061	0.0	0.001589825119236884
-30.96801165441051	0.0	0.0
-30.95201164161041	0.0	0.001589825119236884
-30.936011628810313	0.0	0.0
-30.920011616010218	0.0016129032258064516	0.001589825119236884
-30.904011603210122	0.0016129032258064516	0.003179650238473768
-30.888011590410024	0.0	0.0
-30.872011577609925	0.0	0.0
-30.856011564809826	0.0	0.0
-30.840011552009727	0.0	0.001589825119236884
-30.824011539209632	0.0016129032258064516	0.001589825119236884
-30.808011526409537	0.0016129032258064516	0.0
-30.792011513609438	0.0	0.0
-30.77601150080934	0.0016129032258064516	0.003179650238473768
-30.76001148800924	0.0016129032258064516	0.0
-30.744011475209145	0.0	0.0047694753577106515
-30.72801146240905	0.0	0.0
-30.71201144960895	0.0	0.0
-30.696011436808853	0.0	0.0
-30.680011424008754	0.0016129032258064516	0.001589825119236884
-30.66401141120866	0.0016129032258064516	0.0
-30.64801139841042	0.0	0.0
-30.632011385610326	0.0	0.003179650238473768
-30.616011372810227	0.0016129032258064516	0.0
-30.60001136001013	0.0	0.001589825119236884
-30.584011347210033	0.0	0.0
-30.56801133440994	0.0	0.001589825119236884
-30.55201132160984	0.0	0.0
-30.53601130880974	0.0	0.0
-30.520011296009642	0.0	0.003179650238473768
-30.504011283209547	0.0016129032258064516	0.001589825119236884
-30.48801127040945	0.0016129032258064516	0.0
-30.472011257609353	0.0	0.001589825119236884
-30.456011244809254	0.0	0.0
-30.440011232009155	0.0016129032258064516	0.001589825119236884
-30.424011219209056	0.0	0.0
-30.40801120640896	0.0016129032258064516	0.001589825119236884
-30.392011193608862	0.0032258064516129032	0.001589825119236884
-30.376011180808767	0.0016129032258064516	0.003179650238473768
-30.36001116800867	0.0016129032258064516	0.0
-30.34401115520857	0.0	0.0
-30.328011142408474	0.0	0.001589825119236884
-30.31201112961024	0.0	0.0
-30.296011116810142	0.0	0.0
-30.280011104010043	0.0	0.0
-30.264011091209944	0.0	0.001589825119236884
-30.24801107840985	0.0	0.0
-30.23201106560975	0.004838709677419355	0.001589825119236884
-30.216011052809655	0.0016129032258064516	0.001589825119236884
-30.200011040009556	0.0016129032258064516	0.001589825119236884
-30.184011027209458	0.0	0.0
-30.168011014409363	0.0	0.001589825119236884
-30.152011001609264	0.0	0.001589825119236884
-30.13601098880917	0.0	0.003179650238473768
-30.12001097600907	0.0	0.0
-30.10401096320897	0.0	0.0
-30.088010950408872	0.0	0.001589825119236884
-30.072010937608773	0.0016129032258064516	0.001589825119236884
-30.056010924808678	0.0016129032258064516	0.0
-30.040010912008583	0.0	0.0
-30.024010899208484	0.0016129032258064516	0.001589825119236884
-30.008010886408385	0.0	0.0
-29.992010873608287	0.0032258064516129032	0.0
-29.976010860810057	0.0016129032258064516	0.0
-29.960010848009958	0.0	0.001589825119236884
-29.94401083520986	0.0	0.003179650238473768
-29.92801082240976	0.0	0.001589825119236884
-29.91201080960966	0.0	0.0
-29.896010796809566	0.0	0.001589825119236884
-29.88001078400947	0.0	0.001589825119236884
-29.864010771209372	0.0016129032258064516	0.0
-29.848010758409274	0.0016129032258064516	0.001589825119236884
-29.832010745609175	0.0	0.001589825119236884
-29.81601073280908	0.0	0.0
-29.800010720008984	0.0	0.0
-29.784010707208886	0.0	0.0047694753577106515
-29.768010694408787	0.0	0.0
-29.752010681608688	0.0	0.0
-29.736010668808593	0.0	0.0
-29.720010656008498	0.0	0.0
-29.7040106432084	0.0	0.003179650238473768
-29.6880106304083	0.0016129032258064516	0.0
-29.6720106176082	0.0	0.003179650238473768
-29.656010604808102	0.0	0.001589825119236884
-29.640010592008007	0.0	0.001589825119236884
-29.624010579209774	0.0	0.001589825119236884
-29.608010566409675	0.0016129032258064516	0.001589825119236884
-29.592010553609576	0.0032258064516129032	0.001589825119236884
-29.57601054080948	0.0016129032258064516	0.001589825119236884
-29.560010528009386	0.0032258064516129032	0.0047694753577106515
-29.544010515209287	0.0	0.003179650238473768
-29.528010502409188	0.0	0.001589825119236884
-29.51201048960909	0.0	0.003179650238473768
-29.49601047680899	0.0	0.0
-29.480010464008895	0.0016129032258064516	0.0
-29.4640104512088	0.0	0.003179650238473768
-29.4480104384087	0.0016129032258064516	0.001589825119236884
-29.432010425608603	0.0032258064516129032	0.0
-29.416010412808504	0.0032258064516129032	0.003179650238473768
-29.40001040000841	0.0016129032258064516	0.001589825119236884
-29.384010387208313	0.0016129032258064516	0.001589825119236884
-29.368010374408215	0.0016129032258064516	0.001589825119236884
-29.352010361608116	0.0	0.001589825119236884
-29.336010348808017	0.0	0.0
-29.32001033600792	0.004838709677419355	0.001589825119236884
-29.304010323207823	0.0016129032258064516	0.0047694753577106515
-29.28801031040959	0.0016129032258064516	0.001589825119236884
-29.27201029760949	0.0	0.003179650238473768
-29.256010284809392	0.0	0.0
-29.240010272009297	0.0016129032258064516	0.001589825119236884
-29.2240102592092	0.0016129032258064516	0.001589825119236884
-29.208010246409103	0.0	0.0
-29.192010233609004	0.0	0.001589825119236884
-29.176010220808905	0.0016129032258064516	0.0
-29.160010208008806	0.0	0.003179650238473768
-29.14401019520871	0.004838709677419355	0.0
-29.128010182408616	0.0	0.003179650238473768
-29.112010169608517	0.0032258064516129032	0.001589825119236884
-29.09601015680842	0.004838709677419355	0.001589825119236884
-29.08001014400832	0.0	0.003179650238473768
-29.064010131208224	0.0016129032258064516	0.001589825119236884
-29.04801011840813	0.0	0.0047694753577106515
-29.03201010560803	0.0032258064516129032	0.003179650238473768
-29.01601009280793	0.0	0.003179650238473768
-29.000010080007833	0.0032258064516129032	0.0047694753577106515
-28.984010067207738	0.0	0.0047694753577106515
-28.968010054407642	0.0016129032258064516	0.003179650238473768
-28.952010041609405	0.0	0.0
-28.936010028809307	0.0016129032258064516	0.006359300476947536
-28.920010016009208	0.004838709677419355	0.003179650238473768
-28.904010003209113	0.0016129032258064516	0.003179650238473768
-28.888009990409017	0.0064516129032258064	0.00794912559618442
-28.87200997760892	0.0016129032258064516	0.003179650238473768
-28.85600996480882	0.008064516129032258	0.001589825119236884
-28.84000995200872	0.0016129032258064516	0.003179650238473768
-28.824009939208626	0.0	0.00794912559618442
-28.80800992640853	0.0	0.001589825119236884
-28.79200991360843	0.0	0.001589825119236884
-28.776009900808333	0.004838709677419355	0.003179650238473768
-28.760009888008234	0.004838709677419355	0.0
-28.744009875208135	0.004838709677419355	0.001589825119236884
-28.72800986240804	0.0064516129032258064	0.001589825119236884
-28.712009849607945	0.0016129032258064516	0.001589825119236884
-28.696009836807846	0.0016129032258064516	0.001589825119236884
-28.680009824007747	0.0064516129032258064	0.0047694753577106515
-28.66400981120765	0.0016129032258064516	0.0047694753577106515
-28.648009798407553	0.008064516129032258	0.011128775834658187
-28.63200978560746	0.0064516129032258064	0.003179650238473768
-28.61600977280736	0.0032258064516129032	0.0047694753577106515
-28.600009760009122	0.0064516129032258064	0.006359300476947536
-28.584009747209024	0.0	0.003179650238473768
-28.56800973440893	0.0032258064516129032	0.003179650238473768
-28.552009721608833	0.0064516129032258064	0.00794912559618442
-28.536009708808734	0.0016129032258064516	0.0047694753577106515
-28.520009696008636	0.008064516129032258	0.0047694753577106515
-28.504009683208537	0.0	0.003179650238473768
-28.48800967040844	0.004838709677419355	0.0047694753577106515
-28.472009657608346	0.0032258064516129032	0.009538950715421303
-28.456009644808248	0.0	0.001589825119236884
-28.44000963200815	0.0064516129032258064	0.006359300476947536
-28.42400961920805	0.0016129032258064516	0.003179650238473768
-28.40800960640795	0.00967741935483871	0.003179650238473768
-28.392009593607856	0.008064516129032258	0.011128775834658187
-28.376009580807757	0.00967741935483871	0.003179650238473768
-28.360009568007662	0.0016129032258064516	0.003179650238473768
-28.344009555207563	0.008064516129032258	0.001589825119236884
-28.328009542407464	0.00967741935483871	0.006359300476947536
-28.31200952960737	0.008064516129032258	0.009538950715421303
-28.296009516807274	0.004838709677419355	0.011128775834658187
-28.280009504007175	0.008064516129032258	0.0047694753577106515
-28.264009491208938	0.0064516129032258064	0.00794912559618442
-28.24800947840884	0.0032258064516129032	0.006359300476947536
-28.232009465608744	0.00967741935483871	0.009538950715421303
-28.216009452808645	0.008064516129032258	0.001589825119236884
-28.20000944000855	0.008064516129032258	0.00794912559618442
-28.18400942720845	0.0064516129032258064	0.00794912559618442
-28.168009414408353	0.0064516129032258064	0.009538950715421303
-28.152009401608257	0.008064516129032258	0.009538950715421303
-28.13600938880816	0.012903225806451613	0.009538950715421303
-28.120009376008063	0.012903225806451613	0.006359300476947536
-28.104009363207965	0.008064516129032258	0.00794912559618442
-28.088009350407866	0.0064516129032258064	0.00794912559618442
-28.07200933760777	0.012903225806451613	0.012718600953895072
-28.056009324807675	0.012903225806451613	0.00794912559618442
-28.040009312007577	0.012903225806451613	0.006359300476947536
-28.024009299207478	0.008064516129032258	0.012718600953895072
-28.00800928640738	0.012903225806451613	0.014308426073131956
-27.99200927360728	0.0	0.014308426073131956
-27.976009260807185	0.014516129032258065	0.0047694753577106515
-27.960009248007086	0.017741935483870968	0.003179650238473768
-27.94400923520699	0.016129032258064516	0.012718600953895072
-27.928009222408754	0.014516129032258065	0.012718600953895072
-27.91200920960866	0.008064516129032258	0.017488076311605722
-27.89600919680856	0.012903225806451613	0.012718600953895072
-27.880009184008465	0.01129032258064516	0.012718600953895072
-27.864009171208366	0.008064516129032258	0.012718600953895072
-27.848009158408267	0.014516129032258065	0.00794912559618442
-27.83200914560817	0.008064516129032258	0.011128775834658187
-27.816009132808073	0.01129032258064516	0.006359300476947536
-27.800009120007974	0.020967741935483872	0.012718600953895072
-27.78400910720788	0.014516129032258065	0.014308426073131956
-27.76800909440778	0.016129032258064516	0.00794912559618442
-27.75200908160768	0.01129032258064516	0.014308426073131956
-27.736009068807586	0.017741935483870968	0.00794912559618442
-27.720009056007488	0.016129032258064516	0.00794912559618442
-27.704009043207392	0.00967741935483871	0.011128775834658187
-27.688009030407294	0.008064516129032258	0.02702702702702703
-27.672009017607195	0.012903225806451613	0.017488076311605722
-27.656009004807096	0.020967741935483872	0.022257551669316374
-27.640008992006997	0.016129032258064516	0.012718600953895072
-27.624008979206902	0.00967741935483871	0.014308426073131956
-27.608008966406807	0.016129032258064516	0.009538950715421303
-27.592008953606708	0.01935483870967742	0.03179650238473768
-27.576008940808475	0.01935483870967742	0.019077901430842606
-27.560008928008376	0.03064516129032258	0.01589825119236884
-27.54400891520828	0.01935483870967742	0.022257551669316374
-27.52800890240818	0.012903225806451613	0.022257551669316374
-27.512008889608083	0.020967741935483872	0.02066772655007949
-27.496008876807984	0.024193548387096774	0.019077901430842606
-27.480008864007885	0.02258064516129032	0.025437201907790145
-27.46400885120779	0.025806451612903226	0.030206677265500796
-27.448008838407695	0.03225806451612903	0.022257551669316374
-27.432008825607596	0.024193548387096774	0.022257551669316374
-27.416008812807497	0.02903225806451613	0.034976152623211444
-27.4000088000074	0.027419354838709678	0.025437201907790145
-27.384008787207303	0.025806451612903226	0.034976152623211444
-27.36800877440721	0.02258064516129032	0.030206677265500796
-27.35200876160711	0.025806451612903226	0.03815580286168521
-27.33600874880701	0.02258064516129032	0.0397456279809221
-27.320008736006912	0.025806451612903226	0.03815580286168521
-27.304008723206817	0.03225806451612903	0.030206677265500796
-27.28800871040672	0.03870967741935484	0.04133545310015898
-27.272008697606623	0.02903225806451613	0.034976152623211444
-27.256008684806524	0.02903225806451613	0.03179650238473768
-27.240008672008287	0.02903225806451613	0.034976152623211444
-27.22400865920819	0.03870967741935484	0.03179650238473768
-27.208008646408096	0.03387096774193549	0.0397456279809221
-27.192008633607998	0.020967741935483872	0.034976152623211444
-27.1760086208079	0.027419354838709678	0.05246422893481717
-27.1600086080078	0.03225806451612903	0.030206677265500796
-27.144008595207705	0.02903225806451613	0.0397456279809221
-27.12800858240761	0.05	0.0492845786963434
-27.11200856960751	0.043548387096774194	0.04292527821939587
-27.096008556807412	0.04516129032258064	0.05405405405405406
-27.080008544007313	0.03064516129032258	0.046104928457869634
-27.064008531207215	0.035483870967741936	0.0397456279809221
-27.04800851840712	0.04838709677419355	0.03656597774244833
-27.032008505607024	0.035483870967741936	0.046104928457869634
-27.016008492806925	0.035483870967741936	0.057233704292527825
-27.000008480006827	0.04032258064516129	0.06041335453100159
-26.984008467206728	0.0532258064516129	0.07472178060413355
-26.968008454406633	0.05806451612903226	0.04769475357710652
-26.952008441606537	0.0467741935483871	0.05405405405405406
-26.93600842880644	0.06290322580645161	0.05087440381558029
-26.92000841600634	0.054838709677419356	0.05564387917329094
-26.90400840320624	0.05806451612903226	0.04769475357710652
-26.888008390408007	0.04838709677419355	0.058823529411764705
-26.872008377607912	0.06451612903225806	0.05087440381558029
-26.856008364807813	0.0467741935483871	0.05087440381558029
-26.840008352007715	0.043548387096774194	0.06041335453100159
-26.824008339207616	0.04838709677419355	0.0492845786963434
-26.80800832640752	0.054838709677419356	0.07313195548489666
-26.792008313607425	0.05806451612903226	0.0492845786963434
-26.776008300807327	0.04838709677419355	0.06836248012718601
-26.760008288007228	0.07096774193548387	0.07313195548489666
-26.74400827520713	0.054838709677419356	0.0794912559618442
-26.72800826240703	0.07096774193548387	0.06518282988871224
-26.712008249606935	0.06290322580645161	0.08744038155802862
-26.69600823680684	0.07580645161290323	0.07790143084260731
-26.68000822400674	0.07903225806451612	0.07313195548489666
-26.664008211206642	0.06935483870967742	0.0890302066772655
-26.648008198406544	0.06935483870967742	0.07790143084260731
-26.63200818560645	0.08387096774193549	0.09538950715421304
-26.616008172806353	0.08870967741935484	0.09538950715421304
-26.600008160006254	0.09032258064516129	0.10969793322734499
-26.584008147206156	0.11935483870967742	0.11287758346581876
-26.568008134406057	0.07580645161290323	0.07631160572337042
-26.552008121607823	0.09032258064516129	0.0890302066772655
-26.536008108807728	0.1064516129032258	0.12400635930047695
-26.52000809600763	0.07903225806451612	0.1192368839427663
-26.50400808320753	0.09032258064516129	0.0890302066772655
-26.48800807040743	0.1	0.10015898251192369
-26.472008057607336	0.0935483870967742	0.12241653418124006
-26.45600804480724	0.0935483870967742	0.09062003179650238
-26.440008032007142	0.08064516129032258	0.12559618441971382
-26.424008019207044	0.12258064516129032	0.13990461049284578
-26.408008006406945	0.10967741935483871	0.1192368839427663
-26.39200799360685	0.0967741935483871	0.12559618441971382
-26.376007980806754	0.13709677419354838	0.11605723370429252
-26.360007968006656	0.14838709677419354	0.151033386327504
-26.344007955206557	0.13225806451612904	0.12082670906200318
-26.328007942406458	0.1064516129032258	0.1478537360890302
-26.31200792960636	0.11774193548387096	0.13990461049284578
-26.296007916806264	0.14677419354838708	0.17488076311605724
-26.28000790400617	0.1435483870967742	0.16375198728139906
-26.26400789120607	0.15	0.15421303656597773
-26.24800787840597	0.13225806451612904	0.13195548489666137
-26.232007865605873	0.16612903225806452	0.15421303656597773
-26.21600785280764	0.15645161290322582	0.14308426073131955
-26.200007840007544	0.1774193548387097	0.17011128775834658
-26.184007827207445	0.1435483870967742	0.18282988871224165
-26.168007814407346	0.16774193548387098	0.2082670906200318
-26.152007801607247	0.16451612903225807	0.1685214626391097
-26.136007788807152	0.18548387096774194	0.1494435612082671
-26.120007776007057	0.18387096774193548	0.18282988871224165
-26.10400776320696	0.18064516129032257	0.1987281399046105
-26.08800775040686	0.18548387096774194	0.22098569157392686
-26.07200773760676	0.2161290322580645	0.2066772655007949
-26.056007724806665	0.23225806451612904	0.22416534181240064
-26.04000771200657	0.2032258064516129	0.22257551669316375
-26.02400769920647	0.20806451612903226	0.2686804451510334
-26.008007686406373	0.2129032258064516	0.23370429252782193
-25.992007673606274	0.2161290322580645	0.21939586645468998
-25.976007660806175	0.2403225806451613	0.19395866454689983
-25.96000764800608	0.2645161290322581	0.24960254372019078
-25.94400763520598	0.2725806451612903	0.2527821939586645
-25.928007622405886	0.22419354838709676	0.2480127186009539
-25.912007609605787	0.23548387096774193	0.27344992050874406
-25.89600759680569	0.25	0.2845786963434022
-25.880007584005593	0.25967741935483873	0.26391096979332274
-25.86400757120736	0.2725806451612903	0.2559618441971383
-25.84800755840726	0.29838709677419356	0.2543720190779014
-25.832007545607162	0.27741935483870966	0.31160572337042924
-25.816007532807063	0.3032258064516129	0.3068362480127186
-25.800007520006968	0.3	0.302066772655008
-25.78400750720687	0.35161290322580646	0.3036565977742448
-25.768007494406774	0.30806451612903224	0.35294117647058826
-25.752007481606675	0.3193548387096774	0.302066772655008
-25.736007468806577	0.32903225806451614	0.397456279809221
-25.72000745600648	0.3338709677419355	0.3370429252782194
-25.704007443206383	0.31451612903225806	0.35930047694753575
-25.688007430406287	0.3564516129032258	0.3815580286168522
-25.67200741760619	0.38387096774193546	0.3942766295707472
-25.65600740480609	0.33548387096774196	0.35930047694753575
-25.640007392005995	0.4258064516129032	0.3799682034976153
-25.624007379205896	0.41451612903225804	0.43879173290937995
-25.6080073664058	0.3435483870967742	0.4069952305246423
-25.592007353605702	0.4032258064516129	0.39268680445151033
-25.576007340805603	0.432258064516129	0.4642289348171701
-25.560007328005504	0.45645161290322583	0.4626391096979332
-25.54400731520541	0.4596774193548387	0.4785373608903021
-25.528007302407175	0.4032258064516129	0.5659777424483307
-25.512007289607077	0.4967741935483871	0.48966613672496023
-25.496007276806978	0.4693548387096774	0.5230524642289348
-25.480007264006883	0.5	0.5103338632750397
-25.464007251206784	0.4612903225806452	0.5294117647058824
-25.448007238406685	0.5629032258064516	0.5389507154213037
-25.43200722560659	0.5645161290322581	0.5373608903020668
-25.41600721280649	0.5774193548387097	0.548489666136725
-25.400007200006392	0.5758064516129032	0.6104928457869634
-25.384007187206294	0.5919354838709677	0.5914149443561209
-25.3680071744062	0.535483870967742	0.5453100158982512
-25.352007161606103	0.6112903225806452	0.5977742448330684
-25.336007148806004	0.667741935483871	0.6597774244833068
-25.320007136005906	0.7064516129032258	0.6740858505564388
-25.30400712320581	0.6209677419354839	0.6359300476947536
-25.28800711040571	0.6693548387096774	0.6613672496025437
-25.272007097605616	0.7290322580645161	0.712241653418124
-25.256007084805518	0.7112903225806452	0.7138314785373608
-25.24000707200542	0.7370967741935484	0.7917329093799682
-25.22400705920532	0.7645161290322581	0.7329093799682035
-25.20800704640522	0.8032258064516129	0.7154213036565977
-25.19200703360699	0.7241935483870968	0.78060413354531
-25.176007020806892	0.8129032258064516	0.834658187599364
-25.160007008006794	0.8612903225806452	0.863275039745628
-25.144006995206695	0.8467741935483871	0.7980922098569158
-25.1280069824066	0.8048387096774193	0.8823529411764706
-25.112006969606504	0.9241935483870968	0.9014308426073132
-25.096006956806406	0.8096774193548387	0.9300476947535771
-25.080006944006307	0.8548387096774194	0.8823529411764706
-25.064006931206208	0.9258064516129032	0.8966613672496025
-25.04800691840611	0.9290322580645162	0.9411764705882353
-25.032006905606014	0.9161290322580645	0.9491255961844197
-25.01600689280592	0.9290322580645162	0.8728139904610492
-25.00000688000582	0.9032258064516129	0.931637519872814
-24.98400686720572	0.9080645161290323	0.9523052464228935
-24.968006854405623	0.9096774193548387	0.9825119236883942
-24.952006841605527	0.9209677419354839	0.9364069952305246
-24.936006828805432	0.8709677419354839	0.9077901430842608
-24.920006816005333	0.8806451612903226	0.9141494435612083
-24.904006803205235	0.9032258064516129	0.8918918918918919
-24.888006790405136	0.8870967741935484	0.9379968203497615
-24.87200677760504	0.832258064516129	0.9109697933227345
-24.856006764804945	0.8467741935483871	0.8982511923688394
-24.84000675200671	0.8693548387096774	0.8823529411764706
-24.82400673920661	0.8225806451612904	0.8378378378378378
-24.80800672640651	0.8306451612903226	0.8235294117647058
-24.792006713606416	0.8564516129032258	0.8918918918918919
-24.77600670080632	0.7774193548387097	0.8282988871224165
-24.76000668800622	0.75	0.8457869634340223
-24.744006675206123	0.7322580645161291	0.7440381558028617
-24.728006662406024	0.7306451612903225	0.7408585055643879
-24.71200664960593	0.8	0.7424483306836248
-24.69600663680583	0.6935483870967742	0.7329093799682035
-24.680006624005735	0.6774193548387096	0.7265500794912559
-24.664006611205636	0.6709677419354839	0.6947535771065183
-24.648006598405537	0.6193548387096774	0.6661367249602543
-24.63200658560544	0.6580645161290323	0.629570747217806
-24.616006572805343	0.6274193548387097	0.7106518282988871
-24.600006560005248	0.5854838709677419	0.5596184419713831
-24.58400654720515	0.5887096774193549	0.6279809220985691
-24.56800653440505	0.55	0.6057233704292527
-24.55200652160495	0.5661290322580645	0.4864864864864865
-24.536006508804856	0.5370967741935484	0.5914149443561209
-24.52000649600476	0.55	0.5500794912559619
-24.504006483206524	0.5419354838709678	0.5405405405405406
-24.488006470406425	0.4693548387096774	0.4912559618441971
-24.472006457606327	0.5064516129032258	0.5325914149443561
-24.45600644480623	0.48870967741935484	0.47217806041335453
-24.440006432006136	0.4870967741935484	0.43879173290937995
-24.424006419206037	0.43709677419354837	0.44992050874403816
-24.40800640640594	0.482258064516129	0.42289348171701113
-24.39200639360584	0.40483870967741936	0.43879173290937995
-24.376006380805745	0.4596774193548387	0.4546899841017488
-24.360006368005646	0.4612903225806452	0.45151033386327505
-24.34400635520555	0.4290322580645161	0.397456279809221
-24.328006342405452	0.4467741935483871	0.40540540540540543
-24.312006329605353	0.3774193548387097	0.3688394276629571
-24.296006316805258	0.36935483870967745	0.38950715421303655
-24.28000630400516	0.4129032258064516	0.3656597774244833
-24.264006291205064	0.3596774193548387	0.4069952305246423
-24.248006278404965	0.3548387096774194	0.383147853736089
-24.232006265604866	0.35	0.39109697933227344
-24.216006252804767	0.3225806451612903	0.3449920508744038
-24.200006240004672	0.33225806451612905	0.3370429252782194
-24.184006227204577	0.2887096774193548	0.34022257551669316
-24.16800621440634	0.317741935483871	0.32591414944356123
-24.15200620160624	0.317741935483871	0.31319554848966613
-24.136006188806146	0.27580645161290324	0.3481717011128776
-24.120006176006047	0.3161290322580645	0.314785373608903
-24.104006163205952	0.28225806451612906	0.2559618441971383
-24.088006150405853	0.24838709677419354	0.29252782193958665
-24.072006137605754	0.2709677419354839	0.2957074721780604
-24.056006124805656	0.27580645161290324	0.2559618441971383
-24.04000611200556	0.2403225806451613	0.28139904610492844
-24.024006099205465	0.24193548387096775	0.2718600953895072
-24.008006086405366	0.2629032258064516	0.2273449920508744
-23.992006073605268	0.23870967741935484	0.21621621621621623
-23.97600606080517	0.25806451612903225	0.2480127186009539
-23.960006048005074	0.18870967741935485	0.21621621621621623
-23.944006035204975	0.23548387096774193	0.23211446740858505
-23.92800602240488	0.21935483870967742	0.21144674085850557
-23.91200600960478	0.1967741935483871	0.19395866454689983
-23.896005996804682	0.20161290322580644	0.20031796502384738
-23.880005984004583	0.19193548387096773	0.178060413354531
-23.864005971204488	0.20161290322580644	0.20508744038155802
-23.84800595840439	0.21451612903225806	0.1971383147853736
-23.832005945604294	0.15806451612903225	0.1987281399046105
-23.816005932806057	0.1693548387096774	0.18124006359300476
-23.80000592000596	0.1967741935483871	0.2178060413354531
-23.784005907205863	0.16451612903225807	0.19554848966613672
-23.768005894405768	0.19193548387096773	0.1891891891891892
-23.75200588160567	0.1693548387096774	0.1685214626391097
-23.73600586880557	0.19193548387096773	0.18441971383147854
-23.72000585600547	0.1532258064516129	0.17965023847376788
-23.704005843205376	0.15483870967741936	0.17329093799682035
-23.688005830405277	0.16451612903225807	0.1287758346581876
-23.672005817605182	0.15483870967741936	0.1478537360890302
-23.656005804805083	0.14677419354838708	0.16216216216216217
-23.640005792004985	0.15161290322580645	0.13195548489666137
-23.62400577920489	0.13064516129032258	0.12082670906200318
-23.60800576640479	0.13225806451612904	0.11764705882352941
-23.592005753604695	0.13064516129032258	0.11446740858505565
-23.576005740804597	0.12419354838709677	0.11764705882352941
-23.560005728004498	0.1	0.13990461049284578
-23.544005715204403	0.12096774193548387	0.1192368839427663
-23.528005702404304	0.11612903225806452	0.1271860095389507
-23.51200568960421	0.10806451612903226	0.12241653418124006
-23.49600567680411	0.09516129032258064	0.1192368839427663
-23.480005664005873	0.13548387096774195	0.09379968203497616
-23.464005651205774	0.09193548387096774	0.0985691573926868
-23.44800563840568	0.0935483870967742	0.11605723370429252
-23.432005625605584	0.12419354838709677	0.09697933227344992
-23.416005612805485	0.08387096774193549	0.09538950715421304
-23.400005600005386	0.11935483870967742	0.09220985691573927
-23.38400558720529	0.1032258064516129	0.09220985691573927
-23.368005574405192	0.09838709677419355	0.09220985691573927
-23.352005561605093	0.11129032258064517	0.08585055643879173
-23.336005548804998	0.08548387096774193	0.08744038155802862
-23.3200055360049	0.08225806451612903	0.10651828298887123
-23.3040055232048	0.06612903225806452	0.07790143084260731
-23.288005510404705	0.07580645161290323	0.07790143084260731
-23.272005497604606	0.07096774193548387	0.06836248012718601
-23.25600548480451	0.07903225806451612	0.08426073131955485
-23.240005472004412	0.09032258064516129	0.09062003179650238
-23.224005459204314	0.08870967741935484	0.07472178060413355
-23.208005446404215	0.05967741935483871	0.07313195548489666
-23.19200543360412	0.07419354838709677	0.058823529411764705
-23.17600542080402	0.07258064516129033	0.06041335453100159
-23.160005408003926	0.07096774193548387	0.08108108108108109
-23.14400539520569	0.06612903225806452	0.07472178060413355
-23.128005382405593	0.06451612903225806	0.08267090620031796
-23.112005369605495	0.06290322580645161	0.06359300476947535
-23.0960053568054	0.056451612903225805	0.05087440381558029
-23.0800053440053	0.06129032258064516	0.06200317965023847
-23.064005331205202	0.06612903225806452	0.0397456279809221
-23.048005318405103	0.0467741935483871	0.05405405405405406
-23.032005305605008	0.07258064516129033	0.04451510333863275
-23.01600529280491	0.06451612903225806	0.046104928457869634
-23.000005280004814	0.05	0.03656597774244833
-22.984005267204715	0.0532258064516129	0.04769475357710652
-22.968005254404616	0.04838709677419355	0.04769475357710652
-22.95200524160452	0.054838709677419356	0.05405405405405406
-22.936005228804422	0.0532258064516129	0.0492845786963434
-22.920005216004327	0.054838709677419356	0.03815580286168521
-22.90400520320423	0.04838709677419355	0.0492845786963434
-22.88800519040413	0.03387096774193549	0.04769475357710652
-22.872005177604034	0.041935483870967745	0.04769475357710652
-22.856005164803936	0.041935483870967745	0.0397456279809221
-22.840005152003837	0.0467741935483871	0.03656597774244833
-22.82400513920374	0.04032258064516129	0.04769475357710652
-22.808005126403643	0.04516129032258064	0.046104928457869634
-22.79200511360541	0.02903225806451613	0.03179650238473768
-22.77600510080531	0.025806451612903226	0.034976152623211444
-22.760005088005215	0.04032258064516129	0.04451510333863275
-22.744005075205116	0.0467741935483871	0.028616852146263912
-22.728005062405018	0.04838709677419355	0.030206677265500796
-22.712005049604922	0.035483870967741936	0.033386327503974564
-22.696005036804824	0.0467741935483871	0.03656597774244833
-22.680005024004725	0.03225806451612903	0.030206677265500796
-22.66400501120463	0.03870967741935484	0.03656597774244833
-22.64800499840453	0.02258064516129032	0.025437201907790145
-22.632004985604432	0.035483870967741936	0.030206677265500796
-22.616004972804337	0.037096774193548385	0.028616852146263912
-22.600004960004238	0.020967741935483872	0.022257551669316374
-22.584004947204143	0.025806451612903226	0.028616852146263912
-22.568004934404044	0.03064516129032258	0.033386327503974564
-22.552004921603945	0.02903225806451613	0.030206677265500796
-22.53600490880385	0.027419354838709678	0.030206677265500796
-22.52000489600375	0.02903225806451613	0.02066772655007949
-22.504004883203656	0.01935483870967742	0.03179650238473768
-22.488004870403557	0.016129032258064516	0.02384737678855326
-22.47200485760346	0.02258064516129032	0.014308426073131956
-22.456004844805225	0.024193548387096774	0.028616852146263912
-22.440004832005126	0.02903225806451613	0.019077901430842606
-22.42400481920503	0.012903225806451613	0.019077901430842606
-22.408004806404932	0.016129032258064516	0.025437201907790145
-22.392004793604833	0.01935483870967742	0.017488076311605722
-22.376004780804738	0.01935483870967742	0.02384737678855326
-22.36000476800464	0.017741935483870968	0.011128775834658187
-22.344004755204544	0.03064516129032258	0.025437201907790145
-22.328004742404445	0.02258064516129032	0.02066772655007949
-22.312004729604347	0.024193548387096774	0.022257551669316374
-22.296004716804248	0.01129032258064516	0.01589825119236884
-22.280004704004153	0.02258064516129032	0.012718600953895072
-22.264004691204054	0.014516129032258065	0.019077901430842606
-22.24800467840396	0.012903225806451613	0.030206677265500796
-22.23200466560386	0.014516129032258065	0.011128775834658187
-22.21600465280376	0.025806451612903226	0.014308426073131956
-22.200004640003662	0.012903225806451613	0.019077901430842606
-22.184004627203567	0.00967741935483871	0.011128775834658187
-22.168004614403472	0.01129032258064516	0.012718600953895072
-22.152004601603373	0.016129032258064516	0.00794912559618442
-22.136004588803274	0.012903225806451613	0.009538950715421303
-22.120004576003176	0.01129032258064516	0.014308426073131956
-22.104004563204942	0.01935483870967742	0.009538950715421303
-22.088004550404847	0.0064516129032258064	0.014308426073131956
-22.072004537604748	0.01129032258064516	0.011128775834658187
-22.05600452480465	0.012903225806451613	0.014308426073131956
-22.04000451200455	0.024193548387096774	0.0047694753577106515
-22.024004499204455	0.00967741935483871	0.00794912559618442
-22.00800448640436	0.012903225806451613	0.02384737678855326
-21.99200447360426	0.00967741935483871	0.017488076311605722
-21.976004460804162	0.0064516129032258064	0.02066772655007949
-21.960004448004064	0.00967741935483871	0.012718600953895072
-21.94400443520397	0.014516129032258065	0.009538950715421303
-21.92800442240387	0.008064516129032258	0.00794912559618442
-21.912004409603774	0.004838709677419355	0.00794912559618442
-21.896004396803676	0.008064516129032258	0.011128775834658187
-21.880004384003577	0.01129032258064516	0.012718600953895072
-21.86400437120348	0.00967741935483871	0.017488076311605722
-21.848004358403383	0.0064516129032258064	0.00794912559618442
-21.832004345603284	0.012903225806451613	0.006359300476947536
-21.81600433280319	0.004838709677419355	0.006359300476947536
-21.80000432000309	0.008064516129032258	0.0047694753577106515
-21.78400430720299	0.0032258064516129032	0.006359300476947536
-21.768004294404758	0.0064516129032258064	0.012718600953895072
-21.752004281604663	0.01129032258064516	0.012718600953895072
-21.736004268804564	0.008064516129032258	0.00794912559618442
-21.720004256004465	0.00967741935483871	0.003179650238473768
-21.70400424320437	0.00967741935483871	0.017488076311605722
-21.68800423040427	0.01129032258064516	0.006359300476947536
-21.672004217604172	0.0064516129032258064	0.001589825119236884
-21.656004204804077	0.0032258064516129032	0.009538950715421303
-21.64000419200398	0.004838709677419355	0.006359300476947536
-21.62400417920388	0.004838709677419355	0.003179650238473768
-21.608004166403784	0.0064516129032258064	0.0047694753577106515
-21.592004153603686	0.0064516129032258064	0.003179650238473768
-21.57600414080359	0.0016129032258064516	0.003179650238473768
-21.56000412800349	0.008064516129032258	0.0047694753577106515
-21.544004115203393	0.008064516129032258	0.011128775834658187
-21.528004102403298	0.008064516129032258	0.011128775834658187
-21.5120040896032	0.014516129032258065	0.0047694753577106515
-21.496004076803104	0.0016129032258064516	0.0047694753577106515
-21.480004064003005	0.0016129032258064516	0.0047694753577106515
-21.464004051202906	0.004838709677419355	0.009538950715421303
-21.448004038402807	0.0064516129032258064	0.003179650238473768
-21.432004025604574	0.0064516129032258064	0.0
-21.41600401280448	0.004838709677419355	0.003179650238473768
-21.40000400000438	0.0016129032258064516	0.006359300476947536
-21.38400398720428	0.00967741935483871	0.003179650238473768
-21.368003974404186	0.0064516129032258064	0.006359300476947536
-21.352003961604087	0.004838709677419355	0.0047694753577106515
-21.33600394880399	0.0016129032258064516	0.003179650238473768
-21.320003936003893	0.004838709677419355	0.0047694753577106515
-21.304003923203794	0.0064516129032258064	0.009538950715421303
-21.288003910403695	0.004838709677419355	0.0
-21.2720038976036	0.004838709677419355	0.003179650238473768
-21.2560038848035	0.0016129032258064516	0.003179650238473768
-21.240003872003406	0.004838709677419355	0.006359300476947536
-21.224003859203307	0.008064516129032258	0.009538950715421303
-21.20800384640321	0.0032258064516129032	0.012718600953895072
-21.192003833603113	0.004838709677419355	0.003179650238473768
-21.176003820803015	0.00967741935483871	0.0
-21.16000380800292	0.0032258064516129032	0.0
-21.14400379520282	0.0064516129032258064	0.00794912559618442
-21.128003782402722	0.0032258064516129032	0.0047694753577106515
-21.112003769602623	0.0032258064516129032	0.001589825119236884
-21.096003756802528	0.004838709677419355	0.003179650238473768
-21.080003744004294	0.004838709677419355	0.0047694753577106515
-21.064003731204195	0.004838709677419355	0.0
-21.048003718404097	0.0016129032258064516	0.0047694753577106515
-21.032003705603998	0.0016129032258064516	0.001589825119236884
-21.016003692803903	0.0032258064516129032	0.0
-21.000003680003807	0.0032258064516129032	0.001589825119236884
-20.98400366720371	0.0016129032258064516	0.003179650238473768
-20.96800365440361	0.0032258064516129032	0.003179650238473768
-20.95200364160351	0.0032258064516129032	0.0
-20.936003628803416	0.0	0.003179650238473768
-20.920003616003317	0.0032258064516129032	0.001589825119236884
-20.904003603203222	0.0	0.006359300476947536
-20.888003590403123	0.0016129032258064516	0.0
-20.872003577603024	0.0016129032258064516	0.003179650238473768
-20.85600356480293	0.0032258064516129032	0.0
-20.84000355200283	0.004838709677419355	0.0
-20.824003539202735	0.0032258064516129032	0.0
-20.808003526402636	0.0016129032258064516	0.001589825119236884
-20.792003513602538	0.0032258064516129032	0.001589825119236884
-20.77600350080244	0.0	0.003179650238473768
-20.760003488002344	0.004838709677419355	0.001589825119236884
-20.74400347520411	0.0016129032258064516	0.006359300476947536
-20.72800346240401	0.0032258064516129032	0.0
-20.712003449603912	0.004838709677419355	0.009538950715421303
-20.696003436803817	0.0032258064516129032	0.001589825119236884
-20.68000342400372	0.0016129032258064516	0.001589825119236884
-20.664003411203623	0.0	0.001589825119236884
-20.648003398403524	0.0	0.003179650238473768
-20.632003385603426	0.0	0.001589825119236884
-20.616003372803327	0.0016129032258064516	0.001589825119236884
-20.60000336000323	0.0	0.003179650238473768
-20.584003347203133	0.0064516129032258064	0.001589825119236884
-20.568003334403038	0.0016129032258064516	0.001589825119236884
-20.55200332160294	0.0016129032258064516	0.0
-20.53600330880284	0.0016129032258064516	0.0047694753577106515
-20.520003296002745	0.0	0.001589825119236884
-20.504003283202646	0.004838709677419355	0.006359300476947536
-20.48800327040255	0.0016129032258064516	0.0
-20.472003257602452	0.0032258064516129032	0.003179650238473768
-20.456003244802353	0.0	0.0047694753577106515
-20.440003232002258	0.0	0.003179650238473768
-20.42400321920216	0.0	0.0
-20.408003206403926	0.0032258064516129032	0.001589825119236884
-20.392003193603827	0.0032258064516129032	0.001589825119236884
-20.37600318080373	0.0016129032258064516	0.001589825119236884
-20.360003168003633	0.0	0.003179650238473768
-20.344003155203534	0.0	0.006359300476947536
-20.32800314240344	0.0	0.001589825119236884
-20.31200312960334	0.0032258064516129032	0.0
-20.29600311680324	0.0	0.0
-20.280003104003146	0.0016129032258064516	0.0
-20.264003091203048	0.0	0.0
-20.24800307840295	0.0016129032258064516	0.001589825119236884
-20.232003065602854	0.0	0.0
-20.216003052802755	0.0016129032258064516	0.001589825119236884
-20.200003040002656	0.0064516129032258064	0.0
-20.18400302720256	0.0	0.001589825119236884
-20.168003014402462	0.0	0.0
-20.152003001602367	0.0	0.0
-20.136002988802268	0.0	0.0
-20.12000297600217	0.0016129032258064516	0.0
-20.104002963202074	0.0	0.0
-20.088002950401975	0.0016129032258064516	0.001589825119236884
-20.072002937601876	0.0	0.001589825119236884
-20.056002924803643	0.0016129032258064516	0.001589825119236884
-20.040002912003544	0.0	0.003179650238473768
-20.02400289920345	0.0	0.0
-20.00800288640335	0.0	0.0047694753577106515
-19.992002873603255	0.0016129032258064516	0.001589825119236884
-19.976002860803156	0.0016129032258064516	0.001589825119236884
-19.960002848003057	0.0016129032258064516	0.001589825119236884
-19.944002835202962	0.0016129032258064516	0.0
-19.928002822402863	0.0016129032258064516	0.0
-19.912002809602765	0.0	0.0
-19.89600279680267	0.0	0.001589825119236884
-19.88000278400257	0.0016129032258064516	0.0
-19.864002771202472	0.0	0.0
-19.848002758402377	0.0016129032258064516	0.0
-19.832002745602278	0.0	0.0
-19.816002732802183	0.0	0.001589825119236884
-19.800002720002084	0.0	0.0
-19.784002707201985	0.0	0.0
-19.76800269440189	0.0	0.0
-19.75200268160179	0.0	0.0
-19.736002668801692	0.0	0.001589825119236884
-19.72000265600346	0.0	0.0
-19.70400264320336	0.0032258064516129032	0.0
-19.688002630403265	0.0032258064516129032	0.0
-19.672002617603166	0.0016129032258064516	0.0
-19.65600260480307	0.0	0.0
-19.640002592002972	0.0	0.001589825119236884
-19.624002579202873	0.0	0.001589825119236884
-19.608002566402774	0.0016129032258064516	0.001589825119236884
-19.59200255360268	0.0016129032258064516	0.0
-19.57600254080258	0.0	0.0
-19.560002528002485	0.0	0.0
-19.544002515202386	0.0	0.0
-19.528002502402288	0.0	0.0
-19.512002489602192	0.0	0.001589825119236884
-19.496002476802094	0.0016129032258064516	0.0
-19.480002464002	0.0	0.0
-19.4640024512019	0.0	0.0
-19.4480024384018	0.0016129032258064516	0.0
-19.432002425601706	0.0	0.0
-19.416002412801607	0.0	0.0
-19.400002400001508	0.0	0.001589825119236884
-19.384002387203275	0.0	0.001589825119236884
-19.368002374403176	0.0016129032258064516	0.0
-19.35200236160308	0.0016129032258064516	0.0
-19.33600234880298	0.0	0.0
-19.320002336002887	0.0	0.001589825119236884
-19.304002323202788	0.0	0.0
-19.28800231040269	0.0	0.0
-19.272002297602594	0.0	0.001589825119236884
-19.256002284802495	0.0	0.001589825119236884
-19.240002272002396	0.0	0.003179650238473768
-19.2240022592023	0.0	0.0
-19.208002246402202	0.0016129032258064516	0.0
-19.192002233602103	0.0	0.003179650238473768
-19.17600222080201	0.0	0.0
-19.16000220800191	0.0	0.001589825119236884
-19.144002195201814	0.0016129032258064516	0.001589825119236884
-19.128002182401715	0.0	0.0
-19.112002169601617	0.0	0.0
-19.09600215680152	0.0	0.0
-19.080002144001423	0.0	0.0
-19.064002131201324	0.0016129032258064516	0.001589825119236884
-19.04800211840123	0.0	0.0
-19.03200210560299	0.0	0.0
-19.016002092802896	0.0016129032258064516	0.001589825119236884
-19.000002080002798	0.0	0.0
-18.984002067202702	0.0016129032258064516	0.001589825119236884
-18.968002054402604	0.0	0.0
-18.952002041602505	0.0	0.0
-18.93600202880241	0.0	0.0
-18.92000201600231	0.0	0.001589825119236884
-18.904002003202212	0.0	0.0
-18.888001990402117	0.0	0.0
-18.872001977602018	0.0	0.0
-18.85600196480192	0.0	0.001589825119236884
-18.840001952001824	0.0	0.0
-18.824001939201725	0.0	0.001589825119236884
-18.80800192640163	0.0	0.0
-18.79200191360153	0.0	0.001589825119236884
-18.776001900801432	0.0	0.001589825119236884
-18.760001888001337	0.0	0.0
-18.74400187520124	0.0	0.0
-18.72800186240114	0.0032258064516129032	0.0
-18.712001849601045	0.0	0.0
-18.696001836802807	0.0	0.003179650238473768
-18.680001824002712	0.0	0.0
-18.664001811202613	0.0	0.0
-18.648001798402518	0.0	0.0
-18.63200178560242	0.0016129032258064516	0.0
-18.61600177280232	0.0	0.0
-18.600001760002225	0.0	0.001589825119236884
-18.584001747202127	0.0	0.0
-18.568001734402028	0.0	0.0
-18.552001721601933	0.0016129032258064516	0.001589825119236884
-18.536001708801834	0.0	0.0
-18.520001696001735	0.0	0.0
-18.50400168320164	0.0	0.0
-18.48800167040154	0.0	0.001589825119236884
-18.472001657601446	0.0	0.003179650238473768
-18.456001644801347	0.0	0.0
-18.44000163200125	0.0032258064516129032	0.003179650238473768
-18.424001619201153	0.0	0.001589825119236884
-18.408001606401054	0.0	0.001589825119236884
-18.39200159360096	0.0	0.0
-18.37600158080086	0.0	0.001589825119236884
-18.360001568002623	0.0	0.0
-18.344001555202528	0.0	0.0
-18.32800154240243	0.0	0.0
-18.312001529602334	0.0032258064516129032	0.0
-18.296001516802235	0.0	0.0
-18.280001504002136	0.0	0.0
-18.26400149120204	0.0	0.0
-18.248001478401942	0.0	0.0
-18.232001465601844	0.0016129032258064516	0.001589825119236884
-18.21600145280175	0.0016129032258064516	0.001589825119236884
-18.20000144000165	0.0	0.001589825119236884
-18.18400142720155	0.0	0.0
-18.168001414401456	0.0	0.0
-18.152001401601357	0.0016129032258064516	0.0
-18.13600138880126	0.0016129032258064516	0.001589825119236884
-18.120001376001163	0.0	0.0
-18.104001363201064	0.0	0.0
-18.08800135040097	0.0	0.0
-18.07200133760087	0.0	0.0
-18.056001324800775	0.0	0.0
-18.040001312000676	0.0016129032258064516	0.0
-18.024001299200577	0.0	0.001589825119236884
[truncated: 4,250 more rows]
