# Supplementary material for: Coherence in cooperative photon emission from indistinguishable quantum emitters
Source: Sci Adv. 2022 Mar 18;8(11):eabm8171. doi: 10.1126/sciadv.abm8171 (PMC8932659; doi:10.1126/sciadv.abm8171)
Supplement: Supplementary file 2 — Dataset [file sciadv.abm8171_dataset.zip › dataset_coherence_cooperative/S1.csv]

Delay_gamma_tau	g2_gammad_0	g2_gammad_gamma	g2_gammad_10gamma	g2_distinguishable	g2_superradiance_x	g2_superradiance_y
-3.0	1.0	0.9987636960178435	0.9987606239116669	0.9987606239116669	-2.9856974621680514	1.0025689597873049
-2.99879975995199	1.0	0.9987607321310428	0.998757645240345	0.998757645240345	-2.963192604369076	1.0025689597873049
-2.997599519903981	1.0	0.9987577611565623	0.9987546594101931	0.9987546594101931	-2.9406877465701005	1.0025689597873049
-2.996399279855971	1.0	0.9987547830775396	0.9987516664040058	0.9987516664040058	-2.918182888771125	1.0025689597873049
-2.9951990398079618	1.0	0.9987517978770719	0.9987486662045366	0.9987486662045366	-2.8956780309721495	1.0025689597873049
-2.993998799759952	1.0	0.9987488055382169	0.9987456587944973	0.9987456587944973	-2.873173173173174	1.0018632989919132
-2.992798559711942	1.0	0.9987458060439923	0.9987426441565582	0.9987426441565582	-2.8506683153741985	1.0015104685942173
-2.991598319663933	1.0	0.998742799377376	0.9987396222733483	0.9987396222733483	-2.828163457575223	1.0004519774011298
-2.990398079615923	1.0	0.9987397855213055	0.9987365931274543	0.9987365931274543	-2.8056585997762475	1.0004519774011298
-2.9891978395679137	1.0	0.9987367644586786	0.9987335567014216	0.9987335567014216	-2.783153741977272	1.0004519774011298
-2.987997599519904	1.0	0.9987337361723525	0.9987305129777532	0.9987305129777532	-2.7606488841782966	1.0004519774011298
-2.986797359471894	1.0	0.998730700645144	0.9987274619389102	0.9987274619389102	-2.738144026379321	1.0004519774011298
-2.985597119423885	1.0	0.9987276578598298	0.9987244035673116	0.9987244035673116	-2.7156391685803456	1.0008048077988256
-2.984396879375875	1.0	0.9987246077991457	0.9987213378453342	0.9987213378453342	-2.69313431078137	1.0004519774011298
-2.9831966393278657	1.0	0.9987215504457874	0.9987182647553124	0.9987182647553124	-2.6706294529823946	0.9993934862080425
-2.981996399279856	1.0	0.9987184857824091	0.998715184279538	0.998715184279538	-2.648124595183419	0.9993934862080425
-2.980796159231846	1.0	0.9987154137916249	0.9987120964002604	0.9987120964002604	-2.6256197373844437	0.9983349950149552
-2.979595919183837	1.0	0.9987123344560074	0.9987090010996862	0.9987090010996862	-2.603114879585468	0.9983349950149552
-2.978395679135827	1.0	0.9987092477580889	0.9987058983599795	0.9987058983599795	-2.5806100217864927	0.9983349950149552
-2.9771954390878177	1.0	0.99870615368036	0.9987027881632612	0.9987027881632612	-2.558105163987517	0.9983349950149552
-2.975995199039808	1.0	0.9987030522052703	0.9986996704916096	0.9986996704916096	-2.535600306188542	0.9983349950149552
-2.9747949589917986	1.0	0.9986999433152283	0.9986965453270594	0.9986965453270594	-2.5130954483895667	0.9972765038218677
-2.973594718943789	1.0	0.9986968269926007	0.9986934126516027	0.9986934126516027	-2.490590590590591	0.9965708430264761
-2.972394478895779	1.0	0.9986937032197132	0.998690272447188	0.998690272447188	-2.4680857327916157	0.9962180126287803
-2.9711942388477697	1.0	0.9986905719788496	0.9986871246957204	0.9986871246957204	-2.44558087499264	0.9962180126287803
-2.96999399879976	1.0	0.9986874332522522	0.9986839693790617	0.9986839693790617	-2.4230760171936647	0.9951595214356929
-2.9687937587517506	1.0	0.9986842870221213	0.9986808064790298	0.9986808064790298	-2.4005711593946897	0.9951595214356929
-2.9675935187037408	1.0	0.9986811332706159	0.9986776359773993	0.9986776359773993	-2.378066301595714	0.9941010302426055
-2.966393278655731	1.0	0.9986779719798524	0.9986744578559008	0.9986744578559008	-2.3555614437967387	0.9941010302426055
-2.9651930386077217	1.0	0.9986748031319054	0.9986712720962209	0.9986712720962209	-2.333056585997763	0.9937481998449097
-2.963992798559712	1.0	0.9986716267088076	0.9986680786800023	0.9986680786800023	-2.3105517281987877	0.9930425390495181
-2.9627925585117025	1.0	0.9986684426925491	0.9986648775888435	0.9986648775888435	-2.2880468703998122	0.9919840478564307
-2.9615923184636928	1.0	0.9986652510650776	0.9986616688042989	0.9986616688042989	-2.2655420126008368	0.9919840478564307
-2.960392078415683	1.0	0.9986620518082989	0.9986584523078784	0.9986584523078784	-2.2430371548018613	0.9909255566633433
-2.9591918383676736	1.0	0.9986588449040756	0.9986552280810477	0.9986552280810477	-2.220532297002886	0.9909255566633433
-2.957991598319664	1.0	0.9986556303342283	0.9986519961052277	0.9986519961052277	-2.1980274392039103	0.9898670654702559
-2.9567913582716545	1.0	0.9986524080805345	0.9986487563617948	0.9986487563617948	-2.175522581404935	0.9891614046748644
-2.9555911182236447	1.0	0.9986491781247286	0.9986455088320807	0.9986455088320807	-2.1455161043396345	0.9881029134817769
-2.954390878175635	1.0	0.9986459404485029	0.998642253497372	0.998642253497372	-2.123011246540659	0.9877500830840811
-2.9531906381276256	1.0	0.9986426950335057	0.9986389903389105	0.9986389903389105	-2.1005063887416835	0.9866915918909936
-2.951990398079616	1.0	0.9986394418613429	0.9986357193378929	0.9986357193378929	-2.078001530942708	0.9859859310956021
-2.9507901580316065	1.0	0.9986361809135768	0.9986324404754705	0.9986324404754705	-2.0554966731437325	0.9852802703002104
-2.9495899179835967	1.0	0.9986329121717267	0.9986291537327499	0.9986291537327499	-2.032991815344757	0.9845746095048189
-2.948389677935587	1.0	0.9986296356172681	0.9986258590907914	0.9986258590907914	-2.0104869575457816	0.9835161183117315
-2.9471894378875776	1.0	0.9986263512316333	0.9986225565306106	0.9986225565306106	-1.987982099746806	0.982457627118644
-2.945989197839568	1.0	0.9986230589962107	0.998619246033177	0.998619246033177	-1.9654772419478306	0.9813991359255566
-2.9447889577915585	1.0	0.9986197588923453	0.9986159275794145	0.9986159275794145	-1.942972384148855	0.9806934751301651
-2.9435887177435487	1.0	0.9986164509013381	0.9986126011502012	0.9986126011502012	-1.9204675263498796	0.9796349839370777
-2.942388477695539	1.0	0.9986131350044459	0.9986092667263692	0.9986092667263692	-1.8979626685509041	0.9785764927439903
-2.9411882376475296	1.0	0.9986098111828821	0.9986059242887044	0.9986059242887044	-1.8679561914856038	0.977165171153207
-2.93998799759952	1.0	0.9986064794178154	0.9986025738179468	0.9986025738179468	-1.8454513336866283	0.9757538495624238
-2.9387877575515104	1.0	0.9986031396903706	0.9985992152947899	0.9985992152947899	-1.8229464758876528	0.9746953583693364
-2.9375875175035007	1.0	0.9985997919816281	0.9985958486998808	0.9985958486998808	-1.8004416180886773	0.9732840367785532
-2.936387277455491	1.0	0.9985964362726237	0.9985924740138202	0.9985924740138202	-1.7779367602897018	0.9722255455854658
-2.9351870374074815	1.0	0.998593072544349	0.9985890912171621	0.9985890912171621	-1.7554319024907263	0.9711670543923785
-2.9339867973594718	1.0	0.9985897007777509	0.9985857002904138	0.9985857002904138	-1.7329270446917509	0.9694029024038994
-2.9327865573114624	1.0	0.9985863209537312	0.9985823012140358	0.9985823012140358	-1.7104221868927754	0.9683444112108119
-2.9315863172634526	1.0	0.9985829330531473	0.9985788939684415	0.9985788939684415	-1.6879173290937999	0.9669330896200288
-2.9303860772154433	1.0	0.9985795370568114	0.9985754785339972	0.9985754785339972	-1.6654124712948248	0.9651689376315498
-2.9291858371674335	1.0	0.9985761329454909	0.9985720548910223	0.9985720548910223	-1.6429076134958494	0.9641104464384623
-2.9279855971194237	1.0	0.9985727206999077	0.9985686230197887	0.9985686230197887	-1.6204027556968739	0.9623462944499833
-2.9267853570714144	1.0	0.9985693003007386	0.9985651829005208	0.9985651829005208	-1.5978978978978984	0.9605821424615044
-2.9255851170234046	1.0	0.9985658717286156	0.9985617345133956	0.9985617345133956	-1.575393040098923	0.9588179904730253
-2.9243848769753953	1.0	0.9985624349641242	0.9985582778385426	0.9985582778385426	-1.5528881822999474	0.9570538384845464
-2.9231846369273855	1.0	0.9985589899878052	0.9985548128560431	0.9985548128560431	-1.530383324500972	0.9552896864960674
-2.9219843968793757	1.0	0.9985555367801533	0.9985513395459309	0.9985513395459309	-1.5078784667019964	0.9535255345075883
-2.9207841568313664	1.0	0.9985520753216176	0.9985478578881918	0.9985478578881918	-1.485373608903021	0.9521142129168052
-2.9195839167833566	1.0	0.9985486055926014	0.9985443678627635	0.9985443678627635	-1.4628687511040455	0.9499972305306303
-2.9183836767353473	1.0	0.9985451275734617	0.9985408694495351	0.9985408694495351	-1.44036389330507	0.9482330785421512
-2.9171834366873375	1.0	0.9985416412445098	0.9985373626283479	0.9985373626283479	-1.4178590355060945	0.9464689265536723
-2.9159831966393277	1.0	0.9985381465860107	0.9985338473789945	0.9985338473789945	-1.395354177707119	0.9443519441674975
-2.9147829565913184	1.0	0.9985346435781829	0.998530323681219	0.998530323681219	-1.372849319908144	0.9422349617813227
-2.9135827165433086	1.0	0.9985311322011988	0.9985267915147166	0.9985267915147166	-1.3503444621091685	0.9401179793951479
-2.9123824764952992	1.0	0.9985276124351841	0.998523250859134	0.998523250859134	-1.327839604310193	0.9376481666112773
-2.9111822364472895	1.0	0.9985240842602178	0.9985197016940687	0.9985197016940687	-1.3053347465112175	0.9355311842251024
-2.9099819963992797	1.0	0.9985205476563325	0.9985161439990695	0.9985161439990695	-1.282829888712242	0.9334142018389276
-2.9087817563512703	1.0	0.9985170026035137	0.9985125777536358	0.9985125777536358	-1.2603250309132665	0.930944389055057
-2.9075815163032606	1.0	0.9985134490817003	0.9985090029372178	0.9985090029372178	-1.237820173114291	0.9284745762711865
-2.9063812762552512	1.0	0.9985098870707836	0.9985054195292163	0.9985054195292163	-1.2153153153153156	0.9263575938850116
-2.9051810362072414	1.0	0.9985063165506083	0.9985018275089826	0.9985018275089826	-1.19281045751634	0.923887781101141
-2.9039807961592317	1.0	0.9985027375009715	0.9984982268558183	0.9984982268558183	-1.1703055997173646	0.9210651379195746
-2.9027805561112223	1.0	0.9984991499016234	0.9984946175489756	0.9984946175489756	-1.147800741918389	0.9189481555333998
-2.9015803160632125	1.0	0.998495553732266	0.9984909995676563	0.9984909995676563	-1.1252958841194136	0.9161255123518334
-2.900380076015203	1.0	0.9984919489725542	0.9984873728910125	0.9984873728910125	-1.1027910263204381	0.9136556995679628
-2.8991798359671934	1.0	0.9984883356020953	0.9984837374981462	0.9984837374981462	-1.0840369781546255	0.9115387171817879
-2.8979795959191836	1.0	0.9984847136004487	0.9984800933681093	0.9984800933681093	-1.0577813107224876	0.9080104132048299
-2.8967793558711743	1.0	0.9984810829471256	0.998476440479903	0.998476440479903	-1.0352764529235121	0.9055406004209594
-2.8955791158231645	1.0	0.9984774436215895	0.9984727788124783	0.9984727788124783	-1.0127715951245366	0.9030707876370887
-2.894378875775155	1.0	0.9984737956032559	0.9984691083447356	0.9984691083447356	-0.9902667373255611	0.8998953140578265
-2.8931786357271454	1.0	0.9984701388714917	0.9984654290555245	0.9984654290555245	-0.9677618795265857	0.8974255012739558
-2.8919783956791356	1.0	0.9984664734056158	0.9984617409236438	0.9984617409236438	-0.9452570217276102	0.8946028580923895
-2.8907781556311263	1.0	0.9984627991848982	0.9984580439278413	0.9984580439278413	-0.9227521639286347	0.8914273845131273
-2.8895779155831165	1.0	0.9984591161885609	0.9984543380468138	0.9984543380468138	-0.9002473061296592	0.8889575717292566
-2.888377675535107	1.0	0.9984554243957768	0.998450623259207	0.998450623259207	-0.8777424483306837	0.8861349285476903
-2.8871774354870974	1.0	0.9984517237856703	0.998446899543615	0.998446899543615	-0.8552375905317082	0.882959454968428
-2.8859771954390876	1.0	0.9984480143373166	0.9984431668785807	0.9984431668785807	-0.8327327327327327	0.8808424725822532
-2.8847769553910783	1.0	0.9984442960297422	0.9984394252425952	0.9984394252425952	-0.8102278749337573	0.8787254901960784
-2.8835767153430685	1.0	0.9984405688419241	0.9984356746140982	0.9984356746140982	-0.7877230171347822	0.8748443558214246
-2.882376475295059	1.0	0.9984368327527908	0.9984319149714774	0.9984319149714774	-0.7652181593358067	0.8727273734352499
-2.8811762352470494	1.0	0.9984330877412205	0.9984281462930685	0.9984281462930685	-0.7427133015368312	0.8695518998559876
-2.87997599519904	1.0	0.9984293337860426	0.9984243685571552	0.9984243685571552	-0.7202084437378558	0.867082087072117
-2.8787757551510302	1.0	0.9984255708660369	0.9984205817419692	0.9984205817419692	-0.6977035859388803	0.8649651046859421
-2.8775755151030205	1.0	0.998421798959933	0.9984167858256895	0.9984167858256895	-0.6751987281399048	0.8624952919020715
-2.876375275055011	1.0	0.9984180180464114	0.998412980786443	0.998412980786443	-0.6526938703409293	0.8603783095158967
-2.8751750350070013	1.0	0.9984142281041023	0.9984091666023038	0.9984091666023038	-0.6301890125419538	0.8579084967320262
-2.873974794958992	1.0	0.998410429111586	0.9984053432512936	0.9984053432512936	-0.6076841547429783	0.8557915143458513
-2.872774554910982	1.0	0.9984066210473925	0.9984015107113808	0.9984015107113808	-0.5851792969440028	0.8540273623573723
-2.8715743148629724	1.0	0.9984028038900016	0.9983976689604812	0.9983976689604812	-0.5626744391450273	0.8526160407665891
-2.870374074814963	1.0	0.9983989776178431	0.9983938179764577	0.9983938179764577	-0.5401695813460519	0.8504990583804143
-2.8691738347669533	1.0	0.9983951422092959	0.9983899577371194	0.9983899577371194	-0.5176647235470764	0.8501462279827184
-2.867973594718944	1.0	0.9983912976426883	0.9983860882202225	0.9983860882202225	-0.49515986574810134	0.8490877367896311
-2.866773354670934	1.0	0.9983874438962982	0.9983822094034698	0.9983822094034698	-0.47265500794912585	0.8480292455965437
-2.8655731146229244	1.0	0.9983835809483524	0.9983783212645102	0.9983783212645102	-0.45015015015015036	0.8480292455965437
-2.864372874574915	1.0	0.9983797087770272	0.9983744237809392	0.9983744237809392	-0.4276452923511749	0.8480292455965437
-2.8631726345269053	1.0	0.998375827360447	0.9983705169302982	0.9983705169302982	-0.4051404345521994	0.8487349063919353
-2.861972394478896	1.0	0.9983719366766862	0.9983666006900749	0.9983666006900749	-0.3826355767532239	0.8497933975850226
-2.860772154430886	1.0	0.9983680367037667	0.9983626750377024	0.9983626750377024	-0.3601307189542484	0.85085188877811
-2.8595719143828764	1.0	0.9983641274196599	0.9983587399505601	0.9983587399505601	-0.33762586115527293	0.8533217015619807
-2.858371674334867	1.0	0.9983602088022852	0.9983547954059727	0.9983547954059727	-0.31512100335629745	0.8554386839481555
-2.8571714342868573	1.0	0.9983562808295107	0.9983508413812108	0.9983508413812108	-0.29261614555732196	0.8593198183228092
-2.855971194238848	1.0	0.9983523434791524	0.9983468778534897	0.9983468778534897	-0.2701112877583465	0.8632009526974632
-2.854770954190838	1.0	0.9983483967289745	0.9983429047999706	0.9983429047999706	-0.247606429959371	0.8684934086629003
-2.8535707141428284	1.0	0.9983444405566896	0.9983389221977594	0.9983389221977594	-0.22510157216039595	0.8734330342306413
-2.852370474094819	1.0	0.9983404749399579	0.9983349300239074	0.9983349300239074	-0.20259671436142046	0.8797839813891658
-2.8511702340468092	1.0	0.9983364998563872	0.99833092825541	0.99833092825541	-0.18009185656244497	0.888251910933865
-2.8499699939988	1.0	0.9983325152835333	0.9983269168692082	0.9983269168692082	-0.16133780839663192	0.8961905948820206
-2.84876975395079	1.0	0.9983285211988993	0.9983228958421869	0.9983228958421869	-0.1463345698639813	0.902541542040545
-2.847569513902781	1.0	0.9983245175799357	0.9983188651511758	0.9983188651511758	-0.13133133133133157	0.9094217347956132
-2.846369273854771	1.0	0.9983205044040407	0.998314824772949	0.998314824772949	-0.11632809279868095	0.9173604187437687
-2.8451690338067612	1.0	0.9983164816485591	0.9983107746842242	0.9983107746842242	-0.10132485426603033	0.9252991026919242
-2.843968793758752	1.0	0.9983124492907833	0.9983067148616639	0.9983067148616639	-0.0863216157333806	0.9358840146227982
-2.842768553710742	1.0	0.9983084073079522	0.998302645281874	0.998302645281874	-0.07256864707845079	0.9443519441674975
-2.8415683136627328	1.0	0.998304355677252	0.9982985659214043	0.9982985659214043	-0.05756540854580017	0.9549368560983715
-2.840368073614723	1.0	0.9983002943758149	0.9982944767567483	0.9982944767567483	-0.042562170013150435	0.964816107233854
-2.839167833566713	1.0	0.9982962233807204	0.9982903777643432	0.9982903777643432	-0.03381028086910476	0.9729312063808574
-2.837967593518704	1.0	0.9982921426689941	0.9982862689205689	0.9982862689205689	-0.026308661602779004	0.9803406447324693
-2.836767353470694	1.0	0.998288052217608	0.9982821502017493	0.9982821502017493	-0.01880704233645414	0.9872208374875374
-2.8355671134226847	1.0	0.9982839520034803	0.998278021584151	0.998278021584151	-0.007554613436965951	0.9944538606403014
-2.834366873374675	1.0	0.9982798420034753	0.9982738830439836	0.9982738830439836	-5.299417064108525e-05	0.9993934862080425
-2.833166633326665	1.0	0.9982757221944034	0.9982697345573996	0.9982697345573996	0.011199434728846214	0.9898670654702559
-2.831966393278656	1.0	0.9982715925530206	0.9982655761004942	0.9982655761004942	0.018701053995171968	0.9835161183117315
-2.830766153230646	1.0	0.9982674530560287	0.9982614076493049	0.9982614076493049	0.026202673261496834	0.977165171153207
-2.8295659131826367	1.0	0.9982633036800754	0.9982572291798121	0.9982572291798121	0.0337042925278217	0.9702849783981389
-2.828365673134627	1.0	0.9982591444017536	0.9982530406679379	0.9982530406679379	0.041205911794147454	0.9644632768361582
-2.827165433086617	1.0	0.9982549751976015	0.9982488420895469	0.9982488420895469	0.04870753106047232	0.9581123296776337
-2.825965193038608	1.0	0.9982507960441029	0.9982446334204457	0.9982446334204457	0.056209150326797186	0.9517613825191094
-2.824764952990598	1.0	0.9982466069176862	0.9982404146363825	0.9982404146363825	0.06746157922628537	0.9443519441674975
-2.8235647129425887	1.0	0.9982424077947251	0.9982361857130474	0.9982361857130474	0.07871400812577267	0.9380009970089731
-2.822364472894579	1.0	0.9982381986515382	0.9982319466260721	0.9982319466260721	0.08746589726981835	0.9302387282596654
-2.821164232846569	1.0	0.9982339794643887	0.9982276973510297	0.9982276973510297	0.10121886592474816	0.9231821203057494
-2.81996399279856	1.0	0.9982297502094847	0.9982234378634345	0.9982234378634345	0.11622210445739878	0.9147141907610502
-2.81876375275055	1.0	0.9982255108629782	0.998219168138742	0.998219168138742	0.1312253429900485	0.9083632436025257
-2.8175635127025407	1.0	0.9982212614009661	0.9982148881523488	0.9982148881523488	0.14622858152269913	0.9004245596543702
-2.816363272654531	1.0	0.9982170017994894	0.9982105978795923	0.9982105978795923	0.16123182005534975	0.8940736124958458
-2.815163032606521	1.0	0.9982127320345332	0.9982062972957507	0.9982062972957507	0.17623505858799948	0.8877226653373214
-2.813962792558512	1.0	0.9982084520820264	0.9982019863760425	0.9982019863760425	0.19498910675381254	0.8819009637753407
-2.812762552510502	1.0	0.9982041619178422	0.9981976650956271	0.9981976650956271	0.21749396455278802	0.8741386950260329
-2.8115623124624927	1.0	0.9981998615177969	0.9981933334296038	0.9981933334296038	0.23624801271860107	0.8702575606513792
-2.810362072414483	1.0	0.9981955508576511	0.9981889913530122	0.9981889913530122	0.25500206088441413	0.8649651046859421
-2.809161832366473	1.0	0.9981912299131085	0.9981846388408321	0.9981846388408321	0.2775069186833896	0.8610839703112884
-2.8079615923184638	1.0	0.9981868986598159	0.9981802758679826	0.9981802758679826	0.3000117764823651	0.8575556663343303
-2.806761352270454	1.0	0.998182557073364	0.9981759024093234	0.9981759024093234	0.3225166342813406	0.8543801927550682
-2.8055611122224446	1.0	0.9981782051292861	0.998171518439653	0.998171518439653	0.3450214920803161	0.8519103799711975
-2.804360872174435	1.0	0.9981738428030584	0.9981671239337097	0.9981671239337097	0.36752634987929156	0.8504990583804143
-2.803160632126425	1.0	0.9981694700701003	0.9981627188661708	0.9981627188661708	0.39003120767826704	0.8490877367896311
-2.8019603920784157	1.0	0.9981650869057737	0.9981583032116532	0.9981583032116532	0.41253606547724164	0.8480292455965437
-2.800760152030406	1.0	0.998160693285383	0.9981538769447125	0.9981538769447125	0.43504092327621713	0.8480292455965437
-2.7995599119823966	1.0	0.9981562891841754	0.9981494400398432	0.9981494400398432	0.4575457810751926	0.8480292455965437
-2.798359671934387	1.0	0.9981518745773401	0.9981449924714784	0.9981449924714784	0.4800506388741681	0.8487349063919353
-2.797159431886377	1.0	0.9981474494400084	0.9981405342139897	0.9981405342139897	0.5025554966731436	0.849440567187327
-2.7959591918383677	1.0	0.9981430137472541	0.9981360652416876	0.9981360652416876	0.5250603544721191	0.8504990583804143
-2.794758951790358	1.0	0.9981385674740927	0.9981315855288204	0.9981315855288204	0.5475652122710946	0.8519103799711975
-2.7935587117423486	1.0	0.9981341105954811	0.9981270950495744	0.9981270950495744	0.57007007007007	0.8536745319596766
-2.792358471694339	1.0	0.9981296430863187	0.9981225937780744	0.9981225937780744	0.5925749278690455	0.8550858535504596
-2.791158231646329	1.0	0.9981251649214457	0.9981180816883825	0.9981180816883825	0.615079785668021	0.8572028359366345
-2.7899579915983197	1.0	0.998120676075644	0.9981135587544986	0.9981135587544986	0.6375846434669965	0.8593198183228092
-2.78875775155031	1.0	0.9981161765236369	0.9981090249503602	0.9981090249503602	0.660089501265972	0.8610839703112884
-2.7875575115023006	1.0	0.9981116662400887	0.9981044802498422	0.9981044802498422	0.6825943590649475	0.8639066134928547
-2.786357271454291	1.0	0.9981071451996046	0.9980999246267567	0.9980999246267567	0.705099216863923	0.8660235958790296
-2.7851570314062815	1.0	0.998102613376731	0.9980953580548526	0.9980953580548526	0.7276040746628984	0.8684934086629003
-2.7839567913582717	1.0	0.9980980707459548	0.9980907805078161	0.9980907805078161	0.7501089324618739	0.8713160518444666
-2.782756551310262	1.0	0.9980935172817034	0.9980861919592698	0.9980861919592698	0.7726137902608494	0.8741386950260329
-2.7815563112622526	1.0	0.998088952958345	0.9980815923827733	0.9980815923827733	0.7951186480598249	0.8766085078099036
-2.7803560712142428	1.0	0.9980843777501878	0.9980769817518221	0.9980769817518221	0.8176235058588004	0.87943115099147
-2.7791558311662334	1.0	0.9980797916314805	0.9980723600398486	0.9980723600398486	0.8401283636577759	0.8822537941730365
-2.7779555911182237	1.0	0.9980751945764119	0.998067727220221	0.998067727220221	0.8626332214567514	0.8850764373546028
-2.776755351070214	1.0	0.9980705865591104	0.9980630832662434	0.9980630832662434	0.8851380792557269	0.8871934197407776
-2.7755551110222045	1.0	0.9980659675536446	0.9980584281511562	0.9980584281511562	0.9076429370547023	0.8903688933200399
-2.7743548709741948	1.0	0.9980613375340225	0.998053761848135	0.998053761848135	0.9301477948536778	0.8931915365016062
-2.7731546309261854	1.0	0.9980566964741919	0.9980490843302913	0.9980490843302913	0.9526526526526533	0.8956613492854769
-2.7719543908781756	1.0	0.9980520443480395	0.9980443955706715	0.9980443955706715	0.9751575104516279	0.8988368228647391
-2.770754150830166	1.0	0.9980473811293918	0.9980396955422578	0.9980396955422578	0.9976623682506034	0.9013066356486097
-2.7695539107821565	1.0	0.9980427067920143	0.9980349842179671	0.9980349842179671	1.0201672260495789	0.9041292788301761
-2.7683536707341467	1.0	0.9980380213096114	0.9980302615706513	0.9980302615706513	1.0426720838485544	0.9065990916140467
-2.7671534306861374	1.0	0.9980333246558263	0.998025527573097	0.998025527573097	1.0726785609138556	0.9104802259887006
-2.7659531906381276	1.0	0.9980286168042409	0.9980207821980256	0.9980207821980256	1.095183418712831	0.9129500387725712
-2.764752950590118	1.0	0.998023897728376	0.9980160254180926	0.9980160254180926	1.1176882765118066	0.9157726819541375
-2.7635527105421085	1.0	0.9980191674016905	0.9980112572058882	0.9980112572058882	1.140193134310782	0.9182424947380082
-2.7623524704940987	1.0	0.9980144257975817	0.9980064775339363	0.9980064775339363	1.1626979921097575	0.9210651379195746
-2.7611522304460894	1.0	0.9980096728893852	0.9980016863746951	0.9980016863746951	1.1852028499087321	0.9231821203057494
-2.7599519903980796	1.0	0.9980049086503745	0.9979968837005563	0.9979968837005563	1.2077077077077076	0.9260047634873158
-2.75875175035007	1.0	0.9980001330537609	0.9979920694838454	0.9979920694838454	1.2302125655066831	0.9284745762711865
-2.7575515103020605	1.0	0.9979953460726938	0.9979872436968218	0.9979872436968218	1.2527174233056586	0.9305915586573612
-2.7563512702540507	1.0	0.9979905476802596	0.9979824063116773	0.9979824063116773	1.275222281104634	0.9330613714412319
-2.7551510302060414	1.0	0.997985737849483	0.9979775573005377	0.9979775573005377	1.2977271389036096	0.9351783538274067
-2.7539507901580316	1.0	0.9979809165533252	0.9979726966354615	0.9979726966354615	1.3164811870694226	0.9369425058158857
-2.7527505501100222	1.0	0.9979760837646853	0.99796782428844	0.99796782428844	1.3427368545015606	0.9394123185997563
-2.7515503100620124	1.0	0.9979712394563989	0.9979629402313972	0.9979629402313972	1.365241712300536	0.9418821313836269
-2.7503500700140027	1.0	0.9979663836012389	0.9979580444361897	0.9979580444361897	1.3877465700995115	0.9436462833721059
-2.7491498299659933	1.0	0.9979615161719146	0.9979531368746064	0.9979531368746064	1.410251427898487	0.9457632657582807
-2.7479495899179835	1.0	0.9979566371410723	0.9979482175183685	0.9979482175183685	1.4327562856974625	0.9478802481444556
-2.746749349869974	1.0	0.9979517464812947	0.9979432863391291	0.9979432863391291	1.455261143496438	0.9496444001329345
-2.7455491098219644	1.0	0.9979468441651006	0.9979383433084732	0.9979383433084732	1.4777660012954135	0.9517613825191094
-2.7443488697739546	1.0	0.9979419301649454	0.9979333883979177	0.9979333883979177	1.500270859094389	0.9535255345075883
-2.7431486297259453	1.0	0.9979370044532201	0.9979284215789106	0.9979284215789106	1.5227757168933644	0.9552896864960674
-2.7419483896779355	1.0	0.9979320670022518	0.9979234428228317	0.9979234428228317	1.54528057469234	0.9570538384845464
-2.740748149629926	1.0	0.9979271177843037	0.997918452100992	0.997918452100992	1.5677854324913154	0.9588179904730253
-2.7395479095819164	1.0	0.9979221567715741	0.9979134493846332	0.9979134493846332	1.5865394806571285	0.9602293120638086
-2.7383476695339066	1.0	0.9979171839361973	0.9979084346449283	0.9979084346449283	1.6127951480892664	0.9619934640522875
-2.7371474294858973	1.0	0.9979121992502427	0.9979034078529808	0.9979034078529808	1.6353000058882419	0.9637576160407666
-2.7359471894378875	1.0	0.9979072026857145	0.9978983689798246	0.9978983689798246	1.6578048636872174	0.964816107233854
-2.734746949389878	1.0	0.9979021942145528	0.9978933179964244	0.9978933179964244	1.6803097214861928	0.9665802592223329
-2.7335467093418684	1.0	0.997897173808632	0.9978882548736748	0.9978882548736748	1.7028145792851683	0.9683444112108119
-2.7323464692938586	1.0	0.9978921414397612	0.9978831795824005	0.9978831795824005	1.7253194370841438	0.9690500720062036
-2.7311462292458493	1.0	0.9978870970796846	0.997878092093356	0.997878092093356	1.7478242948831184	0.9708142239946826
-2.7299459891978395	1.0	0.9978820407000805	0.9978729923772258	0.9978729923772258	1.770329152682094	0.9722255455854658
-2.72874574914983	1.0	0.9978769722725618	0.9978678804046238	0.9978678804046238	1.7928340104810694	0.9729312063808574
-2.7275455091018204	1.0	0.9978718917686752	0.9978627561460931	0.9978627561460931	1.8153388682800449	0.9746953583693364
-2.7263452690538106	1.0	0.9978667991599018	0.9978576195721062	0.9978576195721062	1.8378437260790204	0.9754010191647281
-2.7251450290058012	1.0	0.9978616944176564	0.9978524706530645	0.9978524706530645	1.8603485838779958	0.9768123407555112
-2.7239447889577915	1.0	0.9978565775132877	0.9978473093592986	0.9978473093592986	1.8828534416769713	0.9778708319485986
-2.722744548909782	1.0	0.9978514484180776	0.9978421356610672	0.9978421356610672	1.9053582994759468	0.978929323141686
-2.7215443088617723	1.0	0.9978463071032421	0.9978369495285581	0.9978369495285581	1.9278631572749223	0.9799878143347734
-2.7203440688137626	1.0	0.9978411535399299	0.9978317509318871	0.9978317509318871	1.9503680150738978	0.9813991359255566
-2.7191438287657532	1.0	0.997835987699223	0.9978265398410984	0.9978265398410984	1.9728728728728733	0.9817519663232525
-2.7179435887177434	1.0	0.9978308095521367	0.9978213162261639	0.9978213162261639	1.9953777306718488	0.9831632879140356
-2.716743348669734	1.0	0.9978256190696188	0.9978160800569837	0.9978160800569837	2.0178825884708242	0.9838689487094273
-2.7155431086217243	1.0	0.9978204162225498	0.9978108313033853	0.9978108313033853	2.0403874462697997	0.9845746095048189
-2.7143428685737145	1.0	0.9978152009817431	0.9978055699351239	0.9978055699351239	2.062892304068775	0.9856331006979062
-2.713142628525705	1.0	0.9978099733179443	0.9978002959218817	0.9978002959218817	2.0853971618677507	0.9863387614932978
-2.7119423884776954	1.0	0.9978047332018309	0.9977950092332682	0.9977950092332682	2.107902019666726	0.9873972526863852
-2.710742148429686	1.0	0.9977994806040134	0.9977897098388201	0.9977897098388201	2.1304068774657017	0.9877500830840811
-2.7095419083816763	1.0	0.997794215495033	0.9977843977080004	0.9977843977080004	2.152911735264677	0.9888085742771685
-2.7083416683336665	1.0	0.9977889378453639	0.9977790728101992	0.9977790728101992	2.1754165930636526	0.9895142350725601
-2.707141428285657	1.0	0.9977836476254114	0.9977737351147327	0.9977737351147327	2.197921450862628	0.9898670654702559
-2.7059411882376474	1.0	0.9977783448055121	0.9977683845908433	0.9977683845908433	2.2204263086616036	0.9909255566633433
-2.704740948189638	1.0	0.9977730293559343	0.9977630212076999	0.9977630212076999	2.242931166460579	0.9912783870610391
-2.7035407081416283	1.0	0.9977677012468773	0.9977576449343968	0.9977576449343968	2.2654360242595546	0.9919840478564307
-2.7023404680936185	1.0	0.9977623604484717	0.9977522557399545	0.9977522557399545	2.28794088205853	0.9923368782541265
-2.701140228045609	1.0	0.9977570069307785	0.9977468535933186	0.9977468535933186	2.3104457398575056	0.9930425390495181
-2.6999399879975994	1.0	0.9977516406637901	0.9977414384633605	0.9977414384633605	2.33295059765648	0.9937481998449097
-2.69873974794959	1.0	0.9977462616174287	0.9977360103188763	0.9977360103188763	2.3554554554554556	0.9941010302426055
-2.6975395079015803	1.0	0.9977408697615477	0.9977305691285875	0.9977305691285875	2.377960313254431	0.9941010302426055
-2.6963392678535705	1.0	0.9977354650659302	0.9977251148611402	0.9977251148611402	2.4004651710534066	0.9951595214356929
-2.695139027805561	1.0	0.9977300475002897	0.9977196474851053	0.9977196474851053	2.422970028852382	0.9958651822310844
-2.6939387877575514	1.0	0.9977246170342696	0.9977141669689782	0.9977141669689782	2.4454748866513576	0.9962180126287803
-2.692738547709542	1.0	0.9977191736374431	0.9977086732811783	0.9977086732811783	2.467979744450333	0.9962180126287803
-2.6915383076615322	1.0	0.997713717279313	0.9977031663900494	0.9977031663900494	2.4904846022493086	0.9969236734241719
-2.6903380676135225	1.0	0.9977082479293117	0.997697646263859	0.997697646263859	2.512989460048284	0.9972765038218677
-2.689137827565513	1.0	0.9977027655568009	0.9976921128707986	0.9976921128707986	2.5354943178472595	0.9983349950149552
-2.6879375875175033	1.0	0.9976972701310713	0.9976865661789829	0.9976865661789829	2.557999175646235	0.9983349950149552
-2.686737347469494	1.0	0.9976917616213431	0.9976810061564503	0.9976810061564503	2.5805040334452105	0.9983349950149552
-2.685537107421484	1.0	0.9976862399967649	0.9976754327711621	0.9976754327711621	2.603008891244186	0.9983349950149552
-2.684336867373475	1.0	0.9976807052264142	0.9976698459910028	0.9976698459910028	2.6255137490431615	0.998687825412651
-2.683136627325465	1.0	0.9976751572792969	0.9976642457837798	0.9976642457837798	2.648018606842137	0.9993934862080425
-2.6819363872774553	1.0	0.9976695961243478	0.9976586321172228	0.9976586321172228	2.6705234646411125	0.9993934862080425
-2.680736147229446	1.0	0.9976640217304292	0.9976530049589841	0.9976530049589841	2.693028322440088	1.0004519774011298
-2.679535907181436	1.0	0.9976584340663321	0.9976473642766385	0.9976473642766385	2.7155331802390634	1.0004519774011298
-2.678335667133427	1.0	0.9976528331007752	0.9976417100376825	0.9976417100376825	2.738038038038039	1.0004519774011298
-2.677135427085417	1.0	0.9976472188024048	0.9976360422095346	0.9976360422095346	2.7605428958370144	1.0004519774011298
-2.6759351870374073	1.0	0.997641591139795	0.9976303607595352	0.9976303607595352	2.78304775363599	1.0004519774011298
-2.674734946989398	1.0	0.9976359500814473	0.9976246656549458	0.9976246656549458	2.8055526114349654	1.0004519774011298
-2.673534706941388	1.0	0.9976302955957906	0.9976189568629497	0.9976189568629497	2.828057469233941	1.0004519774011298
-2.672334466893379	1.0	0.9976246276511807	0.9976132343506509	0.9976132343506509	2.8505623270329163	1.0015104685942173
-2.671134226845369	1.0	0.9976189462159004	0.9976074980850745	0.9976074980850745	2.873067184831892	1.002216129389609
-2.6699339867973597	1.0	0.9976132512581596	0.9976017480331667	0.9976017480331667	2.8955720426308664	1.002216129389609
-2.66873374674935	1.0	0.9976075427460942	0.9975959841617935	0.9975959841617935	2.918076900429842	1.0025689597873049
-2.66753350670134	1.0	0.9976018206477675	0.9975902064377421	0.9975902064377421	2.9405817582288174	1.0025689597873049
-2.666333266653331	1.0	0.9975960849311681	0.9975844148277191	0.9975844148277191	2.963086616027793	1.0025689597873049
-2.665133026605321	1.0	0.9975903355642118	0.9975786092983517	0.9975786092983517	2.981840664193606	1.0025689597873049
-2.6639327865573117	1.0	0.9975845725147395	0.9975727898161867	0.9975727898161867
-2.662732546509302	1.0	0.9975787957505183	0.9975669563476902	0.9975669563476902
-2.661532306461292	1.0	0.9975730052392411	0.9975611088592482	0.9975611088592482
-2.660332066413283	1.0	0.997567200948526	0.9975552473171656	0.9975552473171656
-2.659131826365273	1.0	0.9975613828459169	0.9975493716876664	0.9975493716876664
-2.6579315863172637	1.0	0.997555550898882	0.9975434819368934	0.9975434819368934
-2.656731346269254	1.0	0.9975497050748157	0.9975375780309079	0.9975375780309079
-2.655531106221244	1.0	0.9975438453410362	0.99753165993569	0.99753165993569
-2.6543308661732348	1.0	0.9975379716647871	0.9975257276171379	0.9975257276171379
-2.653130626125225	1.0	0.9975320840132359	0.9975197810410674	0.9975197810410674
-2.6519303860772157	1.0	0.997526182353475	0.9975138201732128	0.9975138201732128
-2.650730146029206	1.0	0.9975202666525207	0.9975078449792255	0.9975078449792255
-2.649529905981196	1.0	0.9975143368773133	0.9975018554246748	0.9975018554246748
-2.6483296659331867	1.0	0.9975083929947172	0.9974958514750472	0.9974958514750472
-2.647129425885177	1.0	0.99750243497152	0.9974898330957456	0.9974898330957456
-2.6459291858371676	1.0	0.9974964627744334	0.9974838002520906	0.9974838002520906
-2.644728945789158	1.0	0.9974904763700919	0.9974777529093191	0.9974777529093191
-2.643528705741148	1.0	0.9974844757250537	0.9974716910325843	0.9974716910325843
-2.6423284656931387	1.0	0.9974784608057995	0.9974656145869558	0.9974656145869558
-2.641128225645129	1.0	0.9974724315787333	0.9974595235374195	0.9974595235374195
-2.6399279855971196	1.0	0.9974663880101815	0.9974534178488766	0.9974534178488766
-2.63872774554911	1.0	0.997460330066393	0.9974472974861445	0.9974472974861445
-2.6375275055011	1.0	0.9974542577135391	0.9974411624139556	0.9974411624139556
-2.6363272654530907	1.0	0.9974481709177133	0.9974350125969578	0.9974350125969578
-2.635127025405081	1.0	0.9974420696449311	0.997428847999714	0.997428847999714
-2.6339267853570716	1.0	0.9974359538611297	0.9974226685867018	0.9974226685867018
-2.632726545309062	1.0	0.997429823532168	0.9974164743223135	0.9974164743223135
-2.631526305261052	1.0	0.9974236786238266	0.9974102651708561	0.9974102651708561
-2.6303260652130427	1.0	0.997417519101807	0.9974040410965502	0.9974040410965502
-2.629125825165033	1.0	0.9974113449317321	0.997397802063531	0.997397802063531
-2.6279255851170236	1.0	0.9974051560791458	0.9973915480358473	0.9973915480358473
-2.626725345069014	1.0	0.9973989525095127	0.9973852789774613	0.9973852789774613
-2.625525105021004	1.0	0.9973927341882179	0.9973789948522489	0.9973789948522489
-2.6243248649729947	1.0	0.9973865010805673	0.997372695623999	0.997372695623999
-2.623124624924985	1.0	0.9973802531517867	0.9973663812564135	0.9973663812564135
-2.6219243848769755	1.0	0.997373990367022	0.997360051713107	0.997360051713107
-2.6207241448289658	1.0	0.9973677126913394	0.997353706957607	0.997353706957607
-2.619523904780956	1.0	0.9973614200897244	0.9973473469533526	0.9973473469533526
-2.6183236647329466	1.0	0.9973551125270825	0.997340971663696	0.997340971663696
-2.617123424684937	1.0	0.9973487899682381	0.9973345810519003	0.9973345810519003
-2.6159231846369275	1.0	0.9973424523779354	0.9973281750811414	0.9973281750811414
-2.6147229445889177	1.0	0.9973360997208373	0.9973217537145057	0.9973217537145057
-2.613522704540908	1.0	0.9973297319615253	0.9973153169149914	0.9973153169149914
-2.6123224644928986	1.0	0.9973233490645003	0.9973088646455078	0.9973088646455078
-2.611122224444889	1.0	0.997316950994181	0.9973023968688749	0.9973023968688749
-2.6099219843968795	1.0	0.9973105377149051	0.9972959135478234	0.9972959135478234
-2.6087217443488697	1.0	0.9973041091909278	0.9972894146449943	0.9972894146449943
-2.60752150430086	1.0	0.9972976653864228	0.997282900122939	0.997282900122939
-2.6063212642528506	1.0	0.9972912062654814	0.9972763699441188	0.9972763699441188
-2.605121024204841	1.0	0.9972847317921124	0.9972698240709048	0.9972698240709048
-2.6039207841568315	1.0	0.9972782419302424	0.9972632624655777	0.9972632624655777
-2.6027205441088217	1.0	0.9972717366437148	0.9972566850903276	0.9972566850903276
-2.601520304060812	1.0	0.9972652158962906	0.9972500919072534	0.9972500919072534
-2.6003200640128026	1.0	0.9972586796516472	0.9972434828783634	0.9972434828783634
-2.599119823964793	1.0	0.997252127873379	0.9972368579655742	0.9972368579655742
-2.5979195839167835	1.0	0.9972455605249969	0.9972302171307109	0.9972302171307109
-2.5967193438687737	1.0	0.9972389775699283	0.9972235603355072	0.9972235603355072
-2.5955191038207643	1.0	0.9972323789715167	0.9972168875416045	0.9972168875416045
-2.5943188637727546	1.0	0.9972257646930215	0.9972101987105523	0.9972101987105523
-2.5931186237247448	1.0	0.9972191346976178	0.9972034938038071	0.9972034938038071
-2.5919183836767354	1.0	0.9972124889483966	0.9971967727827334	0.9971967727827334
-2.5907181436287257	1.0	0.9972058274083646	0.9971900356086028	0.9971900356086028
-2.5895179035807163	1.0	0.997199150040443	0.9971832822425932	0.9971832822425932
-2.5883176635327065	1.0	0.9971924568074687	0.99717651264579	0.99717651264579
-2.5871174234846968	1.0	0.9971857476721934	0.9971697267791845	0.9971697267791845
-2.5859171834366874	1.0	0.9971790225972834	0.9971629246036745	0.9971629246036745
-2.5847169433886776	1.0	0.9971722815453196	0.9971561060800639	0.9971561060800639
-2.5835167033406683	1.0	0.9971655244787971	0.997149271169062	0.997149271169062
-2.5823164632926585	1.0	0.9971587513601254	0.9971424198312842	0.9971424198312842
-2.581116223244649	1.0	0.9971519621516279	0.9971355520272508	0.9971355520272508
-2.5799159831966394	1.0	0.9971451568155418	0.9971286677173875	0.9971286677173875
-2.5787157431486296	1.0	0.9971383353140179	0.9971217668620248	0.9971217668620248
-2.5775155031006203	1.0	0.9971314976091202	0.9971148494213978	0.9971148494213978
-2.5763152630526105	1.0	0.9971246436628264	0.9971079153556461	0.9971079153556461
-2.575115023004601	1.0	0.9971177734370267	0.9971009646248136	0.9971009646248136
-2.5739147829565914	1.0	0.9971108868935247	0.9970939971888478	0.9970939971888478
-2.5727145429085816	1.0	0.9971039839940362	0.9970870130076004	0.9970870130076004
-2.5715143028605723	1.0	0.9970970647001898	0.9970800120408263	0.9970800120408263
-2.5703140628125625	1.0	0.9970901289735261	0.9970729942481837	0.9970729942481837
-2.569113822764553	1.0	0.9970831767754982	0.9970659595892342	0.9970659595892342
-2.5679135827165434	1.0	0.9970762080674708	0.9970589080234417	0.9970589080234417
-2.5667133426685336	1.0	0.9970692228107205	0.997051839510173	0.997051839510173
-2.5655131026205242	1.0	0.9970622209664352	0.997044754008697	0.997044754008697
-2.5643128625725145	1.0	0.9970552024957144	0.997037651478185	0.997037651478185
-2.563112622524505	1.0	0.9970481673595687	0.9970305318777101	0.9970305318777101
-2.5619123824764953	1.0	0.9970411155189195	0.9970233951662468	0.9970233951662468
-2.5607121424284855	1.0	0.9970340469345992	0.9970162413026714	0.9970162413026714
-2.559511902380476	1.0	0.9970269615673505	0.9970090702457609	0.9970090702457609
-2.5583116623324664	1.0	0.9970198593778268	0.9970018819541936	0.9970018819541936
-2.557111422284457	1.0	0.9970127403265915	0.9969946763865484	0.9969946763865484
-2.5559111822364473	1.0	0.9970056043741181	0.9969874535013045	0.9969874535013045
-2.5547109421884375	1.0	0.9969984514807896	0.9969802132568413	0.9969802132568413
-2.553510702140428	1.0	0.9969912816068991	0.9969729556114385	0.9969729556114385
-2.5523104620924184	1.0	0.9969840947126489	0.9969656805232753	0.9969656805232753
-2.551110222044409	1.0	0.9969768907581505	0.9969583879504303	0.9969583879504303
-2.5499099819963993	1.0	0.9969696697034243	0.9969510778508816	0.9969510778508816
-2.5487097419483895	1.0	0.9969624315083998	0.9969437501825059	0.9969437501825059
-2.54750950190038	1.0	0.9969551761329148	0.9969364049030791	0.9969364049030791
-2.5463092618523704	1.0	0.9969479035367163	0.9969290419702755	0.9969290419702755
-2.545109021804361	1.0	0.9969406136794584	0.9969216613416676	0.9969216613416676
-2.5439087817563513	1.0	0.996933306520704	0.9969142629747257	0.9969142629747257
-2.5427085417083415	1.0	0.996925982019924	0.9969068468268185	0.9969068468268185
-2.541508301660332	1.0	0.9969186401364966	0.9968994128552117	0.9968994128552117
-2.5403080616123224	1.0	0.9969112808297071	0.9968919610170683	0.9968919610170683
-2.539107821564313	1.0	0.9969039040587491	0.9968844912694488	0.9968844912694488
-2.5379075815163032	1.0	0.9968965097827223	0.9968770035693101	0.9968770035693101
-2.5367073414682935	1.0	0.9968890979606337	0.9968694978735058	0.9968694978735058
-2.535507101420284	1.0	0.996881668551397	0.9968619741387857	0.9968619741387857
-2.5343068613722743	1.0	0.9968742215138322	0.9968544323217958	0.9968544323217958
-2.533106621324265	1.0	0.9968667568066654	0.9968468723790778	0.9968468723790778
-2.5319063812762552	1.0	0.9968592743885293	0.996839294267069	0.996839294267069
-2.5307061412282454	1.0	0.9968517742179622	0.996831697942102	0.996831697942102
-2.529505901180236	1.0	0.9968442562534077	0.9968240833604044	0.9968240833604044
-2.5283056611322263	1.0	0.9968367204532155	0.9968164504780986	0.9968164504780986
-2.527105421084217	1.0	0.99682916677564	0.9968087992512018	0.9968087992512018
-2.525905181036207	1.0	0.9968215951788411	0.996801129635625	0.996801129635625
-2.5247049409881974	1.0	0.9968140056208834	0.9967934415871736	0.9967934415871736
-2.523504700940188	1.0	0.996806398059736	0.9967857350615469	0.9967857350615469
-2.5223044608921783	1.0	0.9967987724532726	0.9967780100143372	0.9967780100143372
-2.521104220844169	1.0	0.9967911287592713	0.9967702664010307	0.9967702664010307
-2.519903980796159	1.0	0.996783466935414	0.9967625041770062	0.9967625041770062
-2.5187037407481494	1.0	0.9967757869392864	0.9967547232975352	0.9967547232975352
-2.51750350070014	1.0	0.9967680887283782	0.9967469237177823	0.9967469237177823
-2.5163032606521303	1.0	0.996760372260082	0.9967391053928035	0.9967391053928035
-2.515103020604121	1.0	0.9967526374916942	0.9967312682775474	0.9967312682775474
-2.513902780556111	1.0	0.9967448843804139	0.9967234123268542	0.9967234123268542
-2.5127025405081014	1.0	0.9967371128833429	0.9967155374954554	0.9967155374954554
-2.511502300460092	1.0	0.996729322957486	0.9967076437379737	0.9967076437379737
-2.5103020604120823	1.0	0.99672151455975	0.9966997310089231	0.9966997310089231
-2.509101820364073	1.0	0.9967136876469442	0.9966917992627078	0.9966917992627078
-2.507901580316063	1.0	0.9967058421757797	0.9966838484536227	0.9966838484536227
-2.506701340268054	1.0	0.9966979781028696	0.9966758785358528	0.9966758785358528
-2.505501100220044	1.0	0.9966900953847283	0.9966678894634731	0.9966678894634731
-2.5043008601720342	1.0	0.9966821939777718	0.9966598811904479	0.9966598811904479
-2.503100620124025	1.0	0.996674273838317	0.9966518536706312	0.9966518536706312
-2.501900380076015	1.0	0.9966663349225819	0.996643806857766	0.996643806857766
-2.500700140028006	1.0	0.9966583771866855	0.996635740705484	0.996635740705484
-2.499499899979996	1.0	0.9966504005866468	0.9966276551673056	0.9966276551673056
-2.4982996599319867	1.0	0.9966424050783854	0.9966195501966393	0.9966195501966393
-2.497099419883977	1.0	0.9966343906177211	0.996611425746782	0.996611425746782
-2.495899179835967	1.0	0.9966263571603734	0.9966032817709178	0.9966032817709178
-2.4946989397879573	1.0	0.9966183046619618	0.9965951182221191	0.9965951182221191
-2.493498699739948	1.0	0.9966102330780048	0.9965869350533446	0.9965869350533446
-2.4922984596919386	1.0	0.9966021423639205	0.9965787322174405	0.9965787322174405
-2.491098219643929	1.0	0.9965940324750259	0.9965705096671396	0.9965705096671396
-2.489897979595919	1.0	0.996585903366537	0.9965622673550608	0.9965622673550608
-2.4886977395479097	1.0	0.9965777549935684	0.9965540052337097	0.9965540052337097
-2.4874974994999	1.0	0.9965695873111327	0.9965457232554772	0.9965457232554772
-2.4862972594518906	1.0	0.9965614002741414	0.9965374213726401	0.9965374213726401
-2.485097019403881	1.0	0.9965531938374035	0.9965290995373604	0.9965290995373604
-2.483896779355871	1.0	0.9965449679556256	0.9965207577016849	0.9965207577016849
-2.4826965393078617	1.0	0.9965367225834126	0.9965123958175457	0.9965123958175457
-2.481496299259852	1.0	0.9965284576752661	0.9965040138367589	0.9965040138367589
-2.4802960592118426	1.0	0.9965201731855846	0.9964956117110249	0.9964956117110249
-2.479095819163833	1.0	0.9965118690686645	0.9964871893919282	0.9964871893919282
-2.477895579115823	1.0	0.9965035452786979	0.9964787468309366	0.9964787468309366
-2.4766953390678137	1.0	0.9964952017697739	0.9964702839794017	0.9964702839794017
-2.475495099019804	1.0	0.9964868384958775	0.9964618007885578	0.9964618007885578
-2.4742948589717946	1.0	0.9964784554108902	0.9964532972095222	0.9964532972095222
-2.473094618923785	1.0	0.996470052468589	0.9964447731932947	0.9964447731932947
-2.471894378875775	1.0	0.9964616296226464	0.9964362286907572	0.9964362286907572
-2.4706941388277657	1.0	0.9964531868266306	0.9964276636526738	0.9964276636526738
-2.469493898779756	1.0	0.9964447240340049	0.99641907802969	0.99641907802969
-2.4682936587317466	1.0	0.9964362411981272	0.9964104717723328	0.9964104717723328
-2.4670934186837368	1.0	0.9964277382722505	0.9964018448310102	0.9964018448310102
-2.465893178635727	1.0	0.9964192152095221	0.9963931971560114	0.9963931971560114
-2.4646929385877177	1.0	0.9964106719629839	0.9963845286975056	0.9963845286975056
-2.463492698539708	1.0	0.9964021084855713	0.9963758394055425	0.9963758394055425
-2.4622924584916985	1.0	0.9963935247301142	0.9963671292300519	0.9963671292300519
-2.4610922184436888	1.0	0.9963849206493355	0.9963583981208429	0.9963583981208429
-2.459891978395679	1.0	0.9963762961958518	0.9963496460276042	0.9963496460276042
-2.4586917383476696	1.0	0.996367651322173	0.9963408728999037	0.9963408728999037
-2.45749149829966	1.0	0.9963589859807016	0.9963320786871876	0.9963320786871876
-2.4562912582516505	1.0	0.9963503001237333	0.9963232633387814	0.9963232633387814
-2.4550910182036407	1.0	0.9963415937034558	0.9963144268038879	0.9963144268038879
-2.453890778155631	1.0	0.9963328666719493	0.9963055690315886	0.9963055690315886
-2.4526905381076216	1.0	0.9963241189811863	0.9962966899708422	0.9962966899708422
-2.451490298059612	1.0	0.9963153505830308	0.9962877895704848	0.9962877895704848
-2.4502900580116025	1.0	0.9963065614292385	0.9962788677792296	0.9962788677792296
-2.4490898179635927	1.0	0.9962977514714564	0.9962699245456663	0.9962699245456663
-2.447889577915583	1.0	0.9962889206612228	0.9962609598182615	0.9962609598182615
-2.4466893378675736	1.0	0.9962800689499669	0.9962519735453575	0.9962519735453575
-2.445489097819564	1.0	0.9962711962890086	0.9962429656751728	0.9962429656751728
-2.4442888577715545	1.0	0.9962623026295582	0.996233936155801	0.996233936155801
-2.4430886177235447	1.0	0.9962533879227164	0.9962248849352117	0.9962248849352117
-2.441888377675535	1.0	0.9962444521194738	0.9962158119612485	0.9962158119612485
-2.4406881376275256	1.0	0.9962354951707106	0.9962067171816303	0.9962067171816303
-2.439487897579516	1.0	0.9962265170271971	0.9961976005439503	0.9961976005439503
-2.4382876575315064	1.0	0.9962175176395925	0.9961884619956757	0.9961884619956757
-2.4370874174834967	1.0	0.9962084969584452	0.9961793014841471	0.9961793014841471
-2.435887177435487	1.0	0.9961994549341925	0.9961701189565789	0.9961701189565789
-2.4346869373874775	1.0	0.9961903915171603	0.9961609143600587	0.9961609143600587
-2.4334866973394678	1.0	0.9961813066575631	0.9961516876415466	0.9961516876415466
-2.4322864572914584	1.0	0.9961722003055034	0.9961424387478756	0.9961424387478756
-2.4310862172434486	1.0	0.9961630724109717	0.9961331676257505	0.9961331676257505
-2.429885977195439	1.0	0.9961539229238461	0.9961238742217484	0.9961238742217484
-2.4286857371474295	1.0	0.9961447517938925	0.9961145584823179	0.9961145584823179
-2.4274854970994197	1.0	0.9961355589707639	0.9961052203537787	0.9961052203537787
-2.4262852570514104	1.0	0.9961263444040003	0.9960958597823217	0.9960958597823217
-2.4250850170034006	1.0	0.9961171080430284	0.9960864767140084	0.9960864767140084
-2.423884776955391	1.0	0.9961078498371616	0.9960770710947706	0.9960770710947706
-2.4226845369073815	1.0	0.9960985697355997	0.9960676428704105	0.9960676428704105
-2.4214842968593717	1.0	0.9960892676874286	0.9960581919865995	0.9960581919865995
-2.4202840568113624	1.0	0.9960799436416196	0.9960487183888788	0.9960487183888788
-2.4190838167633526	1.0	0.9960705975470301	0.9960392220226585	0.9960392220226585
-2.417883576715343	1.0	0.9960612293524029	0.9960297028332178	0.9960297028332178
-2.4166833366673335	1.0	0.9960518390063657	0.9960201607657041	0.9960201607657041
-2.4154830966193237	1.0	0.9960424264574315	0.9960105957651331	0.9960105957651331
-2.4142828565713144	1.0	0.9960329916539974	0.9960010077763883	0.9960010077763883
-2.4130826165233046	1.0	0.9960235345443453	0.9959913967442209	0.9959913967442209
-2.411882376475295	1.0	0.9960140550766414	0.9959817626132489	0.9959817626132489
-2.4106821364272855	1.0	0.9960045531989359	0.9959721053279578	0.9959721053279578
-2.409481896379276	1.0	0.9959950288591622	0.995962424832699	0.995962424832699
-2.4082816563312663	1.0	0.9959854820051379	0.9959527210716909	0.9959527210716909
-2.4070814162832566	1.0	0.9959759125845634	0.9959429939890171	0.9959429939890171
-2.4058811762352468	1.0	0.9959663205450222	0.9959332435286273	0.9959332435286273
-2.4046809361872374	1.0	0.9959567058339808	0.9959234696343364	0.9959234696343364
-2.403480696139228	1.0	0.9959470683987879	0.9959136722498242	0.9959136722498242
-2.4022804560912183	1.0	0.9959374081866749	0.9959038513186351	0.9959038513186351
-2.4010802160432085	1.0	0.9959277251447547	0.9958940067841779	0.9958940067841779
-2.399879975995199	1.0	0.9959180192200225	0.9958841385897254	0.9958841385897254
-2.3986797359471894	1.0	0.9959082903593551	0.995874246678414	0.995874246678414
-2.39747949589918	1.0	0.9958985385095104	0.9958643309932435	0.9958643309932435
-2.3962792558511703	1.0	0.9958887636171271	0.9958543914770764	0.9958543914770764
-2.3950790158031605	1.0	0.9958789656287256	0.9958444280726386	0.9958444280726386
-2.393878775755151	1.0	0.9958691444907062	0.9958344407225177	0.9958344407225177
-2.3926785357071414	1.0	0.9958593001493496	0.9958244293691635	0.9958244293691635
-2.391478295659132	1.0	0.9958494325508173	0.9958143939548875	0.9958143939548875
-2.3902780556111223	1.0	0.9958395416411496	0.9958043344218624	0.9958043344218624
-2.3890778155631125	1.0	0.9958296273662675	0.9957942507121225	0.9957942507121225
-2.387877575515103	1.0	0.9958196896719704	0.9957841427675619	0.9957841427675619
-2.3866773354670934	1.0	0.995809728503938	0.9957740105299359	0.9957740105299359
-2.385477095419084	1.0	0.9957997438077278	0.9957638539408591	0.9957638539408591
-2.3842768553710743	1.0	0.9957897355287767	0.9957536729418064	0.9957536729418064
-2.3830766153230645	1.0	0.9957797036123994	0.9957434674741116	0.9957434674741116
-2.381876375275055	1.0	0.9957696480037893	0.9957332374789676	0.9957332374789676
-2.3806761352270454	1.0	0.9957595686480175	0.9957229828974261	0.9957229828974261
-2.379475895179036	1.0	0.9957494654900327	0.9957127036703971	0.9957127036703971
-2.3782756551310262	1.0	0.9957393384746612	0.9957023997386485	0.9957023997386485
-2.3770754150830165	1.0	0.9957291875466063	0.9956920710428059	0.9956920710428059
-2.375875175035007	1.0	0.9957190126504483	0.995681717523352	0.995681717523352
-2.3746749349869973	1.0	0.9957088137306441	0.9956713391206269	0.9956713391206269
-2.373474694938988	1.0	0.9956985907315272	0.9956609357748268	0.9956609357748268
-2.372274454890978	1.0	0.9956883435973072	0.9956505074260047	0.9956505074260047
-2.3710742148429684	1.0	0.9956780722720695	0.9956400540140691	0.9956400540140691
-2.369873974794959	1.0	0.9956677766997755	0.9956295754787842	0.9956295754787842
-2.3686737347469493	1.0	0.9956574568242614	0.9956190717597694	0.9956190717597694
-2.36747349469894	1.0	0.9956471125892394	0.9956085427964991	0.9956085427964991
-2.36627325465093	1.0	0.9956367439382963	0.9955979885283024	0.9955979885283024
-2.3650730146029204	1.0	0.9956263508148931	0.995587408894362	0.995587408894362
-2.363872774554911	1.0	0.995615933162366	0.995576803833715	0.995576803833715
-2.3626725345069013	1.0	0.9956054909239246	0.9955661732852518	0.9955661732852518
-2.361472294458892	1.0	0.9955950240426531	0.9955555171877157	0.9955555171877157
-2.360272054410882	1.0	0.9955845324615091	0.9955448354797033	0.9955448354797033
-2.3590718143628724	1.0	0.9955740161233235	0.9955341280996631	0.9955341280996631
-2.357871574314863	1.0	0.9955634749708006	0.9955233949858959	0.9955233949858959
-2.3566713342668533	1.0	0.9955529089465173	0.9955126360765544	0.9955126360765544
-2.355471094218844	1.0	0.9955423179929233	0.9955018513096421	0.9955018513096421
-2.354270854170834	1.0	0.9955317020523408	0.9954910406230142	0.9954910406230142
-2.3530706141228244	1.0	0.9955210610669639	0.9954802039543759	0.9954802039543759
-2.351870374074815	1.0	0.9955103949788592	0.9954693412412833	0.9954693412412833
-2.3506701340268052	1.0	0.9954997037299639	0.9954584524211418	0.9954584524211418
-2.349469893978796	1.0	0.9954889872620873	0.9954475374312068	0.9954475374312068
-2.348269653930786	1.0	0.99547824551691	0.9954365962085829	0.9954365962085829
-2.3470694138827763	1.0	0.9954674784359827	0.9954256286902233	0.9954256286902233
-2.345869173834767	1.0	0.9954566859607272	0.9954146348129297	0.9954146348129297
-2.3446689337867572	1.0	0.9954458680324358	0.9954036145133521	0.9954036145133521
-2.343468693738748	1.0	0.9954350245922706	0.9953925677279882	0.9953925677279882
-2.342268453690738	1.0	0.9954241555812633	0.9953814943931829	0.9953814943931829
-2.3410682136427283	1.0	0.9954132609403157	0.9953703944451283	0.9953703944451283
-2.339867973594719	1.0	0.9954023406101986	0.9953592678198631	0.9953592678198631
-2.338667733546709	1.0	0.9953913945315519	0.9953481144532722	0.9953481144532722
-2.3374674934987	1.0	0.9953804226448845	0.9953369342810866	0.9953369342810866
-2.33626725345069	1.0	0.9953694248905732	0.9953257272388826	0.9953257272388826
-2.3350670134026803	1.0	0.9953584012088639	0.9953144932620818	0.9953144932620818
-2.333866773354671	1.0	0.99534735153987	0.9953032322859505	0.9953032322859505
-2.332666533306661	1.0	0.9953362758235728	0.9952919442455996	0.9952919442455996
-2.331466293258652	1.0	0.9953251739998209	0.995280629075984	0.995280629075984
-2.330266053210642	1.0	0.9953140460083304	0.9952692867119021	0.9952692867119021
-2.3290658131626323	1.0	0.9953028917886843	0.9952579170879956	0.9952579170879956
-2.327865573114623	1.0	0.9952917112803321	0.9952465201387495	0.9952465201387495
-2.326665333066613	1.0	0.99528050442259	0.9952350957984909	0.9952350957984909
-2.325465093018604	1.0	0.9952692711546403	0.9952236440013893	0.9952236440013893
-2.324264852970594	1.0	0.9952580114155309	0.9952121646814559	0.9952121646814559
-2.3230646129225843	1.0	0.9952467251441759	0.9952006577725434	0.9952006577725434
-2.321864372874575	1.0	0.9952354122793543	0.9951891232083453	0.9951891232083453
-2.3206641328265656	1.0	0.9952240727597105	0.9951775609223961	0.9951775609223961
-2.319463892778556	1.0	0.9952127065237534	0.99516597084807	0.99516597084807
-2.318263652730546	1.0	0.9952013135098572	0.9951543529185819	0.9951543529185819
-2.3170634126825362	1.0	0.9951898936562596	0.9951427070669854	0.9951427070669854
-2.315863172634527	1.0	0.9951784469010628	0.9951310332261736	0.9951310332261736
-2.3146629325865176	1.0	0.9951669731822327	0.9951193313288782	0.9951193313288782
-2.313462692538508	1.0	0.9951554724375987	0.9951076013076693	0.9951076013076693
-2.312262452490498	1.0	0.9951439446048537	0.995095843094955	0.995095843094955
-2.3110622124424887	1.0	0.9951323896215529	0.9950840566229808	0.9950840566229808
-2.309861972394479	1.0	0.995120807425115	0.9950722418238294	0.9950722418238294
-2.3086617323464695	1.0	0.9951091979528207	0.9950603986294202	0.9950603986294202
-2.3074614922984598	1.0	0.9950975611418131	0.9950485269715094	0.9950485269715094
-2.30626125225045	1.0	0.995085896929097	0.9950366267816885	0.9950366267816885
-2.3050610122024406	1.0	0.9950742052515389	0.995024697991385	0.995024697991385
-2.303860772154431	1.0	0.9950624860458668	0.9950127405318617	0.9950127405318617
-2.3026605321064215	1.0	0.9950507392486697	0.995000754334216	0.995000754334216
-2.3014602920584117	1.0	0.9950389647963975	0.9949887393293797	0.9949887393293797
-2.300260052010402	1.0	0.9950271626253606	0.9949766954481187	0.9949766954481187
-2.2990598119623926	1.0	0.9950153326717296	0.9949646226210324	0.9949646226210324
-2.297859571914383	1.0	0.9950034748715353	0.9949525207785535	0.9949525207785535
-2.2966593318663735	1.0	0.9949915891606681	0.9949403898509473	0.9949403898509473
-2.2954590918183637	1.0	0.994979675474878	0.9949282297683119	0.9949282297683119
-2.294258851770354	1.0	0.994967733749774	0.994916040460577	0.994916040460577
-2.2930586117223446	1.0	0.9949557639208244	0.9949038218575043	0.9949038218575043
-2.291858371674335	1.0	0.9949437659233556	0.9948915738886861	0.9948915738886861
-2.2906581316263255	1.0	0.994931739692553	0.9948792964835461	0.9948792964835461
-2.2894578915783157	1.0	0.9949196851634595	0.994866989571338	0.994866989571338
-2.288257651530306	1.0	0.9949076022709763	0.9948546530811456	0.9948546530811456
-2.2870574114822966	1.0	0.9948954909498621	0.9948422869418824	0.9948422869418824
-2.285857171434287	1.0	0.9948833511347327	0.9948298910822907	0.9948298910822907
-2.2846569313862775	1.0	0.9948711827600607	0.9948174654309417	0.9948174654309417
-2.2834566913382677	1.0	0.9948589857601762	0.9948050099162353	0.9948050099162353
-2.282256451290258	1.0	0.9948467600692648	0.9947925244663987	0.9947925244663987
-2.2810562112422486	1.0	0.9948345056213691	0.994780009009487	0.994780009009487
-2.2798559711942388	1.0	0.9948222223503871	0.9947674634733823	0.9947674634733823
-2.2786557311462294	1.0	0.9948099101900726	0.9947548877857934	0.9947548877857934
-2.2774554910982197	1.0	0.9947975690740346	0.9947422818742551	0.9947422818742551
-2.27625525105021	1.0	0.9947851989357377	0.9947296456661285	0.9947296456661285
-2.2750550110022005	1.0	0.9947727997085005	0.9947169790885999	0.9947169790885999
-2.2738547709541908	1.0	0.9947603713254967	0.9947042820686804	0.9947042820686804
-2.2726545309061814	1.0	0.9947479137197539	0.994691554533206	0.994691554533206
-2.2714542908581716	1.0	0.994735426824154	0.9946787964088367	0.9946787964088367
-2.270254050810162	1.0	0.9947229105714321	0.9946660076220563	0.9946660076220563
-2.2690538107621525	1.0	0.9947103648941775	0.9946531880991718	0.9946531880991718
-2.2678535707141427	1.0	0.9946977897248317	0.9946403377663132	0.9946403377663132
-2.2666533306661334	1.0	0.9946851849956895	0.994627456549433	0.994627456549433
-2.2654530906181236	1.0	0.9946725506388981	0.9946145443743055	0.9946145443743055
-2.264252850570114	1.0	0.9946598865864573	0.9946016011665268	0.9946016011665268
-2.2630526105221045	1.0	0.9946471927702188	0.9945886268515145	0.9945886268515145
-2.2618523704740947	1.0	0.9946344691218856	0.9945756213545062	0.9945756213545062
-2.2606521304260854	1.0	0.9946217155730125	0.9945625846005604	0.9945625846005604
-2.2594518903780756	1.0	0.9946089320550054	0.9945495165145553	0.9945495165145553
-2.258251650330066	1.0	0.9945961184991212	0.9945364170211884	0.9945364170211884
-2.2570514102820565	1.0	0.994583274836467	0.9945232860449768	0.9945232860449768
-2.2558511702340467	1.0	0.9945704009980006	0.9945101235102554	0.9945101235102554
-2.2546509301860373	1.0	0.9945574969145297	0.9944969293411777	0.9944969293411777
-2.2534506901380276	1.0	0.9945445625167116	0.994483703461715	0.994483703461715
-2.252250450090018	1.0	0.9945315977350532	0.9944704457956556	0.9944704457956556
-2.2510502100420084	1.0	0.9945186024999104	0.9944571562666047	0.9944571562666047
-2.2498499699939987	1.0	0.9945055767414883	0.9944438347979841	0.9944438347979841
-2.2486497299459893	1.0	0.9944925203898403	0.9944304813130312	0.9944304813130312
-2.2474494898979795	1.0	0.9944794333748682	0.9944170957347994	0.9944170957347994
-2.2462492498499698	1.0	0.9944663156263218	0.9944036779861566	0.9944036779861566
-2.2450490098019604	1.0	0.9944531670737989	0.9943902279897858	0.9943902279897858
-2.2438487697539506	1.0	0.9944399876467443	0.9943767456681838	0.9943767456681838
-2.2426485297059413	1.0	0.9944267772744505	0.9943632309436615	0.9943632309436615
-2.2414482896579315	1.0	0.9944135358860563	0.9943496837383428	0.9943496837383428
-2.2402480496099217	1.0	0.9944002634105475	0.9943361039741646	0.9943361039741646
-2.2390478095619124	1.0	0.9943869597767562	0.994322491572876	0.994322491572876
-2.2378475695139026	1.0	0.9943736249133602	0.9943088464560383	0.9943088464560383
-2.2366473294658933	1.0	0.9943602587488835	0.9942951685450241	0.9942951685450241
-2.2354470894178835	1.0	0.9943468612116951	0.9942814577610171	0.9942814577610171
-2.2342468493698737	1.0	0.9943334322300095	0.9942677140250114	0.9942677140250114
-2.2330466093218644	1.0	0.9943199717318859	0.9942539372578115	0.9942539372578115
-2.231846369273855	1.0	0.994306479645228	0.9942401273800314	0.9942401273800314
-2.2306461292258453	1.0	0.9942929558977839	0.9942262843120944	0.9942262843120944
-2.2294458891778355	1.0	0.9942794004171458	0.9942124079742324	0.9942124079742324
-2.2282456491298257	1.0	0.9942658131307495	0.9941984982864857	0.9941984982864857
-2.2270454090818164	1.0	0.9942521939658742	0.9941845551687024	0.9941845551687024
-2.225845169033807	1.0	0.994238542849642	0.9941705785405379	0.9941705785405379
-2.2246449289857972	1.0	0.9942248597090185	0.9941565683214548	0.9941565683214548
-2.2234446889377875	1.0	0.9942111444708109	0.9941425244307216	0.9941425244307216
-2.2222444488897777	1.0	0.9941973970616699	0.9941284467874134	0.9941284467874134
-2.2210442088417683	1.0	0.9941836174080868	0.9941143353104103	0.9941143353104103
-2.219843968793759	1.0	0.9941698054363955	0.9941001899183975	0.9941001899183975
-2.218643728745749	1.0	0.9941559610727709	0.9940860105298652	0.9940860105298652
-2.2174434886977394	1.0	0.9941420842432291	0.9940717970631072	0.9940717970631072
-2.21624324864973	1.0	0.9941281748736271	0.9940575494362213	0.9940575494362213
-2.2150430086017203	1.0	0.9941142328896623	0.9940432675671081	0.9940432675671081
-2.213842768553711	1.0	0.994100258216872	0.9940289513734712	0.9940289513734712
-2.212642528505701	1.0	0.9940862507806338	0.9940146007728163	0.9940146007728163
-2.2114422884576914	1.0	0.994072210506165	0.9940002156824508	0.9940002156824508
-2.210242048409682	1.0	0.9940581373185219	0.9939857960194833	0.9939857960194833
-2.2090418083616723	1.0	0.9940440311425999	0.9939713417008235	0.9939713417008235
-2.207841568313663	1.0	0.9940298919031334	0.9939568526431809	0.9939568526431809
-2.206641328265653	1.0	0.9940157195246948	0.9939423287630652	0.9939423287630652
-2.2054410882176434	1.0	0.994001513931695	0.9939277699767853	0.9939277699767853
-2.204240848169634	1.0	0.9939872750483827	0.9939131762004492	0.9939131762004492
-2.2030406081216243	1.0	0.9939730027988442	0.9938985473499629	0.9938985473499629
-2.201840368073615	1.0	0.9939586971070027	0.9938838833410304	0.9938838833410304
-2.200640128025605	1.0	0.9939443578966186	0.9938691840891533	0.9938691840891533
-2.1994398879775954	1.0	0.9939299850912894	0.99385444950963	0.99385444950963
-2.198239647929586	1.0	0.993915578614448	0.9938396795175551	0.9938396795175551
-2.1970394078815763	1.0	0.9939011383893643	0.9938248740278197	0.9938248740278197
-2.195839167833567	1.0	0.9938866643391435	0.9938100329551098	0.9938100329551098
-2.194638927785557	1.0	0.9938721563867263	0.9937951562139067	0.9937951562139067
-2.1934386877375474	1.0	0.9938576144548887	0.9937802437184858	0.9937802437184858
-2.192238447689538	1.0	0.9938430384662417	0.9937652953829171	0.9937652953829171
-2.1910382076415282	1.0	0.9938284283432304	0.9937503111210634	0.9937503111210634
-2.189837967593519	1.0	0.9938137840081347	0.9937352908465809	0.9937352908465809
-2.188637727545509	1.0	0.9937991053830683	0.993720234472918	0.993720234472918
-2.1874374874974993	1.0	0.9937843923899784	0.9937051419133154	0.9937051419133154
-2.18623724744949	1.0	0.993769644950646	0.9936900130808052	0.9936900130808052
-2.18503700740148	1.0	0.9937548629866848	0.9936748478882103	0.9936748478882103
-2.183836767353471	1.0	0.9937400464195414	0.9936596462481441	0.9936596462481441
-2.182636527305461	1.0	0.9937251951704951	0.9936444080730102	0.9936444080730102
-2.1814362872574513	1.0	0.993710309160657	0.9936291332750016	0.9936291332750016
-2.180236047209442	1.0	0.9936953883109704	0.9936138217661001	0.9936138217661001
-2.179035807161432	1.0	0.9936804325422101	0.9935984734580762	0.9935984734580762
-2.177835567113423	1.0	0.9936654417749822	0.9935830882624881	0.9935830882624881
-2.176635327065413	1.0	0.9936504159297236	0.9935676660906817	0.9935676660906817
-2.1754350870174033	1.0	0.9936353549267023	0.9935522068537896	0.9935522068537896
-2.174234846969394	1.0	0.9936202586860161	0.993536710462731	0.993536710462731
-2.173034606921384	1.0	0.9936051271275934	0.9935211768282108	0.9935211768282108
-2.171834366873375	1.0	0.9935899601711922	0.9935056058607196	0.9935056058607196
-2.170634126825365	1.0	0.9935747577363999	0.9934899974705326	0.9934899974705326
-2.1694338867773553	1.0	0.9935595197426332	0.9934743515677095	0.9934743515677095
-2.168233646729346	1.0	0.9935442461091375	0.9934586680620937	0.9934586680620937
-2.167033406681336	1.0	0.9935289367549869	0.9934429468633121	0.9934429468633121
-2.165833166633327	1.0	0.9935135915990836	0.9934271878807743	0.9934271878807743
-2.164632926585317	1.0	0.9934982105601582	0.9934113910236723	0.9934113910236723
-2.1634326865373072	1.0	0.9934827935567684	0.9933955562009795	0.9933955562009795
-2.162232446489298	1.0	0.9934673405072997	0.9933796833214511	0.9933796833214511
-2.161032206441288	1.0	0.9934518513299642	0.9933637722936224	0.9933637722936224
-2.159831966393279	1.0	0.9934363259428013	0.9933478230258094	0.9933478230258094
-2.158631726345269	1.0	0.9934207642636763	0.9933318354261073	0.9933318354261073
-2.1574314862972592	1.0	0.9934051662102811	0.9933158094023907	0.9933158094023907
-2.15623124624925	1.0	0.9933895317001331	0.9932997448623129	0.9932997448623129
-2.15503100620124	1.0	0.9933738606505754	0.9932836417133049	0.9932836417133049
-2.1538307661532308	1.0	0.9933581529787763	0.9932674998625755	0.9932674998625755
-2.152630526105221	1.0	0.9933424086017288	0.9932513192171102	0.9932513192171102
-2.151430286057211	1.0	0.9933266274362511	0.9932350996836714	0.9932350996836714
-2.150230046009202	1.0	0.9933108093989851	0.9932188411687971	0.9932188411687971
-2.149029805961192	1.0	0.9932949544063968	0.9932025435788006	0.9932025435788006
-2.1478295659131827	1.0	0.9932790623747763	0.9931862068197703	0.9931862068197703
-2.146629325865173	1.0	0.9932631332202364	0.9931698307975687	0.9931698307975687
-2.145429085817163	1.0	0.9932471668587137	0.9931534154178322	0.9931534154178322
-2.144228845769154	1.0	0.9932311632059673	0.9931369605859702	0.9931369605859702
-2.143028605721144	1.0	0.9932151221775787	0.9931204662071652	0.9931204662071652
-2.1418283656731347	1.0	0.9931990436889515	0.9931039321863712	0.9931039321863712
-2.140628125625125	1.0	0.9931829276553114	0.9930873584283142	0.9930873584283142
-2.139427885577115	1.0	0.9931667739917055	0.9930707448374911	0.9930707448374911
-2.138227645529106	1.0	0.993150582613002	0.9930540913181694	0.9930540913181694
-2.1370274054810965	1.0	0.9931343534338904	0.9930373977743862	0.9930373977743862
-2.1358271654330867	1.0	0.9931180863688804	0.9930206641099482	0.9930206641099482
-2.134626925385077	1.0	0.9931017813323028	0.993003890228431	0.993003890228431
-2.133426685337067	1.0	0.9930854382383072	0.9929870760331784	0.9929870760331784
-2.132226445289058	1.0	0.9930690570008639	0.9929702214273015	0.9929702214273015
-2.1310262052410485	1.0	0.9930526375337623	0.9929533263136793	0.9929533263136793
-2.1298259651930387	1.0	0.9930361797506106	0.9929363905949566	0.9929363905949566
-2.128625725145029	1.0	0.9930196835648365	0.9929194141735449	0.9929194141735449
-2.1274254850970196	1.0	0.9930031488896853	0.9929023969516206	0.9929023969516206
-2.12622524504901	1.0	0.9929865756382212	0.9928853388311254	0.9928853388311254
-2.1250250050010004	1.0	0.9929699637233256	0.9928682397137649	0.9928682397137649
-2.1238247649529907	1.0	0.9929533130576981	0.9928510995010091	0.9928510995010091
-2.122624524904981	1.0	0.992936623553855	0.9928339180940906	0.9928339180940906
-2.1214242848569715	1.0	0.9929198951241299	0.9928166953940049	0.9928166953940049
-2.1202240448089618	1.0	0.9929031276806728	0.9927994313015094	0.9927994313015094
-2.1190238047609524	1.0	0.9928863211354501	0.9927821257171232	0.9927821257171232
-2.1178235647129426	1.0	0.9928694754002441	0.9927647785411262	0.9927647785411262
-2.116623324664933	1.0	0.992852590386653	0.9927473896735586	0.9927473896735586
-2.1154230846169235	1.0	0.9928356660060903	0.9927299590142205	0.9927299590142205
-2.1142228445689137	1.0	0.9928187021697845	0.992712486462671	0.992712486462671
-2.1130226045209044	1.0	0.9928016987887787	0.9926949719182278	0.9926949719182278
-2.1118223644728946	1.0	0.9927846557739309	0.9926774152799668	0.9926774152799668
-2.110622124424885	1.0	0.9927675730359129	0.9926598164467213	0.9926598164467213
-2.1094218843768755	1.0	0.9927504504852106	0.9926421753170814	0.9926421753170814
-2.1082216443288657	1.0	0.9927332880321228	0.9926244917893934	0.9926244917893934
-2.1070214042808564	1.0	0.9927160855867624	0.9926067657617594	0.9926067657617594
-2.1058211642328466	1.0	0.9926988430590546	0.9925889971320367	0.9925889971320367
-2.104620924184837	1.0	0.9926815603587374	0.9925711857978369	0.9925711857978369
-2.1034206841368275	1.0	0.992664237395361	0.9925533316565256	0.9925533316565256
-2.1022204440888177	1.0	0.9926468740782876	0.9925354346052218	0.9925354346052218
-2.1010202040408084	1.0	0.992629470316691	0.992517494540797	0.992517494540797
-2.0998199639927986	1.0	0.9926120260195566	0.9924995113598752	0.9924995113598752
-2.098619723944789	1.0	0.9925945410956805	0.9924814849588319	0.9924814849588319
-2.0974194838967795	1.0	0.9925770154536696	0.9924634152337932	0.9924634152337932
-2.0962192438487697	1.0	0.9925594490019417	0.992445302080636	0.992445302080636
-2.0950190038007603	1.0	0.9925418416487239	0.9924271453949866	0.9924271453949866
-2.0938187637527506	1.0	0.9925241933020537	0.9924089450722205	0.9924089450722205
-2.0926185237047408	1.0	0.9925065038697779	0.9923907010074622	0.9923907010074622
-2.0914182836567314	1.0	0.9924887732595522	0.9923724130955833	0.9923724130955833
-2.0902180436087217	1.0	0.9924710013788418	0.9923540812312037	0.9923540812312037
-2.0890178035607123	1.0	0.9924531881349198	0.9923357053086893	0.9923357053086893
-2.0878175635127025	1.0	0.9924353334348679	0.9923172852221523	0.9923172852221523
-2.0866173234646928	1.0	0.9924174371855757	0.9922988208654508	0.9922988208654508
-2.0854170834166834	1.0	0.9923994992937402	0.9922803121321873	0.9922803121321873
-2.0842168433686736	1.0	0.992381519665866	0.9922617589157088	0.9922617589157088
-2.0830166033206643	1.0	0.9923634982082646	0.992243161109106	0.992243161109106
-2.0818163632726545	1.0	0.992345434827054	0.9922245186052125	0.9922245186052125
-2.0806161232246447	1.0	0.9923273294281587	0.9922058312966048	0.9922058312966048
-2.0794158831766354	1.0	0.9923091819173094	0.9921870990756004	0.9921870990756004
-2.0782156431286256	1.0	0.9922909922000424	0.9921683218342588	0.9921683218342588
-2.0770154030806163	1.0	0.9922727601816993	0.9921494994643798	0.9921494994643798
-2.0758151630326065	1.0	0.9922544857674273	0.9921306318575029	0.9921306318575029
-2.0746149229845967	1.0	0.9922361688621777	0.9921117189049073	0.9921117189049073
-2.0734146829365874	1.0	0.9922178093707071	0.9920927604976109	0.9920927604976109
-2.0722144428885776	1.0	0.9921994071975756	0.9920737565263691	0.9920737565263691
-2.0710142028405683	1.0	0.9921809622471476	0.9920547068816754	0.9920547068816754
-2.0698139627925585	1.0	0.992162474423591	0.99203561145376	0.99203561145376
-2.0686137227445487	1.0	0.9921439436308768	0.9920164701325891	0.9920164701325891
-2.0674134826965394	1.0	0.9921253697727791	0.9919972828078645	0.9919972828078645
-2.0662132426485296	1.0	0.9921067527528744	0.9919780493690228	0.9919780493690228
-2.0650130026005202	1.0	0.9920880924745421	0.9919587697052352	0.9919587697052352
-2.0638127625525104	1.0	0.9920693888409631	0.9919394437054064	0.9919394437054064
-2.0626125225045007	1.0	0.9920506417551198	0.9919200712581738	0.9919200712581738
-2.0614122824564913	1.0	0.9920318511197967	0.9919006522519077	0.9919006522519077
-2.0602120424084815	1.0	0.9920130168375789	0.9918811865747096	0.9918811865747096
-2.059011802360472	1.0	0.9919941388108524	0.9918616741144124	0.9918616741144124
-2.0578115623124624	1.0	0.9919752169418035	0.9918421147585791	0.9918421147585791
-2.0566113222644526	1.0	0.9919562511324189	0.9918225083945029	0.9918225083945029
-2.0554110822164433	1.0	0.991937241284485	0.9918028549092059	0.9918028549092059
-2.0542108421684335	1.0	0.9919181872995876	0.9917831541894385	0.9917831541894385
-2.053010602120424	1.0	0.9918990890791122	0.9917634061216793	0.9917634061216793
-2.0518103620724144	1.0	0.9918799465242424	0.9917436105921338	0.9917436105921338
-2.0506101220244046	1.0	0.9918607595359611	0.9917237674867339	0.9917237674867339
-2.0494098819763953	1.0	0.9918415280150494	0.9917038766911377	0.9917038766911377
-2.048209641928386	1.0	0.991822251862086	0.9916839380907283	0.9916839380907283
-2.047009401880376	1.0	0.9918029309774475	0.9916639515706134	0.9916639515706134
-2.0458091618323664	1.0	0.991783565261308	0.9916439170156244	0.9916439170156244
-2.0446089217843566	1.0	0.9917641546136382	0.9916238343103161	0.9916238343103161
-2.0434086817363473	1.0	0.9917446989342059	0.9916037033389657	0.9916037033389657
-2.042208441688338	1.0	0.9917251981225753	0.9915835239855725	0.9915835239855725
-2.041008201640328	1.0	0.9917056520781067	0.9915632961338567	0.9915632961338567
-2.0398079615923184	1.0	0.9916860606999561	0.9915430196672594	0.9915430196672594
-2.0386077215443086	1.0	0.991666423887075	0.9915226944689413	0.9915226944689413
-2.0374074814962992	1.0	0.9916467415382103	0.9915023204217822	0.9915023204217822
-2.03620724144829	1.0	0.9916270135519035	0.9914818974083808	0.9914818974083808
-2.03500700140028	1.0	0.9916072398264907	0.9914614253110532	0.9914614253110532
-2.0338067613522703	1.0	0.9915874202601023	0.9914409040118329	0.9914409040118329
-2.032606521304261	1.0	0.9915675547506628	0.9914203333924702	0.9914203333924702
-2.0314062812562512	1.0	0.9915476431958904	0.9913997133344304	0.9913997133344304
-2.030206041208242	1.0	0.9915276854932962	0.9913790437188947	0.9913790437188947
-2.029005801160232	1.0	0.9915076815401846	0.9913583244267583	0.9913583244267583
-2.0278055611122223	1.0	0.9914876312336529	0.9913375553386303	0.9913375553386303
-2.026605321064213	1.0	0.9914675344705904	0.9913167363348329	0.9913167363348329
-2.025405081016203	1.0	0.9914473911476789	0.9912958672954003	0.9912958672954003
-2.024204840968194	1.0	0.9914272011613917	0.9912749481000791	0.9912749481000791
-2.023004600920184	1.0	0.9914069644079938	0.9912539786283262	0.9912539786283262
-2.0218043608721743	1.0	0.991386680783541	0.9912329587593091	0.9912329587593091
-2.020604120824165	1.0	0.9913663501838806	0.9912118883719049	0.9912118883719049
-2.019403880776155	1.0	0.9913459725046498	0.9911907673446995	0.9911907673446995
-2.018203640728146	1.0	0.9913255476412768	0.991169595555987	0.991169595555987
-2.017003400680136	1.0	0.9913050754889788	0.9911483728837692	0.9911483728837692
-2.0158031606321263	1.0	0.9912845559427635	0.9911270992057545	0.9911270992057545
-2.014602920584117	1.0	0.9912639888974276	0.9911057743993573	0.9911057743993573
-2.013402680536107	1.0	0.9912433742475566	0.9910843983416976	0.9910843983416976
-2.012202440488098	1.0	0.9912227118875252	0.9910629709095999	0.9910629709095999
-2.011002200440088	1.0	0.9912020017114963	0.9910414919795929	0.9910414919795929
-2.0098019603920783	1.0	0.9911812436134207	0.9910199614279083	0.9910199614279083
-2.008601720344069	1.0	0.9911604374870376	0.9909983791304805	0.9909983791304805
-2.007401480296059	1.0	0.991139583225873	0.9909767449629455	0.9909767449629455
-2.00620124024805	1.0	0.9911186807232406	0.9909550588006408	0.9909550588006408
-2.00500100020004	1.0	0.9910977298722407	0.9909333205186039	0.9909333205186039
-2.0038007601520302	1.0	0.9910767305657605	0.9909115299915723	0.9909115299915723
-2.002600520104021	1.0	0.9910556826964733	0.9908896870939822	0.9908896870939822
-2.001400280056011	1.0	0.9910345861568384	0.990867791699968	0.990867791699968
-2.000200040008002	1.0	0.9910134408391007	0.9908458436833618	0.9908458436833618
-1.998999799959992	1.0	0.9909922466352908	0.9908238429176924	0.9908238429176924
-1.9977995599119824	1.0	0.9909710034372241	0.9908017892761847	0.9908017892761847
-1.9965993198639729	1.0	0.9909497111365009	0.9907796826317586	0.9907796826317586
-1.995399079815963	1.0	0.9909283696245057	0.990757522857029	0.990757522857029
-1.9941988397679535	1.0	0.9909069787924077	0.9907353098243045	0.9907353098243045
-1.992998599719944	1.0	0.9908855385311597	0.9907130434055866	0.9907130434055866
-1.9917983596719344	1.0	0.9908640487314978	0.9906907234725695	0.9906907234725695
-1.9905981196239249	1.0	0.9908425092839419	0.9906683498966388	0.9906683498966388
-1.989397879575915	1.0	0.9908209200787946	0.9906459225488712	0.9906459225488712
-1.9881976395279055	1.0	0.990799281006141	0.9906234413000332	0.9906234413000332
-1.986997399479896	1.0	0.990777591955849	0.9906009060205812	0.9906009060205812
-1.9857971594318864	1.0	0.9907558528175683	0.9905783165806598	0.9905783165806598
-1.9845969193838768	1.0	0.9907340634807303	0.9905556728501017	0.9905556728501017
-1.9833966793358673	1.0	0.9907122238345482	0.9905329746984269	0.9905329746984269
-1.9821964392878575	1.0	0.990690333768016	0.9905102219948416	0.9905102219948416
-1.980996199239848	1.0	0.9906683931699088	0.9904874146082377	0.9904874146082377
-1.9797959591918384	1.0	0.9906464019287825	0.9904645524071921	0.9904645524071921
-1.9785957191438288	1.0	0.9906243599329727	0.9904416352599656	0.9904416352599656
-1.9773954790958193	1.0	0.9906022670705956	0.9904186630345028	0.9904186630345028
-1.9761952390478095	1.0	0.9905801232295467	0.9903956355984305	0.9903956355984305
-1.9749949989998	1.0	0.9905579282975012	0.9903725528190576	0.9903725528190576
-1.9737947589517904	1.0	0.9905356821619131	0.9903494145633739	0.9903494145633739
-1.9725945189037808	1.0	0.9905133847100156	0.9903262206980499	0.9903262206980499
-1.9713942788557712	1.0	0.9904910358288198	0.9903029710894351	0.9903029710894351
-1.9701940388077614	1.0	0.9904686354051156	0.9902796656035584	0.9902796656035584
-1.968993798759752	1.0	0.9904461833254709	0.9902563041061263	0.9902563041061263
-1.9677935587117423	1.0	0.9904236794762307	0.9902328864625227	0.9902328864625227
-1.9665933186637328	1.0	0.9904011237435176	0.9902094125378079	0.9902094125378079
-1.9653930786157232	1.0	0.9903785160132312	0.9901858821967179	0.9901858821967179
-1.9641928385677137	1.0	0.9903558561710484	0.9901622953036637	0.9901622953036637
-1.9629925985197039	1.0	0.9903331441024217	0.9901386517227304	0.9901386517227304
-1.9617923584716943	1.0	0.9903103796925802	0.9901149513176764	0.9901149513176764
-1.9605921184236847	1.0	0.990287562826529	0.9900911939519326	0.9900911939519326
-1.9593918783756752	1.0	0.9902646933890487	0.9900673794886018	0.9900673794886018
-1.9581916383276656	1.0	0.990241771264695	0.9900435077904577	0.9900435077904577
-1.9569913982796558	1.0	0.9902187963377992	0.9900195787199444	0.9900195787199444
-1.9557911582316463	1.0	0.9901957684924665	0.989995592139175	0.989995592139175
-1.9545909181836367	1.0	0.9901726876125772	0.9899715479099316	0.9899715479099316
-1.9533906781356272	1.0	0.9901495535817856	0.9899474458936639	0.9899474458936639
-1.9521904380876176	1.0	0.9901263662835198	0.9899232859514888	0.9899232859514888
-1.9509901980396078	1.0	0.9901031256009813	0.9898990679441891	0.9898990679441891
-1.9497899579915983	1.0	0.9900798314171454	0.9898747917322133	0.9898747917322133
-1.9485897179435887	1.0	0.9900564836147601	0.9898504571756744	0.9898504571756744
-1.9473894778955791	1.0	0.9900330820763459	0.9898260641343491	0.9898260641343491
-1.9461892378475696	1.0	0.9900096266841962	0.9898016124676774	0.9898016124676774
-1.9449889977995598	1.0	0.9899861173203764	0.9897771020347611	0.9897771020347611
-1.9437887577515502	1.0	0.9899625538667237	0.9897525326943636	0.9897525326943636
-1.9425885177035407	1.0	0.9899389362048471	0.9897279043049089	0.9897279043049089
-1.9413882776555311	1.0	0.9899152642161265	0.9897032167244805	0.9897032167244805
-1.9401880376075216	1.0	0.9898915377817132	0.989678469810821	0.989678469810821
-1.938987797559512	1.0	0.9898677567825293	0.9896536634213311	0.9896536634213311
-1.9377875575115022	1.0	0.9898439210992671	0.9896287974130688	0.9896287974130688
-1.9365873174634927	1.0	0.9898200306123893	0.9896038716427484	0.9896038716427484
-1.935387077415483	1.0	0.9897960852021286	0.9895788859667402	0.9895788859667402
-1.9341868373674735	1.0	0.989772084748487	0.9895538402410687	0.9895538402410687
-1.932986597319464	1.0	0.9897480291312362	0.9895287343214131	0.9895287343214131
-1.9317863572714542	1.0	0.9897239182299168	0.989503568063105	0.989503568063105
-1.9305861172234446	1.0	0.9896997519238383	0.989478341321129	0.989478341321129
-1.929385877175435	1.0	0.9896755300920788	0.9894530539501206	0.9894530539501206
-1.9281856371274255	1.0	0.9896512526134845	0.9894277058043665	0.9894277058043665
-1.926985397079416	1.0	0.9896269193666696	0.9894022967378024	0.9894022967378024
-1.9257851570314062	1.0	0.9896025302300164	0.989376826604014	0.989376826604014
-1.9245849169833966	1.0	0.989578085081674	0.9893512952562342	0.9893512952562342
-1.923384676935387	1.0	0.9895535837995594	0.9893257025473438	0.9893257025473438
-1.9221844368873775	1.0	0.9895290262613556	0.9893000483298694	0.9893000483298694
-1.920984196839368	1.0	0.9895044123445133	0.9892743324559837	0.9892743324559837
-1.9197839567913582	1.0	0.9894797419262487	0.989248554777504	0.989248554777504
-1.9185837167433486	1.0	0.9894550148835444	0.9892227151458912	0.9892227151458912
-1.917383476695339	1.0	0.9894302310931491	0.9891968134122496	0.9891968134122496
-1.9161832366473295	1.0	0.9894053904315766	0.9891708494273252	0.9891708494273252
-1.91498299659932	1.0	0.9893804927751063	0.9891448230415059	0.9891448230415059
-1.9137827565513104	1.0	0.9893555379997826	0.9891187341048193	0.9891187341048193
-1.9125825165033006	1.0	0.9893305259814144	0.9890925824669331	0.9890925824669331
-1.911382276455291	1.0	0.9893054565955756	0.9890663679771535	0.9890663679771535
-1.9101820364072815	1.0	0.9892803297176038	0.9890400904844246	0.9890400904844246
-1.908981796359272	1.0	0.989255145222601	0.9890137498373274	0.9890137498373274
-1.9077815563112623	1.0	0.9892299029854327	0.9889873458840789	0.9889873458840789
-1.9065813162632526	1.0	0.9892046028807278	0.9889608784725313	0.9889608784725313
-1.905381076215243	1.0	0.9891792447828787	0.9889343474501716	0.9889343474501716
-1.9041808361672334	1.0	0.9891538285660403	0.9889077526641196	0.9889077526641196
-1.9029805961192239	1.0	0.9891283541041306	0.988881093961128	0.988881093961128
-1.9017803560712143	1.0	0.9891028212708297	0.9888543711875812	0.9888543711875812
-1.9005801160232045	1.0	0.9890772299395801	0.9888275841894945	0.9888275841894945
-1.899379875975195	1.0	0.9890515799835862	0.9888007328125127	0.9888007328125127
-1.8981796359271854	1.0	0.9890258712758138	0.9887738169019101	0.9887738169019101
-1.8969793958791759	1.0	0.9890001036889903	0.9887468363025889	0.9887468363025889
-1.8957791558311663	1.0	0.9889742770956045	0.9887197908590786	0.9887197908590786
-1.8945789157831567	1.0	0.9889483913679055	0.988692680415535	0.988692680415535
-1.893378675735147	1.0	0.9889224463779036	0.9886655048157396	0.9886655048157396
-1.8921784356871374	1.0	0.9888964419973691	0.9886382639030978	0.9886382639030978
-1.8909781956391278	1.0	0.9888703780978328	0.9886109575206395	0.9886109575206395
-1.8897779555911183	1.0	0.9888442545505853	0.9885835855110168	0.9885835855110168
-1.8885777155431087	1.0	0.9888180712266766	0.9885561477165037	0.9885561477165037
-1.887377475495099	1.0	0.9887918279969165	0.9885286439789952	0.9885286439789952
-1.8861772354470894	1.0	0.9887655247318736	0.9885010741400063	0.9885010741400063
-1.8849769953990798	1.0	0.9887391613018758	0.9884734380406713	0.9884734380406713
-1.8837767553510703	1.0	0.9887127375770094	0.9884457355217423	0.9884457355217423
-1.8825765153030607	1.0	0.9886862534271191	0.9884179664235889	0.9884179664235889
-1.881376275255051	1.0	0.9886597087218081	0.988390130586197	0.988390130586197
-1.8801760352070414	1.0	0.9886331033304374	0.988362227849168	0.988362227849168
-1.8789757951590318	1.0	0.9886064371221256	0.9883342580517178	0.9883342580517178
-1.8777755551110222	1.0	0.988579709965749	0.9883062210326757	0.9883062210326757
-1.8765753150630127	1.0	0.988552921729941	0.9882781166304839	0.9882781166304839
-1.875375075015003	1.0	0.988526072283092	0.988249944683196	0.988249944683196
-1.8741748349669933	1.0	0.9884991614933493	0.9882217050284768	0.9882217050284768
-1.8729745949189838	1.0	0.9884721892286167	0.9881933975036007	0.9881933975036007
-1.8717743548709742	1.0	0.9884451553565543	0.988165021945451	0.988165021945451
-1.8705741148229647	1.0	0.9884180597445783	0.9881365781905189	0.9881365781905189
-1.869373874774955	1.0	0.9883909022598605	0.9881080660749028	0.9881080660749028
-1.8681736347269453	1.0	0.9883636827693291	0.9880794854343072	0.9880794854343072
-1.8669733946789357	1.0	0.9883364011396665	0.9880508361040415	0.9880508361040415
-1.8657731546309262	1.0	0.9883090572373114	0.9880221179190197	0.9880221179190197
-1.8645729145829166	1.0	0.988281650928457	0.9879933307137586	0.9879933307137586
-1.863372674534907	1.0	0.9882541820790509	0.9879644743223776	0.9879644743223776
-1.8621724344868973	1.0	0.9882266505547959	0.9879355485785971	0.9879355485785971
-1.8609721944388877	1.0	0.9881990562211485	0.9879065533157383	0.9879065533157383
-1.8597719543908782	1.0	0.9881713989433194	0.9878774883667214	0.9878774883667214
-1.8585717143428686	1.0	0.9881436785862733	0.9878483535640653	0.9878483535640653
-1.857371474294859	1.0	0.9881158950147283	0.9878191487398863	0.9878191487398863
-1.8561712342468493	1.0	0.9880880480931563	0.9877898737258972	0.9877898737258972
-1.8549709941988397	1.0	0.988060137685782	0.9877605283534066	0.9877605283534066
-1.8537707541508301	1.0	0.9880321636565833	0.987731112453317	0.987731112453317
-1.8525705141028206	1.0	0.9880041258692908	0.9877016258561253	0.9877016258561253
-1.851370274054811	1.0	0.9879760241873875	0.9876720683919206	0.9876720683919206
-1.8501700340068015	1.0	0.9879478584741092	0.9876424398903836	0.9876424398903836
-1.8489697939587917	1.0	0.9879196285924432	0.9876127401807857	0.9876127401807857
-1.8477695539107821	1.0	0.9878913344051293	0.9875829690919883	0.9875829690919883
-1.8465693138627726	1.0	0.9878629757746589	0.987553126452441	0.987553126452441
-1.845369073814763	1.0	0.9878345525632747	0.9875232120901815	0.9875232120901815
-1.8441688337667534	1.0	0.9878060646329709	0.9874932258328339	0.9874932258328339
-1.8429685937187437	1.0	0.9877775118454929	0.9874631675076083	0.9874631675076083
-1.841768353670734	1.0	0.9877488940623368	0.9874330369412992	0.9874330369412992
-1.8405681136227245	1.0	0.9877202111447495	0.9874028339602853	0.9874028339602853
-1.839367873574715	1.0	0.9876914629537288	0.9873725583905275	0.9873725583905275
-1.8381676335267054	1.0	0.9876626493500221	0.9873422100575687	0.9873422100575687
-1.8369673934786956	1.0	0.9876337701941277	0.9873117887865326	0.9873117887865326
-1.835767153430686	1.0	0.9876048253462932	0.9872812944021223	0.9872812944021223
-1.8345669133826765	1.0	0.9875758146665166	0.9872507267286199	0.9872507267286199
-1.833366673334667	1.0	0.9875467380145447	0.987220085589885	0.987220085589885
-1.8321664332866574	1.0	0.9875175952498746	0.9871893708093541	0.9871893708093541
-1.8309661932386476	1.0	0.9874883862317516	0.9871585822100389	0.9871585822100389
-1.829765953190638	1.0	0.9874591108191709	0.9871277196145264	0.9871277196145264
-1.8285657131426285	1.0	0.9874297688708759	0.9870967828449765	0.9870967828449765
-1.827365473094619	1.0	0.9874003602453589	0.9870657717231222	0.9870657717231222
-1.8261652330466094	1.0	0.9873708848008607	0.9870346860702677	0.9870346860702677
-1.8249649929985998	1.0	0.9873413423953703	0.9870035257072881	0.9870035257072881
-1.82376475295059	1.0	0.987311732886625	0.9869722904546279	0.9869722904546279
-1.8225645129025805	1.0	0.9872820561321097	0.9869409801322997	0.9869409801322997
-1.821364272854571	1.0	0.9872523119890572	0.9869095945598839	0.9869095945598839
-1.8201640328065614	1.0	0.9872225003144479	0.9868781335565272	0.9868781335565272
-1.8189637927585518	1.0	0.9871926209650098	0.9868465969409417	0.9868465969409417
-1.817763552710542	1.0	0.9871626737972179	0.9868149845314036	0.9868149845314036
-1.8165633126625325	1.0	0.9871326586672942	0.9867832961457524	0.9867832961457524
-1.815363072614523	1.0	0.987102575431208	0.9867515316013902	0.9867515316013902
-1.8141628325665133	1.0	0.9870724239446753	0.9867196907152797	0.9867196907152797
-1.8129625925185038	1.0	0.9870422040631582	0.9866877733039439	0.9866877733039439
-1.811762352470494	1.0	0.9870119156418659	0.9866557791834649	0.9866557791834649
-1.8105621124224844	1.0	0.9869815585357532	0.9866237081694829	0.9866237081694829
-1.8093618723744749	1.0	0.9869511325995215	0.9865915600771945	0.9865915600771945
-1.8081616323264653	1.0	0.9869206376876182	0.9865593347213529	0.9865593347213529
-1.8069613922784558	1.0	0.9868900736542361	0.9865270319162655	0.9865270319162655
-1.805761152230446	1.0	0.9868594403533141	0.9864946514757935	0.9864946514757935
-1.8045609121824364	1.0	0.9868287376385364	0.9864621932133512	0.9864621932133512
-1.8033606721344269	1.0	0.9867979653633325	0.9864296569419037	0.9864296569419037
-1.8021604320864173	1.0	0.9867671233808774	0.9863970424739672	0.9863970424739672
-1.8009601920384077	1.0	0.9867362115440906	0.9863643496216071	0.9863643496216071
-1.7997599519903982	1.0	0.9867052297056375	0.9863315781964372	0.9863315781964372
-1.7985597119423884	1.0	0.9866741777179272	0.9862987280096184	0.9862987280096184
-1.7973594718943788	1.0	0.9866430554331143	0.9862657988718577	0.9862657988718577
-1.7961592318463693	1.0	0.9866118627030974	0.9862327905934075	0.9862327905934075
-1.7949589917983597	1.0	0.9865805993795199	0.9861997029840638	0.9861997029840638
-1.7937587517503502	1.0	0.9865492653137692	0.9861665358531657	0.9861665358531657
-1.7925585117023404	1.0	0.9865178603569769	0.986133289009594	0.986133289009594
-1.7913582716543308	1.0	0.9864863843600186	0.9860999622617701	0.9860999622617701
-1.7901580316063213	1.0	0.9864548371735137	0.9860665554176551	0.9860665554176551
-1.7889577915583117	1.0	0.9864232186478255	0.9860330682847485	0.9860330682847485
-1.7877575515103021	1.0	0.9863915286330607	0.9859995006700869	0.9859995006700869
-1.7865573114622924	1.0	0.98635976697907	0.9859658523802438	0.9859658523802438
-1.7853570714142828	1.0	0.986327933535447	0.9859321232213272	0.9859321232213272
-1.7841568313662732	1.0	0.9862960281515286	0.9858983129989791	0.9858983129989791
-1.7829565913182637	1.0	0.9862640506763954	0.9858644215183751	0.9858644215183751
-1.7817563512702541	1.0	0.9862320009588704	0.9858304485842216	0.9858304485842216
-1.7805561112222446	1.0	0.9861998788475198	0.9857963940007564	0.9857963940007564
-1.7793558711742348	1.0	0.9861676841906529	0.9857622575717463	0.9857622575717463
-1.7781556311262252	1.0	0.9861354168363213	0.9857280391004869	0.9857280391004869
-1.7769553910782157	1.0	0.9861030766323196	0.9856937383898007	0.9856937383898007
-1.775755151030206	1.0	0.9860706634261849	0.9856593552420366	0.9856593552420366
-1.7745549109821965	1.0	0.9860381770651963	0.9856248894590682	0.9856248894590682
-1.7733546709341867	1.0	0.9860056173963757	0.9855903408422931	0.9855903408422931
-1.7721544308861772	1.0	0.9859729842664873	0.9855557091926316	0.9855557091926316
-1.7709541908381676	1.0	0.9859402775220371	0.9855209943105254	0.9855209943105254
-1.769753950790158	1.0	0.9859074970092735	0.9854861959959368	0.9854861959959368
-1.7685537107421485	1.0	0.9858746425741868	0.9854513140483472	0.9854513140483472
-1.7673534706941387	1.0	0.985841714062509	0.9854163482667558	0.9854163482667558
-1.7661532306461292	1.0	0.9858087113197141	0.9853812984496795	0.9853812984496795
-1.7649529905981196	1.0	0.985775634191018	0.9853461643951501	0.9853461643951501
-1.76375275055011	1.0	0.9857424825213779	0.9853109459007144	0.9853109459007144
-1.7625525105021005	1.0	0.985709256155493	0.9852756427634329	0.9852756427634329
-1.7613522704540907	1.0	0.9856759549378036	0.9852402547798778	0.9852402547798778
-1.7601520304060811	1.0	0.9856425787124918	0.9852047817461327	0.9852047817461327
-1.7589517903580716	1.0	0.9856091273234809	0.9851692234577911	0.9851692234577911
-1.757751550310062	1.0	0.9855756006144358	0.9851335797099553	0.9851335797099553
-1.7565513102620525	1.0	0.9855419984287622	0.985097850297235	0.985097850297235
-1.755351070214043	1.0	0.9855083206096072	0.9850620350137461	0.9850620350137461
-1.7541508301660331	1.0	0.9854745669998594	0.9850261336531103	0.9850261336531103
-1.7529505901180236	1.0	0.9854407374421479	0.9849901460084528	0.9849901460084528
-1.751750350070014	1.0	0.9854068317788434	0.9849540718724017	0.9849540718724017
-1.7505501100220044	1.0	0.9853728498520572	0.9849179110370867	0.9849179110370867
-1.7493498699739949	1.0	0.9853387915036416	0.984881663294138	0.984881663294138
-1.748149629925985	1.0	0.98530465657519	0.9848453284346849	0.9848453284346849
-1.7469493898779755	1.0	0.9852704449080366	0.9848089062493548	0.9848089062493548
-1.745749149829966	1.0	0.9852361563432562	0.9847723965282719	0.9847723965282719
-1.7445489097819564	1.0	0.9852017907216649	0.984735799061056	0.984735799061056
-1.7433486697339469	1.0	0.9851673478838189	0.984699113636821	0.984699113636821
-1.742148429685937	1.0	0.9851328276700156	0.9846623400441746	0.9846623400441746
-1.7409481896379275	1.0	0.9850982299202932	0.9846254780712158	0.9846254780712158
-1.739747949589918	1.0	0.98506355447443	0.9845885275055346	0.9845885275055346
-1.7385477095419084	1.0	0.9850288011719454	0.9845514881342105	0.9845514881342105
-1.7373474694938988	1.0	0.9849939698520994	0.9845143597438112	0.9845143597438112
-1.7361472294458893	1.0	0.9849590603538927	0.9844771421203916	0.9844771421203916
-1.7349469893978795	1.0	0.9849240725160662	0.9844398350494922	0.9844398350494922
-1.73374674934987	1.0	0.9848890061771021	0.9844024383161383	0.9844024383161383
-1.7325465093018604	1.0	0.9848538611752224	0.9843649517048384	0.9843649517048384
-1.7313462692538508	1.0	0.9848186373483905	0.9843273749995831	0.9843273749995831
-1.7301460292058413	1.0	0.9847833345343097	0.9842897079838439	0.9842897079838439
-1.7289457891578315	1.0	0.9847479525704241	0.9842519504405717	0.9842519504405717
-1.727745549109822	1.0	0.9847124912939188	0.9842141021521962	0.9842141021521962
-1.7265453090618124	1.0	0.9846769505417189	0.9841761629006237	0.9841761629006237
-1.7253450690138028	1.0	0.9846413301504906	0.9841381324672367	0.9841381324672367
-1.7241448289657932	1.0	0.9846056299566405	0.9841000106328922	0.9841000106328922
-1.7229445889177835	1.0	0.9845698497963158	0.9840617971779203	0.9840617971779203
-1.721744348869774	1.0	0.9845339895054045	0.9840234918821233	0.9840234918821233
-1.7205441088217643	1.0	0.9844980489195354	0.9839850945247746	0.9839850945247746
-1.7193438687737548	1.0	0.9844620278740779	0.9839466048846166	0.9839466048846166
-1.7181436287257452	1.0	0.9844259262041418	0.9839080227398601	0.9839080227398601
-1.7169433886777354	1.0	0.9843897437445785	0.9838693478681831	0.9838693478681831
-1.7157431486297259	1.0	0.9843534803299795	0.983830580046729	0.983830580046729
-1.7145429085817163	1.0	0.9843171357946774	0.9837917190521056	0.9837917190521056
-1.7133426685337068	1.0	0.984280709972746	0.9837527646603842	0.9837527646603842
-1.7121424284856972	1.0	0.9842442026979994	0.9837137166470973	0.9837137166470973
-1.7109421884376876	1.0	0.9842076138039932	0.9836745747872383	0.9836745747872383
-1.7097419483896779	1.0	0.9841709431240243	0.98363533885526	0.98363533885526
-1.7085417083416683	1.0	0.9841341904911299	0.9835960086250726	0.9835960086250726
-1.7073414682936587	1.0	0.9840973557380892	0.9835565838700434	0.9835565838700434
-1.7061412282456492	1.0	0.9840604386974221	0.9835170643629948	0.9835170643629948
-1.7049409881976396	1.0	0.98402343920139	0.9834774498762032	0.9834774498762032
-1.7037407481496298	1.0	0.9839863570819957	0.9834377401813978	0.9834377401813978
-1.7025405081016203	1.0	0.9839491921709833	0.9833979350497593	0.9833979350497593
-1.7013402680536107	1.0	0.9839119442998385	0.9833580342519178	0.9833580342519178
-1.7001400280056012	1.0	0.9838746132997889	0.9833180375579531	0.9833180375579531
-1.6989397879575916	1.0	0.9838371990018032	0.9832779447373918	0.9832779447373918
-1.6977395479095818	1.0	0.9837997012365925	0.9832377555592068	0.9832377555592068
-1.6965393078615723	1.0	0.9837621198346095	0.9831974697918155	0.9831974697918155
-1.6953390678135627	1.0	0.9837244546260486	0.9831570872030793	0.9831570872030793
-1.6941388277655531	1.0	0.9836867054408466	0.9831166075603008	0.9831166075603008
-1.6929385877175436	1.0	0.9836488721086826	0.9830760306302243	0.9830760306302243
-1.6917383476695338	1.0	0.9836109544589774	0.9830353561790328	0.9830353561790328
-1.6905381076215242	1.0	0.9835729523208948	0.9829945839723477	0.9829945839723477
-1.6893378675735147	1.0	0.9835348655233408	0.982953713775227	0.982953713775227
-1.6881376275255051	1.0	0.983496693894964	0.982912745352164	0.982912745352164
-1.6869373874774956	1.0	0.9834584372641558	0.9828716784670861	0.9828716784670861
-1.685737147429486	1.0	0.9834200954590507	0.9828305128833533	0.9828305128833533
-1.6845369073814762	1.0	0.9833816683075258	0.9827892483637569	0.9827892483637569
-1.6833366673334667	1.0	0.9833431556372014	0.9827478846705179	0.9827478846705179
-1.682136427285457	1.0	0.9833045572754413	0.9827064215652861	0.9827064215652861
-1.6809361872374475	1.0	0.9832658730493525	0.9826648588091383	0.9826648588091383
-1.679735947189438	1.0	0.9832271027857856	0.9826231961625771	0.9826231961625771
-1.6785357071414282	1.0	0.9831882463113351	0.9825814333855296	0.9825814333855296
-1.6773354670934186	1.0	0.9831493034523389	0.9825395702373457	0.9825395702373457
-1.676135227045409	1.0	0.9831102740348793	0.9824976064767972	0.9824976064767972
-1.6749349869973995	1.0	0.9830711578847827	0.982455541862076	0.982455541862076
-1.67373474694939	1.0	0.9830319548276197	0.9824133761507927	0.9824133761507927
-1.6725345069013802	1.0	0.9829926646887056	0.9823711090999757	0.9823711090999757
-1.6713342668533706	1.0	0.9829532872931003	0.9823287404660692	0.9823287404660692
-1.670134026805361	1.0	0.9829138224656084	0.9822862700049321	0.9822862700049321
-1.6689337867573515	1.0	0.9828742700307798	0.9822436974718366	0.9822436974718365
-1.667733546709342	1.0	0.9828346298129095	0.9822010226214665	0.9822010226214664
-1.6665333066613324	1.0	0.9827949016360379	0.9821582452079163	0.9821582452079162
-1.6653330666133226	1.0	0.9827550853239511	0.9821153649846894	0.9821153649846893
-1.664132826565313	1.0	0.9827151807001808	0.9820723817046968	0.9820723817046967
-1.6629325865173035	1.0	0.9826751875880051	0.9820292951202555	0.9820292951202554
-1.661732346469294	1.0	0.9826351058104482	0.9819861049830876	0.9819861049830875
-1.6605321064212843	1.0	0.9825949351902802	0.9819428110443179	0.9819428110443178
-1.6593318663732746	1.0	0.9825546755500187	0.9818994130544737	0.9818994130544736
-1.658131626325265	1.0	0.9825143267119276	0.9818559107634823	0.9818559107634822
-1.6569313862772554	1.0	0.9824738884980182	0.9818123039206702	0.9818123039206701
-1.6557311462292459	1.0	0.982433360730049	0.9817685922747613	0.9817685922747612
-1.6545309061812363	1.0	0.9823927432295261	0.9817247755738757	0.9817247755738756
-1.6533306661332265	1.0	0.9823520358177033	0.9816808535655281	0.981680853565528
-1.652130426085217	1.0	0.9823112383155826	0.9816368259966264	0.9816368259966263
-1.6509301860372074	1.0	0.9822703505439144	0.9815926926134702	0.98159269261347
-1.6497299459891979	1.0	0.9822293723231974	0.9815484531617492	0.9815484531617491
-1.6485297059411883	1.0	0.9821883034736794	0.9815041073865424	0.9815041073865423
-1.6473294658931785	1.0	0.982147143815357	0.9814596550323156	0.9814596550323155
-1.646129225845169	1.0	0.9821058931679761	0.9814150958429206	0.9814150958429205
-1.6449289857971594	1.0	0.9820645513510329	0.9813704295615939	0.9813704295615938
-1.6437287457491498	1.0	0.9820231181837725	0.9813256559309544	0.9813256559309543
-1.6425285057011403	1.0	0.981981593485191	0.9812807746930029	0.9812807746930028
-1.6413282656531307	1.0	0.9819399770740347	0.9812357855891198	0.9812357855891197
-1.640128025605121	1.0	0.9818982687688003	0.981190688360064	0.9811906883600638
-1.6389277855571114	1.0	0.9818564683877363	0.9811454827459715	0.9811454827459714
-1.6377275455091018	1.0	0.9818145757488419	0.9811001684863535	0.9811001684863534
-1.6365273054610923	1.0	0.9817725906698683	0.9810547453200955	0.9810547453200954
-1.6353270654130827	1.0	0.9817305129683186	0.9810092129854551	0.981009212985455
-1.634126825365073	1.0	0.9816883424614483	0.9809635712200611	0.980963571220061
-1.6329265853170634	1.0	0.9816460789662655	0.9809178197609115	0.9809178197609114
-1.6317263452690538	1.0	0.9816037222995312	0.9808719583443725	0.9808719583443724
-1.6305261052210442	1.0	0.9815612722777596	0.9808259867061763	0.9808259867061762
-1.6293258651730347	1.0	0.9815187287172188	0.9807799045814203	0.9807799045814202
-1.628125625125025	1.0	0.9814760914339306	0.980733711704565	0.9807337117045649
-1.6269253850770153	1.0	0.9814333602436712	0.9806874078094331	0.980687407809433
-1.6257251450290058	1.0	0.9813905349619719	0.9806409926292072	0.9806409926292071
-1.6245249049809962	1.0	0.9813476154041184	0.9805944658964287	0.9805944658964286
-1.6233246649329867	1.0	0.981304601385152	0.9805478273429963	0.9805478273429962
-1.622124424884977	1.0	0.9812614927198701	0.9805010767001644	0.9805010767001643
-1.6209241848369673	1.0	0.9812182892228257	0.9804542136985412	0.9804542136985411
-1.6197239447889578	1.0	0.9811749907083289	0.9804072380680879	0.9804072380680877
-1.6185237047409482	1.0	0.9811315969904465	0.9803601495381165	0.9803601495381162
-1.6173234646929386	1.0	0.9810881078830025	0.9803129478372881	0.9803129478372878
-1.616123224644929	1.0	0.981044523199579	0.9802656326936123	0.9802656326936121
-1.6149229845969193	1.0	0.9810008427535154	0.9802182038344445	0.9802182038344442
-1.6137227445489097	1.0	0.9809570663579108	0.9801706609864852	0.980170660986485
-1.6125225045009002	1.0	0.9809131938256223	0.9801230038757778	0.9801230038757776
-1.6113222644528906	1.0	0.9808692249692667	0.9800752322277073	0.9800752322277071
-1.610122024404881	1.0	0.9808251596012207	0.9800273457669989	0.9800273457669987
-1.6089217843568713	1.0	0.9807809975336212	0.979979344217716	0.9799793442177158
-1.6077215443088617	1.0	0.9807367385783657	0.979931227303259	0.9799312273032588
-1.6065213042608522	1.0	0.9806923825471129	0.9798829947463634	0.9798829947463632
-1.6053210642128426	1.0	0.980647929251283	0.9798346462690984	0.9798346462690982
-1.604120824164833	1.0	0.9806033785020583	0.9797861815928652	0.979786181592865
-1.6029205841168233	1.0	0.9805587301103835	0.9797376004383955	0.9797376004383953
-1.6017203440688137	1.0	0.9805139838869664	0.9796889025257496	0.9796889025257494
-1.6005201040208041	1.0	0.9804691396422782	0.9796400875743153	0.9796400875743151
-1.5993198639727946	1.0	0.9804241971865539	0.9795911553028057	0.9795911553028055
-1.598119623924785	1.0	0.9803791563297931	0.9795421054292581	0.9795421054292579
-1.5969193838767755	1.0	0.9803340168817603	0.9794929376710321	0.9794929376710318
-1.5957191438287657	1.0	0.9802887786519852	0.979443651744808	0.9794436517448076
-1.5945189037807561	1.0	0.9802434414497635	0.9793942473665848	0.9793942473665844
-1.5933186637327466	1.0	0.9801980050841577	0.9793447242516796	0.9793447242516793
-1.592118423684737	1.0	0.9801524693639965	0.9792950821147248	0.9792950821147245
-1.5909181836367274	1.0	0.980106834097877	0.9792453206696674	0.9792453206696671
-1.5897179435887177	1.0	0.9800610990941635	0.9791954396297664	0.9791954396297661
-1.588517703540708	1.0	0.9800152641609894	0.9791454387075921	0.9791454387075917
-1.5873174634926985	1.0	0.9799693291062568	0.9790953176150236	0.9790953176150232
-1.586117223444689	1.0	0.9799232937376378	0.979045076063248	0.9790450760632476
-1.5849169833966794	1.0	0.9798771578625745	0.9789947137627578	0.9789947137627575
-1.5837167433486696	1.0	0.9798309212882798	0.9789442304233501	0.9789442304233498
-1.58251650330066	1.0	0.9797845838217379	0.9788936257541243	0.978893625754124
-1.5813162632526505	1.0	0.9797381452697053	0.9788428994634809	0.9788428994634805
-1.580116023204641	1.0	0.9796916054387104	0.9787920512591192	0.9787920512591187
-1.5789157831566314	1.0	0.9796449641350553	0.9787410808480362	0.9787410808480358
-1.5777155431086216	1.0	0.9795982211648153	0.9786899879365248	0.9786899879365244
-1.576515303060612	1.0	0.9795513763338407	0.9786387722301721	0.9786387722301717
-1.5753150630126025	1.0	0.9795044294477558	0.9785874334338572	0.9785874334338568
-1.574114822964593	1.0	0.9794573803119613	0.9785359712517503	0.9785359712517498
-1.5729145829165834	1.0	0.9794102287316335	0.9784843853873104	0.97848438538731
-1.5717143428685738	1.0	0.9793629745117262	0.9784326755432841	0.9784326755432836
-1.570514102820564	1.0	0.9793156174569698	0.9783808414217031	0.9783808414217027
-1.5693138627725545	1.0	0.9792681573718734	0.9783288827238835	0.978328882723883
-1.568113622724545	1.0	0.9792205940607247	0.9782767991504231	0.9782767991504225
-1.5669133826765353	1.0	0.9791729273275909	0.9782245904012004	0.9782245904011998
-1.5657131426285258	1.0	0.9791251569763192	0.9781722561753726	0.9781722561753721
-1.564512902580516	1.0	0.9790772828105376	0.9781197961713737	0.9781197961713731
-1.5633126625325064	1.0	0.9790293046336558	0.9780672100869131	0.9780672100869126
-1.5621124224844969	1.0	0.9789812222488654	0.9780144976189736	0.9780144976189731
-1.5609121824364873	1.0	0.9789330354591408	0.9779616584638098	0.9779616584638092
-1.5597119423884778	1.0	0.9788847440672405	0.9779086923169463	0.9779086923169457
-1.558511702340468	1.0	0.9788363478757064	0.9778555988731756	0.977855598873175
-1.5573114622924584	1.0	0.9787878466868665	0.9778023778265572	0.9778023778265565
-1.5561112222444489	1.0	0.9787392403028335	0.9777490288704149	0.9777490288704143
-1.5549109821964393	1.0	0.9786905285255076	0.9776955516973358	0.9776955516973351
-1.5537107421484297	1.0	0.9786417111565755	0.9776419459991679	0.9776419459991672
-1.5525105021004202	1.0	0.9785927879975121	0.9775882114670187	0.9775882114670179
-1.5513102620524104	1.0	0.9785437588495812	0.9775343477912531	0.9775343477912524
-1.5501100220044008	1.0	0.9784946235138361	0.9774803546614924	0.9774803546614916
-1.5489097819563913	1.0	0.9784453817911202	0.9774262317666114	0.9774262317666106
-1.5477095419083817	1.0	0.9783960334820682	0.9773719787947373	0.9773719787947365
-1.5465093018603722	1.0	0.9783465783871066	0.9773175954332478	0.9773175954332469
-1.5453090618123624	1.0	0.9782970163064549	0.9772630813687694	0.9772630813687685
-1.5441088217643528	1.0	0.9782473470401257	0.977208436287175	0.9772084362871741
-1.5429085817163433	1.0	0.9781975703879262	0.9771536598735832	0.9771536598735823
-1.5417083416683337	1.0	0.9781476861494586	0.9770987518123552	0.9770987518123543
-1.5405081016203241	1.0	0.9780976941241212	0.977043711787094	0.977043711787093
-1.5393078615723144	1.0	0.9780475941111091	0.976988539480642	0.976988539480641
-1.5381076215243048	1.0	0.9779973859094152	0.9769332345750795	0.9769332345750785
-1.5369073814762952	1.0	0.9779470693178309	0.9768777967517225	0.9768777967517215
-1.5357071414282857	1.0	0.9778966441349469	0.9768222256911213	0.9768222256911202
-1.5345069013802761	1.0	0.9778461101591546	0.9767665210730583	0.9767665210730572
-1.5333066613322663	1.0	0.9777954671886461	0.9767106825765464	0.9767106825765453
-1.5321064212842568	1.0	0.9777447150214159	0.9766547098798268	0.9766547098798257
-1.5309061812362472	1.0	0.9776938534552617	0.9765986026603681	0.9765986026603669
-1.5297059411882377	1.0	0.9776428822877847	0.976542360594863	0.9765423605948618
-1.528505701140228	1.0	0.9775918013163912	0.9764859833592272	0.976485983359226
-1.5273054610922185	1.0	0.9775406103382931	0.9764294706285981	0.9764294706285968
-1.5261052210442088	1.0	0.9774893091505094	0.9763728220773317	0.9763728220773303
-1.5249049809961992	1.0	0.9774378975498662	0.9763160373790017	0.9763160373790004
-1.5237047409481896	1.0	0.9773863753329989	0.9762591162063974	0.976259116206396
-1.52250450090018	1.0	0.9773347422963518	0.9762020582315213	0.9762020582315198
-1.5213042608521705	1.0	0.9772829982361804	0.9761448631255878	0.9761448631255863
-1.5201040208041607	1.0	0.9772311429485513	0.9760875305590211	0.9760875305590196
-1.5189037807561512	1.0	0.977179176229344	0.9760300602014536	0.976030060201452
-1.5177035407081416	1.0	0.9771270978742514	0.975972451721723	0.9759724517217214
-1.516503300660132	1.0	0.9770749076787811	0.9759147047878719	0.9759147047878702
-1.5153030606121225	1.0	0.9770226054382561	0.9758568190671445	0.9758568190671428
-1.5141028205641127	1.0	0.9769701909478163	0.9757987942259855	0.9757987942259838
-1.5129025805161032	1.0	0.9769176640024192	0.9757406299300381	0.9757406299300363
-1.5117023404680936	1.0	0.9768650243968409	0.9756823258441415	0.9756823258441397
-1.510502100420084	1.0	0.9768122719256774	0.9756238816323298	0.9756238816323279
-1.5093018603720745	1.0	0.9767594063833458	0.9755652969578293	0.9755652969578275
-1.508101620324065	1.0	0.9767064275640849	0.9755065714830575	0.9755065714830555
-1.5069013802760551	1.0	0.9766533352619564	0.9754477048696196	0.9754477048696176
-1.5057011402280456	1.0	0.9766001292708467	0.9753886967783085	0.9753886967783064
-1.504500900180036	1.0	0.976546809384467	0.9753295468691012	0.9753295468690991
-1.5033006601320265	1.0	0.9764933753963553	0.9752702548011579	0.9752702548011557
-1.502100420084017	1.0	0.9764398270998765	0.9752108202328194	0.9752108202328171
-1.5009001800360071	1.0	0.9763861642882249	0.9751512428216054	0.975151242821603
-1.4996999399879976	1.0	0.9763323867544241	0.9750915222242125	0.9750915222242101
-1.498499699939988	1.0	0.9762784942913291	0.9750316580965124	0.9750316580965099
-1.4972994598919784	1.0	0.9762244866916268	0.9749716500935495	0.974971650093547
-1.4960992198439689	1.0	0.9761703637478373	0.9749114978695393	0.9749114978695368
-1.494898979795959	1.0	0.9761161252523157	0.9748512010778662	0.9748512010778636
-1.4936987397479495	1.0	0.9760617709972526	0.9747907593710815	0.9747907593710788
-1.49249849969994	1.0	0.9760073007746752	0.9747301724009014	0.9747301724008987
-1.4912982596519304	1.0	0.9759527143764498	0.9746694398182053	0.9746694398182025
-1.4900980196039209	1.0	0.9758980115942815	0.9746085612730334	0.9746085612730305
-1.488897779555911	1.0	0.9758431922197159	0.9745475364145848	0.9745475364145818
-1.4876975395079015	1.0	0.975788256044141	0.9744863648912153	0.9744863648912122
-1.486497299459892	1.0	0.9757332028587878	0.9744250463504359	0.9744250463504328
-1.4852970594118824	1.0	0.9756780324547321	0.9743635804389105	0.9743635804389073
-1.4840968193638728	1.0	0.9756227446228948	0.9743019668024534	0.9743019668024501
-1.4828965793158633	1.0	0.9755673391540447	0.9742402050860279	0.9742402050860245
-1.4816963392678535	1.0	0.9755118158387984	0.9741782949337441	0.9741782949337406
-1.480496099219844	1.0	0.9754561744676224	0.9741162359888565	0.974116235988853
-1.4792958591718344	1.0	0.9754004148308346	0.9740540278937626	0.974054027893759
-1.4780956191238248	1.0	0.9753445367186049	0.9739916702900001	0.9739916702899963
-1.4768953790758153	1.0	0.975288539920957	0.9739291628182454	0.9739291628182415
-1.4756951390278055	1.0	0.97523242422777	0.9738665051183111	0.9738665051183071
-1.474494898979796	1.0	0.9751761894287794	0.9738036968291442	0.9738036968291401
-1.4732946589317863	1.0	0.9751198353135785	0.9737407375888243	0.9737407375888201
-1.4720944188837768	1.0	0.9750633616716202	0.9736776270345607	0.9736776270345564
-1.4708941788357672	1.0	0.9750067682922181	0.9736143648026911	0.9736143648026867
-1.4696939387877574	1.0	0.9749500549645477	0.973550950528679	0.9735509505286745
-1.4684936987397479	1.0	0.9748932214776485	0.9734873838471119	0.9734873838471072
-1.4672934586917383	1.0	0.9748362676204247	0.9734236643916989	0.9734236643916941
-1.4660932186437288	1.0	0.9747791931816475	0.9733597917952691	0.9733597917952642
-1.4648929785957192	1.0	0.9747219979499558	0.9732957656897688	0.9732957656897638
-1.4636927385477096	1.0	0.974664681713858	0.9732315857062601	0.9732315857062549
-1.4624924984996999	1.0	0.9746072442617337	0.9731672514749179	0.9731672514749126
-1.4612922584516903	1.0	0.9745496853818351	0.9731027626250288	0.9731027626250234
-1.4600920184036807	1.0	0.974492004862288	0.9730381187849881	0.9730381187849826
-1.4588917783556712	1.0	0.9744342024910944	0.9729733195822984	0.9729733195822926
-1.4576915383076616	1.0	0.9743762780561331	0.9729083646435664	0.9729083646435606
-1.4564912982596518	1.0	0.9743182313451617	0.9728432535945021	0.972843253594496
-1.4552910582116423	1.0	0.974260062145818	0.9727779860599152	0.972777986059909
-1.4540908181636327	1.0	0.9742017702456219	0.9727125616637146	0.9727125616637081
-1.4528905781156232	1.0	0.9741433554319767	0.9726469800289043	0.9726469800288977
-1.4516903380676136	1.0	0.9740848174921708	0.9725812407775831	0.9725812407775764
-1.4504900980196038	1.0	0.9740261562133794	0.9725153435309412	0.9725153435309343
-1.4492898579715943	1.0	0.9739673713826659	0.9724492879092583	0.9724492879092512
-1.4480896179235847	1.0	0.9739084627869838	0.9723830735319017	0.9723830735318943
-1.4468893778755751	1.0	0.9738494302131787	0.9723167000173236	0.9723167000173162
-1.4456891378275656	1.0	0.973790273447989	0.9722501669830597	0.972250166983052
-1.4444888977795558	1.0	0.9737309922780485	0.9721834740457259	0.972183474045718
-1.4432886577315462	1.0	0.9736715864898879	0.9721166208210172	0.9721166208210091
-1.4420884176835367	1.0	0.9736120558699363	0.9720496069237048	0.9720496069236965
-1.4408881776355271	1.0	0.9735524002045227	0.9719824319676338	0.9719824319676252
-1.4396879375875176	1.0	0.9734926192798788	0.9719150955657215	0.9719150955657128
-1.438487697539508	1.0	0.9734327128821398	0.9718475973299551	0.9718475973299461
-1.4372874574914982	1.0	0.9733726807973461	0.9717799368713886	0.9717799368713794
-1.4360872174434887	1.0	0.9733125228114459	0.9717121138001421	0.9717121138001326
-1.434886977395479	1.0	0.9732522387102963	0.9716441277253979	0.9716441277253881
-1.4336867373474695	1.0	0.9731918282796655	0.9715759782553993	0.9715759782553893
-1.43248649729946	1.0	0.9731312913052345	0.9715076649974483	0.971507664997438
-1.4312862572514502	1.0	0.9730706275725988	0.9714391875579028	0.9714391875578923
-1.4300860172034406	1.0	0.9730098368672706	0.9713705455421748	0.971370545542164
-1.428885777155431	1.0	0.9729489189746804	0.9713017385547278	0.9713017385547167
-1.4276855371074215	1.0	0.9728878736801789	0.9712327661990748	0.9712327661990634
-1.426485297059412	1.0	0.9728267007690393	0.9711636280777761	0.9711636280777644
-1.4252850570114022	1.0	0.9727654000264585	0.9710943237924362	0.9710943237924241
-1.4240848169633926	1.0	0.97270397123756	0.9710248529437028	0.9710248529436905
-1.422884576915383	1.0	0.9726424141873946	0.9709552151312634	0.9709552151312507
-1.4216843368673735	1.0	0.9725807286609436	0.9708854099538436	0.9708854099538305
-1.420484096819364	1.0	0.9725189144431199	0.9708154370092044	0.9708154370091909
-1.4192838567713542	1.0	0.9724569713187708	0.9707452958941402	0.9707452958941264
-1.4180836167233446	1.0	0.9723948990726791	0.9706749862044762	0.9706749862044621
-1.416883376675335	1.0	0.9723326974895659	0.9706045075350668	0.9706045075350522
-1.4156831366273255	1.0	0.9722703663540918	0.9705338594797916	0.9705338594797768
-1.414482896579316	1.0	0.9722079054508603	0.9704630416315554	0.9704630416315401
-1.4132826565313064	1.0	0.9721453145644184	0.9703920535822835	0.9703920535822679
-1.4120824164832966	1.0	0.9720825934792596	0.9703208949229213	0.9703208949229052
-1.410882176435287	1.0	0.9720197419798258	0.9702495652434305	0.970249565243414
-1.4096819363872775	1.0	0.9719567598505089	0.9701780641327876	0.9701780641327706
-1.408481696339268	1.0	0.9718936468756542	0.9701063911789813	0.9701063911789639
-1.4072814562912583	1.0	0.971830402839561	0.97003454596901	0.9700345459689921
-1.4060812162432486	1.0	0.9717670275264858	0.9699625280888793	0.9699625280888609
-1.404880976195239	1.0	0.9717035207206446	0.9698903371236003	0.9698903371235814
-1.4036807361472294	1.0	0.9716398822062139	0.9698179726571863	0.9698179726571668
-1.4024804960992199	1.0	0.9715761117673345	0.969745434272651	0.9697454342726312
-1.4012802560512103	1.0	0.9715122091881124	0.969672721552006	0.9696727215519856
-1.4000800160032005	1.0	0.9714481742526219	0.9695998340762583	0.9695998340762373
-1.398879775955191	1.0	0.9713840067449074	0.9695267714254077	0.9695267714253861
-1.3976795359071814	1.0	0.9713197064489862	0.9694535331784448	0.9694535331784228
-1.3964792958591719	1.0	0.97125527314885	0.9693801189133485	0.9693801189133258
-1.3952790558111623	1.0	0.9711907066284676	0.9693065282070829	0.9693065282070595
-1.3940788157631527	1.0	0.971126006671788	0.9692327606355959	0.969232760635572
-1.392878575715143	1.0	0.9710611730627412	0.9691588157738159	0.9691588157737914
-1.3916783356671334	1.0	0.9709962055852424	0.9690846931956503	0.9690846931956251
-1.3904780956191238	1.0	0.9709311040231923	0.9690103924739816	0.9690103924739557
-1.3892778555711143	1.0	0.9708658681604813	0.9689359131806664	0.9689359131806398
-1.3880776155231047	1.0	0.9708004977809911	0.968861254886532	0.9688612548865047
-1.386877375475095	1.0	0.9707349926685973	0.9687864171613744	0.9687864171613463
-1.3856771354270854	1.0	0.9706693526071718	0.9687113995739556	0.9687113995739268
-1.3844768953790758	1.0	0.970603577380585	0.9686362016920012	0.9686362016919716
-1.3832766553310663	1.0	0.9705376667727091	0.968560823082198	0.9685608230821676
-1.3820764152830567	1.0	0.9704716205674199	0.9684852633101911	0.9684852633101599
-1.380876175235047	1.0	0.9704054385485993	0.968409521940582	0.9684095219405501
-1.3796759351870374	1.0	0.970339120500138	0.9683335985369256	0.9683335985368927
-1.3784756951390278	1.0	0.970272666205939	0.9682574926617279	0.9682574926616941
-1.3772754550910182	1.0	0.970206075449918	0.9681812038764434	0.9681812038764087
-1.3760752150430087	1.0	0.9701393480160085	0.9681047317414728	0.9681047317414372
-1.3748749749949989	1.0	0.9700724836881625	0.9680280758161599	0.9680280758161234
-1.3736747349469893	1.0	0.9700054822503541	0.9679512356587899	0.9679512356587524
-1.3724744948989798	1.0	0.9699383434865818	0.9678742108265861	0.9678742108265476
-1.3712742548509702	1.0	0.9698710671808717	0.9677970008757077	0.9677970008756682
-1.3700740148029606	1.0	0.9698036531172793	0.9677196053612476	0.9677196053612069
-1.368873774754951	1.0	0.9697361010798932	0.9676420238372285	0.9676420238371868
-1.3676735347069413	1.0	0.9696684108528367	0.9675642558566021	0.9675642558565593
-1.3664732946589317	1.0	0.9696005822202719	0.9674863009712452	0.9674863009712013
-1.3652730546109222	1.0	0.9695326149664013	0.9674081587319582	0.967408158731913
-1.3640728145629126	1.0	0.9694645088754712	0.9673298286884608	0.9673298286884146
-1.362872574514903	1.0	0.9693962637317746	0.967251310389392	0.9672513103893444
-1.3616723344668933	1.0	0.9693278793196533	0.9671726033823047	0.9671726033822559
-1.3604720944188837	1.0	0.9692593554235015	0.967093707213665	0.9670937072136149
-1.3592718543708742	1.0	0.9691906918277686	0.9670146214288491	0.9670146214287976
-1.3580716143228646	1.0	0.9691218883169619	0.9669353455721401	0.9669353455720873
-1.356871374274855	1.0	0.9690529446756492	0.9668558791867266	0.9668558791866723
-1.3556711342268453	1.0	0.9689838606884622	0.9667762218146982	0.9667762218146425
-1.3544708941788357	1.0	0.9689146361400995	0.9666963729970454	0.9666963729969881
-1.3532706541308261	1.0	0.9688452708153293	0.9666163322736541	0.9666163322735953
-1.3520704140828166	1.0	0.9687757644989923	0.9665360991833054	0.966536099183245
-1.350870174034807	1.0	0.968706116976005	0.9664556732636714	0.9664556732636095
-1.3496699339867975	1.0	0.9686363280313627	0.9663750540513135	0.9663750540512499
-1.3484696939387877	1.0	0.9685663974501422	0.9662942410816786	0.9662942410816133
-1.3472694538907781	1.0	0.9684963250175055	0.9662132338890979	0.9662132338890308
-1.3460692138427686	1.0	0.9684261105187024	0.9661320320067828	0.9661320320067139
-1.344868973794759	1.0	0.9683557537390739	0.9660506349668232	0.9660506349667525
-1.3436687337467494	1.0	0.9682852544640549	0.9659690423001843	0.9659690423001117
-1.3424684936987397	1.0	0.968214612479178	0.965887253536704	0.9658872535366295
-1.34126825365073	1.0	0.968143827570076	0.9658052682050905	0.965805268205014
-1.3400680136027205	1.0	0.9680728995224861	0.9657230858329191	0.9657230858328405
-1.338867773554711	1.0	0.9680018281222518	0.9656407059466294	0.9656407059465487
-1.3376675335067014	1.0	0.9679306131553271	0.9655581280715234	0.9655581280714406
-1.3364672934586916	1.0	0.9678592544077799	0.965475351731762	0.965475351731677
-1.335267053410682	1.0	0.967787751665794	0.9653923764503625	0.9653923764502751
-1.3340668133626725	1.0	0.9677161047156744	0.9653092017491957	0.965309201749106
-1.332866573314663	1.0	0.9676443133438489	0.9652258271489834	0.9652258271488914
-1.3316663332666534	1.0	0.9675723773368723	0.9651422521692956	0.9651422521692011
-1.3304660932186436	1.0	0.9675002964814295	0.9650584763285477	0.9650584763284507
-1.329265853170634	1.0	0.9674280705643393	0.9649744991439974	0.9649744991438977
-1.3280656131226245	1.0	0.9673556993725573	0.9648903201317421	0.9648903201316398
-1.326865373074615	1.0	0.9672831826931798	0.964805938806717	0.9648059388066119
-1.3256651330266054	1.0	0.9672105203134469	0.9647213546826905	0.9647213546825826
-1.3244648929785958	1.0	0.9671377120207463	0.9646365672722631	0.9646365672721523
-1.323264652930586	1.0	0.9670647576026168	0.9645515760868635	0.9645515760867498
-1.3220644128825765	1.0	0.9669916568467516	0.9644663806367466	0.9644663806366298
-1.320864172834567	1.0	0.966918409541002	0.9643809804309899	0.96438098043087
-1.3196639327865574	1.0	0.9668450154733814	0.9642953749774911	0.964295374977368
-1.3184636927385478	1.0	0.9667714744320683	0.9642095637829653	0.964209563782839
-1.317263452690538	1.0	0.9666977862054099	0.9641235463529421	0.9641235463528123
-1.3160632126425285	1.0	0.9666239505819266	0.9640373221917625	0.9640373221916293
-1.314862972594519	1.0	0.966549967350315	0.9639508908025765	0.9639508908024397
-1.3136627325465093	1.0	0.9664758362994516	0.9638642516873398	0.9638642516871994
-1.3124624924984998	1.0	0.9664015572183966	0.9637774043468111	0.9637774043466669
-1.31126225245049	1.0	0.9663271298963985	0.9636903482805494	0.9636903482804013
-1.3100620124024804	1.0	0.9662525541228966	0.9636030829869111	0.963603082986759
-1.3088617723544709	1.0	0.9661778296875252	0.9635156079630463	0.9635156079628902
-1.3076615323064613	1.0	0.9661029563801184	0.9634279227048974	0.9634279227047371
-1.3064612922584518	1.0	0.9660279339907126	0.9633400267071948	0.9633400267070301
-1.305261052210442	1.0	0.9659527623095514	0.9632519194634547	0.9632519194632857
-1.3040608121624324	1.0	0.9658774411270887	0.9631636004659763	0.9631636004658027
-1.3028605721144229	1.0	0.9658019702339936	0.9630750692058382	0.96307506920566
-1.3016603320664133	1.0	0.9657263494211533	0.9629863251728961	0.9629863251727131
-1.3004600920184037	1.0	0.9656505784796783	0.9628973678557795	0.9628973678555917
-1.2992598519703942	1.0	0.965574657200905	0.9628081967418891	0.9628081967416963
-1.2980596119223844	1.0	0.9654985853764013	0.9627188113173937	0.9627188113171956
-1.2968593718743748	1.0	0.9654223627979696	0.9626292110672267	0.9626292110670234
-1.2956591318263653	1.0	0.9653459892576509	0.962539395475084	0.9625393954748753
-1.2944588917783557	1.0	0.9652694645477298	0.9624493640234209	0.9624493640232065
-1.2932586517303462	1.0	0.9651927884607376	0.9623591161934478	0.9623591161932278
-1.2920584116823364	1.0	0.9651159607894575	0.9622686514651296	0.9622686514649037
-1.2908581716343268	1.0	0.9650389813269278	0.9621779693171805	0.9621779693169484
-1.2896579315863173	1.0	0.9649618498664471	0.962087069227062	0.9620870692268237
-1.2884576915383077	1.0	0.9648845662015776	0.9619959506709798	0.9619959506707352
-1.2872574514902981	1.0	0.9648071301261505	0.961904613123881	0.9619046131236298
-1.2860572114422884	1.0	0.9647295414342691	0.9618130560594502	0.9618130560591924
-1.2848569713942788	1.0	0.9646517999203147	0.9617212789501081	0.9617212789498433
-1.2836567313462692	1.0	0.964573905378949	0.9616292812670061	0.9616292812667343
-1.2824564912982597	1.0	0.9644958576051204	0.9615370624800256	0.9615370624797465
-1.2812562512502501	1.0	0.9644176563940671	0.9614446220577736	0.961444622057487
-1.2800560112022406	1.0	0.9643393015413223	0.9613519594675799	0.9613519594672857
-1.2788557711542308	1.0	0.9642607928427186	0.9612590741754942	0.9612590741751921
-1.2776555311062212	1.0	0.9641821300943921	0.9611659656462828	0.9611659656459726
-1.2764552910582116	1.0	0.9641033130927877	0.961072633343426	0.9610726333431074
-1.275255051010202	1.0	0.9640243416346628	0.9609790767291141	0.960979076728787
-1.2740548109621925	1.0	0.9639452155170924	0.960885295264245	0.9608852952639093
-1.2728545709141827	1.0	0.963865934537474	0.9607912884084215	0.9607912884080768
-1.2716543308661732	1.0	0.9637864984935319	0.9606970556199471	0.9606970556195932
-1.2704540908181636	1.0	0.9637069071833215	0.9606025963558233	0.9606025963554599
-1.269253850770154	1.0	0.9636271604052352	0.960507910071747	0.9605079100713738
-1.2680536107221445	1.0	0.963547257958006	0.9604129962221065	0.9604129962217234
-1.2668533706741347	1.0	0.9634671996407127	0.9603178542599792	0.9603178542595857
-1.2656531306261252	1.0	0.9633869852527852	0.9602224836371277	0.9602224836367238
-1.2644528905781156	1.0	0.9633066145940087	0.9601268838039975	0.9601268838035827
-1.263252650530106	1.0	0.9632260874645285	0.9600310542097125	0.9600310542092866
-1.2620524104820965	1.0	0.963145403664856	0.9599349943020734	0.9599349943016362
-1.2608521704340867	1.0	0.9630645629958722	0.9598387035275535	0.9598387035271045
-1.2596519303860771	1.0	0.9629835652588336	0.9597421813312957	0.9597421813308348
-1.2584516903380676	1.0	0.9629024102553768	0.9596454271571094	0.9596454271566361
-1.257251450290058	1.0	0.9628210977875243	0.9595484404474675	0.9595484404469815
-1.2560512102420485	1.0	0.9627396276576884	0.9594512206435025	0.9594512206430036
-1.254850970194039	1.0	0.9626579996686768	0.9593537671850041	0.9593537671844918
-1.2536507301460291	1.0	0.9625762136236985	0.9592560795104157	0.9592560795098897
-1.2524504900980196	1.0	0.9624942693263677	0.9591581570568306	0.9591581570562905
-1.25125025005001	1.0	0.96241216658071	0.9590599992599897	0.9590599992594352
-1.2500500100020004	1.0	0.9623299051911671	0.9589616055542776	0.9589616055537082
-1.2488497699539909	1.0	0.9622474849626022	0.9588629753727196	0.9588629753721349
-1.247649529905981	1.0	0.962164905700305	0.958764108146978	0.9587641081463777
-1.2464492898579715	1.0	0.9620821672099981	0.9586650033073496	0.9586650033067333
-1.245249049809962	1.0	0.9619992692978411	0.958565660282762	0.9585656602821292
-1.2440488097619524	1.0	0.9619162117704366	0.95846607850077	0.9584660785001203
-1.2428485697139429	1.0	0.9618329944348359	0.958366257387553	0.9583662573868859
-1.241648329665933	1.0	0.9617496170985436	0.9582661963679107	0.9582661963672257
-1.2404480896179235	1.0	0.9616660795695242	0.958165894865261	0.9581658948645577
-1.239247849569914	1.0	0.9615823816562066	0.9580653523016357	0.9580653523009136
-1.2380476095219044	1.0	0.9614985231674905	0.9579645680976777	0.9579645680969363
-1.2368473694738948	1.0	0.9614145039127516	0.9578635416726375	0.9578635416718763
-1.2356471294258853	1.0	0.9613303237018475	0.9577622724443697	0.9577622724435881
-1.2344468893778755	1.0	0.9612459823451227	0.95766075982933	0.9576607598285274
-1.233246649329866	1.0	0.9611614796534154	0.9575590032425714	0.9575590032417474
-1.2320464092818564	1.0	0.9610768154380623	0.9574570020977412	0.9574570020968951
-1.2308461692338468	1.0	0.9609919895109048	0.9573547558070774	0.9573547558062087
-1.2296459291858373	1.0	0.9609070016842952	0.9572522637814056	0.9572522637805136
-1.2284456891378275	1.0	0.9608218517711015	0.9571495254301351	0.9571495254292193
-1.227245449089818	1.0	0.9607365395847145	0.9570465401612561	0.9570465401603158
-1.2260452090418084	1.0	0.9606510649390528	0.9569433073813357	0.9569433073803703
-1.2248449689937988	1.0	0.9605654276485693	0.956839826495515	0.9568398264945237
-1.2236447289457892	1.0	0.9604796275282572	0.9567360969075054	0.9567360969064875
-1.2224444888977795	1.0	0.9603936643936555	0.9566321180195848	0.9566321180185398
-1.22124424884977	1.0	0.9603075380608558	0.9565278892325952	0.9565278892315222
-1.2200440088017603	1.0	0.9602212483465081	0.9564234099459384	0.9564234099448367
-1.2188437687537508	1.0	0.9601347950678268	0.9563186795575723	0.9563186795564411
-1.2176435287057412	1.0	0.9600481780425972	0.9562136974640085	0.956213697462847
-1.2164432886577314	1.0	0.9599613970891814	0.9561084630603078	0.9561084630591152
-1.2152430486097219	1.0	0.9598744520265248	0.9560029757400773	0.9560029757388528
-1.2140428085617123	1.0	0.9597873426741624	0.9558972348954665	0.9558972348942093
-1.2128425685137028	1.0	0.9597000688522251	0.9557912399171643	0.9557912399158734
-1.2116423284656932	1.0	0.9596126303814464	0.9556849901943951	0.9556849901930697
-1.2104420884176836	1.0	0.9595250270831679	0.9555784851149154	0.9555784851135545
-1.2092418483696739	1.0	0.9594372587793467	0.9554717240650099	0.9554717240636126
-1.2080416083216643	1.0	0.9593493252925618	0.955364706429489	0.9553647064280543
-1.2068413682736547	1.0	0.9592612264460202	0.9552574315916839	0.9552574315902108
-1.2056411282256452	1.0	0.9591729620635636	0.9551498989334442	0.9551498989319317
-1.2044408881776356	1.0	0.9590845319696755	0.9550421078351337	0.9550421078335807
-1.2032406481296258	1.0	0.9589959359894873	0.9549340576756269	0.9549340576740324
-1.2020404080816163	1.0	0.9589071739487851	0.9548257478323057	0.9548257478306684
-1.2008401680336067	1.0	0.9588182456740171	0.9547171776810554	0.9547171776793744
-1.1996399279855972	1.0	0.958729150992299	0.9546083465962614	0.9546083465945354
-1.1984396879375876	1.0	0.9586398897314227	0.9544992539508057	0.9544992539490336
-1.1972394478895778	1.0	0.9585504617198611	0.9543898991160629	0.9543898991142433
-1.1960392078415683	1.0	0.958460866786777	0.9542802814618969	0.9542802814600286
-1.1948389677935587	1.0	0.9583711047620286	0.954170400356657	0.9541704003547388
-1.1936387277455491	1.0	0.9582811754761772	0.9540602551671746	0.9540602551652051
-1.1924384876975396	1.0	0.958191078760494	0.9539498452587594	0.9539498452567371
-1.1912382476495298	1.0	0.9581008144469673	0.9538391699951952	0.9538391699931189
-1.1900380076015202	1.0	0.9580103823683095	0.9537282287387376	0.9537282287366057
-1.1888377675535107	1.0	0.9579197823579645	0.9536170208501089	0.9536170208479199
-1.1876375275055011	1.0	0.9578290142501146	0.9535055456884949	0.9535055456862473
-1.1864372874574916	1.0	0.957738077879688	0.9533938026115416	0.9533938026092339
-1.185237047409482	1.0	0.9576469730823659	0.953281790975351	0.9532817909729816
-1.1840368073614722	1.0	0.9575556996945903	0.9531695101344779	0.9531695101320451
-1.1828365673134627	1.0	0.9574642575535706	0.9530569594419255	0.9530569594394275
-1.181636327265453	1.0	0.9573726464972916	0.9529441382491419	0.9529441382465771
-1.1804360872174435	1.0	0.9572808663645209	0.952831045906017	0.9528310459033835
-1.179235847169434	1.0	0.9571889169948167	0.9527176817608779	0.9527176817581741
-1.1780356071214242	1.0	0.9570967982285343	0.9526040451604857	0.9526040451577095
-1.1768353670734146	1.0	0.9570045099068353	0.9524901354500314	0.9524901354471809
-1.175635127025405	1.0	0.9569120518716938	0.9523759519731322	0.9523759519702054
-1.1744348869773955	1.0	0.9568194239659048	0.9522614940718277	0.9522614940688227
-1.173234646929386	1.0	0.9567266260330922	0.9521467610865768	0.9521467610834913
-1.1720344068813762	1.0	0.9566336579177159	0.9520317523562523	0.9520317523530842
-1.1708341668333666	1.0	0.9565405194650803	0.9519164672181389	0.9519164672148861
-1.169633926785357	1.0	0.9564472105213417	0.9518009050079282	0.9518009050045884
-1.1684336867373475	1.0	0.9563537309335167	0.9516850650597154	0.9516850650562861
-1.167233446689338	1.0	0.9562600805494895	0.9515689467059948	0.9515689467024738
-1.1660332066413284	1.0	0.9561662592180206	0.9514525492776571	0.9514525492740419
-1.1648329665933186	1.0	0.9560722667887546	0.9513358721039844	0.9513358721002725
-1.163632726545309	1.0	0.9559781031122285	0.9512189145126473	0.951218914508836
-1.1624324864972995	1.0	0.9558837680398796	0.9511016758297	0.9511016758257868
-1.16123224644929	1.0	0.9557892614240541	0.9509841553795774	0.9509841553755595
-1.1600320064012803	1.0	0.9556945831180146	0.9508663524850905	0.9508663524809651
-1.1588317663532706	1.0	0.9555997329759496	0.9507482664674229	0.9507482664631871
-1.157631526305261	1.0	0.9555047108529807	0.9506298966461268	0.9506298966417777
-1.1564312862572514	1.0	0.9554095166051723	0.950511242339119	0.9505112423346535
-1.1552310462092419	1.0	0.9553141500895383	0.9503923028626767	0.9503923028580917
-1.1540308061612323	1.0	0.9552186111640527	0.9502730775314345	0.9502730775267269
-1.1528305661132225	1.0	0.9551228996876564	0.9501535656583794	0.9501535656535457
-1.151630326065213	1.0	0.9550270155202671	0.9500337665548472	0.9500337665498841
-1.1504300860172034	1.0	0.954930958522787	0.9499136795305188	0.9499136795254229
-1.1492298459691939	1.0	0.9548347285571123	0.9497933038934159	0.9497933038881837
-1.1480296059211843	1.0	0.9547383254861412	0.9496726389498971	0.9496726389445249
-1.1468293658731745	1.0	0.9546417491737839	0.9495516840046541	0.9495516839991383
-1.145629125825165	1.0	0.9545449994849701	0.9494304383607075	0.949430438355044
-1.1444288857771554	1.0	0.9544480762856586	0.9493089013194025	0.9493089013135875
-1.1432286457291458	1.0	0.9543509794428472	0.9491870721804055	0.949187072174435
-1.1420284056811363	1.0	0.9542537088245795	0.9490649502416998	0.9490649502355695
-1.1408281656331267	1.0	0.9541562642999563	0.9489425347995812	0.9489425347932868
-1.139627925585117	1.0	0.9540586457391432	0.9488198251486544	0.9488198251421915
-1.1384276855371074	1.0	0.9539608530133808	0.9486968205818287	0.948696820575193
-1.1372274454890978	1.0	0.9538628859949935	0.9485735203903143	0.9485735203835011
-1.1360272054410883	1.0	0.9537647445573982	0.9484499238636176	0.9484499238566221
-1.1348269653930787	1.0	0.953666428575115	0.9483260302895374	0.9483260302823547
-1.133626725345069	1.0	0.9535679379237757	0.9482018389541612	0.9482018389467863
-1.1324264852970594	1.0	0.9534692724801334	0.9480773491418605	0.9480773491342882
-1.1312262452490498	1.0	0.9533704321220723	0.9479525601352866	0.9479525601275117
-1.1300260052010402	1.0	0.9532714167286168	0.9478274712153671	0.9478274712073842
-1.1288257651530307	1.0	0.953172226179942	0.9477020816613014	0.947702081653105
-1.127625525105021	1.0	0.9530728603573823	0.9475763907505567	0.9475763907421408
-1.1264252850570113	1.0	0.9529733191434417	0.947450397758863	0.947450397750222
-1.1252250450090018	1.0	0.9528736024218042	0.9473241019602104	0.9473241019513382
-1.1240248049609922	1.0	0.9527737100773426	0.9471975026268438	0.9471975026177342
-1.1228245649129827	1.0	0.9526736419961289	0.947070599029259	0.9470705990199058
-1.121624324864973	1.0	0.9525733980654446	0.9469433904361988	0.9469433904265951
-1.1204240848169633	1.0	0.9524729781737902	0.9468158761146481	0.9468158761047876
-1.1192238447689538	1.0	0.9523723822108956	0.9466880553298307	0.9466880553197062
-1.1180236047209442	1.0	0.9522716100677302	0.9465599273452037	0.9465599273348083
-1.1168233646729346	1.0	0.9521706616365134	0.9464314914224548	0.9464314914117813
-1.115623124624925	1.0	0.9520695368107239	0.9463027468214965	0.9463027468105375
-1.1144228845769153	1.0	0.9519682354851117	0.9461736928004635	0.9461736927892113
-1.1132226445289057	1.0	0.9518667575557067	0.9460443286157069	0.9460443286041536
-1.1120224044808962	1.0	0.9517651029198304	0.9459146535217906	0.9459146535099281
-1.1108221644328866	1.0	0.951663271476106	0.9457846667714871	0.9457846667593072
-1.109621924384877	1.0	0.9515612631244688	0.9456543676157729	0.9456543676032672
-1.1084216843368673	1.0	0.9514590777661773	0.9455237553038246	0.9455237552909842
-1.1072214442888577	1.0	0.9513567153038237	0.9453928290830141	0.9453928290698301
-1.1060212042408482	1.0	0.9512541756413442	0.9452615881989044	0.9452615881853677
-1.1048209641928386	1.0	0.9511514586840307	0.9451300318952456	0.9451300318813466
-1.103620724144829	1.0	0.9510485643385408	0.9449981594139698	0.944998159399699
-1.1024204840968193	1.0	0.9509454925129095	0.9448659699951877	0.944865969980535
-1.1012202440488097	1.0	0.9508422431165598	0.9447334628771834	0.9447334628621387
-1.1000200040008001	1.0	0.9507388160603141	0.9446006372964105	0.9446006372809632
-1.0988197639527906	1.0	0.9506352112564044	0.9444674924874874	0.9444674924716268
-1.097619523904781	1.0	0.950531428618485	0.9443340276831929	0.9443340276669079
-1.0964192838567715	1.0	0.9504274680616429	0.9442002421144623	0.9442002420977416
-1.0952190438087617	1.0	0.9503233295024088	0.9440661350103823	0.9440661349932141
-1.0940188037607521	1.0	0.9502190128587694	0.9439317055981866	0.9439317055805592
-1.0928185637127426	1.0	0.950114518050178	0.9437969531032522	0.943796953085153
-1.091618323664733	1.0	0.9500098449975669	0.943661876749094	0.9436618767305105
-1.0904180836167234	1.0	0.9499049936233582	0.9435264757573607	0.9435264757382801
-1.0892178435687137	1.0	0.949799963851476	0.9433907493478308	0.9433907493282396
-1.088017603520704	1.0	0.9496947556073578	0.9432546967384072	0.9432546967182918
-1.0868173634726945	1.0	0.9495893688179667	0.9431183171451133	0.9431183171244596
-1.085617123424685	1.0	0.9494838034118027	0.9429816097820882	0.942981609760882
-1.0844168833766754	1.0	0.9493780593189152	0.9428445738615827	0.942844573839809
-1.0832166433286656	1.0	0.9492721364709144	0.9427072085939538	0.9427072085715975
-1.082016403280656	1.0	0.9491660348009843	0.9425695131876612	0.9425695131647067
-1.0808161632326465	1.0	0.949059754243894	0.942431486849262	0.9424314868256933
-1.079615923184637	1.0	0.94895329473601	0.9422931287834063	0.942293128759207
-1.0784156831366274	1.0	0.9488466562153088	0.942154438192833	0.9421544381679862
-1.0772154430886176	1.0	0.9487398386213894	0.9420154142783645	0.942015414252853
-1.076015203040608	1.0	0.9486328418954852	0.9418760562389031	0.9418760562127089
-1.0748149629925985	1.0	0.9485256659804766	0.9417363632714251	0.9417363632445299
-1.073614722944589	1.0	0.9484183108209041	0.9415963345709772	0.9415963345433624
-1.0724144828965794	1.0	0.9483107763629801	0.9414559693306714	0.9414559693023178
-1.0712142428485698	1.0	0.9482030625546024	0.9413152667416808	0.9413152667125685
-1.07001400280056	1.0	0.9480951693453665	0.941174225993234	0.9411742259633428
-1.0688137627525505	1.0	0.9479870966865785	0.9410328462726116	0.9410328462419206
-1.067613522704541	1.0	0.9478788445312685	0.9408911267651409	0.9408911267336286
-1.0664132826565313	1.0	0.9477704128342027	0.9407490666541908	0.9407490666218353
-1.0652130426085218	1.0	0.9476618015518973	0.9406066651211679	0.9406066650879467
-1.064012802560512	1.0	0.9475530106426313	0.9404639213455114	0.9404639213114013
-1.0628125625125024	1.0	0.9474440400664598	0.9403208345046884	0.9403208344696656
-1.0616123224644929	1.0	0.947334889785227	0.9401774037741891	0.9401774037382293
-1.0604120824164833	1.0	0.9472255597625802	0.9400336283275225	0.9400336282906004
-1.0592118423684738	1.0	0.9471160499639827	0.9398895073362105	0.9398895072983006
-1.058011602320464	1.0	0.9470063603567275	0.9397450399697845	0.9397450399308602
-1.0568113622724544	1.0	0.9468964909099511	0.93960022539578	0.9396002253558142
-1.0556111222244449	1.0	0.9467864415946466	0.9394550627797313	0.9394550627386962
-1.0544108821764353	1.0	0.9466762123836783	0.9393095512851678	0.9393095512430346
-1.0532106421284257	1.0	0.9465658032517947	0.939163690073608	0.9391636900303475
-1.0520104020804162	1.0	0.9464552141756433	0.9390174783045557	0.9390174782601377
-1.0508101620324064	1.0	0.9463444451337835	0.9388709151354946	0.9388709150898881
-1.0496099219843968	1.0	0.9462334961067014	0.9387239997218833	0.9387239996750565
-1.0484096819363873	1.0	0.9461223670768244	0.9385767312171511	0.9385767311690714
-1.0472094418883777	1.0	0.946011058028534	0.9384291087726921	0.938429108723326
-1.0460092018403682	1.0	0.9458995689481815	0.9382811315378617	0.9382811314871746
-1.0448089617923584	1.0	0.9457878998241015	0.9381327986599702	0.9381327986079269
-1.0436087217443488	1.0	0.9456760506466272	0.937984109284279	0.9379841092308432
-1.0424084816963393	1.0	0.9455640214081038	0.9378350625539952	0.9378350624991295
-1.0412082416483297	1.0	0.9454518121029044	0.9376856576102667	0.937685657553933
-1.0400080016003201	1.0	0.9453394227274435	0.9375358935921769	0.937535893534336
-1.0388077615523104	1.0	0.9452268532801933	0.9373857696367411	0.9373857695773525
-1.0376075215043008	1.0	0.9451141037616968	0.9372352848788997	0.9372352848179221
-1.0364072814562912	1.0	0.9450011741745842	0.9370844384515146	0.9370844383889053
-1.0352070414082817	1.0	0.9448880645235871	0.9369332294853631	0.9369332294210785
-1.0340068013602721	1.0	0.9447747748155543	0.9367816571091339	0.9367816570431292
-1.0328065613122623	1.0	0.9446613050594663	0.9366297204494215	0.9366297203816508
-1.0316063212642528	1.0	0.9445476552664515	0.9364774186307216	0.9364774185611376
-1.0304060812162432	1.0	0.9444338254498003	0.9363247507754254	0.9363247507039796
-1.0292058411682337	1.0	0.944319815624982	0.9361717160038151	0.9361717159304576
-1.028005601120224	1.0	0.9442056258096594	0.9360183134340586	0.9360183133587382
-1.0268053610722145	1.0	0.944091256023705	0.9358645421822044	0.9358645421048687
-1.0256051210242048	1.0	0.9439767062892163	0.9357104013621769	0.9357104012827718
-1.0244048809761952	1.0	0.9438619766305318	0.9355558900857704	0.9355558900042408
-1.0232046409281856	1.0	0.9437470670742472	0.9354010074626452	0.9354010073789341
-1.022004400880176	1.0	0.9436319776492307	0.9352457526003214	0.9352457525143704
-1.0208041608321665	1.0	0.9435167083866401	0.9350901246041742	0.9350901245159234
-1.0196039207841567	1.0	0.943401259319938	0.9349341225774289	0.9349341224868168
-1.0184036807361472	1.0	0.9432856304849085	0.9347777456211555	0.9347777455281189
-1.0172034406881376	1.0	0.943169821919674	0.9346209928342637	0.9346209927387377
-1.016003200640128	1.0	0.9430538336647108	0.9344638633134972	0.9344638632154152
-1.0148029605921185	1.0	0.9429376657628663	0.9343063561534294	0.934306356052723
-1.0136027205441087	1.0	0.942821318259375	0.9341484704464572	0.9341484703430563
-1.0124024804960992	1.0	0.9427047912018761	0.9339902052827967	0.9339902051766291
-1.0112022404480896	1.0	0.9425880846404299	0.9338315597504773	0.9338315596414689
-1.01000200040008	1.0	0.9424711986275341	0.9336725329353364	0.9336725328234112
-1.0088017603520705	1.0	0.9423541332181422	0.9335131239210147	0.9335131238060949
-1.007601520304061	1.0	0.942236888469679	0.9333533317889506	0.9333533316709558
-1.0064012802560511	1.0	0.9421194644420593	0.9331931556183748	0.9331931554972228
-1.0052010402080416	1.0	0.942001861197704	0.933032594486305	0.9330325943619114
-1.004000800160032	1.0	0.9418840788015584	0.9328716474675413	0.9328716473398192
-1.0028005601120225	1.0	0.9417661173211088	0.9327103136346592	0.9327103135035196
-1.001600320064013	1.0	0.9416479768264011	0.9325485920580061	0.9325485919233577
-1.0004000800160031	1.0	0.9415296573900578	0.9323864818056952	0.932386481667444
-0.9991998399679938	1.0	0.9414111590872957	0.9322239819435997	0.9322239818016493
-0.997999599919984	1.0	0.9412924819959441	0.9320610915353479	0.9320610913895994
-0.9967993598719742	1.0	0.941173626196463	0.9318978096423179	0.9318978094926696
-0.9955991198239649	1.0	0.9410545917719609	0.9317341353236321	0.9317341351699797
-0.9943988797759551	1.0	0.9409353788082125	0.9315700676361514	0.9315700674783877
-0.9931986397279458	1.0	0.9408159873936779	0.9314056056344702	0.9314056054724852
-0.991998399679936	1.0	0.9406964176195202	0.9312407483709106	0.9312407482045914
-0.9907981596319262	1.0	0.9405766695796245	0.9310754948955174	0.931075494724748
-0.9895979195839169	1.0	0.9404567433706166	0.9309098442560528	0.9309098440807141
-0.9883976795359071	1.0	0.9403366390918807	0.9307437954979895	0.9307437953179593
-0.9871974394878977	1.0	0.9402163568455795	0.9305773476645071	0.9305773474796597
-0.985997199439888	1.0	0.9400958967366723	0.930410499796485	0.9304104996066918
-0.9847969593918782	1.0	0.9399752588729339	0.9302432509324982	0.9302432507376266
-0.9835967193438688	1.0	0.9398544433649744	0.9300756001088106	0.9300755999087249
-0.982396479295859	1.0	0.9397334503262577	0.9299075463593705	0.929907546153931
-0.9811962392478497	1.0	0.9396122798731212	0.929739088715804	0.9297390885048676
-0.9799959991998399	1.0	0.9394909321247954	0.9295702262074103	0.9295702259908298
-0.9787957591518301	1.0	0.9393694072034228	0.9294009578611555	0.9294009576387801
-0.9775955191038208	1.0	0.9392477052340777	0.9292312827016674	0.9292312824733419
-0.976395279055811	1.0	0.9391258263447868	0.9290611997512298	0.9290611995167949
-0.9751950390078017	1.0	0.9390037706665479	0.9288907080297765	0.9288907077890688
-0.9739947989597919	1.0	0.9388815383333506	0.9287198065548861	0.9287198063077378
-0.9727945589117826	1.0	0.938759129482196	0.9285484943417763	0.9285484940880151
-0.9715943188637728	1.0	0.9386365442531167	0.9283767704032979	0.9283767701427469
-0.970394078815763	1.0	0.9385137827891981	0.9282046337499298	0.9282046334824071
-0.9691938387677537	1.0	0.9383908452365977	0.9280320833897722	0.9280320831150914
-0.9679935987197439	1.0	0.9382677317445658	0.9278591183285418	0.9278591180465114
-0.9667933586717345	1.0	0.9381444424654668	0.9276857375695661	0.9276857372799894
-0.9655931186237248	1.0	0.9380209775547993	0.9275119401137767	0.9275119398164519
-0.964392878575715	1.0	0.9378973371712169	0.9273377249597048	0.9273377246544244
-0.9631926385277056	1.0	0.9377735214765499	0.9271630911034746	0.9271630907900259
-0.9619923984796959	1.0	0.9376495306358256	0.9269880375387979	0.9269880372169622
-0.9607921584316865	1.0	0.9375253648172898	0.9268125632569678	0.9268125629265208
-0.9595919183836767	1.0	0.9374010241924281	0.9266366672468538	0.926636666907565
-0.958391678335667	1.0	0.9372765089359875	0.9264603484948948	0.9264603481465276
-0.9571914382876576	1.0	0.9371518192259976	0.9262836059850943	0.9262836056274059
-0.9559911982396478	1.0	0.9370269552437924	0.9261064386990141	0.926106438331755
-0.9547909581916385	1.0	0.9369019171740327	0.9259288456157685	0.9259288452386827
-0.9535907181436287	1.0	0.9367767052047268	0.9257508257120183	0.9257508253248428
-0.9523904780956189	1.0	0.9366513195272533	0.925572377961965	0.9255723775644298
-0.9511902380476096	1.0	0.9365257603363837	0.9253935013373451	0.925393500929173
-0.9499899979995998	1.0	0.9364000278303031	0.9252141948074236	0.9252141943883302
-0.9487897579515905	1.0	0.9362741222106344	0.925034457338989	0.9250344569086819
-0.9475895179035807	1.0	0.9361480436824597	0.9248542878963465	0.9248542874545256
-0.9463892778555709	1.0	0.936021792454343	0.924673685441312	0.9246736849876693
-0.9451890378075616	1.0	0.9358953687383537	0.9244926489332072	0.9244926484674264
-0.9439887977595518	1.0	0.9357687727500881	0.924311177328852	0.9243111768506084
-0.9427885577115425	1.0	0.9356420047086942	0.9241292695825604	0.9241292690915204
-0.9415883176635327	1.0	0.9355150648368932	0.9239469246461325	0.9239469241419537
-0.9403880776155229	1.0	0.9353879533610037	0.9237641414688499	0.9237641409511808
-0.9391878375675136	1.0	0.9352606705109647	0.9235809189974691	0.9235809184659487
-0.9379875975195038	1.0	0.9351332165203592	0.9233972561762153	0.923397255630473
-0.9367873574714944	1.0	0.9350055916264381	0.9232131519467769	0.9232131513864322
-0.9355871174234847	1.0	0.9348777960701435	0.9230286052482987	0.9230286046729609
-0.9343868773754749	1.0	0.9347498300961329	0.9228436150173763	0.9228436144266442
-0.9331866373274655	1.0	0.9346216939528029	0.9226581801880499	0.9226581795815115
-0.9319863972794558	1.0	0.934493387892314	0.9224722996917977	0.9224722990690302
-0.9307861572314464	1.0	0.934364912170614	0.9222859724575304	0.9222859718180996
-0.9295859171834366	1.0	0.9342362670474631	0.9220991974115846	0.9220991967550446
-0.9283856771354273	1.0	0.9341074527864585	0.9219119734777174	0.9219119728036103
-0.9271854370874175	1.0	0.9339784696550582	0.9217242995770984	0.9217242988849542
-0.9259851970394077	1.0	0.9338493179246069	0.9215361746283057	0.9215361739176419
-0.9247849569913984	1.0	0.9337199978703606	0.9213475975473185	0.9213475968176394
-0.9235847169433886	1.0	0.9335905097715109	0.9211585672475104	0.9211585664983073
-0.9223844768953793	1.0	0.9334608539112117	0.9209690826396446	0.9209690818703951
-0.9211842368473695	1.0	0.9333310305766029	0.920779142631866	0.9207791418420337
-0.9199839967993597	1.0	0.9332010400588373	0.9205887461296963	0.9205887453187305
-0.9187837567513504	1.0	0.9330708826531059	0.9203978920360273	0.9203978912033624
-0.9175835167033406	1.0	0.9329405586586623	0.9202065792511134	0.9202065783961688
-0.9163832766553313	1.0	0.932810068378851	0.9200148066725672	0.9200148057947469
-0.9151830366073215	1.0	0.9326794121211315	0.9198225731953519	0.9198225722940438
-0.9139827965593117	1.0	0.9325485901971052	0.9196298777117754	0.919629876786351
-0.9127825565113024	1.0	0.9324176029225422	0.9194367191114838	0.9194367181612979
-0.9115823164632926	1.0	0.9322864506174066	0.919243096281455	0.9192430953058449
-0.9103820764152832	1.0	0.9321551336058843	0.9190490081059922	0.9190490071042777
-0.9091818363672735	1.0	0.9320236522164089	0.9188544534667177	0.9188544524382004
-0.9079815963192637	1.0	0.9318920067816895	0.9186594312425665	0.9186594301865292
-0.9067813562712543	1.0	0.9317601976387364	0.9184639403097796	0.9184639392254859
-0.9055811162232446	1.0	0.9316282251288898	0.9182679795418974	0.9182679784285913
-0.9043808761752352	1.0	0.9314960895978461	0.9180715478097542	0.9180715466666594
-0.9031806361272254	1.0	0.9313637913956859	0.9178746439814702	0.9178746428077896
-0.9019803960792157	1.0	0.9312313308769014	0.9176772669224464	0.9176772657173616
-0.9007801560312063	1.0	0.9310987084004242	0.9174794154953572	0.9174794142580279
-0.8995799159831965	1.0	0.9309659243296534	0.9172810885601439	0.9172810872897075
-0.8983796759351872	1.0	0.9308329790324837	0.917082284974009	0.9170822836695796
-0.8971794358871774	1.0	0.9306998728813329	0.9168830035914083	0.9168830022520762
-0.8959791958391676	1.0	0.9305666062531717	0.9166832432640455	0.9166832418888768
-0.8947789557911583	1.0	0.9304331795295508	0.9164830028408648	0.9164830014289008
-0.8935787157431485	1.0	0.9302995930966306	0.9162822811680449	0.916282279718301
-0.8923784756951392	1.0	0.9301658473452096	0.9160810770889919	0.9160810756004573
-0.8911782356471294	1.0	0.9300319426707533	0.9158793894443328	0.9158793879159695
-0.8899779955991196	1.0	0.929897879473424	0.9156772170719091	0.9156772155026514
-0.8887777555511103	1.0	0.9297636581581089	0.9154745588067695	0.9154745571955232
-0.8875775155031005	1.0	0.9296292791344511	0.915271413481164	0.9152714118268055
-0.8863772754550912	1.0	0.9294947428168778	0.9150677799245364	0.9150677782259122
-0.8851770354070814	1.0	0.9293600496246315	0.9148636569635182	0.914863655219444
-0.8839767953590716	1.0	0.9292251999817982	0.9146590434219216	0.9146590416311813
-0.8827765553110622	1.0	0.9290901943173393	0.9144539381207328	0.9144539362820776
-0.8815763152630525	1.0	0.9289550330651207	0.914248339878105	0.914248337990253
-0.8803760752150431	1.0	0.9288197166639439	0.9140422475093521	0.9140422455709868
-0.8791758351670333	1.0	0.9286842455575758	0.9138356598269411	0.9138356578367111
-0.877975595119024	1.0	0.9285486201947802	0.9136285756404866	0.9136285735970039
-0.8767753550710142	1.0	0.9284128410293487	0.9134209937567423	0.9134209916585821
-0.8755751150230044	1.0	0.9282769085201313	0.9132129129795955	0.9132129108252949
-0.8743748749749951	1.0	0.9281408231310679	0.9130043321100596	0.9130043298981164
-0.8731746349269853	1.0	0.9280045853312199	0.9127952499462675	0.9127952476751393
-0.871974394878976	1.0	0.9278681955948014	0.9125856652834641	0.9125856629515674
-0.8707741548309662	1.0	0.9277316544012113	0.9123755769140004	0.9123755745197092
-0.8695739147829564	1.0	0.927594962235065	0.9121649836273257	0.9121649811689704
-0.8683736747349471	1.0	0.9274581195862271	0.9119538842099811	0.9119538816858477
-0.8671734346869373	1.0	0.9273211269498424	0.9117422774455922	0.9117422748539206
-0.865973194638928	1.0	0.9271839848263695	0.9115301621148626	0.9115301594538456
-0.8647729545909182	1.0	0.9270466937216133	0.9113175369955664	0.9113175342633486
-0.8635727145429084	1.0	0.9269092541467571	0.9111044008625416	0.9111043980572179
-0.8623724744948991	1.0	0.9267716666183959	0.9108907524876828	0.9108907496072971
-0.8611722344468893	1.0	0.9266339316585702	0.9106765906399343	0.9106765876824782
-0.85997199439888	1.0	0.9264960497947982	0.910461914085283	0.9104619110486942
-0.8587717543508702	1.0	0.9263580215601098	0.9102467215867512	0.9102467184689125
-0.8575715143028604	1.0	0.9262198474930807	0.9100310119043898	0.9100310087031271
-0.856371274254851	1.0	0.9260815281378657	0.9098147837952713	0.9098147805083523
-0.8551710342068413	1.0	0.9259430640442324	0.9095980360134813	0.9095980326386144
-0.8539707941588319	1.0	0.9258044557675967	0.9093807673101141	0.9093807638449458
-0.8527705541108221	1.0	0.9256657038690559	0.9091629764332625	0.9091629728753768
-0.8515703140628124	1.0	0.9255268089154236	0.9089446621280131	0.908944658474929
-0.850370074014803	1.0	0.9253877714792651	0.9087258231364371	0.9087258193856076
-0.8491698339667932	1.0	0.9252485921389312	0.9085064581975848	0.9085064543463943
-0.8479695939187839	1.0	0.9251092714785948	0.9082865660474775	0.9082865620932408
-0.8467693538707741	1.0	0.9249698100882845	0.9080661454190999	0.9080661413590597
-0.8455691138227643	1.0	0.9248302085639218	0.907845195042394	0.9078451908737194
-0.844368873774755	1.0	0.9246904675073557	0.9076237136442511	0.9076237093640352
-0.8431686337267452	1.0	0.9245505875263986	0.9074016999485038	0.9074016955537624
-0.8419683936787359	1.0	0.9244105692348632	0.9071791526759209	0.9071791481635894
-0.8407681536307261	1.0	0.9242704132525976	0.9069560705441974	0.9069560659111294
-0.8395679135827163	1.0	0.9241301202055229	0.906732452267949	0.9067324475109141
-0.838367673534707	1.0	0.923989690725669	0.9065082965587044	0.9065082916743855
-0.8371674334866972	1.0	0.9238491254512119	0.9062836021248971	0.9062835971098886
-0.8359671934386879	1.0	0.9237084250265107	0.9060583676718595	0.9060583625226645
-0.8347669533906781	1.0	0.9235675901021445	0.905832591901814	0.905832586614842
-0.8335667133426687	1.0	0.9234266213349501	0.9056062735138666	0.9056062680854311
-0.832366473294659	1.0	0.9232855193880598	0.9053794112039988	0.9053794056303147
-0.8311662332466492	1.0	0.9231442849309387	0.9051520036650607	0.9051519979422417
-0.8299659931986398	1.0	0.9230029186394235	0.9049240495867635	0.904924043710819
-0.8287657531506301	1.0	0.9228614211957599	0.9046955476556713	0.9046955416225042
-0.8275655131026207	1.0	0.9227197932886416	0.9044664965551946	0.9044664903605982
-0.8263652730546109	1.0	0.9225780356132486	0.9042368949655821	0.904236888605237
-0.8251650330066012	1.0	0.9224361488712863	0.9040067415639136	0.9040067350333847
-0.8239647929585918	1.0	0.9222941337710246	0.903776035024092	0.9037760283188259
-0.822764552910582	1.0	0.9221519910273368	0.9035447740168362	0.9035447671321573
-0.8215643128625727	1.0	0.9220097213617392	0.9033129572096731	0.903312950140781
-0.8203640728145629	1.0	0.9218673255024308	0.9030805832669304	0.903080576008896
-0.8191638327665531	1.0	0.9217248041843334	0.9028476508497291	0.9028476433974915
-0.8179635927185438	1.0	0.9215821581491314	0.9026141586159748	0.9026141509643378
-0.816763352670534	1.0	0.9214393881453119	0.9023801052203516	0.9023800973639798
-0.8155631126225247	1.0	0.9212964949282061	0.9021454893143136	0.902145481247729
-0.8143628725745149	1.0	0.9211534792600288	0.901910309546077	0.9019103012636548
-0.8131626325265051	1.0	0.9210103419099199	0.9016745645606127	0.9016745560565779
-0.8119623924784958	1.0	0.9208670836539865	0.9014382529996394	0.9014382442680622
-0.810762152430486	1.0	0.9207237052753424	0.9012013735016141	0.9012013645364062
-0.8095619123824767	1.0	0.920580207564151	0.9009639247017261	0.9009639154966362
-0.8083616723344669	1.0	0.920436591317667	0.9007259052318882	0.9007258957804978
-0.8071614322864571	1.0	0.9202928573402779	0.9004873137207294	0.9004873040164483
-0.8059611922384478	1.0	0.9201490064435467	0.900248148793587	0.9002481388296485
-0.804760952190438	1.0	0.9200050394462541	0.9000084090724986	0.900008398841955
-0.8035607121424286	1.0	0.9198609571744416	0.8997680931761947	0.8997680826719126
-0.8023604720944189	1.0	0.919716760461454	0.8995271997200903	0.8995271889347453
-0.8011602320464091	1.0	0.9195724501479825	0.8992857273162776	0.8992857162423493
-0.7999599919983997	1.0	0.9194280270821085	0.8990436745735184	0.899043663203285
-0.79875975195039	1.0	0.9192834921193469	0.8988010400972347	0.8988010284227681
-0.7975595119023806	1.0	0.91913884612269	0.8985578224895028	0.8985578105026626
-0.7963592718543708	1.0	0.9189940899626516	0.8983140203490438	0.8983140080414719
-0.795159031806361	1.0	0.918849224517311	0.8980696322712166	0.8980696196343312
-0.7939587917583517	1.0	0.9187042506723583	0.8978246568480102	0.8978246438729997
-0.7927585517103419	1.0	0.9185591693211381	0.897579092668034	0.8975790793458513
-0.7915583116623326	1.0	0.9184139813646954	0.8973329383165124	0.8973329246378682
-0.7903580716143228	1.0	0.9182686877118202	0.8970861923752743	0.8970861783306308
-0.7891578315663135	1.0	0.9181232892790934	0.8968388534227473	0.8968388390023113
-0.7879575915183037	1.0	0.9179777869909321	0.8965909200339478	0.8965909052276644
-0.7867573514702939	1.0	0.9178321817796361	0.8963423907804743	0.8963423755780193
-0.7855571114222846	1.0	0.9176864745854336	0.896093264230499	0.896093248621272
-0.7843568713742748	1.0	0.9175406663565276	0.895843538948759	0.8958435229218762
-0.7831566313262655	1.0	0.9173947580491433	0.8955932134965496	0.8955931970408357
-0.7819563912782557	1.0	0.9172487506275736	0.895342286431715	0.8953422695356957
-0.7807561512302459	1.0	0.9171026450642282	0.8950907563086409	0.895090738960535
-0.7795559111822365	1.0	0.9169564423396792	0.8948386216782459	0.8948386038659569
-0.7783556711342268	1.0	0.9168101434427097	0.8945858810879738	0.8945858627990816
-0.7771554310862174	1.0	0.9166637493703615	0.8943325330817851	0.8943325143035372
-0.7759551910382076	1.0	0.9165172611279835	0.8940785762001492	0.8940785569194519
-0.7747549509901979	1.0	0.9163706797292794	0.8938240089800358	0.8938239891834451
-0.7735547109421885	1.0	0.9162240061963575	0.8935688299549072	0.8935688096286193
-0.7723544708941787	1.0	0.9160772415597782	0.8933130376547096	0.8933130167845514
-0.7711542308461694	1.0	0.9159303868586046	0.8930566306058652	0.8930566091772845
-0.7699539907981596	1.0	0.9157834431404509	0.892799607331264	0.8927995853293189
-0.7687537507501498	1.0	0.9156364114615324	0.8925419663502551	0.8925419437596043
-0.7675535107021405	1.0	0.9154892928867158	0.8922837061786394	0.8922836829835308
-0.7663532706541307	1.0	0.9153420884895689	0.8920248253286603	0.8920248015129204
-0.7651530306061214	1.0	0.9151947993524112	0.8917653223089959	0.8917652978560184
-0.7639527905581116	1.0	0.9150474265663651	0.8915051956247505	0.891505170517485
-0.7627525505101018	1.0	0.9148999712314058	0.8912444437774467	0.8912444179983864
-0.7615523104620925	1.0	0.9147524344564141	0.8909830652650169	0.8909830387961866
-0.7603520704140827	1.0	0.9146048173592266	0.8907210585817946	0.8907210314047381
-0.7591518303660734	1.0	0.9144571210666881	0.8904584222185066	0.8904583943142739
-0.7579515903180636	1.0	0.9143093467147037	0.8901951546622642	0.8901951260113982
-0.7567513502700538	1.0	0.9141614954482907	0.889931254396555	0.8899312249790781
-0.7555511102220445	1.0	0.9140135684216322	0.8896667199012348	0.8896666896966348
-0.7543508701740347	1.0	0.9138655667981285	0.8894015496525187	0.8894015186397345
-0.7531506301260253	1.0	0.9137174917504519	0.8891357421229733	0.8891357102803804
-0.7519503900780156	1.0	0.9135693444605988	0.8888692957815074	0.8888692630869026
-0.7507501500300058	1.0	0.9134211261199441	0.8886022090933647	0.8886021755239507
-0.7495499099819964	1.0	0.9132728379292953	0.8883344805201145	0.888334446052484
-0.7483496699339867	1.0	0.9131244810989461	0.8880661085196433	0.8880660731297628
-0.7471494298859773	1.0	0.9129760568487318	0.8877970915461473	0.8877970552093402
-0.7459491898379675	1.0	0.9128275664080839	0.8875274280501225	0.8875273907410518
-0.7447489497899582	1.0	0.9126790110160846	0.8872571164783575	0.8872570781710083
-0.7435487097419484	1.0	0.912530391921523	0.8869861552739239	0.8869861159415854
-0.7423484696939386	1.0	0.9123817103829505	0.8867145428761688	0.8867145024914154
-0.7411482296459293	1.0	0.912232967668737	0.8864422777207062	0.8864422362553783
-0.7399479895979195	1.0	0.9120841650571268	0.8861693582394073	0.8861693156645922
-0.7387477495499102	1.0	0.9119353038362954	0.8858957828603938	0.8858957391464047
-0.7375475095019004	1.0	0.9117863853044066	0.8856215500080277	0.8856215051243839
-0.7363472694538906	1.0	0.9116374107696693	0.8853466581029039	0.885346612018309
-0.7351470294058813	1.0	0.9114883815503954	0.8850711055618414	0.8850710582441614
-0.7339467893578715	1.0	0.9113392989750566	0.8847948907978742	0.8847948422141155
-0.7327465493098622	1.0	0.9111901643823441	0.8845180122202435	0.8845179623365298
-0.7315463092618524	1.0	0.9110409791212253	0.8842404682343886	0.8842404170159369
-0.7303460692138426	1.0	0.9108917445510037	0.8839622572419391	0.8839622046530358
-0.7291458291658333	1.0	0.9107424620413771	0.883683377640705	0.883683323644681
-0.7279455891178235	1.0	0.9105931329724971	0.8834038278246695	0.8834037723838745
-0.7267453490698141	1.0	0.9104437587350295	0.8831236061839799	0.8831235492597561
-0.7255451090218044	1.0	0.9102943407302122	0.8828427111049384	0.8828426526575938
-0.7243448689737946	1.0	0.9101448803699178	0.8825611409699947	0.8825610809587751
-0.7231446289257852	1.0	0.9099953790767126	0.8822788941577365	0.8822788325407973
-0.7219443888777755	1.0	0.9098458382839177	0.8819959690428812	0.8819959057772583
-0.7207441488297661	1.0	0.9096962594356705	0.8817123639962676	0.881712299037847
-0.7195439087817563	1.0	0.9095466439869858	0.8814280773848465	0.8814280106883342
-0.7183436687337466	1.0	0.9093969934038179	0.8811431075716732	0.881143039090563
-0.7171434286857372	1.0	0.9092473091631225	0.8808574529158981	0.8808573826024395
-0.7159431886377274	1.0	0.9090975927529191	0.8805711117727582	0.8805710395779232
-0.7147429485897181	1.0	0.9089478456723542	0.8802840824935689	0.8802840083670175
-0.7135427085417083	1.0	0.9087980694317634	0.8799963634257151	0.8799962873157603
-0.7123424684936985	1.0	0.9086482655527359	0.8797079529126425	0.8797078747662144
-0.7111422284456892	1.0	0.9084984355681778	0.8794188492938494	0.8794187690564582
-0.7099419883976794	1.0	0.9083485810223755	0.8791290509048776	0.8791289685205754
-0.7087417483496701	1.0	0.9081987034710617	0.8788385560773048	0.8788384714886467
-0.7075415083016603	1.0	0.9080488044814781	0.8785473631387343	0.8785472762867383
-0.7063412682536505	1.0	0.9078988856324421	0.8782554704127882	0.8782553812368943
-0.7051410282056412	1.0	0.9077489485144119	0.8779628762190981	0.8779627846571257
-0.7039407881576314	1.0	0.907598994729551	0.8776695788732959	0.8776694848614008
-0.702740548109622	1.0	0.9074490258917958	0.8773755766870066	0.8773754801596363
-0.7015403080616123	1.0	0.9072990436269214	0.8770808679678384	0.8770807688576863
-0.7003400680136029	1.0	0.9071490495726083	0.8767854510193754	0.8767853492573341
-0.6991398279655932	1.0	0.9069990453785097	0.876489324141168	0.8764892196562808
-0.6979395879175834	1.0	0.9068490327063186	0.8761924856287249	0.8761923783481367
-0.696739347869574	1.0	0.906699013229836	0.8758949337735049	0.8758948236224111
-0.6955391078215643	1.0	0.9065489886350389	0.8755966668629074	0.875596553764502
-0.6943388677735549	1.0	0.9063989606201487	0.8752976831802651	0.8752975670556868
-0.6931386277255451	1.0	0.9062489308957001	0.8749979810048345	0.8749978617731121
-0.6919383876775353	1.0	0.9060989011846106	0.8746975586117883	0.874697436189784
-0.690738147629526	1.0	0.9059488732222494	0.8743964142722065	0.874396288574558
-0.6895379075815162	1.0	0.9057988487565083	0.8740945462530679	0.8740944171921288
-0.6883376675335069	1.0	0.9056488295478706	0.873791952817242	0.8737918203030206
-0.6871374274854971	1.0	0.9054988173694838	0.8734886322234804	0.8734884961635774
-0.6859371874374873	1.0	0.905348814007228	0.8731845827264082	0.8731844430259519
-0.684736947389478	1.0	0.9051988212597897	0.8728798025765167	0.8728796591380967
-0.6835367073414682	1.0	0.905048840938732	0.8725742900201534	0.8725741427437532
-0.6823364672934589	1.0	0.9048988748685676	0.8722680432995156	0.8722678920824423
-0.6811362272454491	1.0	0.9047489248868301	0.8719610606526398	0.8719609053894529
-0.6799359871974393	1.0	0.9045989928441489	0.8716533403133961	0.8716531808958338
-0.67873574714943	1.0	0.9044490806043203	0.8713448805114781	0.8713447168283818
-0.6775355071014202	1.0	0.9042991900443822	0.8710356794723951	0.8710355114096319
-0.6763352670534108	1.0	0.9041493230546882	0.8707257354174645	0.8707255628578476
-0.6751350270054011	1.0	0.9039994815389814	0.8704150465638025	0.87041486938701
-0.6739347869573913	1.0	0.9038496674144693	0.8701036111243178	0.8701034292068076
-0.672734546909382	1.0	0.9036998826118996	0.8697914273077016	0.8697912405226267
-0.6715343068613722	1.0	0.9035501290756347	0.869478493318421	0.8694783015355397
-0.6703340668133628	1.0	0.9034004087637285	0.8691648073567102	0.8691646104422964
-0.669133826765353	1.0	0.9032507236480021	0.8688503676185625	0.8688501654353119
-0.6679335867173433	1.0	0.9031010757141205	0.8685351722957232	0.8685349647026575
-0.6667333466693339	1.0	0.9029514669616705	0.8682192195756809	0.8682190064280497
-0.6655331066213241	1.0	0.9028018994042373	0.8679025076416599	0.8679022887908399
-0.6643328665733148	1.0	0.9026523750694823	0.8675850346726125	0.8675848099660034
-0.663132626525305	1.0	0.9025028959992224	0.8672667988432112	0.8672665681241298
-0.6619323864772952	1.0	0.9023534642495077	0.8669477983238412	0.8669475614314117
-0.6607321464292859	1.0	0.902204081890701	0.8666280312805922	0.8666277880496346
-0.6595319063812761	1.0	0.9020547510075572	0.8663074958752514	0.8663072461361656
-0.6583316663332668	1.0	0.9019054736993036	0.865986190265296	0.8659859338439442
-0.657131426285257	1.0	0.9017562520797192	0.8656641126038848	0.8656638493214696
-0.6559311862372472	1.0	0.9016070882772167	0.865341261039852	0.865340990712792
-0.6547309461892379	1.0	0.901457984434923	0.8650176337176994	0.8650173561575011
-0.6535307061412281	1.0	0.90130894271076	0.8646932287775881	0.8646929437907146
-0.6523304660932188	1.0	0.9011599652775285	0.8643680443553332	0.864367751743069
-0.651130226045209	1.0	0.9010110543229888	0.8640420785823951	0.8640417781407077
-0.6499299859971996	1.0	0.9008622120499442	0.863715329585873	0.8637150211052705
-0.6487297459491899	1.0	0.9007134406763245	0.8633877954884976	0.863387478753883
-0.6475295059011801	1.0	0.9005647424352692	0.8630594744086246	0.8630591491991453
-0.6463292658531707	1.0	0.900416119575212	0.8627303644602278	0.8627300305491219
-0.645129025805161	1.0	0.9002675743599646	0.8624004637528914	0.8624001209073295
-0.6439287857571516	1.0	0.900119109068803	0.8620697703918045	0.8620694183727277
-0.6427285457091418	1.0	0.8999707259965514	0.861738282477754	0.8617379210397065
-0.6415283056611321	1.0	0.899822427453669	0.8614059981071179	0.8614056269980764
-0.6403280656131227	1.0	0.8996742157663364	0.8610729153718595	0.8610725343330573
-0.6391278255651129	1.0	0.8995260932765411	0.8607390323595198	0.8607386411252664
-0.6379275855171036	1.0	0.8993780623421662	0.8604043471532129	0.8604039454507089
-0.6367273454690938	1.0	0.8992301253370768	0.8600688578316185	0.8600684453807648
-0.635527105421084	1.0	0.8990822846512089	0.8597325624689767	0.8597321389821799
-0.6343268653730747	1.0	0.8989345426906574	0.8593954591350819	0.8593950243170534
-0.6331266253250649	1.0	0.8987869018777652	0.8590575458952766	0.8590570994428268
-0.6319263852770556	1.0	0.8986393646512127	0.8587188208104464	0.8587183624122732
-0.6307261452290458	1.0	0.8984919334661075	0.8583792819370136	0.8583788112734854
-0.629525905181036	1.0	0.898344610794075	0.8580389273269329	0.8580384440698656
-0.6283256651330267	1.0	0.8981973991233487	0.8576977550276847	0.8576972588401133
-0.6271254250850169	1.0	0.8980503009588622	0.8573557630822711	0.8573552536182142
-0.6259251850370076	1.0	0.8979033188223402	0.8570129495292106	0.8570124264334292
-0.6247249449889978	1.0	0.897756455252391	0.8566693124025321	0.8566687753102825
-0.623524704940988	1.0	0.8976097128045996	0.8563248497317719	0.8563242982685508
-0.6223244648929787	1.0	0.8974630940516195	0.8559795595419681	0.8559789933232514
-0.6211242248449689	1.0	0.8973166015832682	0.8556334398536559	0.8556328584846311
-0.6199239847969595	1.0	0.8971702380066197	0.855286488682864	0.8552858917581545
-0.6187237447489498	1.0	0.8970240059460997	0.8549387040411103	0.8549380911444926
-0.61752350470094	1.0	0.8968779080435809	0.8545900839353974	0.8545894546395114
-0.6163232646529306	1.0	0.8967319469584779	0.8542406263682094	0.8542399802342602
-0.6151230246049209	1.0	0.896586125367844	0.8538903293375083	0.8538896659149599
-0.6139227845569115	1.0	0.8964404459664669	0.8535391908367301	0.8535385096629917
-0.6127225445089017	1.0	0.8962949114669663	0.8531872088547823	0.8531865094548854
-0.611522304460892	1.0	0.8961495245998913	0.85283438137604	0.8528336632623075
-0.6103220644128826	1.0	0.8960042881138183	0.8524807063803438	0.8524799690520499
-0.6091218243648728	1.0	0.8958592047754491	0.8521261818429968	0.8521254247860176
-0.6079215843168635	1.0	0.8957142773697109	0.8517708057347625	0.8517700284212177
-0.6067213442688537	1.0	0.895569508699855	0.851414576021862	0.851413777909747
-0.6055211042208444	1.0	0.8954249015875568	0.8510574906659728	0.8510566711987806
-0.6043208641728346	1.0	0.8952804588730171	0.8506995476242268	0.8506987062305597
-0.6031206241248248	1.0	0.8951361834150621	0.8503407448492086	0.8503398809423801
-0.6019203840768155	1.0	0.8949920780912455	0.8499810802889547	0.8499801932665804
[truncated: 3,001 more rows]
