# Supplementary material for: Coherence in cooperative photon emission from indistinguishable quantum emitters
Source: Sci Adv. 2022 Mar 18;8(11):eabm8171. doi: 10.1126/sciadv.abm8171 (PMC8932659; doi:10.1126/sciadv.abm8171)
Supplement: Supplementary file 2 — Dataset [file sciadv.abm8171_dataset.zip › dataset_coherence_cooperative/S2a.csv]

Data: Delay (ns)	Power/Psat	Norm. Coinc. g2
-5.000007552012801	0.05868544600938968	[1.02058398 0.99483093 1.01390726 0.96430879 0.99196948 0.92329467 1.0215378 0.98529276 1.03393742 1.00913818 1.01486108 1.01199963 1.03012215 0.97766223 0.9986462 1.00723055 0.96240116 0.99769238 0.97670841 0.98338513 1.04633704 1.04919849 0.95000154 1.01486108 1.00532291 1.0329836 0.95095536 1.03012215 0.95858589 0.99387711 1.02535307 1.02344543 0.97098551 1.02630688 0.99196948 0.96621642 1.022…
-4.968007500812412	0.1467136150234742	[1.00014695 0.99812236 1.00520842 0.98799941 0.99306088 1.00115924 0.97079041 1.03051578 1.00622071 0.98293794 1.02444201 0.95864287 1.0274789 1.01533136 0.96977811 1.03254037 0.97990106 0.97079041 1.04165102 0.92928633 1.01431907 0.97585188 1.03861414 1.02849119 1.03557725 0.98496253 0.98799941 0.92726174 1.00014695 1.00318383 0.96674123 1.02342972 0.99407318 0.98799941 0.99306088 0.97686417 0.9…
-4.936007449612021	0.23474178403755872	[1.02028277 0.96069202 1.01081508 0.9918797 0.97461509 1.00413201 1.03531969 0.9651474 0.99744893 1.01137201 0.97684279 1.00357509 0.98519663 0.97907048 1.00580278 1.01471354 1.02529508 1.00691662 0.99967663 1.018612 0.97071663 0.98631048 1.05091353 0.96904587 1.03030739 1.01749816 1.02362431 0.99299355 0.97294433 0.98185509 0.97572894 1.018612 1.0208397 1.0063597 1.02640893 1.01304278 1.00079047…
-4.904007398411632	0.2934272300469484	[0.98677811 1.02018231 0.99896613 0.98361825 0.98090981 1.00889711 0.99535487 1.00754288 1.00348021 0.98181262 0.99986895 0.98858374 0.99625768 1.01250837 0.98813234 0.96104785 1.00212599 0.97368728 0.98271544 0.97594432 0.99851472 1.00799429 1.00573725 0.97459009 0.97729854 1.00483444 0.98903515 1.03146751 1.01566823 0.98497248 1.03101611 0.98768093 1.01521682 0.99264642 0.96601334 1.01702245 1.…
-4.872007347211242	0.5868544600938967	[0.95755885 0.99240264 1.0117603 1.00853402 1.02982745 0.99756468 1.0117603 1.02853694 0.97239973 0.97369024 1.02724643 0.9698187 1.02402015 1.0420873 1.00337198 0.99627417 0.97239973 0.9872406 1.01240555 1.04144204 0.96530192 0.97304498 1.00466249 1.01046979 1.01627709 1.02208438 0.97110921 1.01369606 1.05757342 1.02014862 1.04273255 0.96465666 1.01305081 1.0117603 1.00401723 1.03692525 1.016922…
-4.840007296010852	1.1737089201877935	[0.99694911 0.99828874 0.99775289 1.01570387 0.98891136 0.99668119 0.99614534 0.97819436 0.97363963 0.99105476 1.00177176 1.03070767 1.01811519 0.97471133 0.98221323 0.98703588 0.97685473 0.99373401 1.00230761 1.02910012 0.97873021 1.00070006 1.00846989 1.01382839 0.98944721 1.00418309 1.00498686 1.00284346 0.99426986 1.00311139 0.98114153 1.00713026 0.98382078 1.02695672 0.99453779 1.01490009 1.…
-4.808007244812324	1.7605633802816902	[1.02218444 1.00397564 1.01739265 1.02812626 0.97464989 0.97024144 0.99113364 1.00320895 1.02199277 0.9894086 0.97618326 1.01681763 0.97369153 1.00819241 1.00090889 1.01930936 1.00416731 1.0143259 1.01988438 1.01681763 1.00953411 1.00301728 0.99151699 0.99285869 0.98557517 0.99439206 0.97407488 0.98442514 1.01049247 1.00455065 1.01796766 0.99669212 0.9947754 1.02429282 0.99803382 1.00148391 1.011…
-4.776007193611935	2.347417840375587	[1.02475249 1.01390351 0.97412393 0.98402124 1.01276152 1.01104852 1.00172221 1.00781286 0.99981888 0.99296689 1.0022932 1.0057192 1.03103348 1.01561651 1.01219052 0.99258623 0.99772521 1.02094583 0.97431426 0.99544122 1.00724186 1.02208783 1.00038988 1.00058021 1.00096087 1.01866184 1.01028719 1.02265883 1.00058021 0.98325991 1.00857419 1.01219052 0.99563155 1.01238085 1.02265883 1.00762253 1.00…
-4.744007142411545	2.934272300469484	[1.00387983 1.02485643 1.01504919 0.96574057 1.00524195 0.99815895 1.02294947 1.00251772 0.97827205 0.97990659 1.02322189 1.00061076 0.9858999 0.9894414 1.00633164 1.00905588 0.98835171 0.97582024 0.98045143 0.99271048 0.98181355 1.02458401 1.01777342 1.00415226 0.97609266 0.98971382 0.99543471 1.03003247 1.00960072 1.03629821 0.98916898 1.02049766 1.04038456 1.02322189 1.01423192 0.99352775 0.97…
-4.712007091211155	6.30868544600939	[0.98695198 0.99404438 0.98872508 0.9929362 0.99847714 0.98384906 1.02174908 1.0230789 0.98340578 0.97963794 1.00202334 1.0283982 0.99980696 0.98916836 1.00113679 0.98318415 1.00246661 0.98141104 1.03526897 1.01864615 0.9982555 1.00822919 0.98451397 0.9858438 1.02086253 1.024852 1.00911574 1.01111048 0.98939 1.00246661 1.01332685 0.9858438 1.01044556 0.99138473 0.98008122 1.01842451 0.99914205 1.…
-4.680007040010766	13.644366197183102	[0.98142078 0.99372424 0.98581487 1.01371737 0.98559517 1.0106415 1.00251243 1.00163361 0.9871331 0.99526218 0.98845133 1.00163361 1.00976268 0.99504247 0.99526218 0.97680698 0.98823163 0.99789863 1.00031538 1.02711935 1.00558829 1.01020209 1.00910357 1.00558829 0.98207989 0.98339812 1.00822475 1.00427007 0.99438336 1.00185332 0.99460306 1.01305825 1.00251243 1.00778534 0.99020897 1.01174003 0.99…
-4.648006988810375	29.34272300469484	[1.00512958 1.03316914 1.00134046 1.0084135 0.99502524 0.99729872 0.97431134 1.01877045 0.98340525 1.01523393 0.99931959 0.97178525 0.9702696 1.02559088 0.93945135 0.97102742 1.00917132 0.99856176 1.02205436 0.9733009 0.9937622 0.9733009 1.01397088 1.00917132 1.01043436 1.01801262 1.0172548 0.98593133 1.00209828 0.99073089 1.01902306 0.99174133 0.97380612 0.98365785 1.00033002 0.98618394 0.972037…
-4.616006937611848
-4.5840068864114585
-4.552006835211069
-4.520006784010678
-4.488006732810288
-4.4560066816098995
-4.424006630411371
-4.392006579210983
-4.360006528010592
-4.328006476810202
-4.296006425609812
-4.264006374409422
-4.232006323210895
-4.200006272010505
-4.168006220810115
-4.1360061696097254
-4.104006118409336
-4.072006067208945
-4.040006016010419
-4.008005964810028
-3.9760059136096393
-3.9440058624092487
-3.912005811208859
-3.880005760008469
-3.848005708809942
-3.8160056576095522
-3.7840056064091625
-3.752005555208772
-3.720005504008383
-3.6880054528079924
-3.656005401609465
-3.6240053504090755
-3.5920052992086857
-3.560005248008296
-3.5280051968079063
-3.4960051456075156
-3.4640050944089884
-3.4320050432085987
-3.400004992008209
-3.368004940807819
-3.3360048896074295
-3.3040048384070397
-3.2720047872085125
-3.2400047360081228
-3.208004684807732
-3.1760046336073424
-3.1440045824069527
-3.112004531206563
-3.0800044800080357
-3.048004428807646
-3.0160043776072563
-2.9840043264068665
-2.952004275206476
-2.920004224006086
-2.888004172807559
-2.856004121607169
-2.8240040704067795
-2.7920040192063897
-2.760003968006
-2.7280039168056103
-2.696003865607083
-2.6640038144066933
-2.6320037632063027
-2.600003712005913
-2.5680036608055232
-2.5360036096051335
-2.5040035584066063
-2.4720035072062165
-2.440003456005827
-2.408003404805437
-2.3760033536050464
-2.3440033024046567
-2.3120032512061295
-2.2800032000057397
-2.24800314880535
-2.2160030976049603
-2.1840030464045705
-2.1520029952041804
-2.1200029440056536
-2.0880028928052634
-2.0560028416048737
-2.0240027904044835
-1.9920027392040938
-1.960002688003704
-1.9280026368051768
-1.896002585604787
-1.8640025344043971
-1.8320024832040072
-1.8000024320036174
-1.7680023808032275
-1.7360023296047
-1.7040022784043103
-1.6720022272039203
-1.6400021760035308
-1.6080021248031409
-1.576002073602751
-1.5440020224042237
-1.5120019712038337
-1.480001920003444
-1.448001868803054
-1.416001817602664
-1.3840017664022746
-1.3520017152018846
-1.3200016640033572
-1.2880016128029674
-1.2560015616025777
-1.224001510402188
-1.1920014592017978
-1.160001408001408
-1.1280013568028808
-1.0960013056024909
-1.064001254402101
-1.0320012032017112
-1.0000011520013214
-0.9680011008009315
-0.9360010496024043
-0.9040009984020144
-0.8720009472016246
-0.8400008960012346
-0.8080008448008448
-0.7760007936004549
-0.7440007424019277
-0.7120006912015379
-0.680000640001148
-0.6480005888007581
-0.6160005376003683
-0.5840004863999784
-0.5520004352014511
-0.5200003840010614
-0.48800033280067145
-0.4560002816002816
-0.42400023039989176
-0.3920001791995019
-0.3600001280009747
-0.32800007680058485
-0.2639999743998051
-0.23199992319941523
-0.19999987199902536
-0.1359997696001083
-0.07199966719932857
-0.0399996159989387
-0.007999564798548853
0.02400048639997837
0.05600053760036827
0.08800058880075806
0.12000064000114796
0.1520006912015378
0.1840007424019277
0.24800084480084472
0.28000089600123457
0.3120009472016245
0.34400099840201437
0.3760010496024042
0.40800110080093144
0.4400011520013213
0.47200120320171113
0.504001254402101
0.5360013056024908
0.5680013568028808
0.600001408001408
0.6320014592017978
0.6640015104021878
0.6960015616025775
0.7280016128029674
0.7600016640033571
0.7920017152018846
0.8240017664022745
0.856001817602664
0.888001868803054
0.9200019200034439
0.9520019712038337
0.9840020224023611
1.0160020736027509
1.0480021248031408
1.0800021760035308
1.1120022272039203
1.1440022784043102
1.1760023296028375
1.2080023808032274
1.2400024320036174
1.272002483204007
1.304002534404397
1.336002585604787
1.368002636803314
1.400002688003704
1.4320027392040937
1.4640027904044837
1.4960028416048736
1.5280028928052634
1.5600029440037906
1.5920029952041803
1.6240030464045703
1.6560030976049602
1.6880031488053502
1.7200032000057395
1.7520032512042671
1.7840033024046569
1.8160033536050466
1.8480034048054368
1.8800034560058265
1.9120035072062167
1.9440035584047435
1.9760036096051337
2.0080036608055236
2.0400037120059133
2.072003763206303
2.104003814406693
2.13600386560522
2.1680039168056098
2.2000039680059995
2.23200401920639
2.26400407040678
2.2960041216071696
2.328004172805697
2.3600042240060866
2.3920042752064763
2.424004326406866
2.4560043776072558
2.4880044288076464
2.520004480008036
2.5520045312065633
2.584004582406953
2.616004633607343
2.6480046848077325
2.6800047360081223
2.712004787208512
2.7440048384070392
2.77600488960743
2.8080049408078196
2.8400049920082093
2.872005043208599
2.904005094408989
2.936005145607516
2.9680051968079058
3.0000052480082955
3.032005299208686
3.064005350409076
3.0960054016094656
3.128005452807993
3.1600055040083825
3.1920055552087723
3.224005606409162
3.2560056576095517
3.2880057088099424
3.3200057600084687
3.3520058112088593
3.384005862409249
3.416005913609639
3.4480059648100285
3.480006016010419
3.5120060672089455
3.544006118409336
3.576006169609725
3.6080062208101147
3.6400062720105053
3.672006323210895
3.7040063744094223
3.736006425609811
3.7680064768102017
3.8000065280105915
3.832006579210982
3.864006630411371
3.896006681609899
3.928006732810288
3.9600067840106776
3.9920068352110682
4.024006886411458
4.056006937611848
4.088006988810375
4.120007040010766
4.152007091211154
4.184007142411544
4.216007193611935
4.248007244812324
4.280007296010852
4.3120073472112415
4.344007398411631
4.376007449612021
4.4080075008124115
4.4400075520128
4.4720076032113285
4.504007654411718
4.536007705612107
4.568007756812498
4.6000078080128874
4.632007859213278
4.664007910411804
4.696007961612195
4.728008012812584
4.760008064012974
4.792008115213364
4.824008166413754
4.856008217612281
4.888008268812671
4.920008320013061
4.95200837121345
