# Supplementary material for: Coherence in cooperative photon emission from indistinguishable quantum emitters
Source: Sci Adv. 2022 Mar 18;8(11):eabm8171. doi: 10.1126/sciadv.abm8171 (PMC8932659; doi:10.1126/sciadv.abm8171)
Supplement: Supplementary file 2 — Dataset [file sciadv.abm8171_dataset.zip › dataset_coherence_cooperative/S2b.csv]

Data: Delay (ns)	Power (arb. units)	Norm. Coinc. g2
-20.0	0.1	[0.476523 0.523496 0.570144 ... 0.615833 0.570144 0.523496]
-19.98	0.2	[0.476526 0.523498 0.570147 ... 0.615835 0.570147 0.523498]
-19.96	0.3	[0.476524 0.523496 0.570145 ... 0.615833 0.570145 0.523496]
-19.94	0.4	[0.47652 0.523493 0.570141 ... 0.615829 0.570141 0.523493]
-19.92	0.5	[0.476519 0.523491 0.570139 ... 0.615827 0.570139 0.523491]
-19.9	0.6	[0.476514 0.523486 0.570133 ... 0.615821 0.570133 0.523486]
-19.88	0.7	[0.476519 0.523491 0.570139 ... 0.615827 0.570139 0.523491]
-19.86	0.8	[0.476514 0.523486 0.570133 ... 0.615821 0.570133 0.523486]
-19.84	0.9	[0.476514 0.523486 0.570133 ... 0.615821 0.570133 0.523486]
-19.82	1.0	[0.476514 0.523486 0.570133 ... 0.615821 0.570133 0.523486]
-19.8	1.1	[0.476514 0.523486 0.570133 ... 0.615821 0.570133 0.523486]
-19.78	1.2	[0.476512 0.523484 0.570131 ... 0.615818 0.570131 0.523484]
-19.76	1.3	[0.476514 0.523486 0.570133 ... 0.615821 0.570133 0.523486]
-19.74	1.4	[0.476511 0.523483 0.57013 ... 0.615817 0.57013 0.523483]
-19.72	1.5	[0.476512 0.523484 0.570131 ... 0.615818 0.570131 0.523484]
-19.7	1.6	[0.476511 0.523482 0.570129 ... 0.615816 0.570129 0.523482]
-19.68	1.7	[0.476519 0.523491 0.570139 ... 0.615827 0.570139 0.523491]
-19.66	1.8	[0.476514 0.523486 0.570133 ... 0.615821 0.570133 0.523486]
-19.64	1.9	[0.476514 0.523486 0.570133 ... 0.615821 0.570133 0.523486]
-19.62	2.0	[0.476519 0.523491 0.570139 ... 0.615827 0.570139 0.523491]
-19.6	2.1	[0.476514 0.523485 0.570133 ... 0.61582 0.570133 0.523485]
-19.58	2.2	[0.476514 0.523486 0.570133 ... 0.615821 0.570133 0.523486]
-19.56	2.3	[0.476512 0.523483 0.57013 ... 0.615818 0.57013 0.523483]
-19.54	2.4	[0.476514 0.523485 0.570133 ... 0.61582 0.570133 0.523485]
-19.52	2.5	[0.476514 0.523486 0.570133 ... 0.615821 0.570133 0.523486]
-19.5	2.6	[0.476519 0.523491 0.570139 ... 0.615827 0.570139 0.523491]
-19.48	2.7	[0.476513 0.523485 0.570132 ... 0.61582 0.570132 0.523485]
-19.46	2.8	[0.476514 0.523485 0.570133 ... 0.61582 0.570133 0.523485]
-19.44	2.9	[0.476514 0.523486 0.570133 ... 0.615821 0.570133 0.523486]
-19.42	3.0	[0.476513 0.523484 0.570132 ... 0.615819 0.570132 0.523484]
-19.4	3.1	[0.476513 0.523484 0.570132 ... 0.615819 0.570132 0.523484]
-19.38	3.2	[0.476514 0.523486 0.570133 ... 0.615821 0.570133 0.523486]
-19.36	3.3	[0.476514 0.523485 0.570133 ... 0.61582 0.570133 0.523485]
-19.34	3.4	[0.476514 0.523486 0.570133 ... 0.615821 0.570133 0.523486]
-19.32	3.5	[0.476513 0.523484 0.570132 ... 0.615819 0.570132 0.523484]
-19.3	3.6	[0.476514 0.523486 0.570133 ... 0.615821 0.570133 0.523486]
-19.28	3.7	[0.476514 0.523486 0.570133 ... 0.615821 0.570133 0.523486]
-19.26	3.8	[0.476514 0.523485 0.570133 ... 0.61582 0.570133 0.523485]
-19.24	3.9	[0.476514 0.523486 0.570133 ... 0.615821 0.570133 0.523486]
-19.22	4.0	[0.476514 0.523486 0.570133 ... 0.615821 0.570133 0.523486]
-19.2	4.1	[0.476514 0.523486 0.570133 ... 0.615821 0.570133 0.523486]
-19.18	4.2	[0.476514 0.523486 0.570133 ... 0.615821 0.570133 0.523486]
-19.16	4.3	[0.476514 0.523486 0.570133 ... 0.615821 0.570133 0.523486]
-19.14	4.4	[0.476514 0.523486 0.570133 ... 0.615821 0.570133 0.523486]
-19.12	4.5	[0.476513 0.523485 0.570132 ... 0.61582 0.570132 0.523485]
-19.1	4.6	[0.476514 0.523486 0.570133 ... 0.615821 0.570133 0.523486]
-19.08	4.7	[0.476514 0.523486 0.570133 ... 0.615821 0.570133 0.523486]
-19.06	4.8	[0.476514 0.523486 0.570133 ... 0.615821 0.570133 0.523486]
-19.04	4.9	[0.476514 0.523486 0.570133 ... 0.615821 0.570133 0.523486]
-19.02	5.0	[0.476514 0.523486 0.570133 ... 0.615821 0.570133 0.523486]
-19.0	5.1	[0.476514 0.523485 0.570133 ... 0.61582 0.570133 0.523485]
-18.98	5.2	[0.476514 0.523486 0.570133 ... 0.615821 0.570133 0.523486]
-18.96	5.3	[0.476514 0.523486 0.570133 ... 0.615821 0.570133 0.523486]
-18.94	5.4	[0.476514 0.523485 0.570133 ... 0.61582 0.570133 0.523485]
-18.92	5.5	[0.476514 0.523486 0.570133 ... 0.615821 0.570133 0.523486]
-18.9	5.6	[0.476514 0.523485 0.570133 ... 0.61582 0.570133 0.523485]
-18.88	5.7	[0.476513 0.523484 0.570132 ... 0.615819 0.570132 0.523484]
-18.86	5.8	[0.476512 0.523484 0.570131 ... 0.615818 0.570131 0.523484]
-18.84	5.9	[0.476514 0.523485 0.570133 ... 0.61582 0.570133 0.523485]
-18.82	6.0	[0.476514 0.523486 0.570133 ... 0.615821 0.570133 0.523486]
-18.8	6.1	[0.476514 0.523486 0.570133 ... 0.615821 0.570133 0.523486]
-18.78	6.2	[0.476514 0.523485 0.570133 ... 0.61582 0.570133 0.523485]
-18.76	6.3	[0.476513 0.523485 0.570132 ... 0.61582 0.570132 0.523485]
-18.74	6.4	[0.476514 0.523486 0.570133 ... 0.615821 0.570133 0.523486]
-18.72	6.5	[0.476513 0.523484 0.570132 ... 0.615819 0.570132 0.523484]
-18.7	6.6	[0.476514 0.523486 0.570133 ... 0.615821 0.570133 0.523486]
-18.68	6.7	[0.476512 0.523484 0.570131 ... 0.615818 0.570131 0.523484]
-18.66	6.8	[0.476514 0.523486 0.570133 ... 0.615821 0.570133 0.523486]
-18.64	6.9	[0.476512 0.523484 0.570131 ... 0.615818 0.570131 0.523484]
-18.62	7.0	[0.476514 0.523486 0.570133 ... 0.615821 0.570133 0.523486]
-18.6	7.1	[0.476514 0.523485 0.570133 ... 0.61582 0.570133 0.523485]
-18.58	7.2	[0.476513 0.523485 0.570132 ... 0.61582 0.570132 0.523485]
-18.56	7.3	[0.476514 0.523486 0.570133 ... 0.615821 0.570133 0.523486]
-18.54	7.4	[0.476514 0.523486 0.570133 ... 0.615821 0.570133 0.523486]
-18.52	7.5	[0.476514 0.523485 0.570133 ... 0.61582 0.570133 0.523485]
-18.5	7.6	[0.476514 0.523486 0.570133 ... 0.615821 0.570133 0.523486]
-18.48	7.7	[0.476514 0.523486 0.570133 ... 0.615821 0.570133 0.523486]
-18.46	7.8	[0.476514 0.523486 0.570133 ... 0.615821 0.570133 0.523486]
-18.44	7.9	[0.476511 0.523482 0.570129 ... 0.615816 0.570129 0.523482]
-18.42	8.0	[0.476514 0.523486 0.570133 ... 0.615821 0.570133 0.523486]
-18.4	8.1	[0.476514 0.523485 0.570133 ... 0.61582 0.570133 0.523485]
-18.38	8.2	[0.476514 0.523486 0.570133 ... 0.615821 0.570133 0.523486]
-18.36	8.3	[0.476514 0.523485 0.570133 ... 0.61582 0.570133 0.523485]
-18.34	8.4	[0.476514 0.523486 0.570133 ... 0.615821 0.570133 0.523486]
-18.32	8.5	[0.476514 0.523486 0.570133 ... 0.615821 0.570133 0.523486]
-18.3	8.6	[0.476514 0.523485 0.570133 ... 0.61582 0.570133 0.523485]
-18.28	8.7	[0.476514 0.523486 0.570133 ... 0.615821 0.570133 0.523486]
-18.26	8.8	[0.476514 0.523486 0.570133 ... 0.615821 0.570133 0.523486]
-18.24	8.9	[0.476514 0.523486 0.570133 ... 0.615821 0.570133 0.523486]
-18.22	9.0	[0.476514 0.523486 0.570133 ... 0.615821 0.570133 0.523486]
-18.2	9.1	[0.476514 0.523486 0.570133 ... 0.615821 0.570133 0.523486]
-18.18	9.2	[0.476519 0.523491 0.570139 ... 0.615827 0.570139 0.523491]
-18.16	9.3	[0.476513 0.523485 0.570132 ... 0.61582 0.570132 0.523485]
-18.14	9.4	[0.476519 0.523491 0.570139 ... 0.615827 0.570139 0.523491]
-18.12	9.5	[0.476512 0.523484 0.570131 ... 0.615818 0.570131 0.523484]
-18.1	9.6	[0.476513 0.523485 0.570132 ... 0.61582 0.570132 0.523485]
-18.08	9.7	[0.476514 0.523486 0.570133 ... 0.615821 0.570133 0.523486]
-18.06	9.8	[0.476512 0.523483 0.57013 ... 0.615818 0.57013 0.523483]
-18.04	9.9	[0.476513 0.523485 0.570132 ... 0.61582 0.570132 0.523485]
-18.02	10.0	[0.476513 0.523485 0.570132 ... 0.61582 0.570132 0.523485]
-18.0	10.1	[0.476514 0.523485 0.570133 ... 0.61582 0.570133 0.523485]
-17.98	10.2	[0.476514 0.523486 0.570133 ... 0.615821 0.570133 0.523486]
-17.96	10.3	[0.476514 0.523485 0.570133 ... 0.61582 0.570133 0.523485]
-17.94	10.4	[0.476514 0.523486 0.570133 ... 0.615821 0.570133 0.523486]
-17.92	10.5	[0.476514 0.523486 0.570133 ... 0.615821 0.570133 0.523486]
-17.9	10.6	[0.476512 0.523484 0.570131 ... 0.615818 0.570131 0.523484]
-17.88	10.7	[0.476514 0.523486 0.570133 ... 0.615821 0.570133 0.523486]
-17.86	10.8	[0.476514 0.523486 0.570133 ... 0.615821 0.570133 0.523486]
-17.84	10.9	[0.476513 0.523484 0.570132 ... 0.615819 0.570132 0.523484]
-17.82	11.0	[0.476514 0.523486 0.570133 ... 0.615821 0.570133 0.523486]
-17.8	11.1	[0.476514 0.523486 0.570133 ... 0.615821 0.570133 0.523486]
-17.78	11.2	[0.476514 0.523486 0.570133 ... 0.615821 0.570133 0.523486]
-17.76	11.3	[0.476514 0.523486 0.570133 ... 0.615821 0.570133 0.523486]
-17.74	11.4	[0.476514 0.523486 0.570133 ... 0.615821 0.570133 0.523486]
-17.72	11.5	[0.476514 0.523486 0.570133 ... 0.615821 0.570133 0.523486]
-17.7	11.6	[0.476513 0.523485 0.570132 ... 0.61582 0.570132 0.523485]
-17.68	11.7	[0.476513 0.523485 0.570132 ... 0.61582 0.570132 0.523485]
-17.66	11.8	[0.476513 0.523484 0.570132 ... 0.615819 0.570132 0.523484]
-17.64	11.9	[0.476513 0.523485 0.570132 ... 0.61582 0.570132 0.523485]
-17.62	12.0	[0.476514 0.523486 0.570133 ... 0.615821 0.570133 0.523486]
-17.6	12.1	[0.476519 0.523491 0.570139 ... 0.615827 0.570139 0.523491]
-17.58	12.2	[0.476512 0.523483 0.57013 ... 0.615818 0.57013 0.523483]
-17.56	12.3	[0.476512 0.523484 0.570131 ... 0.615818 0.570131 0.523484]
-17.54	12.4	[0.476514 0.523486 0.570133 ... 0.615821 0.570133 0.523486]
-17.52	12.5	[0.476514 0.523486 0.570133 ... 0.615821 0.570133 0.523486]
-17.5	12.6	[0.476513 0.523485 0.570132 ... 0.61582 0.570132 0.523485]
-17.48	12.7	[0.476514 0.523486 0.570133 ... 0.615821 0.570133 0.523486]
-17.46	12.8	[0.476514 0.523486 0.570133 ... 0.615821 0.570133 0.523486]
-17.44	12.9	[0.476514 0.523486 0.570133 ... 0.615821 0.570133 0.523486]
-17.42	13.0	[0.476514 0.523486 0.570133 ... 0.615821 0.570133 0.523486]
-17.4	13.1	[0.476514 0.523486 0.570133 ... 0.615821 0.570133 0.523486]
-17.38	13.2	[0.476514 0.523485 0.570133 ... 0.61582 0.570133 0.523485]
-17.36	13.3	[0.476514 0.523486 0.570133 ... 0.615821 0.570133 0.523486]
-17.34	13.4	[0.476514 0.523486 0.570133 ... 0.615821 0.570133 0.523486]
-17.32	13.5	[0.476514 0.523486 0.570133 ... 0.615821 0.570133 0.523486]
-17.3	13.6	[0.476514 0.523486 0.570133 ... 0.615821 0.570133 0.523486]
-17.28	13.7	[0.476514 0.523486 0.570133 ... 0.615821 0.570133 0.523486]
-17.26	13.8	[0.476513 0.523484 0.570132 ... 0.615819 0.570132 0.523484]
-17.24	13.9	[0.476514 0.523485 0.570133 ... 0.61582 0.570133 0.523485]
-17.22	14.0	[0.476514 0.523486 0.570133 ... 0.615821 0.570133 0.523486]
-17.2	14.1	[0.476514 0.523486 0.570133 ... 0.615821 0.570133 0.523486]
-17.18	14.2	[0.476514 0.523486 0.570133 ... 0.615821 0.570133 0.523486]
-17.16	14.3	[0.476514 0.523486 0.570133 ... 0.615821 0.570133 0.523486]
-17.14	14.4	[0.476513 0.523484 0.570132 ... 0.615819 0.570132 0.523484]
-17.12	14.5	[0.476514 0.523486 0.570133 ... 0.615821 0.570133 0.523486]
-17.1	14.6	[0.476514 0.523485 0.570133 ... 0.61582 0.570133 0.523485]
-17.08	14.7	[0.476514 0.523486 0.570133 ... 0.615821 0.570133 0.523486]
-17.06	14.8	[0.476514 0.523486 0.570133 ... 0.615821 0.570133 0.523486]
-17.04	14.9	[0.476513 0.523484 0.570132 ... 0.615819 0.570132 0.523484]
-17.02	15.0	[0.476514 0.523485 0.570133 ... 0.61582 0.570133 0.523485]
-17.0	15.1	[0.476514 0.523486 0.570133 ... 0.615821 0.570133 0.523486]
-16.98	15.2	[0.476513 0.523484 0.570132 ... 0.615819 0.570132 0.523484]
-16.96	15.3	[0.476519 0.523491 0.570139 ... 0.615827 0.570139 0.523491]
-16.94	15.4	[0.476511 0.523483 0.57013 ... 0.615817 0.57013 0.523483]
-16.92	15.5	[0.476514 0.523486 0.570133 ... 0.615821 0.570133 0.523486]
-16.9	15.6	[0.476514 0.523486 0.570133 ... 0.615821 0.570133 0.523486]
-16.88	15.7	[0.476514 0.523486 0.570133 ... 0.615821 0.570133 0.523486]
-16.86	15.8	[0.476514 0.523486 0.570133 ... 0.615821 0.570133 0.523486]
-16.84	15.9	[0.476512 0.523484 0.570131 ... 0.615818 0.570131 0.523484]
-16.82	16.0	[0.476514 0.523485 0.570133 ... 0.61582 0.570133 0.523485]
-16.8	16.1	[0.476514 0.523486 0.570133 ... 0.615821 0.570133 0.523486]
-16.78	16.2	[0.476512 0.523484 0.570131 ... 0.615818 0.570131 0.523484]
-16.76	16.3	[0.476514 0.523486 0.570133 ... 0.615821 0.570133 0.523486]
-16.74	16.4	[0.476513 0.523484 0.570132 ... 0.615819 0.570132 0.523484]
-16.72	16.5	[0.476514 0.523486 0.570133 ... 0.615821 0.570133 0.523486]
-16.7	16.6	[0.476514 0.523486 0.570133 ... 0.615821 0.570133 0.523486]
-16.68	16.7	[0.476514 0.523486 0.570133 ... 0.615821 0.570133 0.523486]
-16.66	16.8	[0.476514 0.523485 0.570133 ... 0.61582 0.570133 0.523485]
-16.64	16.9	[0.476514 0.523486 0.570133 ... 0.615821 0.570133 0.523486]
-16.62	17.0	[0.476513 0.523485 0.570132 ... 0.61582 0.570132 0.523485]
-16.6	17.1	[0.476514 0.523485 0.570133 ... 0.61582 0.570133 0.523485]
-16.58	17.2	[0.476514 0.523486 0.570133 ... 0.615821 0.570133 0.523486]
-16.56	17.3	[0.476512 0.523484 0.570131 ... 0.615818 0.570131 0.523484]
-16.54	17.4	[0.476514 0.523486 0.570133 ... 0.615821 0.570133 0.523486]
-16.52	17.5	[0.476514 0.523486 0.570133 ... 0.615821 0.570133 0.523486]
-16.5	17.6	[0.476514 0.523486 0.570133 ... 0.615821 0.570133 0.523486]
-16.48	17.7	[0.476514 0.523486 0.570133 ... 0.615821 0.570133 0.523486]
-16.46	17.8	[0.476513 0.523485 0.570132 ... 0.61582 0.570132 0.523485]
-16.44	17.9	[0.476513 0.523485 0.570132 ... 0.61582 0.570132 0.523485]
-16.42	18.0	[0.476513 0.523485 0.570132 ... 0.61582 0.570132 0.523485]
-16.4	18.1	[0.476514 0.523486 0.570133 ... 0.615821 0.570133 0.523486]
-16.38	18.2	[0.476514 0.523486 0.570133 ... 0.615821 0.570133 0.523486]
-16.36	18.3	[0.476513 0.523484 0.570132 ... 0.615819 0.570132 0.523484]
-16.34	18.4	[0.476514 0.523486 0.570133 ... 0.615821 0.570133 0.523486]
-16.32	18.5	[0.476514 0.523486 0.570133 ... 0.615821 0.570133 0.523486]
-16.3	18.6	[0.476514 0.523486 0.570133 ... 0.615821 0.570133 0.523486]
-16.28	18.7	[0.476513 0.523485 0.570132 ... 0.61582 0.570132 0.523485]
-16.26	18.8	[0.476514 0.523486 0.570133 ... 0.615821 0.570133 0.523486]
-16.24	18.9	[0.476514 0.523486 0.570133 ... 0.615821 0.570133 0.523486]
-16.22	19.0	[0.476514 0.523485 0.570133 ... 0.61582 0.570133 0.523485]
-16.2	19.1	[0.476513 0.523485 0.570132 ... 0.61582 0.570132 0.523485]
-16.18	19.2	[0.476514 0.523486 0.570133 ... 0.615821 0.570133 0.523486]
-16.16	19.3	[0.476514 0.523486 0.570133 ... 0.615821 0.570133 0.523486]
-16.14	19.4	[0.476513 0.523485 0.570132 ... 0.61582 0.570132 0.523485]
-16.12	19.5	[0.476514 0.523486 0.570133 ... 0.615821 0.570133 0.523486]
-16.1	19.6	[0.476512 0.523484 0.570131 ... 0.615818 0.570131 0.523484]
-16.08	19.7	[0.476514 0.523486 0.570133 ... 0.615821 0.570133 0.523486]
-16.06	19.8	[0.476514 0.523486 0.570133 ... 0.615821 0.570133 0.523486]
-16.04	19.9	[0.476514 0.523485 0.570133 ... 0.61582 0.570133 0.523485]
-16.02	20.0	[0.476514 0.523486 0.570133 ... 0.615821 0.570133 0.523486]
-16.0
-15.98
-15.96
-15.94
-15.92
-15.9
-15.88
-15.86
-15.84
-15.82
-15.8
-15.78
-15.76
-15.74
-15.72
-15.7
-15.68
-15.66
-15.64
-15.62
-15.6
-15.58
-15.56
-15.54
-15.52
-15.5
-15.48
-15.46
-15.44
-15.42
-15.4
-15.38
-15.36
-15.34
-15.32
-15.3
-15.28
-15.26
-15.24
-15.22
-15.2
-15.18
-15.16
-15.14
-15.12
-15.1
-15.08
-15.06
-15.04
-15.02
-15.0
-14.98
-14.96
-14.94
-14.92
-14.9
-14.88
-14.86
-14.84
-14.82
-14.8
-14.78
-14.76
-14.74
-14.72
-14.7
-14.68
-14.66
-14.64
-14.62
-14.6
-14.58
-14.56
-14.54
-14.52
-14.5
-14.48
-14.46
-14.44
-14.42
-14.4
-14.38
-14.36
-14.34
-14.32
-14.3
-14.28
-14.26
-14.24
-14.22
-14.2
-14.18
-14.16
-14.14
-14.12
-14.1
-14.08
-14.06
-14.04
-14.02
-14.0
-13.98
-13.96
-13.94
-13.92
-13.9
-13.88
-13.86
-13.84
-13.82
-13.8
-13.78
-13.76
-13.74
-13.72
-13.7
-13.68
-13.66
-13.64
-13.62
-13.6
-13.58
-13.56
-13.54
-13.52
-13.5
-13.48
-13.46
-13.44
-13.42
-13.4
-13.38
-13.36
-13.34
-13.32
-13.3
-13.28
-13.26
-13.24
-13.22
-13.2
-13.18
-13.16
-13.14
-13.12
-13.1
-13.08
-13.06
-13.04
-13.02
-13.0
-12.98
-12.96
-12.94
-12.92
-12.9
-12.88
-12.86
-12.84
-12.82
-12.8
-12.78
-12.76
-12.74
-12.72
-12.7
-12.68
-12.66
-12.64
-12.62
-12.6
-12.58
-12.56
-12.54
-12.52
-12.5
-12.48
-12.46
-12.44
-12.42
-12.4
-12.38
-12.36
-12.34
-12.32
-12.3
-12.28
-12.26
-12.24
-12.22
-12.2
-12.18
-12.16
-12.14
-12.12
-12.1
-12.08
-12.06
-12.04
-12.02
-12.0
-11.98
-11.96
-11.94
-11.92
-11.9
-11.88
-11.86
-11.84
-11.82
-11.8
-11.78
-11.76
-11.74
-11.72
-11.7
-11.68
-11.66
-11.64
-11.62
-11.6
-11.58
-11.56
-11.54
-11.52
-11.5
-11.48
-11.46
-11.44
-11.42
-11.4
-11.38
-11.36
-11.34
-11.32
-11.3
-11.28
-11.26
-11.24
-11.22
-11.2
-11.18
-11.16
-11.14
-11.12
-11.1
-11.08
-11.06
-11.04
-11.02
-11.0
-10.98
-10.96
-10.94
-10.92
-10.9
-10.88
-10.86
-10.84
-10.82
-10.8
-10.78
-10.76
-10.74
-10.72
-10.7
-10.68
-10.66
-10.64
-10.62
-10.6
-10.58
-10.56
-10.54
-10.52
-10.5
-10.48
-10.46
-10.44
-10.42
-10.4
-10.38
-10.36
-10.34
-10.32
-10.3
-10.28
-10.26
-10.24
-10.22
-10.2
-10.18
-10.16
-10.14
-10.12
-10.1
-10.08
-10.06
-10.04
-10.02
-10.0
-9.98
-9.96
-9.94
-9.92
-9.9
-9.88
-9.86
-9.84
-9.82
-9.8
-9.78
-9.76
-9.74
-9.72
-9.7
-9.68
-9.66
-9.64
-9.62
-9.6
-9.58
-9.56
-9.54
-9.52
-9.5
-9.48
-9.46
-9.44
-9.42
-9.4
-9.38
-9.36
-9.34
-9.32
-9.3
-9.28
-9.26
-9.24
-9.22
-9.2
-9.18
-9.16
-9.14
-9.12
-9.1
-9.08
-9.06
-9.04
-9.02
-9.0
-8.98
-8.96
-8.94
-8.92
-8.9
-8.88
-8.86
-8.84
-8.82
-8.8
-8.78
-8.76
-8.74
-8.72
-8.7
-8.68
-8.66
-8.64
-8.62
-8.6
-8.58
-8.56
-8.54
-8.52
-8.5
-8.48
-8.46
-8.44
-8.42
-8.4
-8.38
-8.36
-8.34
-8.32
-8.3
-8.28
-8.26
-8.24
-8.22
-8.2
-8.18
-8.16
-8.14
-8.12
-8.1
-8.08
-8.06
-8.04
-8.02
-8.0
-7.98
-7.96
-7.94
-7.92
-7.9
-7.88
-7.86
-7.84
-7.82
-7.8
-7.78
-7.76
-7.74
-7.72
-7.7
-7.68
-7.66
-7.64
-7.62
-7.6
-7.58
-7.56
-7.54
-7.52
-7.5
-7.48
-7.46
-7.44
-7.42
-7.4
-7.38
-7.36
-7.34
-7.32
-7.3
-7.28
-7.26
-7.24
-7.22
-7.2
-7.18
-7.16
-7.14
-7.12
-7.1
-7.08
-7.06
-7.04
-7.02
-7.0
-6.98
-6.96
-6.94
-6.92
-6.9
-6.88
-6.86
-6.84
-6.82
-6.8
-6.78
-6.76
-6.74
-6.72
-6.7
-6.68
-6.66
-6.64
-6.62
-6.6
-6.58
-6.56
-6.54
-6.52
-6.5
-6.48
-6.46
-6.44
-6.42
-6.4
-6.38
-6.36
-6.34
-6.32
-6.3
-6.28
-6.26
-6.24
-6.22
-6.2
-6.18
-6.16
-6.14
-6.12
-6.1
-6.08
-6.06
-6.04
-6.02
-6.0
-5.98
-5.96
-5.94
-5.92
-5.9
-5.88
-5.86
-5.84
-5.82
-5.8
-5.78
-5.76
-5.74
-5.72
-5.7
-5.68
-5.66
-5.64
-5.62
-5.6
-5.58
-5.56
-5.54
-5.52
-5.5
-5.48
-5.46
-5.44
-5.42
-5.4
-5.38
-5.36
-5.34
-5.32
-5.3
-5.28
-5.26
-5.24
-5.22
-5.2
-5.18
-5.16
-5.14
-5.12
-5.1
-5.08
-5.06
-5.04
-5.02
-5.0
-4.98
-4.96
-4.94
-4.92
-4.9
-4.88
-4.86
-4.84
-4.82
-4.8
-4.78
-4.76
-4.74
-4.72
-4.7
-4.68
-4.66
-4.64
-4.62
-4.6
-4.58
-4.56
-4.54
-4.52
-4.5
-4.48
-4.46
-4.44
-4.42
-4.4
-4.38
-4.36
-4.34
-4.32
-4.3
-4.28
-4.26
-4.24
-4.22
-4.2
-4.18
-4.16
-4.14
-4.12
-4.1
-4.08
-4.06
-4.04
-4.02
-4.0
-3.98
-3.96
-3.94
-3.92
-3.9
-3.88
-3.86
-3.84
-3.82
-3.8
-3.78
-3.76
-3.74
-3.72
-3.7
-3.68
-3.66
-3.64
-3.62
-3.6
-3.58
-3.56
-3.54
-3.52
-3.5
-3.48
-3.46
-3.44
-3.42
-3.4
-3.38
-3.36
-3.34
-3.32
-3.3
-3.28
-3.26
-3.24
-3.22
-3.2
-3.18
-3.16
-3.14
-3.12
-3.1
-3.08
-3.06
-3.04
-3.02
-3.0
-2.98
-2.96
-2.94
-2.92
-2.9
-2.88
-2.86
-2.84
-2.82
-2.8
-2.78
-2.76
-2.74
-2.72
-2.7
-2.68
-2.66
-2.64
-2.62
-2.6
-2.58
-2.56
-2.54
-2.52
-2.5
-2.48
-2.46
-2.44
-2.42
-2.4
-2.38
-2.36
-2.34
-2.32
-2.3
-2.28
-2.26
-2.24
-2.22
-2.2
-2.18
-2.16
-2.14
-2.12
-2.1
-2.08
-2.06
-2.04
-2.02
-2.0
-1.98
-1.96
-1.94
-1.92
-1.9
-1.88
-1.86
-1.84
-1.82
-1.8
-1.78
-1.76
-1.74
-1.72
-1.7
-1.68
-1.66
-1.64
-1.62
-1.6
-1.58
-1.56
-1.54
-1.52
-1.5
-1.48
-1.46
-1.44
-1.42
-1.4
-1.38
-1.36
-1.34
-1.32
-1.3
-1.28
-1.26
-1.24
-1.22
-1.2
-1.18
-1.16
-1.14
-1.12
-1.1
-1.08
-1.06
-1.04
-1.02
-1.0
-0.98
-0.96
-0.94
-0.92
-0.9
-0.88
-0.86
-0.84
-0.82
-0.8
-0.78
-0.76
-0.74
-0.72
-0.7
-0.68
-0.66
-0.64
-0.62
-0.6
-0.58
-0.56
-0.54
-0.52
-0.5
-0.48
-0.46
-0.44
-0.42
-0.4
-0.38
-0.36
-0.34
-0.32
-0.3
-0.28
-0.26
-0.24
-0.22
-0.2
-0.18
-0.16
-0.14
-0.12
-0.1
-0.08
-0.06
-0.04
-0.02
-4.26326e-13
0.02
0.04
0.06
0.08
0.1
0.12
0.14
0.16
0.18
0.2
0.22
0.24
0.26
0.28
0.3
0.32
0.34
0.36
0.38
0.4
0.42
0.44
0.46
0.48
0.5
0.52
0.54
0.56
0.58
0.6
0.62
0.64
0.66
0.68
0.7
0.72
0.74
0.76
0.78
0.8
0.82
0.84
0.86
0.88
0.9
0.92
0.94
0.96
0.98
1.0
1.02
1.04
1.06
1.08
1.1
1.12
1.14
1.16
1.18
1.2
1.22
1.24
1.26
1.28
1.3
1.32
1.34
1.36
1.38
1.4
1.42
1.44
1.46
1.48
1.5
1.52
1.54
1.56
1.58
1.6
1.62
1.64
1.66
1.68
1.7
1.72
1.74
1.76
1.78
1.8
1.82
1.84
1.86
1.88
1.9
1.92
1.94
1.96
1.98
2.0
2.02
2.04
2.06
2.08
2.1
2.12
2.14
2.16
2.18
2.2
2.22
2.24
2.26
2.28
2.3
2.32
2.34
2.36
2.38
2.4
2.42
2.44
2.46
2.48
2.5
2.52
2.54
2.56
2.58
2.6
2.62
2.64
2.66
2.68
2.7
2.72
2.74
2.76
2.78
2.8
2.82
2.84
2.86
2.88
2.9
2.92
2.94
2.96
2.98
3.0
3.02
3.04
3.06
3.08
3.1
3.12
3.14
3.16
3.18
3.2
3.22
3.24
3.26
3.28
3.3
3.32
3.34
3.36
3.38
3.4
3.42
3.44
3.46
3.48
3.5
3.52
3.54
3.56
3.58
3.6
3.62
3.64
3.66
3.68
3.7
3.72
3.74
3.76
3.78
3.8
3.82
3.84
3.86
3.88
3.9
3.92
3.94
3.96
3.98
4.0
4.02
4.04
4.06
4.08
4.1
4.12
4.14
4.16
4.18
4.2
4.22
4.24
4.26
4.28
4.3
4.32
4.34
4.36
4.38
4.4
4.42
4.44
4.46
4.48
4.5
4.52
4.54
4.56
4.58
4.6
4.62
4.64
4.66
4.68
4.7
4.72
4.74
4.76
4.78
4.8
4.82
4.84
4.86
4.88
4.9
4.92
4.94
4.96
4.98
5.0
5.02
5.04
5.06
5.08
5.1
5.12
5.14
5.16
5.18
5.2
5.22
5.24
5.26
5.28
5.3
5.32
5.34
5.36
5.38
5.4
5.42
5.44
5.46
5.48
5.5
5.52
5.54
5.56
5.58
5.6
5.62
5.64
5.66
5.68
5.7
5.72
5.74
5.76
5.78
5.8
5.82
5.84
5.86
5.88
5.9
5.92
5.94
5.96
5.98
6.0
6.02
6.04
6.06
6.08
6.1
6.12
6.14
6.16
6.18
6.2
6.22
6.24
6.26
6.28
6.3
6.32
6.34
6.36
6.38
6.4
6.42
6.44
6.46
6.48
6.5
6.52
6.54
6.56
6.58
6.6
6.62
6.64
6.66
6.68
6.7
6.72
6.74
6.76
6.78
6.8
6.82
6.84
6.86
6.88
6.9
6.92
6.94
6.96
6.98
7.0
7.02
7.04
7.06
7.08
7.1
7.12
7.14
7.16
7.18
7.2
7.22
7.24
7.26
7.28
7.3
7.32
7.34
7.36
7.38
7.4
7.42
7.44
7.46
7.48
7.5
7.52
7.54
7.56
7.58
7.6
7.62
7.64
7.66
7.68
7.7
7.72
7.74
7.76
7.78
7.8
7.82
7.84
7.86
7.88
7.9
7.92
7.94
7.96
7.98
8.0
8.02
8.04
8.06
8.08
8.1
8.12
8.14
8.16
8.18
8.2
8.22
8.24
8.26
8.28
8.3
8.32
8.34
8.36
8.38
8.4
8.42
8.44
8.46
8.48
8.5
8.52
8.54
8.56
8.58
8.6
8.62
8.64
8.66
8.68
8.7
8.72
8.74
8.76
8.78
8.8
8.82
8.84
8.86
8.88
8.9
8.92
8.94
8.96
8.98
9.0
9.02
9.04
9.06
9.08
9.1
9.12
9.14
9.16
9.18
9.2
9.22
9.24
9.26
9.28
9.3
9.32
9.34
9.36
9.38
9.4
9.42
9.44
9.46
9.48
9.5
9.52
9.54
9.56
9.58
9.6
9.62
9.64
9.66
9.68
9.7
9.72
9.74
9.76
9.78
9.8
9.82
9.84
9.86
9.88
9.9
9.92
9.94
9.96
9.98
10.0
10.02
10.04
10.06
10.08
10.1
10.12
10.14
10.16
10.18
10.2
10.22
10.24
10.26
10.28
10.3
10.32
10.34
10.36
10.38
10.4
10.42
10.44
10.46
10.48
10.5
10.52
10.54
10.56
10.58
10.6
10.62
10.64
10.66
10.68
10.7
10.72
10.74
10.76
10.78
10.8
10.82
10.84
10.86
10.88
10.9
10.92
10.94
10.96
10.98
11.0
11.02
11.04
11.06
11.08
11.1
11.12
11.14
11.16
11.18
11.2
11.22
11.24
11.26
11.28
11.3
11.32
11.34
11.36
11.38
11.4
11.42
11.44
11.46
11.48
11.5
11.52
11.54
11.56
11.58
11.6
11.62
11.64
11.66
11.68
11.7
11.72
11.74
11.76
11.78
11.8
11.82
11.84
11.86
11.88
11.9
11.92
11.94
11.96
11.98
12.0
12.02
12.04
12.06
12.08
12.1
12.12
12.14
12.16
12.18
12.2
12.22
12.24
12.26
12.28
12.3
12.32
12.34
12.36
12.38
12.4
12.42
12.44
12.46
12.48
12.5
12.52
12.54
12.56
12.58
12.6
12.62
12.64
12.66
12.68
12.7
12.72
12.74
12.76
12.78
12.8
12.82
12.84
12.86
12.88
12.9
12.92
12.94
12.96
12.98
13.0
13.02
13.04
13.06
13.08
13.1
13.12
13.14
13.16
13.18
13.2
13.22
13.24
13.26
13.28
13.3
13.32
13.34
13.36
13.38
13.4
13.42
13.44
13.46
13.48
13.5
13.52
13.54
13.56
13.58
13.6
13.62
13.64
13.66
13.68
13.7
13.72
13.74
13.76
13.78
13.8
13.82
13.84
13.86
13.88
13.9
13.92
13.94
13.96
13.98
14.0
14.02
14.04
14.06
14.08
14.1
14.12
14.14
14.16
14.18
14.2
14.22
14.24
14.26
14.28
14.3
14.32
14.34
14.36
14.38
14.4
14.42
14.44
14.46
14.48
14.5
14.52
14.54
14.56
14.58
14.6
14.62
14.64
14.66
14.68
14.7
14.72
14.74
14.76
14.78
14.8
14.82
14.84
14.86
14.88
14.9
14.92
14.94
14.96
14.98
15.0
15.02
15.04
15.06
15.08
15.1
15.12
15.14
15.16
15.18
15.2
15.22
15.24
15.26
15.28
15.3
15.32
15.34
15.36
15.38
15.4
15.42
15.44
15.46
15.48
15.5
15.52
15.54
15.56
15.58
15.6
15.62
15.64
15.66
15.68
15.7
15.72
15.74
15.76
15.78
15.8
15.82
15.84
15.86
15.88
15.9
15.92
15.94
15.96
15.98
16.0
16.02
16.04
16.06
16.08
16.1
16.12
16.14
16.16
16.18
16.2
16.22
16.24
16.26
16.28
16.3
16.32
16.34
16.36
16.38
16.4
16.42
16.44
16.46
16.48
16.5
16.52
16.54
16.56
16.58
16.6
16.62
16.64
16.66
16.68
16.7
16.72
16.74
16.76
16.78
16.8
16.82
16.84
16.86
16.88
16.9
16.92
16.94
16.96
16.98
17.0
17.02
17.04
17.06
17.08
17.1
17.12
17.14
17.16
17.18
17.2
17.22
17.24
17.26
17.28
17.3
17.32
17.34
17.36
17.38
17.4
17.42
17.44
17.46
17.48
17.5
17.52
17.54
17.56
17.58
17.6
17.62
17.64
17.66
17.68
17.7
17.72
17.74
17.76
17.78
17.8
17.82
17.84
17.86
17.88
17.9
17.92
17.94
17.96
17.98
18.0
18.02
18.04
18.06
18.08
18.1
18.12
18.14
18.16
18.18
18.2
18.22
18.24
18.26
18.28
18.3
18.32
18.34
18.36
18.38
18.4
18.42
18.44
18.46
18.48
18.5
18.52
18.54
18.56
18.58
18.6
18.62
18.64
18.66
18.68
18.7
18.72
18.74
18.76
18.78
18.8
18.82
18.84
18.86
18.88
18.9
18.92
18.94
18.96
18.98
19.0
19.02
19.04
19.06
19.08
19.1
19.12
19.14
19.16
19.18
19.2
19.22
19.24
19.26
19.28
19.3
19.32
19.34
19.36
19.38
19.4
19.42
19.44
19.46
19.48
19.5
19.52
19.54
19.56
19.58
19.6
19.62
19.64
19.66
19.68
19.7
19.72
19.74
19.76
19.78
19.8
19.82
19.84
19.86
19.88
19.9
19.92
19.94
19.96
[truncated: 1 more rows]
