# Supplementary material for: Coherence in cooperative photon emission from indistinguishable quantum emitters
Source: Sci Adv. 2022 Mar 18;8(11):eabm8171. doi: 10.1126/sciadv.abm8171 (PMC8932659; doi:10.1126/sciadv.abm8171)
Supplement: Supplementary file 2 — Dataset [file sciadv.abm8171_dataset.zip › dataset_coherence_cooperative/S3a.csv]

0.3ns: Sqrt Power uW	0.3ns: g20	10ns: Sqrt Power uW	10ns: g20
0.012423474675174207	[nan nan]	0.012423474675174207	0.6511305037683458
0.014208375497300897	[nan nan]	0.014208375497300897	0.6742497579864473
0.01608734959219226	[0.88877371 0.03231209]	0.01608734959219226	0.6620320173480452
0.0183055701007539	[0.94450782 0.02719233]	0.0183055701007539	0.679792463134899
0.02076867901839243	[0.92784281 0.02118205]	0.02076867901839243	0.6884383276168975
0.024030497055458393	[nan nan]	0.024030497055458393	0.6808572110492795
0.02708446187608997	[0.92182726 0.01268014]	0.02708446187608997	0.6813419945929708
0.027138576738986158	[0.90119757 0.01011621]	0.027138576738986158	0.6577529574448004
0.030052770489332713	[0.89768198 0.0106676 ]	0.030052770489332713	0.6771851841658009
0.033470960014903205	[0.92062189 0.01319743]	0.033470960014903205	0.6727841981052333
0.03683486815148236	[0.88872471 0.01086758]	0.03683486815148236	0.6580248011129505
0.04086075059231213	[0.9078915 0.01191408]	0.04086075059231213	0.6625459321252428
0.04559852357382503	[0.91353027 0.01151907]	0.04559852357382503	0.6614672835426305
0.04948680290715729	[0.8926294 0.01173966]	0.04948680290715729	0.6593851360087244
0.056569579907331996	[0.86122744 0.01178486]	0.056569579907331996	0.6466522409664233
0.06203701757254111	[0.85466574 0.0105064 ]	0.06203701757254111	0.6405580168322652
0.06567186176156457	[0.86363539 0.01019331]	0.06567186176156457	0.6417410664982086
0.0734942749518915	[0.84854135 0.01135879]	0.0734942749518915	0.6297005967805924
0.08135804481057213	[0.84259675 0.01180704]	0.08135804481057213	0.630610099779115
0.08845305908769821	[0.84157069 0.01077165]	0.08845305908769821	0.6334226997492304
0.09009645327102937	[0.83645013 0.01100558]	0.09009645327102937	0.6345983323164531
0.09862910082990939	[0.84170232 0.01078668]	0.09862910082990939	0.6359899873296455
0.10970778514793618	[0.85018535 0.01098382]	0.10970778514793618	0.6504886664237854
0.12074689315494942	[0.84820331 0.01103225]	0.12074689315494942	0.6602454450080107
0.1292811472082228	[0.88482069 0.01119749]	0.1292811472082228	0.6812434182300402
0.13299767021151213	[0.85028443 0.01086357]	0.13299767021151213	0.690966074552479
0.14529999725353726	[0.88848577 0.01118422]	0.14529999725353726	0.7090202580177193
0.1583623645240642	[0.89298585 0.01132479]	0.1583623645240642	0.727785300802192
0.159201351823831	[0.88962162 0.01162722]	0.159201351823831	0.7162591428611694
0.1733151624639521	[0.87629683 0.01088383]	0.1733151624639521	0.699313238268861
0.18496764087000214	[0.8331967 0.00994249]	0.18496764087000214	0.6751798889599067
0.1859848799952686	[0.81820538 0.00981863]	0.1859848799952686	0.6674099312964308
0.20012760014058076	[0.79059987 0.01098557]	0.20012760014058076	0.6441249576978283
0.20584476123452725	[0.79588276 0.00943791]	0.20584476123452725	0.6383563863353402
0.21279494857924863	[0.77656665 0.010509 ]	0.21279494857924863	0.6332611520138588
0.2213289460224709	[0.76558518 0.00996848]	0.2213289460224709	0.630082036433828
0.22272717473671055	[0.78363313 0.010005 ]	0.22272717473671055	0.6631650824595867
0.225986361714045	[0.78661067 0.01029712]	0.225986361714045	0.6368847903501369
0.23855369175463467	[nan nan]	0.23855369175463467	0.6345388983654698
0.24697227610466577	[0.82344156 0.01076961]	0.24697227610466577	0.7002221153498664
0.25080621178221363	[0.80234348 0.01082256]	0.25080621178221363	0.6698505736701283
0.25304483820233337	[0.78995999 0.01014266]	0.25304483820233337	0.6505561188318074
0.2605170463816122	[0.81650963 0.01001508]	0.2605170463816122	0.7063892885456734
0.2625075451631927	[0.79189683 0.00982705]	0.2625075451631927	0.6694721154787693
0.2732949703984148	[0.83511278 0.01056825]	0.2732949703984148	0.6947414187998354
0.2766690706383482	[0.80788451 0.01076351]	0.2766690706383482	0.6906777385538525
0.28139908672451247	[0.86754016 0.01036306]	0.28139908672451247	0.7487148846235513
0.2843502188294513	[0.83458801 0.01023648]	0.2843502188294513	0.702725661643013
0.29772809538124334	[0.83524915 0.0112054 ]	0.29772809538124334	0.7190331967808823
0.299535046582959	[0.83843361 0.01025914]	0.299535046582959	0.7351770989784855
0.3011071121009042	[0.82920194 0.01033018]	0.3011071121009042	0.7150900188514532
0.30767948691238206	[0.83265306 0.01053052]	0.30767948691238206	0.7157833217664463
0.30788541249959694	[0.88075554 0.01201701]	0.30788541249959694	0.764805856974768
0.3121624937996416	[0.81386882 0.009992 ]	0.3121624937996416	0.7087878523431363
0.3127531838217004	[0.82645334 0.01082758]	0.3127531838217004	0.72170373396059
0.3179997268726497	[0.84995399 0.00946088]	0.3179997268726497	0.7556485692078155
0.31920529253028174	[0.83332046 0.01086277]	0.31920529253028174	0.7090419872205541
0.3225166953497799	[0.79991429 0.01014052]	0.3225166953497799	0.701888132766413
0.3241683110618829	[0.81764783 0.01137234]	0.3241683110618829	0.7184053741674702
0.3252969030245614	[0.84370446 0.00916252]	0.3252969030245614	0.7545471805581925
0.3255034021154501	[0.8144324 0.01129178]	0.3255034021154501	0.7201301440019281
0.32583046658921644	[0.8547026 0.00864882]	0.32583046658921644	0.7469688512996351
0.33145362020562974	[0.77865898 0.01117215]	0.33145362020562974	0.6950204781217925
0.3324736566923253	[0.82541119 0.01096813]	0.3324736566923253	0.7377070497538624
