# Supplementary material for: Coherence in cooperative photon emission from indistinguishable quantum emitters
Source: Sci Adv. 2022 Mar 18;8(11):eabm8171. doi: 10.1126/sciadv.abm8171 (PMC8932659; doi:10.1126/sciadv.abm8171)
Supplement: Supplementary file 2 — Dataset [file sciadv.abm8171_dataset.zip › dataset_coherence_cooperative/S3b_S3c.csv]

Delay (ns)	Pi: Coincidence	2Pi: Coincidence	3Pi: Coincidence
-66.3	0.002554991816693944	0.0021718232044198892	0.002131144211238998
-66.268	0.0033733224222585925	0.002862430939226519	0.005516384563303995
-66.236	0.004191653027823241	0.0021718232044198892	0.0007770480704129993
-66.204	0.0009183306055646482	0.003553038674033149	0.0034852403520649966
-66.172	0.0001	0.002862430939226519	0.002808192281651997
-66.14	0.004191653027823241	0.002862430939226519	0.002131144211238998
-66.108	0.002554991816693944	0.005624861878453039	0.006193432633716994
-66.076	0.0017366612111292964	0.0021718232044198892	0.004162288422477996
-66.044	0.004191653027823241	0.0014812154696132597	0.002131144211238998
-66.012	0.002554991816693944	0.0014812154696132597	0.004162288422477996
-65.98	0.005009983633387889	0.003553038674033149	0.002808192281651997
-65.948	0.002554991816693944	0.005624861878453039	0.004162288422477996
-65.916	0.002554991816693944	0.005624861878453039	0.005516384563303995
-65.884	0.004191653027823241	0.002862430939226519	0.004839336492890996
-65.852	0.008283306055646481	0.005624861878453039	0.005516384563303995
-65.82	0.005828314238952537	0.004243646408839779	0.002808192281651997
-65.788	0.0033733224222585925	0.004934254143646409	0.007547528774542993
-65.756	0.0066466448445171855	0.005624861878453039	0.004839336492890996
-65.724	0.0033733224222585925	0.009077900552486187	0.002131144211238998
-65.692	0.005009983633387889	0.0063154696132596685	0.008901624915368991
-65.66	0.0017366612111292964	0.007696685082872928	0.006193432633716994
-65.628	0.004191653027823241	0.007006077348066298	0.004162288422477996
-65.596	0.01237495908346972	0.005624861878453039	0.005516384563303995
-65.564	0.007464975450081833	0.0063154696132596685	0.0034852403520649966
-65.532	0.0033733224222585925	0.004934254143646409	0.004839336492890996
-65.5	0.0066466448445171855	0.007006077348066298	0.004162288422477996
-65.468	0.009919967266775777	0.007006077348066298	0.006193432633716994
-65.43599999999999	0.009101636661211129	0.007006077348066298	0.0034852403520649966
-65.404	0.009101636661211129	0.004243646408839779	0.013640961408259987
-65.372	0.01319328968903437	0.004243646408839779	0.007547528774542993
-65.34	0.0066466448445171855	0.009768508287292817	0.004839336492890996
-65.30799999999999	0.01237495908346972	0.011840331491712706	0.006870480704129994
-65.276	0.009101636661211129	0.009077900552486187	0.006193432633716994
-65.244	0.009919967266775777	0.007696685082872928	0.005516384563303995
-65.212	0.01237495908346972	0.009077900552486187	0.00957867298578199
-65.17999999999999	0.01319328968903437	0.015293370165745855	0.016349153689911983
-65.148	0.01319328968903437	0.015983977900552487	0.011609817197020988
-65.116	0.01728494271685761	0.012530939226519336	0.008901624915368991
-65.084	0.01728494271685761	0.011840331491712706	0.014318009478672985
-65.05199999999999	0.009101636661211129	0.017365193370165746	0.016349153689911983
-65.02	0.011556628477905072	0.013912154696132596	0.014995057549085984
-64.988	0.010738297872340425	0.015293370165745855	0.010255721056194989
-64.956	0.015648281505728313	0.009768508287292817	0.014995057549085984
-64.92399999999999	0.018921603927986905	0.022890055248618785	0.014318009478672985
-64.892	0.023013256955810146	0.023580662983425413	0.014995057549085984
-64.86	0.014829950900163666	0.014602762430939225	0.019057345971563982
-64.828	0.01319328968903437	0.017365193370165746	0.01702620176032498
-64.79599999999999	0.020558265139116204	0.020127624309392265	0.02108849018280298
-64.764	0.019739934533551554	0.018746408839779006	0.020411442112389978
-64.732	0.02464991816693944	0.027033701657458564	0.026504874746106973
-64.7	0.014829950900163666	0.02772430939226519	0.015672105619498986
-64.66799999999999	0.018921603927986905	0.020818232044198894	0.01838029790115098
-64.636	0.027923240589198036	0.03048674033149171	0.01838029790115098
-64.604	0.028741571194762682	0.020818232044198894	0.02108849018280298
-64.572	0.02628657937806874	0.03393977900552486	0.025827826675693975
-64.53999999999999	0.02464991816693944	0.023580662983425413	0.025150778605280973
-64.508	0.03201489361702128	0.019437016574585634	0.03395240352064997
-64.476	0.03037823240589198	0.033249171270718234	0.024473730534867975
-64.444	0.033651554828150576	0.024961878453038672	0.03530649966147597
-64.41199999999999	0.033651554828150576	0.04153646408839779	0.031244211238997968
-64.38	0.03610654664484452	0.0394646408839779	0.036660595802301965
-64.348	0.03201489361702128	0.025652486187845304	0.04139993229519296
-64.316	0.03692487725040917	0.03877403314917127	0.04343107650643196
-64.28399999999999	0.044289852700491	0.04429889502762431	0.04749336492890995
-64.252	0.04019819967266776	0.042227071823204426	0.05358679756262695
-64.22	0.05165482815057283	0.04982375690607735	0.04139993229519296
-64.188	0.04183486088379706	0.05534861878453039	0.05358679756262695
-64.15599999999999	0.05901980360065467	0.04844254143646409	0.05020155721056195
-64.124	0.06065646481178397	0.05120497237569061	0.04478517264725796
-64.092	0.07538641571194762	0.04084585635359116	0.05358679756262695
-64.06	0.05738314238952537	0.05465801104972376	0.06441956668923494
-64.02799999999999	0.06392978723404255	0.0532767955801105	0.061034326337169945
-63.995999999999995	0.07865973813420622	0.06916077348066299	0.07051299932295194
-63.964	0.07374975450081833	0.06432651933701658	0.07322119160460393
-63.931999999999995	0.08438805237315876	0.08021049723756907	0.06238842247799594
-63.9	0.0901163666121113	0.0788292817679558	0.08134576844955992
-63.867999999999995	0.09584468085106383	0.06777955801104972	0.08337691266079891
-63.836	0.08275139116202947	0.07261381215469613	0.08811624915368992
-63.803999999999995	0.09175302782324059	0.0926414364640884	0.1003031144211239
-63.772	0.09584468085106383	0.0926414364640884	0.08608510494245092
-63.739999999999995	0.12366792144026187	0.11612209944751381	0.10639654705484089
-63.708	0.11302962356792144	0.10369116022099448	0.1009801624915369
-63.675999999999995	0.11302962356792144	0.09747569060773481	0.1091047393364929
-63.644	0.12694124386252045	0.10369116022099448	0.12129160460392688
-63.611999999999995	0.12039459901800327	0.11888453038674034	0.13144732566012185
-63.58	0.13430621931260228	0.1299342541436464	0.11722931618144888
-63.547999999999995	0.13348788870703762	0.1271718232044199	0.13347846987136086
-63.516	0.1416711947626841	0.13407790055248617	0.12332274881516588
-63.483999999999995	0.14248952536824877	0.16308342541436463	0.16936201760324981
-63.452	0.1482178396072013	0.13822154696132596	0.16056039268788083
-63.419999999999995	0.18095106382978723	0.15963038674033148	0.17951773865944481
-63.388	0.16458445171849426	0.1534149171270718	0.15582105619498984
-63.355999999999995	0.1858610474631751	0.16515524861878453	0.18222593094109682
-63.324	0.19813600654664484	0.18587348066298343	0.20795375761679077
-63.291999999999994	0.19649934533551552	0.20313867403314917	0.20050622884224778
-63.26	0.20713764320785596	0.22385690607734807	0.21607833446174676
-63.227999999999994	0.2398708674304419	0.23283480662983425	0.24248320920785374
-63.196	0.2300509001636661	0.2293817679558011	0.2594094109681787
-63.163999999999994	0.23577921440261865	0.24181270718232042	0.24383730534867976
-63.132	0.2537824877250409	0.2563154696132597	0.2560241706161137
-63.099999999999994	0.2873340425531915	0.24871878453038673	0.2810749492213947
-63.068	0.2734224222585925	0.2915364640883978	0.2743044685172647
-63.035999999999994	0.306973977086743	0.3018955801104972	0.3162814488828707
-63.004	0.2996090016366612	0.2804867403314917	0.31695849695328365
-62.971999999999994	0.3331605564648118	0.337807182320442	0.34336337169939063
-62.94	0.3487088379705401	0.3454038674033149	0.3345617467840217
-62.907999999999994	0.38880703764320784	0.35369116022099445	0.3853403520649966
-62.876	0.39371702127659575	0.3778624309392265	0.3934649289099526
-62.843999999999994	0.43627021276595745	0.39789005524861876	0.3988813134732566
-62.812	0.4411801963993453	0.4282767955801105	0.4049747461069736
-62.779999999999994	0.42317692307692306	0.44830441988950276	0.4618467840216655
-62.748	0.49437168576104745	0.449685635359116	0.44762877454299255
-62.715999999999994	0.5213765957446809	0.47592872928176794	0.4821582261340555
-62.684	0.5197399345335515	0.4911220994475138	0.5187188219363574
-62.651999999999994	0.613847954173486	0.5125309392265194	0.5498630331753555
-62.62	0.5876613747954174	0.5788292817679558	0.5634039945836155
-62.587999999999994	0.6073013093289689	0.5836635359116022	0.5911629654705484
-62.556	0.6277595744680851	0.6161220994475138	0.6317858496953284
-62.524	0.6408528641571195	0.6057629834254143	0.6791792146242384
-62.492	0.7194126022913256	0.6920889502762431	0.7184480027081923
-62.459999999999994	0.7472358428805237	0.6796580110497238	0.7617790792146242
-62.428	0.7799690671031096	0.7770337016574586	0.7753200406228842
-62.396	0.7783324058919804	0.7867022099447514	0.8152658767772512
-62.364	0.8323422258592471	0.8612878453038674	0.8328691266079892
-62.331999999999994	0.8282505728314239	0.8647408839779005	0.9357804333107651
-62.3	0.9428168576104746	0.9027243093922652	0.9181771834800271
-62.268	0.925631914893617	0.9710944751381215	0.9411968178740691
-62.236	0.88389705400982	0.9344922651933701	0.966924644549763
-62.20399999999999	0.9313602291325696	0.9524480662983426	0.919531279620853
-62.172	0.983733387888707	1.0001	0.9452591062965471
-62.14	0.9321785597381342	0.9434701657458563	0.9249476641841571
-62.108	0.939543535188216	0.8661220994475138	0.957445971563981
-62.07599999999999	0.9444535188216039	0.8958182320441989	0.8775542992552471
-62.044	0.8732587561374795	0.8971994475138122	0.896511645226811
-62.012	0.8347972176759411	0.8281386740331491	0.8233904536222072
-61.98	0.809428968903437	0.806039226519337	0.8233904536222072
-61.94799999999999	0.8323422258592471	0.7680558011049724	0.7807364251861882
-61.916	0.7676941080196399	0.6969232044198895	0.7448528774542993
-61.884	0.6948626841243862	0.7059011049723757	0.7631331753554502
-61.852	0.6498545008183306	0.6326966850828729	0.6703775897088693
-61.81999999999999	0.646581178396072	0.6133596685082873	0.6047039268788084
-61.788	0.6097563011456628	0.5781386740331491	0.6168907921462423
-61.756	0.6032096563011456	0.5588016574585635	0.6297547054840894
-61.724	0.5721130932896891	0.5277243093922652	0.5654351387948544
-61.692	0.5205582651391162	0.4959563535911602	0.49434509140148947
-61.66	0.4591834697217676	0.4731662983425414	0.4936680433310765
-61.628	0.5107382978723404	0.45313867403314917	0.4855434664861205
-61.596	0.4763684124386252	0.417917679558011	0.43747305348679755
-61.564	0.48209672667757775	0.3833872928176795	0.42460914014895057
-61.532	0.39289869067103106	0.38822154696132594	0.3839862559241706
-61.5	0.395353682487725	0.3854591160220994	0.3982042654028436
-61.467999999999996	0.3618021276595745	0.39098397790055245	0.3900796885578876
-61.436	0.35607381342062194	0.343332044198895	0.3745075829383886
-61.403999999999996	0.337252209492635	0.3198513812154696	0.33726993906567365
-61.372	0.3421621931260229	0.32813867403314917	0.3115421123899797
-61.339999999999996	0.3077923076923077	0.3018955801104972	0.3230519295870007
-61.308	0.2742407528641571	0.3039674033149171	0.2925847664184157
-61.275999999999996	0.27587741407528643	0.2867022099447514	0.26347169939065673
-61.244	0.24478085106382977	0.28393977900552486	0.24857664184157074
-61.211999999999996	0.25460081833060555	0.27012762430939224	0.2648257955314827
-61.18	0.23577921440261865	0.2065917127071823	0.24383730534867976
-61.147999999999996	0.22023093289689033	0.22385690607734807	0.22217176709546377
-61.116	0.2063193126022913	0.20382928176795578	0.20050622884224778
-61.083999999999996	0.22350425531914891	0.18034861878453037	0.2018603249830738
-61.052	0.190771031096563	0.19347016574585635	0.1984750846310088
-61.019999999999996	0.18013273322422257	0.20590110497237568	0.1801947867298578
-60.988	0.19322602291325694	0.16998950276243094	0.1808718348002708
-60.955999999999996	0.16540278232405892	0.15963038674033148	0.17884069058903182
-60.924	0.17113109656301145	0.16377403314917127	0.16800792146242383
-60.891999999999996	0.16376612111292962	0.11888453038674034	0.16191448882870682
-60.86	0.1416711947626841	0.13960276243093922	0.15649810426540284
-60.827999999999996	0.14576284779050735	0.13891215469613258	0.14295714285714284
-60.796	0.11630294599018004	0.13753093922651932	0.13754075829383886
-60.763999999999996	0.1293962356792144	0.13614972375690607	0.11519817197020989
-60.732	0.11712127659574469	0.1133596685082873	0.11316702775897089
-60.699999999999996	0.1261229132569558	0.1112878453038674	0.11181293161814489
-60.668	0.1089379705400982	0.11266906077348067	0.12399979688557888
-60.635999999999996	0.10811963993453355	0.09540386740331493	0.11452112389979689
-60.604	0.09829967266775777	0.08711657458563536	0.09894901828029791
-60.571999999999996	0.10157299509001637	0.09747569060773481	0.08405396073121192
-60.54	0.08193306055646482	0.07744806629834254	0.0948867298578199
-60.507999999999996	0.08766137479541736	0.07468563535911603	0.09691787406905891
-60.476	0.08438805237315876	0.0788292817679558	0.06374251861882194
-60.443999999999996	0.06556644844517186	0.058111049723756907	0.06645071090047394
-60.412	0.07211309328968904	0.06777955801104972	0.08134576844955992
-60.379999999999995	0.06392978723404255	0.07468563535911603	0.057649085985104945
-60.348	0.07784140752864158	0.05742044198895028	0.05629498984427895
-60.315999999999995	0.06065646481178397	0.05396740331491713	0.08202281651997292
-60.284	0.050836497545008186	0.0532767955801105	0.05290974949221395
-60.251999999999995	0.07620474631751228	0.04982375690607735	0.05358679756262695
-60.22	0.0631114566284779	0.04844254143646409	0.07119004739336493
-60.187999999999995	0.05001816693944354	0.04982375690607735	0.048170412999322954
-60.156	0.04919983633387889	0.037392817679558016	0.048170412999322954
-60.123999999999995	0.04838150572831424	0.04982375690607735	0.05426384563303995
-60.092	0.05492815057283143	0.04360828729281768	0.05020155721056195
-60.059999999999995	0.042653191489361704	0.050514364640883984	0.04275402843601896
-60.028	0.04510818330605565	0.04084585635359116	0.04072288422477996
-59.995999999999995	0.04674484451718495	0.04084585635359116	0.045462220717670955
-59.964	0.03201489361702128	0.03670220994475138	0.036660595802301965
-59.931999999999995	0.04510818330605565	0.03393977900552486	0.03327535545023697
-59.9	0.04510818330605565	0.028414917127071823	0.02921306702775897
-59.867999999999995	0.03610654664484452	0.03601160220994475	0.03327535545023697
-59.836	0.033651554828150576	0.03186795580110498	0.02853601895734597
-59.803999999999995	0.028741571194762682	0.028414917127071823	0.02853601895734597
-59.772	0.02955990180032733	0.03186795580110498	0.02989011509817197
-59.739999999999995	0.02546824877250409	0.018746408839779006	0.025827826675693975
-59.708	0.0221949263502455	0.025652486187845304	0.03192125930941097
-59.675999999999995	0.028741571194762682	0.02772430939226519	0.02989011509817197
-59.644	0.03037823240589198	0.020818232044198894	0.027181922816519974
-59.611999999999995	0.027923240589198036	0.028414917127071823	0.01702620176032498
-59.58	0.02464991816693944	0.018746408839779006	0.020411442112389978
-59.547999999999995	0.019739934533551554	0.021508839779005525	0.019057345971563982
-59.516	0.023013256955810146	0.013221546961325966	0.025150778605280973
-59.483999999999995	0.014011620294599018	0.015293370165745855	0.020411442112389978
-59.452	0.018921603927986905	0.017365193370165746	0.015672105619498986
-59.419999999999995	0.018921603927986905	0.015293370165745855	0.014995057549085984
-59.388	0.020558265139116204	0.016674585635359115	0.011609817197020988
-59.355999999999995	0.018921603927986905	0.020127624309392265	0.010932769126607988
-59.324	0.014011620294599018	0.013221546961325966	0.016349153689911983
-59.291999999999994	0.008283306055646481	0.015293370165745855	0.017703249830737983
-59.26	0.018921603927986905	0.012530939226519336	0.008901624915368991
-59.227999999999994	0.01319328968903437	0.011149723756906076	0.012286865267433987
-59.196	0.014011620294599018	0.014602762430939225	0.012963913337846987
-59.163999999999994	0.014011620294599018	0.015983977900552487	0.012963913337846987
-59.132	0.014011620294599018	0.009768508287292817	0.010932769126607988
-59.099999999999994	0.015648281505728313	0.014602762430939225	0.013640961408259987
-59.068	0.008283306055646481	0.008387292817679557	0.00957867298578199
-59.035999999999994	0.009919967266775777	0.010459116022099446	0.01838029790115098
-59.004	0.005828314238952537	0.0063154696132596685	0.005516384563303995
-58.971999999999994	0.007464975450081833	0.004243646408839779	0.010255721056194989
-58.94	0.010738297872340425	0.003553038674033149	0.00957867298578199
-58.907999999999994	0.009101636661211129	0.013221546961325966	0.005516384563303995
-58.876	0.008283306055646481	0.003553038674033149	0.0034852403520649966
-58.843999999999994	0.0066466448445171855	0.005624861878453039	0.006870480704129994
-58.812	0.005828314238952537	0.004934254143646409	0.010255721056194989
-58.78	0.005828314238952537	0.009768508287292817	0.005516384563303995
-58.748	0.005828314238952537	0.005624861878453039	0.004162288422477996
-58.715999999999994	0.007464975450081833	0.008387292817679557	0.004162288422477996
-58.684	0.0033733224222585925	0.007696685082872928	0.005516384563303995
-58.652	0.004191653027823241	0.007006077348066298	0.006870480704129994
-58.62	0.0066466448445171855	0.003553038674033149	0.008901624915368991
-58.587999999999994	0.005828314238952537	0.004243646408839779	0.005516384563303995
-58.556	0.005009983633387889	0.004243646408839779	0.002131144211238998
-58.524	0.0066466448445171855	0.0063154696132596685	0.004839336492890996
-58.492	0.005828314238952537	0.004243646408839779	0.0034852403520649966
-58.459999999999994	0.004191653027823241	0.003553038674033149	0.005516384563303995
-58.428	0.004191653027823241	0.005624861878453039	0.005516384563303995
-58.396	0.0033733224222585925	0.004243646408839779	0.004839336492890996
-58.364	0.004191653027823241	0.0014812154696132597	0.004839336492890996
-58.331999999999994	0.002554991816693944	0.005624861878453039	0.005516384563303995
-58.3	0.004191653027823241	0.004243646408839779	0.006870480704129994
-58.268	0.002554991816693944	0.010459116022099446	0.0034852403520649966
-58.236	0.004191653027823241	0.003553038674033149	0.002131144211238998
-58.20399999999999	0.002554991816693944	0.0021718232044198892	0.004162288422477996
-58.172	0.0066466448445171855	0.004243646408839779	0.005516384563303995
-58.14	0.004191653027823241	0.0014812154696132597	0.0034852403520649966
-58.108	0.002554991816693944	0.003553038674033149	0.004839336492890996
-58.07599999999999	0.0017366612111292964	0.0014812154696132597	0.0007770480704129993
-58.044	0.0017366612111292964	0.002862430939226519	0.002808192281651997
-58.012	0.0033733224222585925	0.0021718232044198892	0.002131144211238998
-57.98	0.0009183306055646482	0.0021718232044198892	0.002131144211238998
-57.94799999999999	0.0017366612111292964	0.002862430939226519	0.0007770480704129993
-57.916	0.004191653027823241	0.004934254143646409	0.004162288422477996
-57.884	0.005828314238952537	0.0014812154696132597	0.004162288422477996
-57.852	0.004191653027823241	0.0007906077348066299	0.002131144211238998
-57.81999999999999	0.002554991816693944	0.003553038674033149	0.0014540961408259986
-57.788	0.004191653027823241	0.0014812154696132597	0.002808192281651997
-57.756	0.002554991816693944	0.002862430939226519	0.002808192281651997
-57.724	0.0009183306055646482	0.004243646408839779	0.004162288422477996
-57.69199999999999	0.002554991816693944	0.0014812154696132597	0.0014540961408259986
-57.66	0.005828314238952537	0.002862430939226519	0.002131144211238998
-57.628	0.002554991816693944	0.0007906077348066299	0.0007770480704129993
-57.596	0.0009183306055646482	0.0014812154696132597	0.004839336492890996
-57.56399999999999	0.0009183306055646482	0.002862430939226519	0.002131144211238998
-57.532	0.0009183306055646482	0.0014812154696132597	0.002808192281651997
-57.5	0.0017366612111292964	0.0021718232044198892	0.0014540961408259986
-57.467999999999996	0.0009183306055646482	0.003553038674033149	0.0014540961408259986
-57.43599999999999	0.0033733224222585925	0.0001	0.0014540961408259986
-57.403999999999996	0.0009183306055646482	0.004243646408839779	0.0007770480704129993
-57.372	0.0009183306055646482	0.002862430939226519	0.002808192281651997
-57.339999999999996	0.0017366612111292964	0.002862430939226519	0.004162288422477996
-57.30799999999999	0.0017366612111292964	0.0007906077348066299	0.0014540961408259986
-57.275999999999996	0.002554991816693944	0.0007906077348066299	0.0007770480704129993
-57.244	0.002554991816693944	0.0014812154696132597	0.002808192281651997
-57.211999999999996	0.0009183306055646482	0.0001	0.0007770480704129993
-57.18	0.0009183306055646482	0.0014812154696132597	0.004162288422477996
-57.147999999999996	0.0009183306055646482	0.0007906077348066299	0.0007770480704129993
-57.116	0.0009183306055646482	0.0014812154696132597	0.004162288422477996
-57.083999999999996	0.002554991816693944	0.0014812154696132597	0.002131144211238998
-57.052	0.0009183306055646482	0.0007906077348066299	0.002131144211238998
-57.019999999999996	0.0017366612111292964	0.0014812154696132597	0.002131144211238998
-56.988	0.002554991816693944	0.0021718232044198892	0.002808192281651997
-56.955999999999996	0.002554991816693944	0.0014812154696132597	0.002808192281651997
-56.924	0.0009183306055646482	0.0014812154696132597	0.0007770480704129993
-56.891999999999996	0.0001	0.0014812154696132597	0.002808192281651997
-56.86	0.0009183306055646482	0.0007906077348066299	0.0034852403520649966
-56.827999999999996	0.0001	0.0007906077348066299	0.002131144211238998
-56.796	0.0001	0.0007906077348066299	0.004162288422477996
-56.763999999999996	0.0017366612111292964	0.0021718232044198892	0.0034852403520649966
-56.732	0.0017366612111292964	0.0021718232044198892	0.002131144211238998
-56.699999999999996	0.0033733224222585925	0.0021718232044198892	0.002131144211238998
-56.668	0.0001	0.0014812154696132597	0.002131144211238998
-56.635999999999996	0.0001	0.0014812154696132597	0.002131144211238998
-56.604	0.0009183306055646482	0.0021718232044198892	0.0014540961408259986
-56.571999999999996	0.0017366612111292964	0.0014812154696132597	0.002131144211238998
-56.54	0.0017366612111292964	0.0007906077348066299	0.0007770480704129993
-56.507999999999996	0.0009183306055646482	0.0014812154696132597	0.0007770480704129993
-56.476	0.0009183306055646482	0.0021718232044198892	0.0014540961408259986
-56.443999999999996	0.0017366612111292964	0.0007906077348066299	0.0007770480704129993
-56.412	0.0017366612111292964	0.0014812154696132597	0.0007770480704129993
-56.379999999999995	0.0001	0.002862430939226519	0.002808192281651997
-56.348	0.0009183306055646482	0.0001	0.0007770480704129993
-56.315999999999995	0.002554991816693944	0.002862430939226519	0.0007770480704129993
-56.284	0.004191653027823241	0.0014812154696132597	0.0014540961408259986
-56.251999999999995	0.0001	0.002862430939226519	0.0001
-56.22	0.0017366612111292964	0.0014812154696132597	0.002131144211238998
-56.187999999999995	0.0009183306055646482	0.0001	0.0007770480704129993
-56.156	0.0001	0.0021718232044198892	0.0007770480704129993
-56.123999999999995	0.0017366612111292964	0.0014812154696132597	0.0007770480704129993
-56.092	0.0001	0.0001	0.002131144211238998
-56.059999999999995	0.0017366612111292964	0.0001	0.0014540961408259986
-56.028	0.0017366612111292964	0.0014812154696132597	0.0001
-55.995999999999995	0.0009183306055646482	0.0021718232044198892	0.0014540961408259986
-55.964	0.0009183306055646482	0.0001	0.002808192281651997
-55.931999999999995	0.0017366612111292964	0.0007906077348066299	0.0014540961408259986
-55.9	0.0001	0.0007906077348066299	0.0034852403520649966
-55.867999999999995	0.0017366612111292964	0.0021718232044198892	0.0014540961408259986
-55.836	0.0009183306055646482	0.0021718232044198892	0.0014540961408259986
-55.803999999999995	0.002554991816693944	0.0001	0.0007770480704129993
-55.772	0.0009183306055646482	0.0014812154696132597	0.002131144211238998
-55.739999999999995	0.002554991816693944	0.0021718232044198892	0.0014540961408259986
-55.708	0.0001	0.0021718232044198892	0.0007770480704129993
-55.675999999999995	0.0001	0.0007906077348066299	0.002808192281651997
-55.644	0.0017366612111292964	0.0014812154696132597	0.0014540961408259986
-55.611999999999995	0.0009183306055646482	0.0021718232044198892	0.002131144211238998
-55.58	0.002554991816693944	0.002862430939226519	0.002808192281651997
-55.547999999999995	0.0001	0.0021718232044198892	0.002131144211238998
-55.516	0.0001	0.002862430939226519	0.0007770480704129993
-55.483999999999995	0.0001	0.0021718232044198892	0.002808192281651997
-55.452	0.0001	0.0007906077348066299	0.0014540961408259986
-55.419999999999995	0.0009183306055646482	0.0007906077348066299	0.0007770480704129993
-55.388	0.0001	0.0014812154696132597	0.004162288422477996
-55.355999999999995	0.0017366612111292964	0.0007906077348066299	0.0007770480704129993
-55.324	0.0017366612111292964	0.0014812154696132597	0.0014540961408259986
-55.292	0.0001	0.0021718232044198892	0.002131144211238998
-55.26	0.0017366612111292964	0.003553038674033149	0.0007770480704129993
-55.227999999999994	0.0009183306055646482	0.0001	0.0007770480704129993
-55.196	0.0017366612111292964	0.0014812154696132597	0.002131144211238998
-55.164	0.0009183306055646482	0.0014812154696132597	0.002808192281651997
-55.132	0.0001	0.002862430939226519	0.002808192281651997
-55.099999999999994	0.0009183306055646482	0.0007906077348066299	0.0014540961408259986
-55.068	0.0033733224222585925	0.0007906077348066299	0.002808192281651997
-55.036	0.0009183306055646482	0.0021718232044198892	0.0014540961408259986
-55.004	0.0001	0.002862430939226519	0.002131144211238998
-54.971999999999994	0.0009183306055646482	0.0001	0.002808192281651997
-54.94	0.0009183306055646482	0.0007906077348066299	0.0014540961408259986
-54.908	0.0001	0.002862430939226519	0.0007770480704129993
-54.876	0.0009183306055646482	0.0007906077348066299	0.0014540961408259986
-54.843999999999994	0.004191653027823241	0.0021718232044198892	0.0007770480704129993
-54.812	0.0009183306055646482	0.0001	0.002131144211238998
-54.78	0.0017366612111292964	0.0001	0.0007770480704129993
-54.748	0.0009183306055646482	0.002862430939226519	0.0007770480704129993
-54.715999999999994	0.0009183306055646482	0.0021718232044198892	0.0001
-54.684	0.004191653027823241	0.0007906077348066299	0.002808192281651997
-54.652	0.0001	0.0007906077348066299	0.0007770480704129993
-54.62	0.002554991816693944	0.0007906077348066299	0.002131144211238998
-54.587999999999994	0.0009183306055646482	0.0007906077348066299	0.0001
-54.556	0.0001	0.0007906077348066299	0.0007770480704129993
-54.524	0.0009183306055646482	0.0007906077348066299	0.0014540961408259986
-54.492	0.0001	0.0007906077348066299	0.002131144211238998
-54.459999999999994	0.0017366612111292964	0.0014812154696132597	0.0007770480704129993
-54.428	0.0017366612111292964	0.0001	0.0014540961408259986
-54.396	0.0009183306055646482	0.0014812154696132597	0.002131144211238998
-54.364	0.0001	0.0001	0.0001
-54.331999999999994	0.0017366612111292964	0.0021718232044198892	0.0001
-54.3	0.002554991816693944	0.002862430939226519	0.0014540961408259986
-54.268	0.0009183306055646482	0.0007906077348066299	0.0014540961408259986
-54.236	0.0001	0.0007906077348066299	0.0014540961408259986
-54.20399999999999	0.002554991816693944	0.0014812154696132597	0.0014540961408259986
-54.172	0.0017366612111292964	0.0014812154696132597	0.0007770480704129993
-54.14	0.0001	0.0014812154696132597	0.0014540961408259986
-54.108	0.0009183306055646482	0.0021718232044198892	0.0007770480704129993
-54.07599999999999	0.004191653027823241	0.0007906077348066299	0.002808192281651997
-54.044	0.002554991816693944	0.0001	0.002131144211238998
-54.012	0.0009183306055646482	0.0014812154696132597	0.0014540961408259986
-53.98	0.005009983633387889	0.0021718232044198892	0.0007770480704129993
-53.94799999999999	0.0033733224222585925	0.0021718232044198892	0.0034852403520649966
-53.916	0.0009183306055646482	0.002862430939226519	0.0034852403520649966
-53.884	0.002554991816693944	0.0014812154696132597	0.002808192281651997
-53.852	0.002554991816693944	0.0021718232044198892	0.002808192281651997
-53.81999999999999	0.0033733224222585925	0.0014812154696132597	0.0007770480704129993
-53.788	0.0017366612111292964	0.0021718232044198892	0.002131144211238998
-53.756	0.0017366612111292964	0.003553038674033149	0.002808192281651997
-53.724	0.0009183306055646482	0.003553038674033149	0.004162288422477996
-53.69199999999999	0.0017366612111292964	0.004934254143646409	0.0014540961408259986
-53.66	0.0033733224222585925	0.0014812154696132597	0.0034852403520649966
-53.628	0.0033733224222585925	0.002862430939226519	0.002131144211238998
-53.596	0.005009983633387889	0.004243646408839779	0.005516384563303995
-53.56399999999999	0.0009183306055646482	0.002862430939226519	0.0034852403520649966
-53.532	0.0017366612111292964	0.0021718232044198892	0.004162288422477996
-53.5	0.007464975450081833	0.003553038674033149	0.004162288422477996
-53.467999999999996	0.0066466448445171855	0.004934254143646409	0.004162288422477996
-53.43599999999999	0.005828314238952537	0.003553038674033149	0.005516384563303995
-53.403999999999996	0.004191653027823241	0.002862430939226519	0.004162288422477996
-53.372	0.0066466448445171855	0.004934254143646409	0.005516384563303995
-53.339999999999996	0.0033733224222585925	0.008387292817679557	0.005516384563303995
-53.30799999999999	0.0066466448445171855	0.005624861878453039	0.006193432633716994
-53.275999999999996	0.005828314238952537	0.007696685082872928	0.004162288422477996
-53.244	0.0066466448445171855	0.005624861878453039	0.0034852403520649966
-53.211999999999996	0.007464975450081833	0.004243646408839779	0.004162288422477996
-53.18	0.007464975450081833	0.010459116022099446	0.006870480704129994
-53.147999999999996	0.0066466448445171855	0.0021718232044198892	0.004839336492890996
-53.116	0.005009983633387889	0.011149723756906076	0.005516384563303995
-53.083999999999996	0.005828314238952537	0.009077900552486187	0.006870480704129994
-53.052	0.0033733224222585925	0.005624861878453039	0.005516384563303995
-53.019999999999996	0.005828314238952537	0.0063154696132596685	0.006870480704129994
-52.988	0.009101636661211129	0.007696685082872928	0.005516384563303995
-52.955999999999996	0.005009983633387889	0.007006077348066298	0.007547528774542993
-52.924	0.005828314238952537	0.009077900552486187	0.007547528774542993
-52.891999999999996	0.010738297872340425	0.011840331491712706	0.00957867298578199
-52.86	0.009101636661211129	0.007006077348066298	0.010255721056194989
-52.827999999999996	0.01237495908346972	0.011840331491712706	0.011609817197020988
-52.796	0.01237495908346972	0.009077900552486187	0.011609817197020988
-52.763999999999996	0.014011620294599018	0.020127624309392265	0.015672105619498986
-52.732	0.007464975450081833	0.010459116022099446	0.010255721056194989
-52.699999999999996	0.010738297872340425	0.009768508287292817	0.014318009478672985
-52.668	0.008283306055646481	0.007696685082872928	0.013640961408259987
-52.635999999999996	0.007464975450081833	0.007006077348066298	0.01838029790115098
-52.604	0.019739934533551554	0.011149723756906076	0.016349153689911983
-52.571999999999996	0.01319328968903437	0.012530939226519336	0.011609817197020988
-52.54	0.01319328968903437	0.017365193370165746	0.015672105619498986
-52.507999999999996	0.02137659574468085	0.011840331491712706	0.01838029790115098
-52.476	0.01237495908346972	0.016674585635359115	0.015672105619498986
-52.443999999999996	0.015648281505728313	0.017365193370165746	0.012286865267433987
-52.412	0.019739934533551554	0.015293370165745855	0.019057345971563982
-52.379999999999995	0.019739934533551554	0.022199447513812153	0.017703249830737983
-52.348	0.019739934533551554	0.024271270718232044	0.02989011509817197
-52.315999999999995	0.02628657937806874	0.024271270718232044	0.01973439404197698
-52.284	0.02955990180032733	0.022199447513812153	0.023796682464454974
-52.251999999999995	0.020558265139116204	0.016674585635359115	0.025827826675693975
-52.22	0.027104909983633386	0.020127624309392265	0.025827826675693975
-52.187999999999995	0.018921603927986905	0.02910552486187845	0.027181922816519974
-52.156	0.028741571194762682	0.026343093922651932	0.026504874746106973
-52.123999999999995	0.033651554828150576	0.024961878453038672	0.03056716316858497
-52.092	0.027104909983633386	0.037392817679558016	0.027181922816519974
-52.059999999999995	0.02628657937806874	0.0346303867403315	0.03327535545023697
-52.028	0.03037823240589198	0.029796132596685083	0.025827826675693975
-51.995999999999995	0.042653191489361704	0.03186795580110498	0.027181922816519974
-51.964	0.04674484451718495	0.03877403314917127	0.03327535545023697
-51.931999999999995	0.033651554828150576	0.042227071823204426	0.03801469194312797
-51.9	0.047563175122749594	0.04706132596685083	0.04749336492890995
-51.867999999999995	0.03692487725040917	0.04153646408839779	0.04681631685849696
-51.836	0.05001816693944354	0.044989502762430945	0.04478517264725796
-51.803999999999995	0.05165482815057283	0.037392817679558016	0.05087860528097495
-51.772	0.052473158756137485	0.045680110497237573	0.05426384563303995
-51.739999999999995	0.05492815057283143	0.05603922651933702	0.057649085985104945
-51.708	0.04838150572831424	0.05396740331491713	0.05968023019634394
-51.675999999999995	0.06392978723404255	0.05742044198895028	0.05629498984427895
-51.644	0.04019819967266776	0.05880165745856354	0.05426384563303995
-51.611999999999995	0.07538641571194762	0.05120497237569061	0.06509661475964794
-51.58	0.07211309328968904	0.06294530386740332	0.06306547054840894
-51.547999999999995	0.06147479541734861	0.06985138121546962	0.07863757616790792
-51.516	0.07047643207855975	0.06847016574585636	0.06780480704129993
-51.483999999999995	0.08029639934533551	0.06916077348066299	0.07931462423832092
-51.452	0.07293142389525369	0.06708895027624309	0.08337691266079891
-51.419999999999995	0.0852063829787234	0.06777955801104972	0.07592938388625593
-51.388	0.0868430441898527	0.08297292817679558	0.09150148950575492
-51.355999999999995	0.0933896890343699	0.07606685082872928	0.1036883547731889
-51.324	0.10484631751227497	0.09747569060773481	0.08473100880162492
-51.292	0.08438805237315876	0.09402265193370166	0.10436540284360189
-51.26	0.11793960720130933	0.10023812154696132	0.10436540284360189
-51.227999999999994	0.11957626841243862	0.11059723756906077	0.10436540284360189
-51.196	0.13594288052373157	0.1112878453038674	0.11926046039268788
-51.164	0.1293962356792144	0.11543149171270718	0.12264570074475288
-51.132	0.14248952536824877	0.12855303867403314	0.15446696005416383
-51.099999999999994	0.1449445171849427	0.13407790055248617	0.13212437373053484
-51.068	0.14658117839607201	0.13545911602209942	0.14431123899796885
-51.036	0.15721947626841243	0.16653646408839778	0.14701943127962083
-51.004	0.14658117839607201	0.15617734806629832	0.15040467163168583
-50.971999999999994	0.15967446808510638	0.15410552486187845	0.17545545023696682
-50.94	0.1752227495908347	0.17344254143646406	0.18628821936357481
-50.908	0.1956810147299509	0.17689558011049722	0.19712098849018278
-50.876	0.17931440261865791	0.17827679558011048	0.19712098849018278
-50.843999999999994	0.20959263502454992	0.20037624309392263	0.1950898442789438
-50.812	0.221049263502455	0.20797292817679558	0.23503568043331075
-50.78	0.2382342062193126	0.24043149171270717	0.22487995937711577
-50.748	0.2333242225859247	0.22592872928176794	0.24180616113744074
-50.715999999999994	0.27505908346972174	0.24940939226519335	0.23368158429248476
-50.684	0.27505908346972174	0.24319392265193368	0.25873236289776574
-50.652	0.2734224222585925	0.2570060773480663	0.26076350710900476
-50.62	0.2865157119476268	0.2735806629834254	0.2878454299255247
-50.587999999999994	0.2946990180032733	0.3198513812154696	0.2993552471225457
-50.556	0.3282505728314239	0.31639834254143645	0.2993552471225457
-50.524	0.36343878887070374	0.3219232044198895	0.35081090047393365
-50.492	0.3609837970540098	0.35990662983425414	0.40091245768449557
-50.459999999999994	0.4125386252045826	0.34195082872928173	0.3894026404874746
-50.428	0.40599198036006545	0.34885690607734804	0.42122389979688557
-50.396	0.41417528641571194	0.4130834254143646	0.4151304671631686
-50.364	0.4305418985270049	0.43863591160220994	0.44627467840216656
-50.331999999999994	0.43954353518821604	0.40479613259668507	0.4571074475287745
-50.3	0.47391342062193126	0.468332044198895	0.49773033175355447
-50.268	0.5451081833060556	0.5139121546961326	0.4963762356127285
-50.236	0.5115566284779051	0.4980281767955801	0.5065319566689235
-50.20399999999999	0.5925713584288053	0.511149723756906	0.5816842924847664
-50.172	0.61630294599018	0.524271270718232	0.6074121191604603
-50.14	0.6073013093289689	0.585735359116022	0.6642841570751523
-50.108	0.6187579378068739	0.6154314917127072	0.6453268111035884
-50.07599999999999	0.6883160392798691	0.6451276243093923	0.6961054163845632
-50.044	0.7128659574468085	0.6976138121546961	0.7110004739336493
-50.012	0.7333242225859247	0.7466469613259669	0.8098494922139472
-49.98	0.7955173486088379	0.774271270718232	0.7976626269465132
-49.94799999999999	0.8249772504091653	0.7887740331491713	0.8227134055517942
-49.916	0.8724404255319149	0.8315917127071824	0.8315150304671631
-49.884	0.8798054009819967	0.8336635359116022	0.9147919431279621
-49.852	0.8716220949263502	0.8640502762430939	0.9682787406905891
-49.81999999999999	0.9640934533551555	0.9186082872928176	0.930364048747461
-49.788	0.9387252045826514	0.9565917127071824	0.9588000677048071
-49.756	0.9600018003273322	0.9489950276243094	0.9852049424509141
-49.724	0.9076286415711947	0.9448513812154696	0.9351033852403521
-49.69199999999999	0.9379068739770867	0.9641883977900553	0.9784344617467841
-49.66	0.9158119476268413	0.9351828729281768	0.9418738659444821
-49.628	0.9690034369885434	0.9006524861878453	0.9026050778605281
-49.596	0.8470721767594108	0.8764812154696132	0.8897411645226811
-49.56399999999999	0.8470721767594108	0.8440226519337016	0.8443789438050101
-49.532	0.8347972176759411	0.800514364640884	0.7929232904536222
-49.5	0.7693307692307693	0.7528624309392266	0.7875069058903182
-49.467999999999996	0.7685124386252046	0.6762049723756905	0.6839185511171293
-49.43599999999999	0.6834060556464812	0.6520337016574586	0.7116775220040623
-49.403999999999996	0.6212129296235679	0.6264812154696132	0.6392333784698714
-49.372	0.6081196399345336	0.606453591160221	0.6392333784698714
-49.339999999999996	0.5958446808510638	0.5539674033149171	0.5789761002031144
-49.30799999999999	0.5590198036006546	0.5795198895027625	0.5600187542315505
-49.275999999999996	0.5500181669394435	0.5235806629834254	0.5241352064996615
-49.244	0.5287415711947627	0.4890502762430939	0.4923139471902505
-49.211999999999996	0.4681851063829787	0.4724756906077348	0.5193958700067705
-49.17999999999999	0.4624567921440262	0.43863591160220994	0.4713254570074475
-49.147999999999996	0.4542734860883797	0.3840779005524862	0.4740336492890995
-49.116	0.40926530278232404	0.41584585635359117	0.4117452268111036
-49.083999999999996	0.4133569558101473	0.4075585635359116	0.43137962085308057
-49.05199999999999	0.38389705400981994	0.3350447513812155	0.3819551117129316
-49.019999999999996	0.37244042553191486	0.3398790055248619	0.3812780636425186
-48.988	0.3544371522094926	0.35990662983425414	0.35555023696682464
-48.955999999999996	0.3356155482815057	0.32261381215469614	0.31695849695328365
-48.92399999999999	0.3028823240589198	0.3219232044198895	0.33726993906567365
-48.891999999999996	0.32088559738134204	0.2922270718232044	0.34268632362897766
-48.86	0.26687577741407525	0.2956801104972376	0.2858142857142857
-48.827999999999996	0.27178576104746316	0.2563154696132597	0.26076350710900476
-48.79599999999999	0.24396252045826514	0.2507906077348066	0.27227332430602574
-48.763999999999996	0.24805417348608838	0.2646027624309392	0.22758815165876775
-48.732	0.22595924713584287	0.2176414364640884	0.23638977657413676
-48.699999999999996	0.23086923076923077	0.20728232044198894	0.23571272850372374
-48.66799999999999	0.22023093289689033	0.2107353591160221	0.21201604603926877
-48.635999999999996	0.19649934533551552	0.20521049723756904	0.1869652674339878
-48.604	0.1891343698854337	0.1927795580110497	0.1889964116452268
-48.571999999999996	0.1874977086743044	0.18311104972375689	0.16191448882870682
-48.53999999999999	0.18831603927986906	0.1644646408839779	0.2018603249830738
-48.507999999999996	0.18095106382978723	0.15893977900552486	0.17545545023696682
-48.476	0.14248952536824877	0.143746408839779	0.16191448882870682
-48.443999999999996	0.16376612111292962	0.1485806629834254	0.15175876777251185
-48.41199999999999	0.13839787234042553	0.14167458563535912	0.13821780636425185
-48.379999999999995	0.14658117839607201	0.1251	0.13009322951929586
-48.348	0.1261229132569558	0.13822154696132596	0.14295714285714284
-48.315999999999995	0.1105746317512275	0.11405027624309393	0.11655226811103589
-48.284	0.11957626841243862	0.10576298342541436	0.1091047393364929
-48.251999999999995	0.12121292962356793	0.1112878453038674	0.11452112389979689
-48.22	0.1089379705400982	0.10507237569060773	0.1084276912660799
-48.188	0.09584468085106383	0.09540386740331493	0.0962408259986459
-48.156	0.10320965630114566	0.08435414364640885	0.09894901828029791
-48.123999999999995	0.10320965630114566	0.08159171270718232	0.09082444143534191
-48.092	0.1073013093289689	0.08297292817679558	0.09150148950575492
-48.06	0.07947806873977087	0.06570773480662984	0.07931462423832092
-48.028	0.06065646481178397	0.08366353591160221	0.07525233581584292
-47.995999999999995	0.06474811783960721	0.07606685082872928	0.07525233581584292
-47.964	0.059838134206219314	0.08435414364640885	0.06780480704129993
-47.932	0.0712947626841244	0.06847016574585636	0.06848185511171294
-47.9	0.0680214402618658	0.05672983425414365	0.06238842247799594
-47.867999999999995	0.06147479541734861	0.06570773480662984	0.05900318212593094
-47.836	0.05410981996726678	0.06363591160220995	0.04749336492890995
-47.804	0.05001816693944354	0.06916077348066299	0.05968023019634394
-47.772	0.05820147299509002	0.05258618784530387	0.05900318212593094
-47.739999999999995	0.05820147299509002	0.04982375690607735	0.04410812457684496
-47.708	0.06392978723404255	0.05258618784530387	0.06374251861882194
-47.676	0.04019819967266776	0.04084585635359116	0.04343107650643196
-47.644	0.06065646481178397	0.05396740331491713	0.03192125930941097
-47.611999999999995	0.044289852700491	0.0394646408839779	0.039368788083953964
-47.58	0.050836497545008186	0.035320994475138125	0.035983547731888964
-47.548	0.045926513911620295	0.03601160220994475	0.03869174001354096
-47.516	0.03856153846153847	0.042227071823204426	0.03530649966147597
-47.483999999999995	0.04510818330605565	0.032558563535911605	0.02989011509817197
-47.452	0.04183486088379706	0.033249171270718234	0.031244211238997968
-47.42	0.04019819967266776	0.02910552486187845	0.03530649966147597
-47.388	0.03037823240589198	0.024961878453038672	0.03530649966147597
-47.355999999999995	0.027923240589198036	0.027033701657458564	0.019057345971563982
-47.324	0.02955990180032733	0.031177348066298342	0.027181922816519974
-47.292	0.0221949263502455	0.027033701657458564	0.02921306702775897
-47.26	0.02546824877250409	0.028414917127071823	0.024473730534867975
-47.227999999999994	0.023013256955810146	0.023580662983425413	0.024473730534867975
-47.196	0.019739934533551554	0.024271270718232044	0.023119634394041976
-47.164	0.0221949263502455	0.018746408839779006	0.023796682464454974
-47.132	0.02628657937806874	0.011149723756906076	0.024473730534867975
-47.099999999999994	0.01319328968903437	0.018746408839779006	0.019057345971563982
-47.068	0.02137659574468085	0.015293370165745855	0.014995057549085984
-47.036	0.014829950900163666	0.021508839779005525	0.013640961408259987
-47.004	0.007464975450081833	0.016674585635359115	0.012963913337846987
-46.971999999999994	0.020558265139116204	0.013912154696132596	0.013640961408259987
-46.94	0.015648281505728313	0.013912154696132596	0.017703249830737983
-46.908	0.009919967266775777	0.012530939226519336	0.015672105619498986
-46.876	0.016466612111292963	0.013221546961325966	0.010932769126607988
-46.843999999999994	0.014829950900163666	0.011840331491712706	0.015672105619498986
-46.812	0.009919967266775777	0.015293370165745855	0.011609817197020988
-46.78	0.01319328968903437	0.015293370165745855	0.012286865267433987
-46.748	0.014011620294599018	0.010459116022099446	0.013640961408259987
-46.715999999999994	0.009919967266775777	0.013221546961325966	0.011609817197020988
-46.684	0.014011620294599018	0.015293370165745855	0.010932769126607988
-46.652	0.007464975450081833	0.009077900552486187	0.006193432633716994
-46.62	0.008283306055646481	0.011149723756906076	0.013640961408259987
-46.587999999999994	0.0066466448445171855	0.009768508287292817	0.010255721056194989
-46.556	0.01237495908346972	0.007696685082872928	0.007547528774542993
-46.524	0.005009983633387889	0.008387292817679557	0.00957867298578199
-46.492	0.007464975450081833	0.009077900552486187	0.005516384563303995
-46.459999999999994	0.009101636661211129	0.010459116022099446	0.006193432633716994
-46.428	0.005009983633387889	0.012530939226519336	0.008901624915368991
-46.396	0.005009983633387889	0.008387292817679557	0.008901624915368991
-46.364	0.007464975450081833	0.007696685082872928	0.010932769126607988
-46.331999999999994	0.007464975450081833	0.005624861878453039	0.002808192281651997
-46.3	0.007464975450081833	0.005624861878453039	0.004839336492890996
-46.268	0.0033733224222585925	0.004934254143646409	0.006193432633716994
-46.236	0.007464975450081833	0.005624861878453039	0.004162288422477996
-46.20399999999999	0.0033733224222585925	0.005624861878453039	0.005516384563303995
-46.172	0.0017366612111292964	0.007006077348066298	0.005516384563303995
-46.14	0.0066466448445171855	0.002862430939226519	0.006870480704129994
-46.108	0.007464975450081833	0.0063154696132596685	0.004162288422477996
-46.07599999999999	0.005828314238952537	0.003553038674033149	0.002808192281651997
-46.044	0.0033733224222585925	0.0021718232044198892	0.0034852403520649966
-46.012	0.004191653027823241	0.005624861878453039	0.004839336492890996
-45.98	0.0033733224222585925	0.007006077348066298	0.005516384563303995
-45.94799999999999	0.0033733224222585925	0.0021718232044198892	0.006193432633716994
-45.916	0.0017366612111292964	0.0014812154696132597	0.0007770480704129993
-45.884	0.004191653027823241	0.003553038674033149	0.0034852403520649966
-45.852	0.0017366612111292964	0.005624861878453039	0.0014540961408259986
-45.81999999999999	0.0017366612111292964	0.002862430939226519	0.002131144211238998
-45.788	0.002554991816693944	0.003553038674033149	0.002131144211238998
-45.756	0.002554991816693944	0.005624861878453039	0.004839336492890996
-45.724	0.0017366612111292964	0.0021718232044198892	0.0034852403520649966
-45.69199999999999	0.0017366612111292964	0.003553038674033149	0.002808192281651997
-45.66	0.004191653027823241	0.002862430939226519	0.002808192281651997
-45.628	0.004191653027823241	0.0021718232044198892	0.002808192281651997
-45.596	0.0033733224222585925	0.0021718232044198892	0.004839336492890996
-45.56399999999999	0.0017366612111292964	0.0021718232044198892	0.0007770480704129993
-45.532	0.0017366612111292964	0.0021718232044198892	0.002808192281651997
-45.5	0.0009183306055646482	0.0021718232044198892	0.002808192281651997
-45.467999999999996	0.0017366612111292964	0.004243646408839779	0.002808192281651997
-45.43599999999999	0.002554991816693944	0.0021718232044198892	0.0034852403520649966
-45.403999999999996	0.004191653027823241	0.003553038674033149	0.0001
-45.372	0.004191653027823241	0.0014812154696132597	0.002808192281651997
-45.339999999999996	0.002554991816693944	0.0014812154696132597	0.004162288422477996
-45.30799999999999	0.0017366612111292964	0.0001	0.0007770480704129993
-45.275999999999996	0.0033733224222585925	0.0007906077348066299	0.002808192281651997
-45.244	0.002554991816693944	0.0014812154696132597	0.0014540961408259986
-45.211999999999996	0.005009983633387889	0.0007906077348066299	0.002808192281651997
-45.17999999999999	0.0017366612111292964	0.0021718232044198892	0.0007770480704129993
-45.147999999999996	0.0009183306055646482	0.0014812154696132597	0.0007770480704129993
-45.116	0.002554991816693944	0.0001	0.0007770480704129993
-45.083999999999996	0.0017366612111292964	0.004243646408839779	0.0014540961408259986
-45.05199999999999	0.0009183306055646482	0.0014812154696132597	0.0001
-45.019999999999996	0.0009183306055646482	0.002862430939226519	0.0014540961408259986
-44.988	0.002554991816693944	0.0001	0.0034852403520649966
-44.955999999999996	0.0009183306055646482	0.0014812154696132597	0.0007770480704129993
-44.92399999999999	0.0017366612111292964	0.003553038674033149	0.0014540961408259986
-44.891999999999996	0.002554991816693944	0.0007906077348066299	0.0014540961408259986
-44.86	0.0017366612111292964	0.0014812154696132597	0.004162288422477996
-44.827999999999996	0.002554991816693944	0.0001	0.002131144211238998
-44.79599999999999	0.0033733224222585925	0.0014812154696132597	0.0014540961408259986
-44.763999999999996	0.0033733224222585925	0.0007906077348066299	0.002808192281651997
-44.732	0.002554991816693944	0.0007906077348066299	0.0001
-44.699999999999996	0.0017366612111292964	0.0014812154696132597	0.004839336492890996
-44.66799999999999	0.0009183306055646482	0.004243646408839779	0.0014540961408259986
-44.635999999999996	0.0001	0.0007906077348066299	0.0001
-44.604	0.002554991816693944	0.0007906077348066299	0.0014540961408259986
-44.571999999999996	0.0009183306055646482	0.0021718232044198892	0.0014540961408259986
-44.53999999999999	0.0033733224222585925	0.0021718232044198892	0.002131144211238998
-44.507999999999996	0.0009183306055646482	0.004934254143646409	0.0014540961408259986
-44.476	0.0009183306055646482	0.002862430939226519	0.002808192281651997
-44.443999999999996	0.0017366612111292964	0.0007906077348066299	0.004162288422477996
-44.41199999999999	0.0001	0.0021718232044198892	0.0034852403520649966
-44.379999999999995	0.0009183306055646482	0.0014812154696132597	0.002808192281651997
-44.348	0.0001	0.0021718232044198892	0.002131144211238998
-44.315999999999995	0.0017366612111292964	0.002862430939226519	0.0014540961408259986
-44.284	0.0009183306055646482	0.0014812154696132597	0.004162288422477996
-44.251999999999995	0.0001	0.0021718232044198892	0.0007770480704129993
-44.22	0.0001	0.0014812154696132597	0.0014540961408259986
-44.188	0.0009183306055646482	0.002862430939226519	0.002131144211238998
-44.156	0.002554991816693944	0.0014812154696132597	0.0014540961408259986
-44.123999999999995	0.0001	0.0007906077348066299	0.004839336492890996
-44.092	0.0017366612111292964	0.0021718232044198892	0.0034852403520649966
-44.06	0.0001	0.0014812154696132597	0.0007770480704129993
-44.028	0.0009183306055646482	0.0021718232044198892	0.0014540961408259986
-43.995999999999995	0.0009183306055646482	0.002862430939226519	0.0007770480704129993
-43.964	0.002554991816693944	0.0014812154696132597	0.0014540961408259986
-43.932	0.0001	0.0007906077348066299	0.0007770480704129993
-43.9	0.0017366612111292964	0.0001	0.0034852403520649966
-43.867999999999995	0.0017366612111292964	0.0021718232044198892	0.002131144211238998
-43.836	0.0009183306055646482	0.0014812154696132597	0.0007770480704129993
-43.804	0.0001	0.0014812154696132597	0.002131144211238998
-43.772	0.0001	0.0021718232044198892	0.002131144211238998
-43.739999999999995	0.0001	0.0014812154696132597	0.0007770480704129993
-43.708	0.0001	0.0001	0.0001
-43.676	0.0009183306055646482	0.0001	0.004162288422477996
-43.644	0.0001	0.0001	0.0014540961408259986
-43.611999999999995	0.0009183306055646482	0.0007906077348066299	0.0034852403520649966
-43.58	0.0009183306055646482	0.0021718232044198892	0.002131144211238998
-43.548	0.0009183306055646482	0.0014812154696132597	0.002808192281651997
-43.516	0.0001	0.0021718232044198892	0.002131144211238998
-43.483999999999995	0.0001	0.0014812154696132597	0.0001
-43.452	0.004191653027823241	0.0001	0.0014540961408259986
-43.42	0.0009183306055646482	0.0001	0.0007770480704129993
-43.388	0.0017366612111292964	0.0007906077348066299	0.004162288422477996
-43.355999999999995	0.0001	0.0001	0.0001
-43.324	0.002554991816693944	0.0007906077348066299	0.0014540961408259986
-43.292	0.0001	0.0007906077348066299	0.002808192281651997
-43.26	0.0009183306055646482	0.0014812154696132597	0.002808192281651997
-43.227999999999994	0.002554991816693944	0.0014812154696132597	0.0014540961408259986
-43.196	0.0001	0.0007906077348066299	0.002131144211238998
-43.164	0.0001	0.0007906077348066299	0.0014540961408259986
-43.132	0.0001	0.0007906077348066299	0.002131144211238998
-43.099999999999994	0.0009183306055646482	0.0014812154696132597	0.0007770480704129993
-43.068	0.0001	0.0007906077348066299	0.0007770480704129993
-43.036	0.0009183306055646482	0.0007906077348066299	0.002808192281651997
-43.004	0.0017366612111292964	0.0007906077348066299	0.0007770480704129993
-42.971999999999994	0.0001	0.0014812154696132597	0.0014540961408259986
-42.94	0.0017366612111292964	0.0007906077348066299	0.002808192281651997
-42.908	0.0017366612111292964	0.0001	0.004162288422477996
-42.876	0.002554991816693944	0.0021718232044198892	0.0007770480704129993
-42.843999999999994	0.0017366612111292964	0.002862430939226519	0.002808192281651997
-42.812	0.0009183306055646482	0.0014812154696132597	0.0007770480704129993
-42.78	0.0009183306055646482	0.0007906077348066299	0.0034852403520649966
-42.748	0.0017366612111292964	0.0014812154696132597	0.0001
-42.715999999999994	0.0017366612111292964	0.0014812154696132597	0.004839336492890996
-42.684	0.0009183306055646482	0.0021718232044198892	0.002808192281651997
-42.652	0.0001	0.0021718232044198892	0.0007770480704129993
-42.62	0.002554991816693944	0.0001	0.0014540961408259986
-42.587999999999994	0.0001	0.0007906077348066299	0.0007770480704129993
-42.556	0.0017366612111292964	0.002862430939226519	0.0007770480704129993
-42.524	0.0033733224222585925	0.0007906077348066299	0.002131144211238998
-42.492	0.0017366612111292964	0.0014812154696132597	0.002808192281651997
-42.459999999999994	0.002554991816693944	0.0014812154696132597	0.0007770480704129993
-42.428	0.002554991816693944	0.0014812154696132597	0.002131144211238998
-42.396	0.0001	0.0007906077348066299	0.0001
-42.364	0.0001	0.0007906077348066299	0.0007770480704129993
-42.331999999999994	0.0009183306055646482	0.003553038674033149	0.0007770480704129993
-42.3	0.0017366612111292964	0.0021718232044198892	0.002131144211238998
-42.268	0.0009183306055646482	0.0021718232044198892	0.0001
-42.236	0.0017366612111292964	0.0014812154696132597	0.002131144211238998
-42.20399999999999	0.0009183306055646482	0.0007906077348066299	0.002808192281651997
-42.172	0.002554991816693944	0.0014812154696132597	0.002131144211238998
-42.14	0.0001	0.0014812154696132597	0.0014540961408259986
-42.108	0.0001	0.0021718232044198892	0.0001
-42.07599999999999	0.0009183306055646482	0.0001	0.002131144211238998
-42.044	0.0001	0.0021718232044198892	0.0007770480704129993
-42.012	0.0017366612111292964	0.002862430939226519	0.0014540961408259986
-41.98	0.0017366612111292964	0.0014812154696132597	0.0014540961408259986
-41.94799999999999	0.005009983633387889	0.0021718232044198892	0.002131144211238998
-41.916	0.004191653027823241	0.0021718232044198892	0.002131144211238998
-41.884	0.0001	0.004243646408839779	0.002131144211238998
-41.852	0.005009983633387889	0.0007906077348066299	0.0007770480704129993
-41.81999999999999	0.0001	0.0001	0.002131144211238998
-41.788	0.0009183306055646482	0.0021718232044198892	0.0014540961408259986
-41.756	0.0001	0.0007906077348066299	0.002808192281651997
-41.724	0.002554991816693944	0.0007906077348066299	0.002808192281651997
-41.69199999999999	0.0017366612111292964	0.0014812154696132597	0.002131144211238998
-41.66	0.0017366612111292964	0.0001	0.002131144211238998
-41.628	0.0009183306055646482	0.0021718232044198892	0.0014540961408259986
-41.596	0.0001	0.0007906077348066299	0.002131144211238998
-41.56399999999999	0.002554991816693944	0.0014812154696132597	0.002808192281651997
-41.532	0.004191653027823241	0.002862430939226519	0.0014540961408259986
-41.5	0.0033733224222585925	0.0007906077348066299	0.002131144211238998
-41.467999999999996	0.002554991816693944	0.0021718232044198892	0.004839336492890996
-41.43599999999999	0.002554991816693944	0.0021718232044198892	0.0034852403520649966
-41.403999999999996	0.0017366612111292964	0.0014812154696132597	0.0007770480704129993
-41.372	0.0009183306055646482	0.004243646408839779	0.002808192281651997
-41.339999999999996	0.0017366612111292964	0.003553038674033149	0.002808192281651997
-41.30799999999999	0.004191653027823241	0.0014812154696132597	0.0034852403520649966
-41.275999999999996	0.0009183306055646482	0.0021718232044198892	0.0034852403520649966
-41.244	0.0017366612111292964	0.0014812154696132597	0.0007770480704129993
-41.211999999999996	0.0017366612111292964	0.0014812154696132597	0.002808192281651997
-41.17999999999999	0.0066466448445171855	0.002862430939226519	0.005516384563303995
-41.147999999999996	0.0033733224222585925	0.003553038674033149	0.002131144211238998
-41.116	0.004191653027823241	0.002862430939226519	0.005516384563303995
-41.083999999999996	0.005828314238952537	0.0063154696132596685	0.005516384563303995
-41.05199999999999	0.0017366612111292964	0.005624861878453039	0.002131144211238998
-41.019999999999996	0.0033733224222585925	0.005624861878453039	0.004839336492890996
-40.988	0.004191653027823241	0.004243646408839779	0.004839336492890996
-40.955999999999996	0.0033733224222585925	0.007006077348066298	0.005516384563303995
-40.92399999999999	0.0033733224222585925	0.005624861878453039	0.0034852403520649966
-40.891999999999996	0.0017366612111292964	0.0007906077348066299	0.0034852403520649966
-40.86	0.0017366612111292964	0.002862430939226519	0.006870480704129994
-40.827999999999996	0.005009983633387889	0.007006077348066298	0.002808192281651997
-40.79599999999999	0.004191653027823241	0.003553038674033149	0.007547528774542993
-40.763999999999996	0.008283306055646481	0.005624861878453039	0.004839336492890996
-40.732	0.009919967266775777	0.009077900552486187	0.006870480704129994
-40.699999999999996	0.0066466448445171855	0.007006077348066298	0.006870480704129994
-40.66799999999999	0.005009983633387889	0.0063154696132596685	0.004839336492890996
-40.635999999999996	0.0066466448445171855	0.005624861878453039	0.006870480704129994
-40.604	0.009101636661211129	0.004934254143646409	0.010932769126607988
-40.571999999999996	0.004191653027823241	0.007006077348066298	0.007547528774542993
-40.53999999999999	0.008283306055646481	0.009768508287292817	0.006870480704129994
-40.507999999999996	0.008283306055646481	0.007696685082872928	0.010255721056194989
-40.476	0.005828314238952537	0.007696685082872928	0.006870480704129994
-40.443999999999996	0.0033733224222585925	0.013912154696132596	0.008224576844955991
-40.41199999999999	0.008283306055646481	0.010459116022099446	0.010932769126607988
-40.379999999999995	0.009101636661211129	0.008387292817679557	0.008224576844955991
-40.348	0.011556628477905072	0.011149723756906076	0.010932769126607988
-40.315999999999995	0.009919967266775777	0.008387292817679557	0.00957867298578199
-40.284	0.011556628477905072	0.013221546961325966	0.010932769126607988
-40.251999999999995	0.009101636661211129	0.013221546961325966	0.010932769126607988
-40.22	0.015648281505728313	0.013912154696132596	0.011609817197020988
-40.188	0.014011620294599018	0.013912154696132596	0.008901624915368991
-40.156	0.015648281505728313	0.012530939226519336	0.020411442112389978
-40.123999999999995	0.01728494271685761	0.013912154696132596	0.01702620176032498
-40.092	0.014011620294599018	0.015983977900552487	0.01702620176032498
-40.06	0.019739934533551554	0.014602762430939225	0.015672105619498986
-40.028	0.019739934533551554	0.018746408839779006	0.02108849018280298
-39.995999999999995	0.018921603927986905	0.019437016574585634	0.014995057549085984
-39.964	0.018921603927986905	0.020818232044198894	0.019057345971563982
-39.932	0.02546824877250409	0.011840331491712706	0.020411442112389978
-39.9	0.020558265139116204	0.015983977900552487	0.01973439404197698
-39.867999999999995	0.023831587561374795	0.020818232044198894	0.023796682464454974
-39.836	0.02628657937806874	0.026343093922651932	0.022442586323628978
-39.804	0.027923240589198036	0.029796132596685083	0.02108849018280298
-39.772	0.027923240589198036	0.020127624309392265	0.025827826675693975
-39.739999999999995	0.027923240589198036	0.03393977900552486	0.02853601895734597
-39.708	0.0221949263502455	0.019437016574585634	0.025150778605280973
-39.676	0.033651554828150576	0.031177348066298342	0.02853601895734597
-39.644	0.028741571194762682	0.03186795580110498	0.025827826675693975
-39.611999999999995	0.03037823240589198	0.03601160220994475	0.026504874746106973
-39.58	0.04347152209492635	0.03393977900552486	0.03192125930941097
-39.548	0.03610654664484452	0.03877403314917127	0.03801469194312797
-39.516	0.044289852700491	0.028414917127071823	0.039368788083953964
-39.483999999999995	0.04510818330605565	0.03670220994475138	0.037337643872714966
-39.452	0.042653191489361704	0.037392817679558016	0.03869174001354096
-39.42	0.042653191489361704	0.04360828729281768	0.049524509140148956
-39.388	0.04183486088379706	0.037392817679558016	0.04343107650643196
-39.355999999999995	0.03937986906710311	0.05672983425414365	0.04478517264725796
-39.324	0.04919983633387889	0.044989502762430945	0.040045836154366965
-39.292	0.045926513911620295	0.05465801104972376	0.05223270142180095
-39.26	0.0631114566284779	0.04913314917127072	0.049524509140148956
-39.227999999999994	0.06229312602291326	0.0463707182320442	0.05223270142180095
-39.196	0.0631114566284779	0.06916077348066299	0.06577366283006093
-39.164	0.04919983633387889	0.0788292817679558	0.06577366283006093
-39.132	0.0712947626841244	0.05949226519337017	0.06780480704129993
-39.099999999999994	0.07211309328968904	0.07537624309392266	0.06983595125253893
-39.068	0.0712947626841244	0.07537624309392266	0.08676215301286391
-39.036	0.06720310965630115	0.0788292817679558	0.08066872037914692
-39.004	0.08193306055646482	0.08504475138121548	0.08676215301286391
-38.971999999999994	0.08356972176759411	0.07675745856353591	0.08811624915368992
-38.94	0.08438805237315876	0.08918839779005525	0.09556377792823291
-38.908	0.09829967266775777	0.08504475138121548	0.09353263371699391
-38.876	0.09257135842880523	0.09471325966850828	0.1009801624915369
-38.843999999999994	0.12448625204582651	0.11543149171270718	0.09556377792823291
-38.812	0.11793960720130933	0.09609447513812155	0.1057194989844279
-38.78	0.09748134206219312	0.10092872928176796	0.11587522004062288
-38.748	0.10484631751227497	0.12164696132596685	0.12873913337846987
-38.715999999999994	0.10484631751227497	0.13131546961325966	0.12129160460392688
-38.684	0.13348788870703762	0.14236519337016573	0.12873913337846987
-38.652	0.1433078559738134	0.1326966850828729	0.14160304671631685
-38.62	0.15067283142389523	0.1554867403314917	0.15582105619498984
-38.587999999999994	0.15721947626841243	0.1485806629834254	0.15311286391333784
-38.556	0.15067283142389523	0.15479613259668507	0.15785220040622883
-38.524	0.17276775777414075	0.15963038674033148	0.17207020988490182
-38.492	0.1874977086743044	0.16377403314917127	0.1774865944482058
-38.459999999999994	0.1940443535188216	0.1879453038674033	0.1876423155044008
-38.428	0.1621294599018003	0.19968563535911601	0.1917046039268788
-38.396	0.2365975450081833	0.20382928176795578	0.2025373730534868
-38.364	0.22677757774140753	0.19623259668508286	0.20659966147596479
-38.331999999999994	0.24559918166939443	0.21004475138121545	0.23029634394041976
-38.3	0.2365975450081833	0.23766906077348066	0.21810947867298577
-38.268	0.21777594108019638	0.24043149171270717	0.2817519972918077
-38.236	0.2734224222585925	0.2590779005524862	0.24722254570074473
-38.20399999999999	0.2775140752864157	0.2507906077348066	0.2776897088693297
-38.172	0.2906073649754501	0.31156408839779004	0.29867819905213266
-38.14	0.3364338788870704	0.30949226519337014	0.3061257278266757
-38.108	0.3437988543371522	0.3101828729281768	0.3379469871360867
-38.07599999999999	0.3266139116202946	0.3543817679558011	0.33320765064319563
-38.044	0.33479721767594106	0.3391883977900552	0.36909119837508464
-38.012	0.4051736497545008	0.3688845303867403	0.3751846310088016
-37.98	0.3896253682487725	0.39236519337016573	0.40429769803656057
-37.94799999999999	0.39780867430441896	0.40617734806629835	0.44762877454299255
-37.916	0.4804600654664484	0.4220613259668508	0.4266402843601896
-37.884	0.44363518821603926	0.44416077348066296	0.43611895734597156
-37.852	0.5066466448445172	0.4559011049723757	0.4841893703452945
-37.81999999999999	0.5099199672667758	0.49664696132596686	0.5139794854434665
-37.788	0.5418348608837971	0.5353209944751381	0.5315827352742044
-37.756	0.5672031096563012	0.5367022099447514	0.5735597156398105
-37.724	0.5835697217675941	0.5491331491712708	0.6365251861882194
-37.69199999999999	0.602391325695581	0.5829729281767956	0.6067350710900474
-37.66	0.6793144026186579	0.6078348066298342	0.6568366283006093
-37.628	0.6735860883797053	0.6713707182320442	0.6548054840893703
-37.596	0.7521458265139116	0.7079729281767956	0.7286037237643873
-37.56399999999999	0.762784124386252	0.7293817679558011	0.7929232904536222
-37.532	0.7423258592471358	0.7501	0.7956314827352742
-37.5	0.8618021276595744	0.8170889502762431	0.7665184157075152
-37.467999999999996	0.8748954173486089	0.8322823204419889	0.9080214624238321
-37.43599999999999	0.9019003273322422	0.912392817679558	0.9310410968178741
-37.403999999999996	0.9133569558101473	0.8757906077348067	0.9378115775220041
-37.372	0.9428168576104746	0.9303486187845303	0.9351033852403521
-37.339999999999996	0.8830787234042553	0.9096303867403315	0.9290099526066351
-37.30799999999999	0.9485451718494271	0.9282767955801104	0.970309884901828
-37.275999999999996	0.9575468085106383	0.944160773480663	0.965570548408937
-37.244	0.9231769230769231	0.9317298342541437	0.926301760324983
-37.211999999999996	0.9199036006546645	0.8737187845303868	0.9588000677048071
-37.17999999999999	0.869985433715221	0.8847685082872928	0.8931264048747461
-37.147999999999996	0.8789870703764321	0.8440226519337016	0.8843247799593771
-37.116	0.8241589198036007	0.7659839779005525	0.8017249153689912
-37.083999999999996	0.7938806873977087	0.768746408839779	0.8511494245091401
-37.05199999999999	0.793062356792144	0.7425033149171271	0.7780282329045363
-37.019999999999996	0.7218675941080196	0.7404314917127072	0.7116775220040623
-36.988	0.7292325695581015	0.6485806629834254	0.6697005416384563
-36.955999999999996	0.6703127659574468	0.6561773480662983	0.6757939742721734
-36.92399999999999	0.6523094926350246	0.6237187845303868	0.6216301286391334
-36.891999999999996	0.5876613747954174	0.5705419889502762	0.6243383209207853
-36.86	0.5508364975450082	0.5118403314917127	0.5546023696682464
-36.827999999999996	0.5811147299509002	0.5001	0.5329368314150305
-36.79599999999999	0.5107382978723404	0.5049342541436463	0.4896057549085985
-36.763999999999996	0.44772684124386253	0.4559011049723757	0.4862205145565335
-36.732	0.4870067103109656	0.4489950276243094	0.46590907244414353
-36.699999999999996	0.45181849427168574	0.431039226519337	0.4232550440081246
-36.66799999999999	0.42235859247135843	0.3875309392265193	0.43747305348679755
-36.635999999999996	0.4158119476268412	0.3744093922651934	0.37721577522004063
-36.604	0.3781687397708674	0.35990662983425414	0.3799239675016926
-36.571999999999996	0.3544371522094926	0.3405696132596685	0.34674861205145563
-36.53999999999999	0.34789050736497545	0.32606685082872927	0.33726993906567365
-36.507999999999996	0.33397888707037643	0.31777955801104973	0.31898964116452266
-36.476	0.3159756137479542	0.2901552486187845	0.2959700067704807
-36.443999999999996	0.30206399345335516	0.27910552486187845	0.3108650643195667
-36.41199999999999	0.2807873977086743	0.2804867403314917	0.2776897088693297
-36.379999999999995	0.2611474631751227	0.2501	0.26008645903859173
-36.348	0.2660574468085106	0.23559723756906076	0.24722254570074473
-36.315999999999995	0.2365975450081833	0.24457513812154694	0.20795375761679077
-36.284	0.21532094926350245	0.22316629834254142	0.23909796885578874
-36.251999999999995	0.19158936170212765	0.20590110497237568	0.1977980365605958
-36.22	0.23250589198036006	0.2176414364640884	0.2018603249830738
-36.188	0.1924076923076923	0.20037624309392263	0.1950898442789438
-36.156	0.19731767594108018	0.19070773480662984	0.1869652674339878
-36.123999999999995	0.176859410801964	0.1672270718232044	0.1849341232227488
-36.092	0.190771031096563	0.16377403314917127	0.16868496953283682
-36.06	0.16622111292962355	0.13062486187845304	0.15785220040622883
-36.028	0.13839787234042553	0.18380165745856353	0.15514400812457682
-35.995999999999995	0.16622111292962355	0.14789005524861878	0.16056039268788083
-35.964	0.1310328968903437	0.12233756906077348	0.15378991198375083
-35.932	0.1261229132569558	0.13753093922651932	0.13686371022342586
-35.9	0.13839787234042553	0.1251	0.12196865267433989
-35.867999999999995	0.1154846153846154	0.11266906077348067	0.11519817197020989
-35.836	0.13021456628477904	0.10714419889502763	0.1016572105619499
-35.804	0.10320965630114566	0.10507237569060773	0.1023342586323629
-35.772	0.0933896890343699	0.08366353591160221	0.11113588354773189
-35.739999999999995	0.09993633387888708	0.08987900552486189	0.1070735951252539
-35.708	0.08029639934533551	0.10300055248618785	0.08066872037914692
-35.676	0.08929803600654665	0.08780718232044199	0.09014739336492891
-35.644	0.0933896890343699	0.08918839779005525	0.08811624915368992
-35.611999999999995	0.07374975450081833	0.06985138121546962	0.07796052809749493
-35.58	0.07947806873977087	0.07744806629834254	0.0962408259986459
-35.548	0.06883977086743044	0.06570773480662984	0.08134576844955992
-35.516	0.08193306055646482	0.0739950276243094	0.06915890318212593
-35.483999999999995	0.06720310965630115	0.06294530386740332	0.06645071090047394
-35.452	0.055746481178396076	0.06225469613259669	0.07186709546377792
-35.42	0.06065646481178397	0.05465801104972376	0.05155565335138795
-35.388	0.06720310965630115	0.05120497237569061	0.05697203791469194
-35.355999999999995	0.050836497545008186	0.04429889502762431	0.05426384563303995
-35.324	0.05165482815057283	0.04844254143646409	0.04072288422477996
-35.292	0.055746481178396076	0.047751933701657465	0.05358679756262695
-35.26	0.05165482815057283	0.04982375690607735	0.048847461069735955
-35.227999999999994	0.04019819967266776	0.04360828729281768	0.04681631685849696
-35.196	0.04101653027823241	0.03601160220994475	0.04207698036560596
-35.164	0.047563175122749594	0.044989502762430945	0.035983547731888964
-35.132	0.035288216039279875	0.038083425414364644	0.04410812457684496
-35.099999999999994	0.03446988543371522	0.0394646408839779	0.037337643872714966
-35.068	0.037743207855973814	0.038083425414364644	0.039368788083953964
-35.036	0.044289852700491	0.03670220994475138	0.04410812457684496
-35.004	0.035288216039279875	0.0346303867403315	0.025827826675693975
-34.971999999999994	0.03037823240589198	0.02772430939226519	0.03327535545023697
-34.94	0.03037823240589198	0.028414917127071823	0.03192125930941097
-34.908	0.03856153846153847	0.031177348066298342	0.02853601895734597
-34.876	0.027923240589198036	0.022199447513812153	0.026504874746106973
-34.843999999999994	0.020558265139116204	0.018746408839779006	0.02853601895734597
-34.812	0.03201489361702128	0.022199447513812153	0.026504874746106973
-34.78	0.018921603927986905	0.025652486187845304	0.027858970886932972
-34.748	0.02464991816693944	0.017365193370165746	0.02921306702775897
-34.715999999999994	0.02464991816693944	0.022199447513812153	0.021765538253215977
-34.684	0.023831587561374795	0.018055801104972374	0.01838029790115098
-34.652	0.019739934533551554	0.020127624309392265	0.02108849018280298
-34.62	0.016466612111292963	0.017365193370165746	0.019057345971563982
-34.587999999999994	0.01728494271685761	0.015293370165745855	0.013640961408259987
-34.556	0.019739934533551554	0.013221546961325966	0.02108849018280298
-34.524	0.01810327332242226	0.018746408839779006	0.017703249830737983
-34.492	0.01237495908346972	0.013221546961325966	0.016349153689911983
-34.459999999999994	0.01237495908346972	0.019437016574585634	0.00957867298578199
-34.428	0.014011620294599018	0.013221546961325966	0.017703249830737983
-34.396	0.009101636661211129	0.013912154696132596	0.016349153689911983
-34.364	0.011556628477905072	0.010459116022099446	0.010255721056194989
-34.331999999999994	0.014829950900163666	0.009768508287292817	0.012963913337846987
-34.3	0.018921603927986905	0.0063154696132596685	0.013640961408259987
-34.268	0.01237495908346972	0.009077900552486187	0.014318009478672985
-34.236	0.011556628477905072	0.009768508287292817	0.010255721056194989
-34.204	0.0066466448445171855	0.007006077348066298	0.008901624915368991
-34.172	0.010738297872340425	0.009768508287292817	0.007547528774542993
-34.14	0.008283306055646481	0.009768508287292817	0.008901624915368991
-34.108	0.005828314238952537	0.007696685082872928	0.010255721056194989
-34.076	0.009919967266775777	0.005624861878453039	0.004839336492890996
-34.044	0.0066466448445171855	0.010459116022099446	0.010255721056194989
-34.012	0.005828314238952537	0.004934254143646409	0.006870480704129994
-33.98	0.0066466448445171855	0.004934254143646409	0.010255721056194989
-33.948	0.007464975450081833	0.003553038674033149	0.006193432633716994
-33.916	0.0033733224222585925	0.004243646408839779	0.004162288422477996
-33.884	0.004191653027823241	0.007696685082872928	0.006870480704129994
-33.852	0.005828314238952537	0.002862430939226519	0.006193432633716994
-33.82	0.0033733224222585925	0.004243646408839779	0.002808192281651997
-33.788	0.008283306055646481	0.0007906077348066299	0.005516384563303995
-33.756	0.007464975450081833	0.0063154696132596685	0.005516384563303995
-33.724	0.007464975450081833	0.005624861878453039	0.008224576844955991
-33.692	0.005009983633387889	0.004934254143646409	0.005516384563303995
-33.66	0.0066466448445171855	0.004934254143646409	0.0034852403520649966
-33.628	0.005828314238952537	0.004934254143646409	0.006870480704129994
-33.596	0.0033733224222585925	0.005624861878453039	0.004839336492890996
-33.564	0.0066466448445171855	0.0021718232044198892	0.002808192281651997
-33.532	0.005009983633387889	0.002862430939226519	0.006870480704129994
-33.5	0.007464975450081833	0.002862430939226519	0.007547528774542993
-33.467999999999996	0.004191653027823241	0.0021718232044198892	0.008901624915368991
-33.436	0.005009983633387889	0.0014812154696132597	0.0034852403520649966
-33.403999999999996	0.005009983633387889	0.0001	0.0034852403520649966
-33.372	0.0001	0.0021718232044198892	0.006193432633716994
-33.339999999999996	0.005009983633387889	0.003553038674033149	0.0014540961408259986
-33.308	0.007464975450081833	0.003553038674033149	0.004839336492890996
-33.275999999999996	0.004191653027823241	0.002862430939226519	0.0014540961408259986
-33.244	0.002554991816693944	0.002862430939226519	0.004839336492890996
-33.211999999999996	0.0066466448445171855	0.0021718232044198892	0.0001
-33.18	0.002554991816693944	0.0021718232044198892	0.002131144211238998
-33.147999999999996	0.005009983633387889	0.002862430939226519	0.002808192281651997
-33.116	0.0009183306055646482	0.0021718232044198892	0.002131144211238998
-33.083999999999996	0.0017366612111292964	0.0014812154696132597	0.0014540961408259986
-33.052	0.0033733224222585925	0.002862430939226519	0.0034852403520649966
-33.019999999999996	0.005828314238952537	0.0021718232044198892	0.0034852403520649966
-32.988	0.0017366612111292964	0.002862430939226519	0.002131144211238998
-32.955999999999996	0.002554991816693944	0.0014812154696132597	0.002808192281651997
-32.924	0.0017366612111292964	0.0001	0.0001
-32.891999999999996	0.0017366612111292964	0.004934254143646409	0.002131144211238998
-32.86	0.0009183306055646482	0.0001	0.0014540961408259986
-32.827999999999996	0.002554991816693944	0.0021718232044198892	0.002131144211238998
-32.796	0.0017366612111292964	0.0014812154696132597	0.0014540961408259986
-32.763999999999996	0.0017366612111292964	0.0021718232044198892	0.0001
-32.732	0.004191653027823241	0.0001	0.0014540961408259986
-32.699999999999996	0.0017366612111292964	0.0014812154696132597	0.0014540961408259986
-32.668	0.0001	0.0021718232044198892	0.0001
-32.635999999999996	0.0009183306055646482	0.0014812154696132597	0.002131144211238998
-32.604	0.0017366612111292964	0.0014812154696132597	0.002808192281651997
-32.571999999999996	0.0009183306055646482	0.0014812154696132597	0.0014540961408259986
-32.54	0.0009183306055646482	0.0007906077348066299	0.0014540961408259986
-32.507999999999996	0.0009183306055646482	0.0014812154696132597	0.002131144211238998
-32.476	0.0009183306055646482	0.003553038674033149	0.0014540961408259986
-32.443999999999996	0.0017366612111292964	0.0007906077348066299	0.0014540961408259986
-32.412	0.0009183306055646482	0.0014812154696132597	0.0014540961408259986
-32.379999999999995	0.0017366612111292964	0.0001	0.002808192281651997
-32.348	0.0001	0.0007906077348066299	0.0007770480704129993
-32.315999999999995	0.0009183306055646482	0.0014812154696132597	0.0014540961408259986
-32.284	0.0001	0.0021718232044198892	0.0034852403520649966
-32.251999999999995	0.0009183306055646482	0.0007906077348066299	0.0014540961408259986
-32.22	0.0001	0.0014812154696132597	0.002808192281651997
-32.187999999999995	0.0009183306055646482	0.0014812154696132597	0.0001
-32.156	0.0001	0.0021718232044198892	0.0007770480704129993
-32.123999999999995	0.0009183306055646482	0.0021718232044198892	0.002808192281651997
-32.092	0.0009183306055646482	0.0007906077348066299	0.002131144211238998
-32.059999999999995	0.0017366612111292964	0.0007906077348066299	0.002131144211238998
-32.028	0.002554991816693944	0.004243646408839779	0.002131144211238998
-31.995999999999995	0.0017366612111292964	0.0001	0.002131144211238998
-31.964	0.0009183306055646482	0.0007906077348066299	0.004162288422477996
-31.931999999999995	0.0017366612111292964	0.0014812154696132597	0.002808192281651997
-31.9	0.0009183306055646482	0.0014812154696132597	0.004162288422477996
-31.867999999999995	0.002554991816693944	0.0021718232044198892	0.004162288422477996
-31.836	0.002554991816693944	0.0021718232044198892	0.002131144211238998
-31.803999999999995	0.0001	0.0001	0.0007770480704129993
-31.772	0.0033733224222585925	0.0007906077348066299	0.002808192281651997
-31.739999999999995	0.0017366612111292964	0.0007906077348066299	0.0007770480704129993
-31.708	0.0001	0.0014812154696132597	0.0007770480704129993
-31.675999999999995	0.0001	0.0001	0.0007770480704129993
-31.644	0.0009183306055646482	0.0001	0.002131144211238998
-31.611999999999995	0.0001	0.0014812154696132597	0.0014540961408259986
-31.58	0.0001	0.0007906077348066299	0.002131144211238998
-31.547999999999995	0.0009183306055646482	0.0001	0.002131144211238998
-31.516	0.0009183306055646482	0.0007906077348066299	0.002808192281651997
-31.483999999999995	0.0009183306055646482	0.0021718232044198892	0.0001
-31.451999999999998	0.0017366612111292964	0.0001	0.0014540961408259986
-31.419999999999995	0.0009183306055646482	0.0021718232044198892	0.002131144211238998
-31.387999999999998	0.0009183306055646482	0.0007906077348066299	0.002131144211238998
-31.355999999999995	0.0033733224222585925	0.0007906077348066299	0.0014540961408259986
-31.323999999999998	0.0017366612111292964	0.0007906077348066299	0.0007770480704129993
-31.291999999999994	0.0009183306055646482	0.0001	0.0007770480704129993
-31.259999999999998	0.0009183306055646482	0.0021718232044198892	0.002131144211238998
-31.227999999999994	0.0001	0.0007906077348066299	0.0014540961408259986
-31.195999999999998	0.002554991816693944	0.0014812154696132597	0.0001
-31.163999999999994	0.0017366612111292964	0.0007906077348066299	0.0034852403520649966
-31.131999999999998	0.005009983633387889	0.0014812154696132597	0.0014540961408259986
-31.099999999999994	0.0009183306055646482	0.0014812154696132597	0.0014540961408259986
-31.067999999999998	0.0009183306055646482	0.0007906077348066299	0.0014540961408259986
-31.035999999999994	0.0001	0.0007906077348066299	0.002131144211238998
-31.003999999999998	0.0009183306055646482	0.0007906077348066299	0.0034852403520649966
-30.971999999999994	0.0009183306055646482	0.0021718232044198892	0.0007770480704129993
-30.939999999999998	0.0001	0.0014812154696132597	0.0001
-30.907999999999994	0.0009183306055646482	0.0001	0.0001
-30.875999999999998	0.0009183306055646482	0.0014812154696132597	0.0007770480704129993
-30.843999999999994	0.0009183306055646482	0.0001	0.0007770480704129993
-30.811999999999998	0.0009183306055646482	0.0007906077348066299	0.0014540961408259986
-30.779999999999994	0.0017366612111292964	0.0014812154696132597	0.002131144211238998
-30.747999999999998	0.0017366612111292964	0.0001	0.002131144211238998
-30.715999999999994	0.0017366612111292964	0.0007906077348066299	0.0007770480704129993
-30.683999999999997	0.0017366612111292964	0.002862430939226519	0.0014540961408259986
-30.651999999999994	0.0001	0.0001	0.0001
-30.619999999999997	0.0009183306055646482	0.0014812154696132597	0.002131144211238998
-30.587999999999994	0.0017366612111292964	0.0021718232044198892	0.002131144211238998
-30.555999999999997	0.0009183306055646482	0.0007906077348066299	0.002131144211238998
-30.523999999999994	0.0001	0.0021718232044198892	0.0007770480704129993
-30.491999999999997	0.0001	0.0001	0.0014540961408259986
-30.459999999999994	0.0009183306055646482	0.0021718232044198892	0.0007770480704129993
-30.427999999999997	0.0017366612111292964	0.0007906077348066299	0.0007770480704129993
-30.395999999999994	0.0001	0.0014812154696132597	0.0034852403520649966
-30.363999999999997	0.0001	0.0014812154696132597	0.0014540961408259986
-30.331999999999994	0.0017366612111292964	0.0021718232044198892	0.002808192281651997
-30.299999999999997	0.0001	0.0007906077348066299	0.002131144211238998
-30.268	0.0009183306055646482	0.0014812154696132597	0.002808192281651997
-30.235999999999997	0.0017366612111292964	0.0014812154696132597	0.002131144211238998
-30.204	0.0017366612111292964	0.0007906077348066299	0.002808192281651997
-30.171999999999997	0.0001	0.0021718232044198892	0.0007770480704129993
-30.14	0.0017366612111292964	0.0007906077348066299	0.0007770480704129993
-30.107999999999997	0.002554991816693944	0.0007906077348066299	0.002131144211238998
-30.076	0.004191653027823241	0.0014812154696132597	0.002808192281651997
-30.043999999999997	0.0017366612111292964	0.0001	0.0014540961408259986
-30.012	0.0017366612111292964	0.0007906077348066299	0.0007770480704129993
-29.979999999999997	0.0001	0.0001	0.002131144211238998
-29.948	0.0001	0.0014812154696132597	0.0007770480704129993
-29.915999999999997	0.0001	0.0007906077348066299	0.0007770480704129993
-29.884	0.0009183306055646482	0.0007906077348066299	0.0001
-29.851999999999997	0.0001	0.002862430939226519	0.0034852403520649966
-29.82	0.0009183306055646482	0.0001	0.0007770480704129993
-29.787999999999997	0.0001	0.0001	0.0014540961408259986
-29.756	0.0009183306055646482	0.0001	0.002131144211238998
-29.723999999999997	0.0009183306055646482	0.0001	0.0014540961408259986
-29.692	0.0009183306055646482	0.0021718232044198892	0.002808192281651997
-29.659999999999997	0.0017366612111292964	0.0021718232044198892	0.0007770480704129993
-29.628	0.0001	0.0001	0.0001
-29.595999999999997	0.0009183306055646482	0.0001	0.002808192281651997
-29.564	0.002554991816693944	0.0014812154696132597	0.0014540961408259986
-29.531999999999996	0.0001	0.0021718232044198892	0.002808192281651997
-29.5	0.0009183306055646482	0.0014812154696132597	0.002131144211238998
-29.467999999999996	0.0009183306055646482	0.002862430939226519	0.002131144211238998
-29.436	0.0001	0.0021718232044198892	0.002131144211238998
-29.403999999999996	0.0001	0.0014812154696132597	0.0007770480704129993
-29.372	0.0017366612111292964	0.002862430939226519	0.002808192281651997
-29.339999999999996	0.0001	0.0021718232044198892	0.0001
-29.308	0.0009183306055646482	0.0014812154696132597	0.002131144211238998
-29.275999999999996	0.0009183306055646482	0.0001	0.0007770480704129993
-29.244	0.0017366612111292964	0.0001	0.0007770480704129993
-29.211999999999996	0.0017366612111292964	0.0021718232044198892	0.0007770480704129993
-29.18	0.002554991816693944	0.0007906077348066299	0.002808192281651997
-29.147999999999996	0.0017366612111292964	0.002862430939226519	0.002131144211238998
-29.116	0.0017366612111292964	0.0007906077348066299	0.002131144211238998
-29.083999999999996	0.002554991816693944	0.0021718232044198892	0.002131144211238998
-29.052	0.0033733224222585925	0.0021718232044198892	0.004162288422477996
-29.019999999999996	0.002554991816693944	0.0014812154696132597	0.0034852403520649966
-28.988	0.0009183306055646482	0.003553038674033149	0.0014540961408259986
-28.955999999999996	0.004191653027823241	0.0007906077348066299	0.002808192281651997
-28.924	0.0033733224222585925	0.0063154696132596685	0.0014540961408259986
-28.891999999999996	0.002554991816693944	0.007006077348066298	0.0014540961408259986
-28.86	0.002554991816693944	0.003553038674033149	0.002131144211238998
-28.827999999999996	0.002554991816693944	0.002862430939226519	0.0034852403520649966
-28.796	0.004191653027823241	0.0007906077348066299	0.004162288422477996
-28.763999999999996	0.0017366612111292964	0.003553038674033149	0.002808192281651997
-28.732	0.0033733224222585925	0.002862430939226519	0.0034852403520649966
-28.699999999999996	0.0009183306055646482	0.003553038674033149	0.0034852403520649966
-28.668	0.0033733224222585925	0.0014812154696132597	0.0034852403520649966
-28.635999999999996	0.0033733224222585925	0.004934254143646409	0.002808192281651997
-28.604	0.002554991816693944	0.004243646408839779	0.0034852403520649966
-28.571999999999996	0.0033733224222585925	0.003553038674033149	0.002808192281651997
-28.54	0.005828314238952537	0.005624861878453039	0.005516384563303995
-28.507999999999996	0.0033733224222585925	0.004243646408839779	0.004162288422477996
-28.476	0.002554991816693944	0.0063154696132596685	0.008224576844955991
-28.443999999999996	0.007464975450081833	0.007006077348066298	0.008224576844955991
-28.412	0.004191653027823241	0.004243646408839779	0.006870480704129994
-28.379999999999995	0.004191653027823241	0.007696685082872928	0.005516384563303995
-28.348	0.007464975450081833	0.004934254143646409	0.008224576844955991
-28.315999999999995	0.0033733224222585925	0.004934254143646409	0.004162288422477996
-28.284	0.008283306055646481	0.007696685082872928	0.004162288422477996
-28.251999999999995	0.0033733224222585925	0.0063154696132596685	0.008901624915368991
-28.22	0.0017366612111292964	0.007696685082872928	0.006193432633716994
-28.187999999999995	0.005828314238952537	0.007696685082872928	0.007547528774542993
-28.156	0.005009983633387889	0.008387292817679557	0.006193432633716994
-28.123999999999995	0.005828314238952537	0.010459116022099446	0.006870480704129994
-28.092	0.008283306055646481	0.004934254143646409	0.008901624915368991
-28.059999999999995	0.004191653027823241	0.008387292817679557	0.008901624915368991
-28.028	0.007464975450081833	0.011840331491712706	0.008901624915368991
-27.995999999999995	0.01319328968903437	0.003553038674033149	0.010932769126607988
-27.964	0.008283306055646481	0.009768508287292817	0.012963913337846987
-27.931999999999995	0.01237495908346972	0.010459116022099446	0.012286865267433987
-27.9	0.007464975450081833	0.012530939226519336	0.010255721056194989
-27.867999999999995	0.009919967266775777	0.014602762430939225	0.010255721056194989
-27.836	0.01237495908346972	0.010459116022099446	0.014995057549085984
-27.803999999999995	0.01319328968903437	0.015983977900552487	0.010932769126607988
-27.772	0.008283306055646481	0.007696685082872928	0.012963913337846987
-27.739999999999995	0.009919967266775777	0.014602762430939225	0.016349153689911983
-27.708	0.016466612111292963	0.012530939226519336	0.014995057549085984
-27.675999999999995	0.01810327332242226	0.014602762430939225	0.014995057549085984
-27.644	0.01319328968903437	0.022890055248618785	0.019057345971563982
-27.611999999999995	0.01810327332242226	0.010459116022099446	0.020411442112389978
-27.58	0.014011620294599018	0.015293370165745855	0.020411442112389978
-27.547999999999995	0.020558265139116204	0.016674585635359115	0.021765538253215977
-27.516	0.015648281505728313	0.018746408839779006	0.023796682464454974
-27.483999999999995	0.018921603927986905	0.023580662983425413	0.016349153689911983
-27.451999999999998	0.023831587561374795	0.020818232044198894	0.013640961408259987
-27.419999999999995	0.02546824877250409	0.013221546961325966	0.01838029790115098
-27.387999999999998	0.020558265139116204	0.023580662983425413	0.01838029790115098
-27.355999999999995	0.015648281505728313	0.024271270718232044	0.024473730534867975
-27.323999999999998	0.01810327332242226	0.024961878453038672	0.025150778605280973
-27.291999999999994	0.02464991816693944	0.028414917127071823	0.02989011509817197
-27.259999999999998	0.03446988543371522	0.03186795580110498	0.027181922816519974
-27.227999999999994	0.02546824877250409	0.03393977900552486	0.026504874746106973
-27.195999999999998	0.023831587561374795	0.025652486187845304	0.025827826675693975
-27.163999999999994	0.042653191489361704	0.03048674033149171	0.039368788083953964
-27.131999999999998	0.03446988543371522	0.042917679558011054	0.03327535545023697
-27.099999999999994	0.03610654664484452	0.045680110497237573	0.03395240352064997
-27.067999999999998	0.03201489361702128	0.038083425414364644	0.03056716316858497
-27.035999999999994	0.03937986906710311	0.03670220994475138	0.03462945159106297
-27.003999999999998	0.033651554828150576	0.06432651933701658	0.036660595802301965
-26.971999999999994	0.04674484451718495	0.04084585635359116	0.04749336492890995
-26.939999999999998	0.04347152209492635	0.042917679558011054	0.04749336492890995
-26.907999999999994	0.04510818330605565	0.0463707182320442	0.03259830737982397
-26.875999999999998	0.05901980360065467	0.042227071823204426	0.05697203791469194
-26.843999999999994	0.06720310965630115	0.0532767955801105	0.05629498984427895
-26.811999999999998	0.05492815057283143	0.05603922651933702	0.049524509140148956
-26.779999999999994	0.06065646481178397	0.058111049723756907	0.06035727826675694
-26.747999999999998	0.07293142389525369	0.07261381215469613	0.05900318212593094
-26.715999999999994	0.06474811783960721	0.06294530386740332	0.07389823967501694
-26.683999999999997	0.06392978723404255	0.05880165745856354	0.07660643195666893
-26.651999999999994	0.059838134206219314	0.0788292817679558	0.08202281651997292
-26.619999999999997	0.07374975450081833	0.06639834254143646	0.06712775897088694
-26.587999999999994	0.06965810147299509	0.08021049723756907	0.07931462423832092
-26.555999999999997	0.08111472995090016	0.07330441988950276	0.08811624915368992
-26.523999999999994	0.08602471358428805	0.08228232044198895	0.1009801624915369
-26.491999999999997	0.0852063829787234	0.09816629834254144	0.09691787406905891
-26.459999999999994	0.09829967266775777	0.10161933701657459	0.1016572105619499
-26.427999999999997	0.10320965630114566	0.0995475138121547	0.09014739336492891
-26.395999999999994	0.09748134206219312	0.09885690607734807	0.11384407582938388
-26.363999999999997	0.12366792144026187	0.12164696132596685	0.1104588354773189
-26.331999999999994	0.12203126022913258	0.10507237569060773	0.13415551794177386
-26.299999999999997	0.12203126022913258	0.10576298342541436	0.13686371022342586
-26.268	0.13594288052373157	0.12026574585635359	0.15108171970209883
-26.235999999999997	0.13757954173486087	0.14167458563535912	0.14431123899796885
-26.204	0.1449445171849427	0.13545911602209942	0.14769647935003385
-26.171999999999997	0.13021456628477904	0.14029337016574583	0.16259153689911982
-26.14	0.15640114566284777	0.16584585635359114	0.16326858496953284
-26.107999999999997	0.17440441898527004	0.16791767955801104	0.1781636425186188
-26.076	0.18667937806873977	0.143746408839779	0.1917046039268788
-26.043999999999997	0.1940443535188216	0.19347016574585635	0.1876423155044008
-26.012	0.2063193126022913	0.18311104972375689	0.1889964116452268
-25.979999999999997	0.20222765957446806	0.19416077348066296	0.18628821936357481
-25.948	0.21695761047463175	0.20382928176795578	0.21404719025050778
-25.915999999999997	0.22514091653027823	0.22454751381215468	0.24180616113744074
-25.884	0.20386432078559738	0.21902265193370166	0.23638977657413676
-25.851999999999997	0.2603291325695581	0.2411220994475138	0.24789959377115775
-25.82	0.28487905073649755	0.2390502762430939	0.23706682464454976
-25.787999999999997	0.26769410801963994	0.24940939226519335	0.25670121868652673
-25.756	0.2856973813420622	0.2970613259668508	0.2844601895734597
-25.723999999999997	0.28487905073649755	0.3129453038674033	0.3176355450236967
-25.692	0.29224402618657935	0.2970613259668508	0.3183125930941097
-25.659999999999997	0.31761227495908345	0.3343541436464088	0.34539451591062964
-25.628	0.34134386252045823	0.33021049723756907	0.3447174678402166
-25.595999999999997	0.3642571194762684	0.3688845303867403	0.3677371022342586
-25.564	0.37571374795417345	0.3460944751381215	0.37383053486797563
-25.531999999999996	0.3658937806873977	0.39236519337016573	0.42528618821936354
-25.5	0.3994453355155483	0.3778624309392265	0.44762877454299255
-25.467999999999996	0.4411801963993453	0.44001712707182317	0.43950419769803656
-25.436	0.4845517184942717	0.4469232044198895	0.4896057549085985
-25.403999999999996	0.5009183306055647	0.47661933701657455	0.4828352742044685
-25.372	0.5254682487725041	0.49043149171270717	0.5160106296547055
-25.339999999999996	0.5549281505728314	0.5194370165745856	0.5166876777251185
-25.308	0.5974813420621932	0.5581110497237569	0.6101203114421124
-25.275999999999996	0.6146662847790507	0.5850447513812155	0.5816842924847664
-25.244	0.6269412438625205	0.6326966850828729	0.6175678402166553
-25.211999999999996	0.6719494271685761	0.6140502762430939	0.6656382532159784
-25.18	0.7005909983633388	0.675514364640884	0.7055840893703453
-25.147999999999996	0.793062356792144	0.7328348066298342	0.6859496953283684
-25.116	0.7881523731587561	0.7397408839779005	0.8091724441435342
-25.083999999999996	0.8217039279869067	0.7721994475138122	0.7827675693974272
-25.052	0.8830787234042553	0.8447132596685083	0.8843247799593771
-25.019999999999996	0.8855337152209493	0.8605972375690608	0.8328691266079892
-24.988	0.8830787234042553	0.8681939226519337	0.8985427894380501
-24.955999999999996	0.9575468085106383	0.856453591160221	0.9520295870006771
-24.924	0.9411801963993454	0.9448513812154696	0.9175001354096141
-24.891999999999996	1.0001	0.9655696132596685	1.0001
-24.86	0.9910983633387889	0.9296580110497238	0.9039591740013541
-24.827999999999996	0.9444535188216039	0.944160773480663	0.9716639810426541
-24.796	0.9035369885433715	0.9054867403314917	0.960154163845633
-24.763999999999996	0.8904436988543372	0.8757906077348067	0.966924644549763
-24.732	0.867530441898527	0.869575138121547	0.9120837508463101
-24.699999999999996	0.8061556464811784	0.819160773480663	0.8565658090724442
-24.668	0.7873340425531915	0.7936082872928176	0.8091724441435342
-24.635999999999996	0.7824240589198036	0.7583872928176796	0.7787052809749492
-24.604	0.7807873977086743	0.6913983425414365	0.7096463777928232
-24.571999999999996	0.6973176759410802	0.6900171270718232	0.7008447528774543
-24.54	0.67440441898527	0.6603209944751381	0.6446497630331753
-24.507999999999996	0.6596744680851063	0.6285530386740331	0.6141825998645903
-24.476	0.6048463175122749	0.6016193370165746	0.5782990521327014
-24.443999999999996	0.5933896890343698	0.5719232044198895	0.5363220717670955
-24.412	0.5688397708674304	0.5601828729281768	0.5667892349356805
-24.379999999999995	0.4763684124386252	0.5083872928176796	0.5153335815842924
-24.348	0.5009183306055647	0.4931939226519337	0.5085631008801624
-24.315999999999995	0.42726857610474633	0.4545198895027624	0.47945003385240353
-24.284	0.45672847790507365	0.43932651933701655	0.46455497630331755
-24.251999999999995	0.42317692307692306	0.4338016574585635	0.43882714962762354
-24.22	0.4199036006546645	0.3868403314917127	0.3860174001354096
-24.187999999999995	0.4133569558101473	0.35921602209944753	0.4232550440081246
-24.156	0.37244042553191486	0.35714419889502763	0.3853403520649966
-24.123999999999995	0.337252209492635	0.3681939226519337	0.36570595802301964
-24.092	0.34298052373158755	0.31432651933701655	0.3778928232904536
-24.059999999999995	0.3217039279869067	0.35645359116022096	0.2980011509817197
-24.028	0.2906073649754501	0.3088016574585635	0.29867819905213266
-23.995999999999995	0.2824240589198036	0.28877403314917127	0.2817519972918077
-23.964	0.2660574468085106	0.2611497237569061	0.2946159106296547
-23.931999999999995	0.2619657937806874	0.26322154696132594	0.25670121868652673
-23.9	0.2685124386252046	0.2618403314917127	0.2594094109681787
-23.867999999999995	0.23086923076923077	0.23007237569060773	0.25196188219363574
-23.836	0.22923256955810145	0.21211657458563535	0.22352586323628976
-23.803999999999995	0.234960883797054	0.20590110497237568	0.20659966147596479
-23.772	0.190771031096563	0.21487900552486186	0.21201604603926877
-23.739999999999995	0.1874977086743044	0.1900171270718232	0.20389146919431278
-23.708	0.176859410801964	0.1969232044198895	0.1977980365605958
-23.675999999999995	0.15312782324058918	0.16791767955801104	0.18628821936357481
-23.644	0.15721947626841243	0.1879453038674033	0.1734243060257278
-23.611999999999995	0.14248952536824877	0.1672270718232044	0.14769647935003385
-23.58	0.14739950900163665	0.15893977900552486	0.14972762356127284
-23.547999999999995	0.13921620294599016	0.12371878453038675	0.13957190250507784
-23.516	0.14003453355155482	0.14305580110497237	0.15920629654705484
-23.483999999999995	0.12284959083469722	0.1513430939226519	0.12670798916723086
-23.451999999999998	0.12448625204582651	0.1271718232044199	0.12806208530805685
-23.419999999999995	0.10157299509001637	0.10714419889502763	0.11587522004062288
-23.387999999999998	0.12284959083469722	0.1112878453038674	0.12264570074475288
-23.355999999999995	0.11302962356792144	0.10023812154696132	0.1023342586323629
-23.323999999999998	0.1073013093289689	0.08849779005524862	0.10639654705484089
-23.291999999999994	0.10811963993453355	0.10783480662983426	0.09420968178740691
-23.259999999999998	0.0933896890343699	0.07537624309392266	0.0982719702098849
-23.227999999999994	0.08029639934533551	0.07261381215469613	0.08608510494245092
-23.195999999999998	0.07947806873977087	0.07744806629834254	0.08066872037914692
-23.163999999999994	0.08356972176759411	0.0788292817679558	0.08202281651997292
-23.131999999999998	0.08929803600654665	0.08711657458563536	0.07389823967501694
-23.099999999999994	0.06883977086743044	0.08297292817679558	0.07457528774542993
-23.067999999999998	0.08029639934533551	0.05880165745856354	0.07592938388625593
-23.035999999999994	0.052473158756137485	0.06639834254143646	0.07389823967501694
-23.003999999999998	0.0663847790507365	0.05534861878453039	0.06780480704129993
-22.971999999999994	0.05656481178396072	0.06294530386740332	0.054940893703452946
-22.939999999999998	0.05165482815057283	0.05672983425414365	0.05290974949221395
-22.907999999999994	0.05329148936170213	0.05880165745856354	0.06374251861882194
-22.875999999999998	0.045926513911620295	0.04982375690607735	0.05290974949221395
-22.843999999999994	0.050836497545008186	0.040155248618784535	0.05358679756262695
-22.811999999999998	0.05001816693944354	0.0463707182320442	0.06374251861882194
-22.779999999999994	0.04919983633387889	0.0394646408839779	0.040045836154366965
-22.747999999999998	0.03610654664484452	0.03877403314917127	0.046139268788083956
-22.715999999999994	0.05329148936170213	0.045680110497237573	0.04207698036560596
-22.683999999999997	0.04101653027823241	0.040155248618784535	0.03530649966147597
-22.651999999999994	0.03446988543371522	0.03601160220994475	0.03395240352064997
-22.619999999999997	0.03283322422258593	0.03670220994475138	0.025150778605280973
-22.587999999999994	0.033651554828150576	0.03186795580110498	0.023796682464454974
-22.555999999999997	0.03037823240589198	0.031177348066298342	0.02853601895734597
-22.523999999999994	0.03692487725040917	0.03601160220994475	0.027858970886932972
-22.491999999999997	0.023831587561374795	0.029796132596685083	0.025827826675693975
-22.459999999999994	0.031196563011456627	0.027033701657458564	0.021765538253215977
-22.427999999999997	0.02137659574468085	0.02772430939226519	0.024473730534867975
-22.395999999999994	0.027923240589198036	0.027033701657458564	0.025827826675693975
-22.363999999999997	0.02628657937806874	0.027033701657458564	0.023796682464454974
-22.331999999999994	0.027104909983633386	0.029796132596685083	0.017703249830737983
-22.299999999999997	0.018921603927986905	0.013912154696132596	0.021765538253215977
-22.268	0.015648281505728313	0.019437016574585634	0.024473730534867975
-22.235999999999997	0.01728494271685761	0.009077900552486187	0.026504874746106973
-22.204	0.015648281505728313	0.015983977900552487	0.013640961408259987
-22.171999999999997	0.023831587561374795	0.026343093922651932	0.02108849018280298
-22.14	0.0221949263502455	0.020818232044198894	0.019057345971563982
-22.107999999999997	0.018921603927986905	0.016674585635359115	0.012963913337846987
-22.076	0.023013256955810146	0.013912154696132596	0.012286865267433987
-22.043999999999997	0.01810327332242226	0.015983977900552487	0.013640961408259987
-22.012	0.014011620294599018	0.013221546961325966	0.012963913337846987
-21.979999999999997	0.01319328968903437	0.011840331491712706	0.014318009478672985
-21.948	0.008283306055646481	0.011149723756906076	0.012286865267433987
-21.915999999999997	0.007464975450081833	0.018746408839779006	0.014995057549085984
-21.884	0.01728494271685761	0.009768508287292817	0.010255721056194989
-21.851999999999997	0.01319328968903437	0.017365193370165746	0.012286865267433987
-21.82	0.011556628477905072	0.007696685082872928	0.013640961408259987
-21.787999999999997	0.01728494271685761	0.013221546961325966	0.006870480704129994
-21.756	0.011556628477905072	0.008387292817679557	0.00957867298578199
-21.723999999999997	0.015648281505728313	0.011840331491712706	0.006193432633716994
-21.692	0.015648281505728313	0.003553038674033149	0.008901624915368991
-21.659999999999997	0.008283306055646481	0.007696685082872928	0.006870480704129994
-21.628	0.010738297872340425	0.004934254143646409	0.012963913337846987
-21.595999999999997	0.0066466448445171855	0.007696685082872928	0.006193432633716994
-21.564	0.005828314238952537	0.010459116022099446	0.006193432633716994
-21.531999999999996	0.0066466448445171855	0.011149723756906076	0.007547528774542993
-21.5	0.009101636661211129	0.0063154696132596685	0.005516384563303995
-21.467999999999996	0.0066466448445171855	0.003553038674033149	0.007547528774542993
-21.436	0.005828314238952537	0.004243646408839779	0.008224576844955991
-21.403999999999996	0.0009183306055646482	0.0021718232044198892	0.008901624915368991
-21.372	0.005009983633387889	0.005624861878453039	0.006193432633716994
-21.339999999999996	0.008283306055646481	0.005624861878453039	0.002131144211238998
-21.308	0.007464975450081833	0.0063154696132596685	0.005516384563303995
-21.275999999999996	0.0033733224222585925	0.004243646408839779	0.006193432633716994
-21.244	0.0017366612111292964	0.007006077348066298	0.006870480704129994
-21.211999999999996	0.0033733224222585925	0.003553038674033149	0.006193432633716994
-21.18	0.004191653027823241	0.002862430939226519	0.004839336492890996
-21.147999999999996	0.004191653027823241	0.0021718232044198892	0.004839336492890996
-21.116	0.002554991816693944	0.0021718232044198892	0.002808192281651997
-21.083999999999996	0.0033733224222585925	0.004934254143646409	0.005516384563303995
-21.052	0.005009983633387889	0.0021718232044198892	0.004162288422477996
-21.019999999999996	0.0033733224222585925	0.003553038674033149	0.0034852403520649966
-20.988	0.0066466448445171855	0.005624861878453039	0.002808192281651997
-20.955999999999996	0.0009183306055646482	0.003553038674033149	0.004162288422477996
-20.924	0.004191653027823241	0.004934254143646409	0.0034852403520649966
-20.891999999999996	0.002554991816693944	0.003553038674033149	0.0034852403520649966
-20.86	0.0017366612111292964	0.0021718232044198892	0.002131144211238998
-20.827999999999996	0.002554991816693944	0.0021718232044198892	0.006870480704129994
-20.796	0.002554991816693944	0.004243646408839779	0.002808192281651997
-20.763999999999996	0.0017366612111292964	0.002862430939226519	0.0034852403520649966
-20.732	0.0017366612111292964	0.0021718232044198892	0.0007770480704129993
-20.699999999999996	0.004191653027823241	0.004243646408839779	0.005516384563303995
-20.668	0.0017366612111292964	0.0021718232044198892	0.002808192281651997
-20.635999999999996	0.005009983633387889	0.0014812154696132597	0.0034852403520649966
-20.604	0.0017366612111292964	0.0007906077348066299	0.002808192281651997
-20.571999999999996	0.0033733224222585925	0.0021718232044198892	0.002808192281651997
-20.54	0.0017366612111292964	0.0001	0.0014540961408259986
-20.507999999999996	0.002554991816693944	0.0014812154696132597	0.002131144211238998
-20.476	0.005828314238952537	0.0021718232044198892	0.0007770480704129993
-20.443999999999996	0.0033733224222585925	0.0021718232044198892	0.002131144211238998
-20.412	0.005828314238952537	0.0007906077348066299	0.0014540961408259986
-20.379999999999995	0.0009183306055646482	0.002862430939226519	0.002808192281651997
-20.348	0.0017366612111292964	0.0014812154696132597	0.002131144211238998
-20.315999999999995	0.0017366612111292964	0.0021718232044198892	0.0014540961408259986
-20.284	0.0017366612111292964	0.0001	0.002808192281651997
-20.251999999999995	0.0009183306055646482	0.0021718232044198892	0.0007770480704129993
-20.22	0.0001	0.002862430939226519	0.002808192281651997
-20.187999999999995	0.0017366612111292964	0.0014812154696132597	0.002808192281651997
-20.156	0.0009183306055646482	0.0021718232044198892	0.0014540961408259986
-20.123999999999995	0.0009183306055646482	0.003553038674033149	0.0007770480704129993
-20.092	0.0009183306055646482	0.0007906077348066299	0.0034852403520649966
-20.059999999999995	0.0009183306055646482	0.0021718232044198892	0.0001
-20.028	0.0009183306055646482	0.002862430939226519	0.0014540961408259986
-19.995999999999995	0.0001	0.0014812154696132597	0.0007770480704129993
-19.964	0.002554991816693944	0.0007906077348066299	0.0007770480704129993
-19.931999999999995	0.0009183306055646482	0.0021718232044198892	0.0001
-19.9	0.0009183306055646482	0.0007906077348066299	0.002808192281651997
-19.867999999999995	0.002554991816693944	0.0014812154696132597	0.0007770480704129993
-19.836	0.0017366612111292964	0.0021718232044198892	0.002131144211238998
-19.803999999999995	0.0017366612111292964	0.0014812154696132597	0.002131144211238998
-19.772	0.0009183306055646482	0.0001	0.0007770480704129993
-19.739999999999995	0.0017366612111292964	0.0014812154696132597	0.002808192281651997
-19.708	0.0001	0.0001	0.0014540961408259986
-19.675999999999995	0.0009183306055646482	0.0014812154696132597	0.002808192281651997
-19.644	0.0009183306055646482	0.0001	0.0014540961408259986
-19.611999999999995	0.0009183306055646482	0.0021718232044198892	0.0014540961408259986
-19.58	0.0017366612111292964	0.003553038674033149	0.0001
-19.547999999999995	0.0009183306055646482	0.0021718232044198892	0.0007770480704129993
-19.516	0.0009183306055646482	0.0007906077348066299	0.002131144211238998
-19.483999999999995	0.0009183306055646482	0.0014812154696132597	0.0034852403520649966
-19.451999999999998	0.0017366612111292964	0.0001	0.0014540961408259986
-19.419999999999995	0.0001	0.0007906077348066299	0.0001
-19.387999999999998	0.0017366612111292964	0.0014812154696132597	0.0014540961408259986
-19.355999999999995	0.0009183306055646482	0.0001	0.002131144211238998
-19.323999999999998	0.0017366612111292964	0.0014812154696132597	0.0007770480704129993
-19.291999999999994	0.002554991816693944	0.003553038674033149	0.002808192281651997
-19.259999999999998	0.0009183306055646482	0.0021718232044198892	0.002131144211238998
-19.227999999999994	0.0009183306055646482	0.0001	0.0001
-19.195999999999998	0.0001	0.0007906077348066299	0.0001
-19.163999999999994	0.0017366612111292964	0.0014812154696132597	0.0007770480704129993
-19.131999999999998	0.0009183306055646482	0.0021718232044198892	0.0007770480704129993
-19.099999999999994	0.0017366612111292964	0.0007906077348066299	0.0007770480704129993
-19.067999999999998	0.0001	0.0014812154696132597	0.002131144211238998
-19.035999999999994	0.0009183306055646482	0.0007906077348066299	0.002131144211238998
-19.003999999999998	0.002554991816693944	0.0021718232044198892	0.0007770480704129993
-18.971999999999994	0.0017366612111292964	0.0007906077348066299	0.0007770480704129993
-18.939999999999998	0.0001	0.0021718232044198892	0.002131144211238998
-18.907999999999994	0.0009183306055646482	0.002862430939226519	0.002131144211238998
-18.875999999999998	0.0001	0.0001	0.0007770480704129993
-18.843999999999994	0.0001	0.0001	0.002131144211238998
-18.811999999999998	0.0009183306055646482	0.004934254143646409	0.0014540961408259986
-18.779999999999994	0.0009183306055646482	0.0014812154696132597	0.002131144211238998
-18.747999999999998	0.0001	0.0007906077348066299	0.002131144211238998
-18.715999999999994	0.0001	0.0014812154696132597	0.0007770480704129993
-18.683999999999997	0.0001	0.0021718232044198892	0.0007770480704129993
-18.651999999999994	0.0001	0.0001	0.0001
-18.619999999999997	0.0001	0.0014812154696132597	0.0007770480704129993
-18.587999999999994	0.0001	0.0014812154696132597	0.0014540961408259986
-18.555999999999997	0.0001	0.0007906077348066299	0.0007770480704129993
-18.523999999999994	0.0017366612111292964	0.0007906077348066299	0.0014540961408259986
-18.491999999999997	0.0009183306055646482	0.0001	0.002808192281651997
-18.459999999999994	0.0001	0.002862430939226519	0.0001
-18.427999999999997	0.0001	0.0001	0.002808192281651997
-18.395999999999994	0.0001	0.0014812154696132597	0.002808192281651997
-18.363999999999997	0.0017366612111292964	0.0007906077348066299	0.0001
-18.331999999999994	0.0001	0.0014812154696132597	0.0007770480704129993
-18.299999999999997	0.0001	0.0021718232044198892	0.0007770480704129993
-18.268	0.0001	0.002862430939226519	0.002131144211238998
-18.235999999999997	0.0001	0.0014812154696132597	0.002131144211238998
-18.204	0.0009183306055646482	0.0014812154696132597	0.0014540961408259986
-18.171999999999997	0.002554991816693944	0.002862430939226519	0.0007770480704129993
-18.14	0.0001	0.0007906077348066299	0.0001
-18.107999999999997	0.0001	0.0014812154696132597	0.0001
-18.076	0.0001	0.0007906077348066299	0.002131144211238998
-18.043999999999997	0.0001	0.0007906077348066299	0.0007770480704129993
-18.012	0.0009183306055646482	0.0007906077348066299	0.0007770480704129993
-17.979999999999997	0.0009183306055646482	0.0001	0.0014540961408259986
-17.948	0.0009183306055646482	0.004243646408839779	0.0001
-17.915999999999997	0.0009183306055646482	0.0007906077348066299	0.002131144211238998
-17.884	0.0017366612111292964	0.0007906077348066299	0.002808192281651997
-17.851999999999997	0.0009183306055646482	0.0014812154696132597	0.0014540961408259986
-17.82	0.0009183306055646482	0.0014812154696132597	0.002131144211238998
-17.787999999999997	0.0009183306055646482	0.0007906077348066299	0.0014540961408259986
-17.756	0.0001	0.0014812154696132597	0.002808192281651997
-17.723999999999997	0.0009183306055646482	0.002862430939226519	0.0014540961408259986
-17.692	0.0001	0.0014812154696132597	0.0014540961408259986
-17.659999999999997	0.0009183306055646482	0.0001	0.002808192281651997
-17.628	0.0001	0.0021718232044198892	0.0014540961408259986
-17.595999999999997	0.0009183306055646482	0.002862430939226519	0.0001
-17.564	0.0009183306055646482	0.0001	0.002808192281651997
-17.531999999999996	0.0009183306055646482	0.0007906077348066299	0.0007770480704129993
-17.5	0.0009183306055646482	0.0014812154696132597	0.0001
-17.467999999999996	0.0017366612111292964	0.0007906077348066299	0.002131144211238998
-17.436	0.0001	0.0014812154696132597	0.0001
-17.403999999999996	0.0009183306055646482	0.0014812154696132597	0.0001
-17.372	0.0009183306055646482	0.0007906077348066299	0.002131144211238998
-17.339999999999996	0.002554991816693944	0.0021718232044198892	0.002808192281651997
-17.308	0.0009183306055646482	0.0007906077348066299	0.0007770480704129993
-17.275999999999996	0.0009183306055646482	0.0001	0.0007770480704129993
-17.244	0.0017366612111292964	0.0014812154696132597	0.0014540961408259986
-17.211999999999996	0.0001	0.0007906077348066299	0.0014540961408259986
-17.18	0.0009183306055646482	0.004243646408839779	0.002808192281651997
-17.147999999999996	0.0009183306055646482	0.0014812154696132597	0.0001
-17.116	0.0009183306055646482	0.0014812154696132597	0.0007770480704129993
-17.083999999999996	0.0017366612111292964	0.002862430939226519	0.0007770480704129993
-17.052	0.0001	0.0014812154696132597	0.0007770480704129993
-17.019999999999996	0.0001	0.0014812154696132597	0.0007770480704129993
-16.988	0.0009183306055646482	0.002862430939226519	0.0001
-16.955999999999996	0.0001	0.0001	0.002131144211238998
-16.924	0.0001	0.0001	0.0014540961408259986
-16.891999999999996	0.0001	0.0014812154696132597	0.0014540961408259986
-16.86	0.0017366612111292964	0.002862430939226519	0.0014540961408259986
-16.827999999999996	0.0009183306055646482	0.0014812154696132597	0.002131144211238998
-16.796	0.0009183306055646482	0.0014812154696132597	0.0007770480704129993
-16.763999999999996	0.002554991816693944	0.004243646408839779	0.0001
-16.732	0.0009183306055646482	0.0021718232044198892	0.0007770480704129993
-16.699999999999996	0.0009183306055646482	0.0063154696132596685	0.002131144211238998
-16.668	0.004191653027823241	0.0021718232044198892	0.0014540961408259986
-16.635999999999996	0.0017366612111292964	0.002862430939226519	0.002131144211238998
-16.604	0.002554991816693944	0.0021718232044198892	0.0034852403520649966
-16.571999999999996	0.005009983633387889	0.0021718232044198892	0.0014540961408259986
-16.54	0.0017366612111292964	0.0021718232044198892	0.007547528774542993
-16.507999999999996	0.0009183306055646482	0.004243646408839779	0.002808192281651997
-16.476	0.0017366612111292964	0.0007906077348066299	0.0014540961408259986
-16.443999999999996	0.0001	0.0021718232044198892	0.002131144211238998
-16.412	0.0009183306055646482	0.0007906077348066299	0.0007770480704129993
-16.379999999999995	0.002554991816693944	0.003553038674033149	0.004162288422477996
-16.348	0.0017366612111292964	0.0014812154696132597	0.002131144211238998
-16.315999999999995	0.002554991816693944	0.002862430939226519	0.0014540961408259986
-16.284	0.0009183306055646482	0.003553038674033149	0.002131144211238998
-16.251999999999995	0.002554991816693944	0.0063154696132596685	0.004839336492890996
-16.22	0.004191653027823241	0.004243646408839779	0.0014540961408259986
-16.187999999999995	0.0033733224222585925	0.002862430939226519	0.005516384563303995
-16.156	0.005828314238952537	0.003553038674033149	0.0014540961408259986
-16.123999999999995	0.004191653027823241	0.0014812154696132597	0.0034852403520649966
-16.092	0.0033733224222585925	0.007006077348066298	0.002808192281651997
-16.059999999999995	0.0033733224222585925	0.005624861878453039	0.004162288422477996
-16.028	0.0066466448445171855	0.002862430939226519	0.005516384563303995
-15.995999999999995	0.0066466448445171855	0.008387292817679557	0.008901624915368991
-15.963999999999999	0.009101636661211129	0.003553038674033149	0.0034852403520649966
-15.931999999999995	0.007464975450081833	0.0014812154696132597	0.005516384563303995
-15.899999999999999	0.004191653027823241	0.009768508287292817	0.004162288422477996
-15.867999999999995	0.0017366612111292964	0.008387292817679557	0.007547528774542993
-15.835999999999999	0.004191653027823241	0.007006077348066298	0.008901624915368991
-15.803999999999995	0.0033733224222585925	0.007696685082872928	0.006870480704129994
-15.771999999999998	0.007464975450081833	0.007006077348066298	0.008901624915368991
-15.739999999999995	0.008283306055646481	0.009077900552486187	0.004839336492890996
-15.707999999999998	0.004191653027823241	0.005624861878453039	0.005516384563303995
-15.675999999999995	0.009919967266775777	0.005624861878453039	0.005516384563303995
-15.643999999999998	0.0066466448445171855	0.005624861878453039	0.010255721056194989
-15.611999999999995	0.007464975450081833	0.007696685082872928	0.005516384563303995
-15.579999999999998	0.009101636661211129	0.008387292817679557	0.010932769126607988
-15.547999999999995	0.01237495908346972	0.007006077348066298	0.008224576844955991
-15.515999999999998	0.018921603927986905	0.011149723756906076	0.008224576844955991
-15.483999999999995	0.015648281505728313	0.011840331491712706	0.007547528774542993
-15.451999999999998	0.010738297872340425	0.013221546961325966	0.012963913337846987
-15.419999999999995	0.007464975450081833	0.008387292817679557	0.008224576844955991
-15.387999999999998	0.015648281505728313	0.015983977900552487	0.012963913337846987
-15.355999999999995	0.01319328968903437	0.009768508287292817	0.014995057549085984
-15.323999999999998	0.015648281505728313	0.015293370165745855	0.013640961408259987
-15.291999999999994	0.011556628477905072	0.011149723756906076	0.01702620176032498
-15.259999999999998	0.014829950900163666	0.015983977900552487	0.012963913337846987
-15.227999999999994	0.015648281505728313	0.013912154696132596	0.007547528774542993
-15.195999999999998	0.02137659574468085	0.013221546961325966	0.011609817197020988
-15.163999999999994	0.014829950900163666	0.021508839779005525	0.012963913337846987
-15.131999999999998	0.023013256955810146	0.015983977900552487	0.02108849018280298
-15.099999999999994	0.02137659574468085	0.014602762430939225	0.020411442112389978
-15.067999999999998	0.018921603927986905	0.010459116022099446	0.016349153689911983
-15.035999999999994	0.020558265139116204	0.018746408839779006	0.01702620176032498
-15.003999999999998	0.01810327332242226	0.013912154696132596	0.01973439404197698
-14.971999999999994	0.01728494271685761	0.018746408839779006	0.017703249830737983
-14.939999999999998	0.03201489361702128	0.024961878453038672	0.03192125930941097
-14.907999999999994	0.027104909983633386	0.022890055248618785	0.024473730534867975
-14.875999999999998	0.02628657937806874	0.02910552486187845	0.025827826675693975
-14.843999999999994	0.0221949263502455	0.018746408839779006	0.03530649966147597
-14.811999999999998	0.018921603927986905	0.025652486187845304	0.022442586323628978
-14.779999999999994	0.02546824877250409	0.028414917127071823	0.031244211238997968
-14.747999999999998	0.03283322422258593	0.021508839779005525	0.03192125930941097
-14.715999999999994	0.027923240589198036	0.03670220994475138	0.039368788083953964
-14.683999999999997	0.03692487725040917	0.040155248618784535	0.027181922816519974
-14.651999999999994	0.033651554828150576	0.032558563535911605	0.03801469194312797
-14.619999999999997	0.03856153846153847	0.037392817679558016	0.040045836154366965
-14.587999999999994	0.04510818330605565	0.04982375690607735	0.040045836154366965
-14.555999999999997	0.04510818330605565	0.04084585635359116	0.054940893703452946
-14.523999999999994	0.05001816693944354	0.04084585635359116	0.045462220717670955
-14.491999999999997	0.04919983633387889	0.038083425414364644	0.04681631685849696
-14.459999999999994	0.06147479541734861	0.04360828729281768	0.05561794177386595
-14.427999999999997	0.04838150572831424	0.04844254143646409	0.04749336492890995
-14.395999999999994	0.05410981996726678	0.05258618784530387	0.05087860528097495
-14.363999999999997	0.06392978723404255	0.06777955801104972	0.05290974949221395
-14.331999999999994	0.04019819967266776	0.05189558011049724	0.05155565335138795
-14.299999999999997	0.0631114566284779	0.06501712707182321	0.06441956668923494
-14.268	0.07620474631751228	0.05949226519337017	0.06306547054840894
-14.235999999999997	0.07047643207855975	0.05949226519337017	0.06780480704129993
-14.204	0.06147479541734861	0.07537624309392266	0.07389823967501694
-14.171999999999997	0.07620474631751228	0.07468563535911603	0.07796052809749493
-14.14	0.0868430441898527	0.09333204419889503	0.08269986459038592
-14.107999999999997	0.07620474631751228	0.0926414364640884	0.09082444143534191
-14.076	0.10239132569558101	0.09333204419889503	0.08066872037914692
-14.043999999999997	0.08929803600654665	0.08021049723756907	0.08743920108327692
-14.012	0.1073013093289689	0.08297292817679558	0.08879329722410291
-13.979999999999997	0.10566464811783961	0.09816629834254144	0.11384407582938388
-13.948	0.08602471358428805	0.10783480662983426	0.1016572105619499
-13.915999999999997	0.11302962356792144	0.10507237569060773	0.11519817197020989
-13.884	0.11302962356792144	0.11681270718232044	0.12061455653351388
-13.851999999999997	0.12121292962356793	0.10852541436464089	0.12129160460392688
-13.82	0.1293962356792144	0.1278624309392265	0.14228009478672984
-13.787999999999997	0.14085286415711948	0.12855303867403314	0.14431123899796885
-13.756	0.1449445171849427	0.1320060773480663	0.13415551794177386
-13.723999999999997	0.15476448445171848	0.1465088397790055	0.14024895057549086
-13.692	0.15967446808510638	0.1278624309392265	0.15311286391333784
-13.659999999999997	0.16949443535188216	0.1692988950276243	0.15243581584292484
-13.628	0.16785777414075284	0.18932651933701655	0.1734243060257278
-13.595999999999997	0.15558281505728314	0.18518287292817678	0.1835800270819228
-13.564	0.190771031096563	0.18172983425414363	0.1883193635748138
-13.531999999999996	0.18504271685761045	0.18380165745856353	0.1903505077860528
-13.5	0.1956810147299509	0.21902265193370166	0.21133899796885577
-13.467999999999996	0.22432258592471357	0.2342160220994475	0.23774387271496275
-13.436	0.2398708674304419	0.2086635359116022	0.23706682464454976
-13.403999999999996	0.2824240589198036	0.2576966850828729	0.23503568043331075
-13.372	0.27505908346972174	0.2646027624309392	0.25670121868652673
-13.339999999999996	0.2775140752864157	0.28877403314917127	0.25670121868652673
-13.308	0.29224402618657935	0.27219944751381214	0.2797208530805687
-13.275999999999996	0.3167939443535188	0.3081110497237569	0.33388469871360865
-13.244	0.306973977086743	0.30742044198895024	0.3264371699390657
-13.211999999999996	0.3544371522094926	0.3219232044198895	0.3264371699390657
-13.18	0.33479721767594106	0.35161933701657455	0.35758138117806365
-13.147999999999996	0.3847153846153846	0.36474088397790055	0.35555023696682464
-13.116	0.4321785597381342	0.36750331491712707	0.3839862559241706
-13.083999999999996	0.40108199672667755	0.40686795580110496	0.4097140825998646
-13.052	0.4493635024549918	0.41377403314917127	0.4002354096140826
-13.019999999999996	0.46409345335515545	0.43725469613259665	0.4584615436696005
-12.988	0.469821767594108	0.46902265193370163	0.44424353419092755
-12.955999999999996	0.5156482815057283	0.47178508287292814	0.5221040622884224
-12.924	0.5295599018003273	0.5007906077348067	0.5478318889641164
-12.891999999999996	0.5680214402618657	0.5353209944751381	0.5627269465132024
-12.86	0.6073013093289689	0.5325585635359116	0.5728826675693974
-12.827999999999996	0.6351245499181669	0.5926414364640884	0.6114744075829384
-12.796	0.6334878887070376	0.6016193370165746	0.6033498307379824
-12.763999999999996	0.6964993453355155	0.6396027624309392	0.6426186188219364
-12.732	0.6580378068739771	0.6927795580110497	0.6893349356804332
-12.699999999999996	0.7382342062193126	0.7639121546961326	0.7489151658767772
-12.668	0.8356155482815057	0.7528624309392266	0.7780282329045363
-12.635999999999996	0.8544371522094927	0.8364259668508287	0.8362543669600542
-12.604	0.8241589198036007	0.8889121546961326	0.8762002031144212
-12.571999999999996	0.8634387888707038	0.9006524861878453	0.9181771834800271
-12.54	0.9436351882160393	0.9531386740331491	0.9147919431279621
-12.507999999999996	0.9567284779050736	0.9489950276243094	0.988590182802979
-12.475999999999999	0.967366775777414	0.9586635359116022	0.9513525389302641
-12.443999999999996	0.9354518821603928	0.9628071823204419	0.9852049424509141
-12.411999999999999	0.9469085106382978	0.9213707182320442	0.969632836831415
-12.379999999999995	0.9076286415711947	0.9448513812154696	0.937134529451591
-12.347999999999999	0.9141752864157119	0.8744093922651933	0.9093755585646581
-12.315999999999995	0.8568921440261865	0.9041055248618785	0.8910952606635071
-12.283999999999999	0.8683487725040916	0.8668127071823204	0.8741690589031821
-12.251999999999995	0.8257955810147299	0.8688845303867403	0.8274527420446851
-12.219999999999999	0.7873340425531915	0.7846303867403315	0.7976626269465132
-12.187999999999995	0.7799690671031096	0.7438845303867403	0.7753200406228842
-12.155999999999999	0.737415875613748	0.7128071823204419	0.7279266756939743
-12.123999999999995	0.6891343698854338	0.6644646408839779	0.7326660121868652
-12.091999999999999	0.6809510638297872	0.636149723756906	0.6791792146242384
-12.059999999999995	0.6572194762684124	0.6340779005524861	0.6487120514556534
-12.027999999999999	0.5860247135842881	0.6057629834254143	0.5965793500338524
-11.995999999999995	0.6203945990180033	0.5891883977900553	0.5715285714285714
-11.963999999999999	0.5688397708674304	0.5215088397790055	0.5661121868652674
-11.931999999999995	0.5238315875613748	0.5194370165745856	0.5315827352742044
-11.899999999999999	0.5025549918166939	0.47385690607734804	0.47945003385240353
-11.867999999999995	0.47391342062193126	0.48007237569060773	0.43544190927555854
-11.835999999999999	0.43954353518821604	0.4206801104972376	0.4638779282329045
-11.803999999999995	0.4207219312602291	0.47661933701657455	0.4367960054163845
-11.771999999999998	0.395353682487725	0.380624861878453	0.43070257278266755
-11.739999999999995	0.3609837970540098	0.3820060773480663	0.3806010155721056
-11.707999999999998	0.36343878887070374	0.380624861878453	0.3711223425863236
-11.675999999999995	0.35525548281505726	0.3523099447513812	0.3311765064319567
-11.643999999999998	0.3249772504091653	0.31225469613259665	0.3244060257278267
-11.611999999999995	0.3356155482815057	0.30742044198895024	0.3264371699390657
-11.579999999999998	0.2734224222585925	0.26322154696132594	0.3047716316858497
-11.547999999999995	0.2987906710310966	0.2922270718232044	0.2641487474610697
-11.515999999999998	0.2701490998363339	0.24181270718232042	0.2790438050101557
-11.483999999999995	0.23250589198036006	0.255624861878453	0.2594094109681787
-11.451999999999998	0.25460081833060555	0.2563154696132597	0.26685693974272173
-11.419999999999995	0.2382342062193126	0.23490662983425414	0.25534712254570074
-11.387999999999998	0.2128659574468085	0.22109447513812153	0.23097339201083275
-11.355999999999995	0.2382342062193126	0.1969232044198895	0.21607833446174676
-11.323999999999998	0.2079559738134206	0.19416077348066296	0.22081767095463778
-11.291999999999994	0.17113109656301145	0.19554198895027622	0.1977980365605958
-11.259999999999998	0.18422438625204582	0.18311104972375689	0.1808718348002708
-11.227999999999994	0.19731767594108018	0.17551436464088396	0.17477840216655383
-11.195999999999998	0.15394615384615384	0.1506524861878453	0.16123744075829383
-11.163999999999994	0.15394615384615384	0.1554867403314917	0.1768095463777928
-11.131999999999998	0.15067283142389523	0.13960276243093922	0.14701943127962083
-11.099999999999994	0.13021456628477904	0.14029337016574583	0.15717515233581583
-11.067999999999998	0.14003453355155482	0.13891215469613258	0.13754075829383886
-11.035999999999994	0.13512454991816694	0.13338729281767955	0.13550961408259984
-11.003999999999998	0.11875793780687398	0.1133596685082873	0.12873913337846987
-10.971999999999994	0.11466628477905073	0.11059723756906077	0.10639654705484089
-10.939999999999998	0.11712127659574469	0.10507237569060773	0.13280142180094787
-10.907999999999994	0.11384795417348609	0.10023812154696132	0.11452112389979689
-10.875999999999998	0.09093469721767594	0.09678508287292818	0.0975949221394719
-10.843999999999994	0.09093469721767594	0.0926414364640884	0.09556377792823291
-10.811999999999998	0.09666301145662848	0.09678508287292818	0.08743920108327692
-10.779999999999994	0.08602471358428805	0.09402265193370166	0.07999167230873393
-10.747999999999998	0.09993633387888708	0.07468563535911603	0.07863757616790792
-10.715999999999994	0.08193306055646482	0.0739950276243094	0.08337691266079891
-10.683999999999997	0.06883977086743044	0.06294530386740332	0.06915890318212593
-10.651999999999994	0.07947806873977087	0.06363591160220995	0.07119004739336493
-10.619999999999997	0.06392978723404255	0.06639834254143646	0.06712775897088694
-10.587999999999994	0.07538641571194762	0.0788292817679558	0.06577366283006093
-10.555999999999997	0.06965810147299509	0.06432651933701658	0.061034326337169945
-10.523999999999994	0.0712947626841244	0.06777955801104972	0.05629498984427895
-10.491999999999997	0.05492815057283143	0.04360828729281768	0.04749336492890995
-10.459999999999994	0.05165482815057283	0.050514364640883984	0.05426384563303995
-10.427999999999997	0.05656481178396072	0.044989502762430945	0.05426384563303995
-10.395999999999994	0.045926513911620295	0.05603922651933702	0.05561794177386595
-10.363999999999997	0.042653191489361704	0.04153646408839779	0.05223270142180095
-10.331999999999994	0.047563175122749594	0.032558563535911605	0.046139268788083956
-10.299999999999997	0.044289852700491	0.0394646408839779	0.039368788083953964
-10.268	0.044289852700491	0.038083425414364644	0.03801469194312797
-10.235999999999997	0.042653191489361704	0.04429889502762431	0.037337643872714966
-10.204	0.03201489361702128	0.024271270718232044	0.03462945159106297
-10.171999999999997	0.03283322422258593	0.035320994475138125	0.03869174001354096
-10.14	0.04183486088379706	0.02910552486187845	0.04478517264725796
-10.107999999999997	0.033651554828150576	0.04429889502762431	0.02921306702775897
-10.076	0.02628657937806874	0.02910552486187845	0.03259830737982397
-10.043999999999997	0.023831587561374795	0.027033701657458564	0.025150778605280973
-10.012	0.02464991816693944	0.020818232044198894	0.03056716316858497
-9.979999999999997	0.027104909983633386	0.028414917127071823	0.027181922816519974
-9.948	0.027923240589198036	0.029796132596685083	0.02853601895734597
-9.915999999999997	0.020558265139116204	0.025652486187845304	0.020411442112389978
-9.884	0.02137659574468085	0.018055801104972374	0.023119634394041976
-9.851999999999997	0.02628657937806874	0.031177348066298342	0.027181922816519974
-9.82	0.016466612111292963	0.021508839779005525	0.021765538253215977
-9.787999999999997	0.014829950900163666	0.018746408839779006	0.015672105619498986
-9.756	0.01319328968903437	0.015983977900552487	0.01973439404197698
-9.723999999999997	0.01728494271685761	0.017365193370165746	0.02108849018280298
-9.692	0.01728494271685761	0.013912154696132596	0.023796682464454974
-9.659999999999997	0.01237495908346972	0.018746408839779006	0.014318009478672985
-9.628	0.018921603927986905	0.014602762430939225	0.020411442112389978
-9.595999999999997	0.014829950900163666	0.011149723756906076	0.020411442112389978
-9.564	0.014011620294599018	0.011840331491712706	0.015672105619498986
-9.531999999999996	0.014011620294599018	0.012530939226519336	0.007547528774542993
-9.5	0.010738297872340425	0.014602762430939225	0.013640961408259987
-9.467999999999996	0.01319328968903437	0.009077900552486187	0.011609817197020988
-9.436	0.010738297872340425	0.011840331491712706	0.010255721056194989
-9.403999999999996	0.007464975450081833	0.013912154696132596	0.006870480704129994
-9.372	0.01319328968903437	0.009077900552486187	0.00957867298578199
-9.339999999999996	0.014829950900163666	0.015983977900552487	0.014995057549085984
-9.308	0.011556628477905072	0.009768508287292817	0.010255721056194989
-9.275999999999996	0.010738297872340425	0.009768508287292817	0.010932769126607988
-9.244	0.007464975450081833	0.011840331491712706	0.010255721056194989
-9.211999999999996	0.011556628477905072	0.008387292817679557	0.008901624915368991
-9.18	0.005828314238952537	0.007696685082872928	0.00957867298578199
-9.147999999999996	0.009101636661211129	0.007696685082872928	0.007547528774542993
-9.116	0.005828314238952537	0.007696685082872928	0.002808192281651997
-9.083999999999996	0.0066466448445171855	0.007696685082872928	0.0034852403520649966
-9.052	0.004191653027823241	0.007006077348066298	0.008901624915368991
-9.019999999999996	0.007464975450081833	0.002862430939226519	0.00957867298578199
-8.988	0.0017366612111292964	0.009077900552486187	0.007547528774542993
-8.955999999999996	0.010738297872340425	0.004934254143646409	0.005516384563303995
-8.924	0.008283306055646481	0.008387292817679557	0.008224576844955991
-8.891999999999996	0.005009983633387889	0.003553038674033149	0.010255721056194989
-8.86	0.004191653027823241	0.0063154696132596685	0.008901624915368991
-8.827999999999996	0.002554991816693944	0.003553038674033149	0.0034852403520649966
-8.796	0.005828314238952537	0.0014812154696132597	0.007547528774542993
-8.763999999999996	0.002554991816693944	0.005624861878453039	0.007547528774542993
-8.732	0.007464975450081833	0.005624861878453039	0.006870480704129994
-8.699999999999996	0.008283306055646481	0.0021718232044198892	0.004162288422477996
-8.668	0.005828314238952537	0.004243646408839779	0.004162288422477996
-8.635999999999996	0.002554991816693944	0.003553038674033149	0.004839336492890996
-8.604	0.005828314238952537	0.0063154696132596685	0.005516384563303995
-8.571999999999996	0.0033733224222585925	0.0021718232044198892	0.002131144211238998
-8.54	0.002554991816693944	0.0014812154696132597	0.006193432633716994
-8.507999999999996	0.004191653027823241	0.005624861878453039	0.002808192281651997
-8.475999999999999	0.0017366612111292964	0.0007906077348066299	0.002808192281651997
-8.443999999999996	0.004191653027823241	0.002862430939226519	0.002808192281651997
-8.411999999999999	0.0017366612111292964	0.0021718232044198892	0.0014540961408259986
-8.379999999999995	0.0001	0.004243646408839779	0.0034852403520649966
-8.347999999999999	0.0017366612111292964	0.0014812154696132597	0.002131144211238998
-8.315999999999995	0.0033733224222585925	0.005624861878453039	0.004162288422477996
-8.283999999999999	0.0033733224222585925	0.003553038674033149	0.0034852403520649966
-8.251999999999995	0.002554991816693944	0.002862430939226519	0.002808192281651997
-8.219999999999999	0.0033733224222585925	0.0007906077348066299	0.004162288422477996
-8.187999999999995	0.002554991816693944	0.0001	0.0014540961408259986
-8.155999999999999	0.0009183306055646482	0.003553038674033149	0.0001
-8.123999999999995	0.0001	0.0007906077348066299	0.0014540961408259986
-8.091999999999999	0.005828314238952537	0.0014812154696132597	0.0034852403520649966
-8.059999999999995	0.0033733224222585925	0.003553038674033149	0.002131144211238998
-8.027999999999999	0.002554991816693944	0.0014812154696132597	0.0034852403520649966
-7.995999999999995	0.002554991816693944	0.0021718232044198892	0.0014540961408259986
-7.963999999999999	0.002554991816693944	0.0014812154696132597	0.0014540961408259986
-7.931999999999995	0.0017366612111292964	0.0021718232044198892	0.002808192281651997
-7.899999999999999	0.0017366612111292964	0.0021718232044198892	0.005516384563303995
-7.867999999999995	0.0017366612111292964	0.0021718232044198892	0.0007770480704129993
-7.8359999999999985	0.002554991816693944	0.0014812154696132597	0.002808192281651997
-7.803999999999995	0.0009183306055646482	0.0007906077348066299	0.002131144211238998
-7.7719999999999985	0.002554991816693944	0.0014812154696132597	0.002808192281651997
-7.739999999999995	0.002554991816693944	0.0014812154696132597	0.0001
-7.707999999999998	0.0017366612111292964	0.0014812154696132597	0.0007770480704129993
-7.675999999999995	0.0009183306055646482	0.0014812154696132597	0.0007770480704129993
-7.643999999999998	0.002554991816693944	0.0021718232044198892	0.002131144211238998
-7.611999999999995	0.0033733224222585925	0.0021718232044198892	0.002808192281651997
-7.579999999999998	0.0009183306055646482	0.0007906077348066299	0.002131144211238998
-7.547999999999995	0.002554991816693944	0.0021718232044198892	0.004162288422477996
-7.515999999999998	0.002554991816693944	0.0014812154696132597	0.0014540961408259986
-7.483999999999995	0.0001	0.0001	0.0007770480704129993
-7.451999999999998	0.0001	0.0021718232044198892	0.0007770480704129993
-7.419999999999995	0.002554991816693944	0.0014812154696132597	0.002131144211238998
-7.387999999999998	0.002554991816693944	0.002862430939226519	0.0001
-7.3559999999999945	0.0009183306055646482	0.0014812154696132597	0.002131144211238998
-7.323999999999998	0.0017366612111292964	0.0014812154696132597	0.0014540961408259986
-7.2919999999999945	0.0001	0.0021718232044198892	0.002808192281651997
-7.259999999999998	0.0001	0.0007906077348066299	0.0034852403520649966
-7.227999999999994	0.0017366612111292964	0.003553038674033149	0.0007770480704129993
-7.195999999999998	0.0001	0.0021718232044198892	0.002131144211238998
-7.163999999999994	0.0001	0.003553038674033149	0.002808192281651997
-7.131999999999998	0.002554991816693944	0.0007906077348066299	0.0007770480704129993
-7.099999999999994	0.0017366612111292964	0.0014812154696132597	0.0034852403520649966
-7.067999999999998	0.0017366612111292964	0.0021718232044198892	0.0034852403520649966
-7.035999999999994	0.002554991816693944	0.0001	0.002131144211238998
-7.003999999999998	0.0009183306055646482	0.0021718232044198892	0.0014540961408259986
-6.971999999999994	0.0009183306055646482	0.0007906077348066299	0.0014540961408259986
-6.939999999999998	0.0009183306055646482	0.0007906077348066299	0.002808192281651997
-6.907999999999994	0.0001	0.0014812154696132597	0.0007770480704129993
-6.875999999999998	0.002554991816693944	0.003553038674033149	0.0007770480704129993
-6.843999999999994	0.002554991816693944	0.003553038674033149	0.0014540961408259986
-6.811999999999998	0.0009183306055646482	0.0021718232044198892	0.0014540961408259986
-6.779999999999994	0.0009183306055646482	0.0007906077348066299	0.002131144211238998
-6.7479999999999976	0.0017366612111292964	0.0021718232044198892	0.0007770480704129993
-6.715999999999994	0.0001	0.0007906077348066299	0.002808192281651997
-6.6839999999999975	0.0009183306055646482	0.0014812154696132597	0.004162288422477996
-6.651999999999994	0.0009183306055646482	0.0007906077348066299	0.002131144211238998
-6.619999999999997	0.0009183306055646482	0.0014812154696132597	0.0014540961408259986
-6.587999999999994	0.0017366612111292964	0.0007906077348066299	0.0014540961408259986
-6.555999999999997	0.0001	0.0014812154696132597	0.0014540961408259986
-6.523999999999994	0.0001	0.0014812154696132597	0.0007770480704129993
-6.491999999999997	0.002554991816693944	0.0021718232044198892	0.0034852403520649966
-6.459999999999994	0.0009183306055646482	0.0014812154696132597	0.0007770480704129993
-6.427999999999997	0.0017366612111292964	0.0001	0.0001
-6.395999999999994	0.0009183306055646482	0.003553038674033149	0.002131144211238998
-6.363999999999997	0.0001	0.0014812154696132597	0.0007770480704129993
-6.331999999999994	0.002554991816693944	0.002862430939226519	0.0007770480704129993
-6.299999999999997	0.0017366612111292964	0.0014812154696132597	0.0014540961408259986
-6.268000000000001	0.0001	0.0014812154696132597	0.0014540961408259986
-6.235999999999997	0.0017366612111292964	0.0001	0.0007770480704129993
-6.204000000000001	0.0009183306055646482	0.0014812154696132597	0.0001
-6.171999999999997	0.002554991816693944	0.0007906077348066299	0.002131144211238998
-6.140000000000001	0.0001	0.0007906077348066299	0.0001
-6.107999999999997	0.0009183306055646482	0.0014812154696132597	0.0007770480704129993
-6.0760000000000005	0.0017366612111292964	0.0001	0.002808192281651997
-6.043999999999997	0.0009183306055646482	0.0007906077348066299	0.002808192281651997
-6.0120000000000005	0.002554991816693944	0.0007906077348066299	0.0014540961408259986
-5.979999999999997	0.0001	0.0007906077348066299	0.0014540961408259986
-5.948	0.0017366612111292964	0.0007906077348066299	0.002808192281651997
-5.915999999999997	0.0017366612111292964	0.0007906077348066299	0.0007770480704129993
-5.884	0.0001	0.0007906077348066299	0.0007770480704129993
-5.851999999999997	0.0009183306055646482	0.0014812154696132597	0.002131144211238998
-5.82	0.0009183306055646482	0.0001	0.0014540961408259986
-5.787999999999997	0.0033733224222585925	0.0007906077348066299	0.0007770480704129993
-5.756	0.0009183306055646482	0.0014812154696132597	0.0014540961408259986
-5.723999999999997	0.0009183306055646482	0.002862430939226519	0.0014540961408259986
-5.692	0.0001	0.0001	0.0001
-5.659999999999997	0.0001	0.0014812154696132597	0.002131144211238998
-5.628	0.0009183306055646482	0.0007906077348066299	0.0007770480704129993
-5.5959999999999965	0.0017366612111292964	0.0014812154696132597	0.002808192281651997
-5.564	0.0009183306055646482	0.0007906077348066299	0.006193432633716994
-5.5319999999999965	0.0001	0.0014812154696132597	0.0007770480704129993
-5.5	0.0009183306055646482	0.002862430939226519	0.002131144211238998
-5.467999999999996	0.0017366612111292964	0.0001	0.0001
-5.436	0.0009183306055646482	0.0014812154696132597	0.002131144211238998
-5.403999999999996	0.0001	0.0007906077348066299	0.0014540961408259986
-5.372	0.0001	0.0014812154696132597	0.0034852403520649966
-5.339999999999996	0.0009183306055646482	0.0014812154696132597	0.002131144211238998
-5.308	0.0017366612111292964	0.0021718232044198892	0.0034852403520649966
-5.275999999999996	0.0001	0.0001	0.0014540961408259986
-5.244	0.0009183306055646482	0.0007906077348066299	0.002808192281651997
-5.211999999999996	0.0001	0.0007906077348066299	0.0007770480704129993
-5.18	0.0009183306055646482	0.0014812154696132597	0.002808192281651997
-5.147999999999996	0.0009183306055646482	0.0001	0.0007770480704129993
-5.116	0.002554991816693944	0.0014812154696132597	0.002131144211238998
-5.083999999999996	0.0001	0.0014812154696132597	0.0007770480704129993
-5.052	0.0017366612111292964	0.0007906077348066299	0.0014540961408259986
-5.019999999999996	0.0001	0.0007906077348066299	0.002131144211238998
-4.9879999999999995	0.0001	0.0007906077348066299	0.0001
-4.955999999999996	0.0009183306055646482	0.0021718232044198892	0.0007770480704129993
-4.9239999999999995	0.0009183306055646482	0.0007906077348066299	0.0007770480704129993
-4.891999999999996	0.002554991816693944	0.0007906077348066299	0.0001
-4.859999999999999	0.0001	0.0021718232044198892	0.0001
-4.827999999999996	0.0009183306055646482	0.0001	0.0007770480704129993
-4.795999999999999	0.0009183306055646482	0.0007906077348066299	0.0014540961408259986
-4.763999999999996	0.0009183306055646482	0.0007906077348066299	0.0007770480704129993
-4.731999999999999	0.0009183306055646482	0.0014812154696132597	0.0007770480704129993
-4.699999999999996	0.0001	0.0007906077348066299	0.0007770480704129993
-4.667999999999999	0.0009183306055646482	0.0014812154696132597	0.0007770480704129993
-4.635999999999996	0.0009183306055646482	0.0014812154696132597	0.002808192281651997
-4.603999999999999	0.0009183306055646482	0.0014812154696132597	0.0014540961408259986
-4.571999999999996	0.0001	0.0014812154696132597	0.0007770480704129993
-4.539999999999999	0.0001	0.0021718232044198892	0.0001
-4.507999999999996	0.0001	0.0001	0.002131144211238998
-4.475999999999999	0.0009183306055646482	0.0014812154696132597	0.002808192281651997
-4.4439999999999955	0.0009183306055646482	0.0014812154696132597	0.0001
-4.411999999999999	0.0001	0.0021718232044198892	0.0014540961408259986
-4.3799999999999955	0.0009183306055646482	0.0014812154696132597	0.0014540961408259986
-4.347999999999999	0.0009183306055646482	0.0001	0.0007770480704129993
-4.315999999999995	0.0017366612111292964	0.0001	0.0001
-4.283999999999999	0.0009183306055646482	0.0007906077348066299	0.004162288422477996
-4.251999999999995	0.0001	0.0021718232044198892	0.0001
-4.219999999999999	0.0017366612111292964	0.0021718232044198892	0.0014540961408259986
-4.187999999999995	0.0017366612111292964	0.0014812154696132597	0.0014540961408259986
-4.155999999999999	0.0017366612111292964	0.0021718232044198892	0.0014540961408259986
-4.123999999999995	0.002554991816693944	0.0007906077348066299	0.0014540961408259986
-4.091999999999999	0.002554991816693944	0.0007906077348066299	0.0014540961408259986
-4.059999999999995	0.0009183306055646482	0.0014812154696132597	0.0014540961408259986
-4.027999999999999	0.0017366612111292964	0.0014812154696132597	0.002131144211238998
-3.995999999999995	0.0009183306055646482	0.002862430939226519	0.0007770480704129993
-3.9639999999999986	0.002554991816693944	0.0014812154696132597	0.0014540961408259986
-3.931999999999995	0.0017366612111292964	0.0014812154696132597	0.002131144211238998
-3.8999999999999986	0.0017366612111292964	0.0021718232044198892	0.002808192281651997
-3.867999999999995	0.0009183306055646482	0.0021718232044198892	0.0014540961408259986
-3.8359999999999985	0.0001	0.0021718232044198892	0.0014540961408259986
-3.803999999999995	0.0033733224222585925	0.0007906077348066299	0.0014540961408259986
-3.7719999999999985	0.0017366612111292964	0.0014812154696132597	0.0034852403520649966
-3.739999999999995	0.0009183306055646482	0.002862430939226519	0.002131144211238998
-3.7079999999999984	0.0017366612111292964	0.002862430939226519	0.002131144211238998
-3.675999999999995	0.0033733224222585925	0.004934254143646409	0.002131144211238998
-3.6439999999999984	0.0001	0.0021718232044198892	0.0034852403520649966
-3.6119999999999948	0.0017366612111292964	0.004243646408839779	0.002131144211238998
-3.5799999999999983	0.0017366612111292964	0.003553038674033149	0.002131144211238998
-3.5479999999999947	0.0033733224222585925	0.002862430939226519	0.002808192281651997
-3.5159999999999982	0.0033733224222585925	0.002862430939226519	0.002808192281651997
-3.4839999999999947	0.0033733224222585925	0.005624861878453039	0.002131144211238998
-3.451999999999998	0.0017366612111292964	0.004934254143646409	0.002808192281651997
-3.4199999999999946	0.002554991816693944	0.004243646408839779	0.0014540961408259986
-3.387999999999998	0.002554991816693944	0.004243646408839779	0.008901624915368991
-3.3559999999999945	0.0009183306055646482	0.004934254143646409	0.002808192281651997
-3.323999999999998	0.0033733224222585925	0.005624861878453039	0.0034852403520649966
-3.2919999999999945	0.005828314238952537	0.003553038674033149	0.004839336492890996
-3.259999999999998	0.0033733224222585925	0.003553038674033149	0.002808192281651997
-3.2279999999999944	0.004191653027823241	0.007006077348066298	0.006193432633716994
-3.195999999999998	0.0033733224222585925	0.004934254143646409	0.0034852403520649966
-3.1639999999999944	0.002554991816693944	0.010459116022099446	0.002808192281651997
-3.131999999999998	0.008283306055646481	0.004243646408839779	0.008224576844955991
-3.0999999999999943	0.01237495908346972	0.0063154696132596685	0.006193432633716994
-3.067999999999998	0.008283306055646481	0.0063154696132596685	0.006193432633716994
-3.0359999999999943	0.010738297872340425	0.007006077348066298	0.00957867298578199
-3.003999999999998	0.004191653027823241	0.003553038674033149	0.006870480704129994
-2.971999999999994	0.0066466448445171855	0.009768508287292817	0.006870480704129994
-2.9399999999999977	0.005828314238952537	0.005624861878453039	0.008224576844955991
-2.907999999999994	0.004191653027823241	0.004243646408839779	0.008901624915368991
-2.8759999999999977	0.007464975450081833	0.009768508287292817	0.013640961408259987
-2.843999999999994	0.005828314238952537	0.0063154696132596685	0.010255721056194989
-2.8119999999999976	0.005009983633387889	0.007696685082872928	0.005516384563303995
-2.779999999999994	0.008283306055646481	0.0063154696132596685	0.011609817197020988
-2.7479999999999976	0.004191653027823241	0.010459116022099446	0.00957867298578199
-2.715999999999994	0.008283306055646481	0.011840331491712706	0.008901624915368991
-2.6839999999999975	0.009919967266775777	0.011149723756906076	0.008901624915368991
-2.651999999999994	0.011556628477905072	0.009077900552486187	0.008224576844955991
-2.6199999999999974	0.008283306055646481	0.005624861878453039	0.00957867298578199
-2.587999999999994	0.01237495908346972	0.013221546961325966	0.00957867298578199
-2.5559999999999974	0.01237495908346972	0.012530939226519336	0.012963913337846987
-2.523999999999994	0.005828314238952537	0.016674585635359115	0.013640961408259987
-2.4919999999999973	0.010738297872340425	0.015983977900552487	0.012963913337846987
-2.4599999999999937	0.009919967266775777	0.013912154696132596	0.010255721056194989
-2.4279999999999973	0.014011620294599018	0.015293370165745855	0.01973439404197698
-2.3959999999999937	0.01319328968903437	0.021508839779005525	0.015672105619498986
-2.363999999999997	0.016466612111292963	0.021508839779005525	0.014995057549085984
[truncated: 1,126 more rows]
