# Supplementary material for: Coherence in cooperative photon emission from indistinguishable quantum emitters
Source: Sci Adv. 2022 Mar 18;8(11):eabm8171. doi: 10.1126/sciadv.abm8171 (PMC8932659; doi:10.1126/sciadv.abm8171)
Supplement: Supplementary file 2 — Dataset [file sciadv.abm8171_dataset.zip › dataset_coherence_cooperative/S4a.csv]

Data: Sqrt(Power) [Sqrt(nW)]	Data: Counts (kcps)
0.06647566535588074	0.31649124689345304
0.0702944845204132	0.2663511893724289
0.07202633842720348	0.286285014122052
0.07990604811790906	0.7259628557325686
0.092214538586714	0.4653897731053465
0.09693059324126355	0.5751473333769944
0.09926372139395402	1.0850226609721585
0.11582526908126085	1.4340463737346072
0.1280267357641463	1.793222674795722
0.13818916068728185	2.2524672013812035
0.16313751795726886	3.0803354585569287
0.18259025679902605	3.998388003508742
0.19799464117564475	4.586659352168564
0.21954124170076048	6.013950719019795
0.24309719071074312	7.080579241541821
0.2562596614461727	8.758498165802122
0.28801367664448213	9.872855910228616
0.3166913753641658	13.796948397304268
0.34548564172552476	17.050171145891913
0.37505085727125875	21.522253197515873
0.4120329195107636	28.040850851278165
0.4531190808258363	34.27602650368995
0.4899398736704399	42.49060559325037
0.5303190199406375	51.34112988902766
0.5746094815942635	61.946368040119346
0.6205120556988444	74.96656623822385
0.6653478739931692	87.95299004853857
0.7101874380634303	102.24459580419722
0.7577649678355904	114.47815155538781
0.8092409357038108	130.50076313941486
0.8565544034148619	142.62100600686458
0.9084889172004557	158.41719155558238
0.9563231622262052	177.84119472804994
1.001436761285734	187.7721857296703
1.0491165521075834	200.63070026901448
1.0948824620176374	212.88500600953267
1.1406900143861118	227.67140656602004
1.1853715172058157	238.16281610801246
1.226947048993095	250.99516249572943
1.2625194648246154	259.35810188340315
1.3000993100384453	266.5707619825825
1.3359203189530242	275.3840482449151
1.3688991842081804	286.222215409532
1.3983768256370932	289.48847462612366
1.4279857115840704	297.0619329298167
1.4590055459451112	300.7184719388357
1.4890642049867326	310.2562255885324
1.5222527783278181	317.0814227438592
1.557486086871444	321.09785018376755
1.588193676769171	328.54919571549567
1.615269712503598	333.5130318073952
1.6378912642258125	337.56268794913706
1.6574274426651476	338.09347693339623
1.6717937570756698	339.18277439025803
1.6809482010044492	345.4905830059391
1.690938289964919	339.9455798263841
1.6971911343389918	353.3737478697866
1.7011629548814637	343.4099138835028
1.710143035502567	349.5387410014745
1.715693237844393	349.35955296735875
1.722912426691197	352.5246926398291
1.7288629604888397	349.0242900121003
1.735503336495184	351.121623686391
1.7375310312357137	351.0347247417989
1.7400117370496162	352.9662992689
1.744760768943717	351.6102163525524
1.7452820372854818	352.02845486913156
1.7474830995173005	354.6910255202945
1.748272118138659	349.9383657054991
1.7483560353346455	353.6480829235573
1.748439948502987	352.86780017570834
1.7506370403222815	354.6704043646347
