# Supplementary material for: Coherence in cooperative photon emission from indistinguishable quantum emitters
Source: Sci Adv. 2022 Mar 18;8(11):eabm8171. doi: 10.1126/sciadv.abm8171 (PMC8932659; doi:10.1126/sciadv.abm8171)
Supplement: Supplementary file 2 — Dataset [file sciadv.abm8171_dataset.zip › dataset_coherence_cooperative/S4b.csv]

Data: Delay (ns)	Data: Norm. Coinc.
-1.812	0.00011676389727083752
-1.808	0.0002341111781667002
-1.804	0.0001502916918125126
-1.8	0.00025087507543753774
-1.796	0.00018381948635418763
-1.792	0.00021734728089586267
-1.788	0.00018381948635418763
-1.784	0.00013352779454167506
-1.78	0.00018381948635418763
-1.776	0.00020058338362502514
-1.772	0.00013352779454167506
-1.768	0.0001502916918125126
-1.764	0.0001670555890833501
-1.76	0.00020058338362502514
-1.756	0.0001502916918125126
-1.752	0.00020058338362502514
-1.748	0.00020058338362502514
-1.744	0.00013352779454167506
-1.74	0.00018381948635418763
-1.736	0.00018381948635418763
-1.732	0.00021734728089586267
-1.728	0.00011676389727083752
-1.724	0.00018381948635418763
-1.72	0.0002341111781667002
-1.716	0.0001670555890833501
-1.712	0.0002341111781667002
-1.708	0.0001670555890833501
-1.704	0.0001502916918125126
-1.7	0.0001670555890833501
-1.696	0.00021734728089586267
-1.6920000000000002	0.00020058338362502514
-1.6880000000000002	0.00020058338362502514
-1.6840000000000002	0.0001
-1.6800000000000002	0.0001502916918125126
-1.6760000000000002	0.0001670555890833501
-1.6720000000000002	0.0001502916918125126
-1.6680000000000001	0.0001502916918125126
-1.6640000000000001	0.00011676389727083752
-1.6600000000000001	0.00020058338362502514
-1.6560000000000001	0.0001670555890833501
-1.6520000000000001	0.00018381948635418763
-1.6480000000000001	0.00013352779454167506
-1.6440000000000001	0.00020058338362502514
-1.6400000000000001	0.0001502916918125126
-1.6360000000000001	0.0001670555890833501
-1.6320000000000001	0.00021734728089586267
-1.6280000000000001	0.0001670555890833501
-1.624	0.00018381948635418763
-1.62	0.0001670555890833501
-1.616	0.00020058338362502514
-1.612	0.0001502916918125126
-1.608	0.00020058338362502514
-1.604	0.0001502916918125126
-1.6	0.0001502916918125126
-1.596	0.0001670555890833501
-1.592	0.00020058338362502514
-1.588	0.0003011667672500503
-1.584	0.00020058338362502514
-1.58	0.00013352779454167506
-1.576	0.00018381948635418763
-1.572	0.00013352779454167506
-1.568	0.00018381948635418763
-1.564	0.0001670555890833501
-1.56	0.00020058338362502514
-1.556	0.00025087507543753774
-1.552	0.00013352779454167506
-1.548	0.0001670555890833501
-1.544	0.00020058338362502514
-1.54	0.0002341111781667002
-1.536	0.00020058338362502514
-1.532	0.0001502916918125126
-1.528	0.0001502916918125126
-1.524	0.0001502916918125126
-1.52	0.0001670555890833501
-1.516	0.00018381948635418763
-1.512	0.0002676389727083753
-1.508	0.0003179306645208878
-1.504	0.0001502916918125126
-1.5	0.0001502916918125126
-1.496	0.0001502916918125126
-1.492	0.0001670555890833501
-1.488	0.0001502916918125126
-1.484	0.0001670555890833501
-1.48	0.00021734728089586267
-1.476	0.00025087507543753774
-1.472	0.0001670555890833501
-1.468	0.00018381948635418763
-1.464	0.00018381948635418763
-1.46	0.0001670555890833501
-1.456	0.0002341111781667002
-1.452	0.0001670555890833501
-1.448	0.0001502916918125126
-1.444	0.00021734728089586267
-1.44	0.00018381948635418763
-1.436	0.0001670555890833501
-1.432	0.00018381948635418763
-1.428	0.0002341111781667002
-1.424	0.00033469456179172535
-1.42	0.00028440286997921275
-1.416	0.00020058338362502514
-1.412	0.00025087507543753774
-1.408	0.00018381948635418763
-1.4040000000000001	0.0001502916918125126
-1.4000000000000001	0.00021734728089586267
-1.3960000000000001	0.0001502916918125126
-1.3920000000000001	0.00021734728089586267
-1.3880000000000001	0.00028440286997921275
-1.3840000000000001	0.0001670555890833501
-1.3800000000000001	0.00020058338362502514
-1.3760000000000001	0.00025087507543753774
-1.372	0.0002676389727083753
-1.368	0.0001502916918125126
-1.364	0.0001670555890833501
-1.36	0.00013352779454167506
-1.356	0.00020058338362502514
-1.352	0.0002341111781667002
-1.348	0.0001670555890833501
-1.344	0.00020058338362502514
-1.34	0.00021734728089586267
-1.336	0.00018381948635418763
-1.332	0.0002341111781667002
-1.328	0.00021734728089586267
-1.324	0.00020058338362502514
-1.32	0.00018381948635418763
-1.316	0.0002341111781667002
-1.312	0.0003011667672500503
-1.308	0.00020058338362502514
-1.304	0.00025087507543753774
-1.3	0.00020058338362502514
-1.296	0.0002341111781667002
-1.292	0.00025087507543753774
-1.288	0.00018381948635418763
-1.284	0.0002676389727083753
-1.28	0.00021734728089586267
-1.276	0.00021734728089586267
-1.272	0.00021734728089586267
-1.268	0.0002676389727083753
-1.264	0.0002676389727083753
-1.26	0.0002341111781667002
-1.256	0.0003011667672500503
-1.252	0.00028440286997921275
-1.2480000000000002	0.00028440286997921275
-1.2440000000000002	0.00025087507543753774
-1.2400000000000002	0.00028440286997921275
-1.2360000000000002	0.0002676389727083753
-1.2320000000000002	0.0002676389727083753
-1.2280000000000002	0.0002676389727083753
-1.2240000000000002	0.0003179306645208878
-1.2200000000000002	0.00036822235633340037
-1.2160000000000002	0.00033469456179172535
-1.2120000000000002	0.0002676389727083753
-1.2080000000000002	0.0002676389727083753
-1.2040000000000002	0.00021734728089586267
-1.2000000000000002	0.0002676389727083753
-1.1960000000000002	0.00025087507543753774
-1.1920000000000002	0.00028440286997921275
-1.1880000000000002	0.0004352779454167505
-1.1840000000000002	0.00025087507543753774
-1.1800000000000002	0.00028440286997921275
-1.1760000000000002	0.00036822235633340037
-1.1720000000000002	0.0002676389727083753
-1.1680000000000001	0.00021734728089586267
-1.1640000000000001	0.0001670555890833501
-1.1600000000000001	0.00028440286997921275
-1.1560000000000001	0.0003179306645208878
-1.1520000000000001	0.0003179306645208878
-1.1480000000000001	0.00028440286997921275
-1.1440000000000001	0.0002676389727083753
-1.1400000000000001	0.00028440286997921275
-1.1360000000000001	0.00025087507543753774
-1.1320000000000001	0.00036822235633340037
-1.1280000000000001	0.0003179306645208878
-1.124	0.0002341111781667002
-1.12	0.0003011667672500503
-1.116	0.0003849862536042379
-1.112	0.00021734728089586267
-1.108	0.00020058338362502514
-1.104	0.0005023335345001006
-1.1	0.00028440286997921275
-1.096	0.0002676389727083753
-1.092	0.0002676389727083753
-1.088	0.00035145845906256283
-1.084	0.00033469456179172535
-1.08	0.00036822235633340037
-1.076	0.0002676389727083753
-1.072	0.00035145845906256283
-1.068	0.00025087507543753774
-1.064	0.00035145845906256283
-1.06	0.0002676389727083753
-1.056	0.00035145845906256283
-1.052	0.00028440286997921275
-1.048	0.00028440286997921275
-1.044	0.0003179306645208878
-1.04	0.00033469456179172535
-1.036	0.00025087507543753774
-1.032	0.00025087507543753774
-1.028	0.0003011667672500503
-1.024	0.0003011667672500503
-1.02	0.0002341111781667002
-1.016	0.00021734728089586267
-1.012	0.0002341111781667002
-1.008	0.0003849862536042379
-1.004	0.00025087507543753774
-1.0	0.00033469456179172535
-0.9960000000000001	0.0002676389727083753
-0.9920000000000001	0.0002676389727083753
-0.9880000000000001	0.0003179306645208878
-0.9840000000000001	0.0002341111781667002
-0.9800000000000001	0.00036822235633340037
-0.9760000000000001	0.0003849862536042379
-0.9720000000000001	0.0002676389727083753
-0.9680000000000001	0.0002676389727083753
-0.9640000000000001	0.0003011667672500503
-0.9600000000000001	0.0002341111781667002
-0.9560000000000001	0.0002676389727083753
-0.9520000000000001	0.0002676389727083753
-0.9480000000000001	0.00020058338362502514
-0.9440000000000001	0.00021734728089586267
-0.9400000000000001	0.00028440286997921275
-0.936	0.00025087507543753774
-0.932	0.00028440286997921275
-0.928	0.0003849862536042379
-0.924	0.00020058338362502514
-0.92	0.0002676389727083753
-0.916	0.00020058338362502514
-0.912	0.0003011667672500503
-0.908	0.0002676389727083753
-0.904	0.00033469456179172535
-0.9	0.0002341111781667002
-0.896	0.00040175015087507543
-0.892	0.00025087507543753774
-0.888	0.0003179306645208878
-0.884	0.0002341111781667002
-0.88	0.0002341111781667002
-0.876	0.00025087507543753774
-0.8720000000000001	0.00025087507543753774
-0.8680000000000001	0.0001670555890833501
-0.8640000000000001	0.00035145845906256283
-0.8600000000000001	0.00028440286997921275
-0.8560000000000001	0.00028440286997921275
-0.8520000000000001	0.0002676389727083753
-0.8480000000000001	0.0002341111781667002
-0.8440000000000001	0.0003011667672500503
-0.8400000000000001	0.00028440286997921275
-0.8360000000000001	0.00020058338362502514
-0.8320000000000001	0.0003011667672500503
-0.8280000000000001	0.0002676389727083753
-0.8240000000000001	0.00033469456179172535
-0.8200000000000001	0.00025087507543753774
-0.8160000000000001	0.0002676389727083753
-0.812	0.0003011667672500503
-0.808	0.00021734728089586267
-0.804	0.00021734728089586267
-0.8	0.0003179306645208878
-0.796	0.00025087507543753774
-0.792	0.0002676389727083753
-0.788	0.00028440286997921275
-0.784	0.0002676389727083753
-0.78	0.00025087507543753774
-0.776	0.0002676389727083753
-0.772	0.00035145845906256283
-0.768	0.0003011667672500503
-0.764	0.00025087507543753774
-0.76	0.00021734728089586267
-0.756	0.00021734728089586267
-0.752	0.00036822235633340037
-0.748	0.0003179306645208878
-0.744	0.0002676389727083753
-0.74	0.00028440286997921275
-0.736	0.0003179306645208878
-0.732	0.00033469456179172535
-0.728	0.00020058338362502514
-0.724	0.00025087507543753774
-0.72	0.00028440286997921275
-0.716	0.0002676389727083753
-0.712	0.0002676389727083753
-0.708	0.0002341111781667002
-0.704	0.0003011667672500503
-0.7	0.0003011667672500503
-0.696	0.00028440286997921275
-0.692	0.00028440286997921275
-0.688	0.0002676389727083753
-0.6840000000000002	0.0003179306645208878
-0.6800000000000002	0.00021734728089586267
-0.6760000000000002	0.00021734728089586267
-0.6720000000000002	0.00018381948635418763
-0.6680000000000001	0.0003011667672500503
-0.6640000000000001	0.00036822235633340037
-0.6600000000000001	0.00028440286997921275
-0.6560000000000001	0.00036822235633340037
-0.6520000000000001	0.00040175015087507543
-0.6480000000000001	0.00041851404814591297
-0.6440000000000001	0.00025087507543753774
-0.6400000000000001	0.00033469456179172535
-0.6360000000000001	0.00028440286997921275
-0.6320000000000001	0.0002341111781667002
-0.6280000000000001	0.00025087507543753774
-0.6240000000000001	0.00033469456179172535
-0.6200000000000001	0.00028440286997921275
-0.6160000000000001	0.00028440286997921275
-0.6120000000000001	0.0003011667672500503
-0.6080000000000001	0.00048556963722926305
-0.6040000000000001	0.00040175015087507543
-0.6000000000000001	0.0002676389727083753
-0.5960000000000001	0.00033469456179172535
-0.5920000000000001	0.00033469456179172535
-0.5880000000000001	0.000452041842687588
-0.5840000000000001	0.00036822235633340037
-0.5800000000000001	0.0005023335345001006
-0.5760000000000001	0.00035145845906256283
-0.5720000000000001	0.0003179306645208878
-0.5680000000000001	0.0003011667672500503
-0.5640000000000001	0.00033469456179172535
-0.56	0.0006196808153959633
-0.556	0.0005023335345001006
-0.552	0.000452041842687588
-0.548	0.0004688057399584255
-0.544	0.0004688057399584255
-0.54	0.0005023335345001006
-0.536	0.0005861530208542882
-0.532	0.0005693891235834507
-0.528	0.0007202641990209885
-0.524	0.0007705558908335011
-0.52	0.001055542144437739
-0.516	0.0009381948635418763
-0.512	0.001122597733521089
-0.508	0.0011393616307919265
-0.504	0.0013237645007711392
-0.5	0.001474639576208677
-0.496	0.0014578756789378395
-0.492	0.0015584590625628647
-0.488	0.0022960705424797155
-0.484	0.0022290149533963654
-0.48	0.002145195467042178
-0.476	0.002312834439750553
-0.472	0.0027151679742506538
-0.46799999999999997	0.003503071145980017
-0.46399999999999997	0.0033521960705424794
-0.45999999999999996	0.0034863072487091797
-0.45599999999999996	0.00355336283779253
-0.45199999999999996	0.004609488365855294
-0.44799999999999995	0.004810655133105345
-0.44399999999999995	0.005196224770334608
-0.43999999999999995	0.0056488499966472205
-0.43600000000000017	0.006436753168376584
-0.43200000000000016	0.007610225977335211
-0.42800000000000016	0.008716643197210487
-0.42400000000000015	0.009051921142627237
-0.42000000000000015	0.010325977335210889
-0.41600000000000015	0.010560671897002615
-0.41200000000000014	0.011700616911419567
-0.40800000000000014	0.013008200898544892
-0.40400000000000014	0.015070160262857908
-0.40000000000000013	0.016495091530879098
-0.39600000000000013	0.017182411318983435
-0.3920000000000001	0.019160551196942266
-0.3880000000000001	0.02202717763025548
-0.3840000000000001	0.02304977536377657
-0.3800000000000001	0.024893804063568697
-0.3760000000000001	0.027911305572319453
-0.3720000000000001	0.029906209347549118
-0.3680000000000001	0.03277283578086234
-0.3640000000000001	0.037349379735800985
-0.3600000000000001	0.03961250586736405
-0.3560000000000001	0.043350854958760815
-0.3520000000000001	0.04574809226849058
-0.3480000000000001	0.05054256688795011
-0.3440000000000001	0.05706372292630591
-0.3400000000000001	0.059678890900556565
-0.3360000000000001	0.06529479648628714
-0.3320000000000001	0.07111186883926776
-0.32800000000000007	0.07496756521156038
-0.32400000000000007	0.08219280493529135
-0.32000000000000006	0.08774165493193858
-0.31600000000000006	0.09689474284181587
-0.31200000000000006	0.10224242607121303
-0.30800000000000005	0.10975265204854825
-0.30400000000000005	0.11846987862938377
-0.30000000000000004	0.12608068799034397
-0.29600000000000004	0.13706104070274255
-0.29200000000000004	0.1446718500637028
-0.28800000000000003	0.15369082679541338
-0.28400000000000003	0.16550937437135385
-0.28	0.1738075035204184
-0.276	0.18493873130825453
-0.272	0.19732725139140347
-0.268	0.21090600818078187
-0.264	0.22198694427680546
-0.26	0.23610214577885066
-0.256	0.25248047341245894
-0.252	0.26160003352779454
-0.248	0.2797218064775699
-0.244	0.29591573124119896
-0.24	0.31016504392141087
-0.236	0.3211789244283511
-0.23199999999999998	0.3382948635418762
-0.22799999999999998	0.3536170656474217
-0.22399999999999998	0.3759465768121773
-0.21999999999999997	0.38825127740897203
-0.21599999999999997	0.40635628646147653
-0.21199999999999997	0.42789789445450277
-0.20799999999999996	0.4428848186146315
-0.20399999999999996	0.4618615503252196
-0.19999999999999996	0.4786086836987863
-0.19599999999999995	0.49994912492456245
-0.19199999999999995	0.5133267149466908
-0.18799999999999994	0.5362932542077382
-0.18400000000000016	0.5511460671897003
-0.18000000000000016	0.5698545765439549
-0.17600000000000016	0.587490196472876
-0.17200000000000015	0.6015886340776504
-0.16800000000000015	0.6234152283242809
-0.16400000000000015	0.6409837926641185
-0.16000000000000014	0.6520647287601421
-0.15600000000000014	0.6737739757258767
-0.15200000000000014	0.6930692214846107
-0.14800000000000013	0.7093637296318648
-0.14400000000000013	0.7258091128545564
-0.14000000000000012	0.7388011332394555
-0.13600000000000012	0.76030921343794
-0.13200000000000012	0.7640475625293368
-0.1280000000000001	0.7809288070810702
-0.12400000000000011	0.8014478173405754
-0.1200000000000001	0.816451505397975
-0.1160000000000001	0.8328130691343123
-0.1120000000000001	0.849560202507879
-0.1080000000000001	0.8506498558304835
-0.10400000000000009	0.8597526520485482
-0.10000000000000009	0.8780588278683028
-0.09600000000000009	0.8788467310400322
-0.09200000000000008	0.9019138536847046
-0.08800000000000008	0.9025173539864547
-0.08400000000000007	0.9223322805605847
-0.08000000000000007	0.924058961979481
-0.07600000000000007	0.9339328974720043
-0.07200000000000006	0.9373862603097968
-0.06800000000000006	0.9427004157446524
-0.06400000000000006	0.9520043787299671
-0.06000000000000005	0.9598498826527191
-0.05600000000000005	0.9608221886944277
-0.052000000000000046	0.9698244015288674
-0.04800000000000004	0.9725904445785556
-0.04400000000000004	0.9776363776570777
-0.040000000000000036	0.9821961577147456
-0.03600000000000003	0.9839731308254543
-0.03200000000000003	0.9953055253805405
-0.028000000000000025	0.9885496747803929
-0.02400000000000002	0.9844257560517669
-0.020000000000000018	0.9957078589150405
-0.016000000000000014	0.9922042043854356
-0.01200000000000001	0.9990941661637497
-0.008000000000000007	0.9980883323274995
-0.0040000000000000036	0.9973842486421243
0.0	0.9995467913900623
0.0040000000000000036	0.9979039294575203
0.008000000000000007	0.9968645678267284
0.01200000000000001	0.9992785690337289
0.016000000000000014	0.9913492456246228
0.020000000000000018	1.0001
0.02400000000000002	0.9943332193388319
0.028000000000000025	0.9880970495540803
0.03200000000000003	0.9802683095285992
0.03600000000000003	0.9854818815798296
0.040000000000000036	0.975742057265473
0.04400000000000004	0.9782063501642861
0.04800000000000004	0.9718193053040971
0.052000000000000046	0.9729927781130557
0.05600000000000005	0.9673768725273252
0.06000000000000005	0.9728083752430765
0.06399999999999983	0.9580896734392812
0.06799999999999984	0.9518367397572588
0.07199999999999984	0.9453658754107155
0.07599999999999985	0.9489365855294039
0.07999999999999985	0.9287193254207738
0.08399999999999985	0.9364810098571715
0.08799999999999986	0.9347710923355461
0.09199999999999986	0.926120921343794
0.09599999999999986	0.9223993361496681
0.09999999999999987	0.9201697378126467
0.10399999999999987	0.9164816804130624
0.10799999999999987	0.9074962314758935
0.11199999999999988	0.9015953396365587
0.11599999999999988	0.9025005900891839
0.11999999999999988	0.8990472272513914
0.12399999999999989	0.8817133574733453
0.1279999999999999	0.8831382887413666
0.1319999999999999	0.8733649366324683
0.1359999999999999	0.8703809629182592
0.1399999999999999	0.8743540065714477
0.1439999999999999	0.8651841547642996
0.1479999999999999	0.8672293502313417
0.1519999999999999	0.8540026352846509
0.15599999999999992	0.8487220076443371
0.15999999999999992	0.8384122108227721
0.16399999999999992	0.8454027559847113
0.16799999999999993	0.8352773620331254
0.17199999999999993	0.832846596928854
0.17599999999999993	0.8289238449674781
0.17999999999999994	0.8127802118956615
0.18399999999999994	0.8103829745859318
0.18799999999999994	0.8162000469389123
0.19199999999999995	0.8006766780661168
0.19599999999999995	0.802202192717763
0.19999999999999996	0.7970053845638034
0.20399999999999996	0.7981620934754912
0.20799999999999996	0.7804929457520284
0.21199999999999997	0.7813981962046537
0.21599999999999997	0.7790512505867364
0.21999999999999997	0.7706022463622343
0.22399999999999998	0.7739047341245893
0.22799999999999998	0.7638128679675451
0.23199999999999998	0.761449158452357
0.236	0.7611306444042111
0.24	0.7464287064976866
0.244	0.7502676389727083
0.248	0.7473507208475826
0.252	0.7371415074096426
0.256	0.7355824649634547
0.26	0.729363059075974
0.264	0.7252391403473479
0.268	0.7252726681418896
0.272	0.7179636089318044
0.276	0.7133367732850533
0.28	0.7073185341648226
0.28400000000000003	0.7068323811439683
0.28800000000000003	0.7019876148326963
0.29200000000000004	0.6934547911218399
0.29600000000000004	0.6897834976195266
0.30000000000000004	0.6883753302487762
0.30400000000000005	0.6889117749614431
0.30800000000000005	0.6796413397706699
0.31200000000000006	0.6716952524642928
0.31600000000000006	0.6768585328237109
0.32000000000000006	0.6745451150003353
0.32400000000000007	0.6690130289009589
0.32800000000000007	0.6581332595721854
0.3320000000000001	0.6626762757325823
0.3360000000000001	0.6541266881244552
0.3400000000000001	0.6416375846576812
0.3440000000000001	0.6459123784617448
0.3480000000000001	0.6428948769529941
0.3520000000000001	0.6309086904043452
0.3560000000000001	0.628461161402803
0.3600000000000001	0.6283941058137196
0.3640000000000001	0.6174975725876751
0.3680000000000001	0.6172461141286126
0.3720000000000001	0.6136754040099243
0.3760000000000001	0.6043714410246094
0.3800000000000001	0.6095179574867565
0.3840000000000001	0.6017059813585462
0.3880000000000001	0.6008845503922752
0.3920000000000001	0.596877978944545
0.39600000000000013	0.5901388922416684
0.40000000000000013	0.5842547642996043
0.40400000000000014	0.5891833500972306
0.40800000000000014	0.5805499430027493
0.41200000000000014	0.5777503721585194
0.41600000000000015	0.5723021055454972
0.42000000000000015	0.5717991886273721
0.42400000000000015	0.565412143767183
0.42800000000000016	0.5642554348554952
0.43200000000000016	0.5586562931670355
0.43600000000000017	0.5590250989069939
0.4399999999999997	0.554683249513847
0.44399999999999973	0.5480279822973245
0.44799999999999973	0.5445410916649903
0.45199999999999974	0.5458654395493864
0.45599999999999974	0.540752450881781
0.45999999999999974	0.5351030175015088
0.46399999999999975	0.5313981962046537
0.46799999999999975	0.5269557634278818
0.47199999999999975	0.5283136391068195
0.47599999999999976	0.5230330114665057
0.47999999999999976	0.5231168309528599
0.48399999999999976	0.5149863407765037
0.48799999999999977	0.5121029504459197
0.49199999999999977	0.5131255481794408
0.4959999999999998	0.5103762690270234
0.4999999999999998	0.507425823107356
0.5039999999999998	0.5081801984845437
0.5079999999999998	0.5036874740159593
0.5119999999999998	0.49919474954737475
0.5159999999999998	0.4966131093676658
0.5199999999999998	0.4865715349024341
0.5239999999999998	0.4825817273519748
0.5279999999999998	0.48655477100516326
0.5319999999999998	0.4801509622477033
0.5359999999999998	0.48087180983034933
0.5399999999999998	0.4698914571179508
0.5439999999999998	0.47237251391403473
0.5479999999999998	0.4694220679943673
0.5519999999999998	0.4613586334070945
0.5559999999999998	0.45751970093207267
0.5599999999999998	0.4627668007778448
0.5639999999999998	0.45460278280694694
0.5679999999999998	0.4507638503319252
0.5719999999999998	0.44722666800777844
0.5759999999999998	0.44494677797894455
0.5799999999999998	0.44606995909609065
0.5839999999999999	0.43991760879769326
0.5879999999999999	0.4385932609132971
0.5919999999999999	0.4395152752631932
0.5959999999999999	0.43257502179306645
0.5999999999999999	0.4322565077449205
0.6039999999999999	0.4276464359954402
0.6079999999999999	0.4247630456648562
0.6119999999999999	0.4231369476295849
0.6159999999999999	0.42234904445785554
0.6199999999999999	0.41648168041306244
0.6239999999999999	0.4144532488432911
0.6279999999999999	0.40920614899751895
0.6319999999999999	0.4094576074565815
0.6359999999999999	0.40523310534433044
0.6399999999999999	0.4036908267954134
0.6439999999999999	0.39929868571045396
0.6479999999999999	0.39785699054516194
0.6519999999999999	0.3987622409977872
0.6559999999999999	0.39209020988399385
0.6599999999999999	0.38902241668343057
0.6639999999999999	0.3887206665325555
0.6679999999999999	0.39021265338966
0.6719999999999999	0.3840435391939918
0.6759999999999999	0.38298741366592903
0.6799999999999999	0.3828030107959498
0.6839999999999999	0.37936641185542813
0.688	0.3785449808891571
0.692	0.3717053108026554
0.696	0.3732811171461141
0.7	0.3700624488701133
0.704	0.36774903104673773
0.708	0.36136198618654863
0.712	0.35767392878696436
0.716	0.3573218869442768
0.72	0.3526447596057131
0.724	0.3541367464628177
0.728	0.35177303694762957
0.732	0.35303032924294236
0.736	0.3482693824180245
0.74	0.34327374103131497
0.744	0.3447824917856903
0.748	0.343474907798565
0.752	0.33686993227385503
0.756	0.3390492389190639
0.76	0.3338189029705626
0.764	0.3322430966271039
0.768	0.3293764701937906
0.772	0.3257387044860189
0.776	0.3249843291088312
0.78	0.32245298062093475
0.784	0.32186624421645543
0.788	0.32081011868839265
0.792	0.32017309059210086
0.796	0.31249522564205723
0.8	0.31360164286193254
0.804	0.3111373499631194
0.808	0.31076854422316097
0.812	0.30386181854757593
0.8160000000000001	0.3097459464896399
0.8200000000000001	0.3027889291222423
0.8240000000000001	0.3001569972507208
0.8280000000000001	0.29806151009186616
0.8320000000000001	0.2949601890967612
0.8360000000000001	0.29556368939851135
0.8400000000000001	0.29449079997317773
0.8440000000000001	0.2936190773150942
0.8480000000000001	0.2906686313954268
0.8520000000000001	0.286628532153155
0.8560000000000001	0.28647765707771744
0.8600000000000001	0.27861538925769463
0.8640000000000001	0.28148201569100784
0.8680000000000001	0.281565835177362
0.8720000000000001	0.2786321531549655
0.8760000000000001	0.27841422249044456
0.8800000000000001	0.2780118889559445
0.8840000000000001	0.27710663850331924
0.8880000000000001	0.27259715013746394
0.8920000000000001	0.27489380406356867
0.8960000000000001	0.26864087038154627
0.9000000000000001	0.26962994032052573
0.9040000000000001	0.2686241064842754
0.9080000000000001	0.2654389660028163
0.9120000000000001	0.26393021524844096
0.9160000000000001	0.26235440890498224
0.9200000000000002	0.2611474083014819
0.9240000000000002	0.2626561590558573
0.9280000000000002	0.26064449138335677
0.9320000000000002	0.25848194863541873
0.9360000000000002	0.25804608730637696
0.9399999999999997	0.2597392409307316
0.9439999999999997	0.2571743646482934
0.9479999999999997	0.2522457788506672
0.9519999999999997	0.2510387782471669
0.9559999999999997	0.24674722054583248
0.9599999999999997	0.24842361027291623
0.9639999999999997	0.24575815060685308
0.9679999999999997	0.2482224435056662
0.9719999999999998	0.24419910816066517
0.9759999999999998	0.24190245423456044
0.9799999999999998	0.23849938308858043
0.9839999999999998	0.2365212432106216
0.9879999999999998	0.2338054918527459
0.9919999999999998	0.232866713605579
0.9959999999999998	0.2327326024274123
0.9999999999999998	0.23117355998122444
1.0039999999999998	0.2289774894387447
1.0079999999999998	0.2311567960839536
1.0119999999999998	0.22356275062026418
1.0159999999999998	0.2233448199557433
1.0199999999999998	0.22220487494132635
1.0239999999999998	0.21764509488365855
1.0279999999999998	0.2211487494132636
1.0319999999999998	0.22076317977603432
1.0359999999999998	0.21908679004895057
1.0399999999999998	0.21769538657547105
1.0439999999999998	0.21439289881311607
1.0479999999999998	0.2129344397505532
1.0519999999999998	0.21435937101857439
1.0559999999999998	0.2099001743445316
1.0599999999999998	0.20981635485817743
1.0639999999999998	0.21281709246965733
1.0679999999999998	0.2051559914168846
1.0719999999999998	0.2089111044055522
1.0759999999999998	0.2049883524441762
1.0799999999999998	0.20292639307986318
1.0839999999999999	0.2060947696640515
1.0879999999999999	0.20108236438007107
1.0919999999999999	0.19679080667873666
1.0959999999999999	0.19888629383759135
1.0999999999999999	0.20165233688727954
1.1039999999999999	0.2006465030510293
1.1079999999999999	0.19940597465298732
1.1119999999999999	0.1951647086434654
1.1159999999999999	0.19385712465634009
1.1199999999999999	0.19147665124388116
1.1239999999999999	0.1915772346275062
1.128	0.19021935894856834
1.132	0.19040376181854757
1.136	0.18986731710588076
1.14	0.18757066317977603
1.144	0.18755389928250518
1.148	0.18901235834506805
1.152	0.18664864882987997
1.156	0.18024484007242003
1.16	0.18329586937571246
1.164	0.17969163146248238
1.168	0.17794818614631527
1.172	0.17836728357808623
1.176	0.17848463085898209
1.18	0.17824993629719035
1.184	0.17766319989271104
1.188	0.177462033125461
1.192	0.17414278146583517
1.196	0.17333811439683497
1.2	0.1729022530677932
1.204	0.1689795011064172
1.208	0.16685048615302084
1.212	0.16537526319318713
1.216	0.16505674914504123
1.22	0.16110046938912356
1.224	0.16252540065714477
1.228	0.16051373298464425
1.232	0.15863617649031045
1.236	0.16217335881445719
1.24	0.15788180111312278
1.244	0.16032933011466505
1.248	0.1566077449205391
1.252	0.15573602226245556
1.256	0.1542272715080802
1.26	0.1542272715080802
1.264	0.15426079930262188
1.268	0.15107565882116272
1.272	0.1522658955273922
1.276	0.15072361697847514
1.28	0.14933221350499562
1.284	0.14312957151478575
1.288	0.14658293435257827
1.292	0.14483948903641117
1.296	0.1460464896399115
1.3	0.1435989606383692
1.304	0.14195609870582712
1.308	0.1394415141152015
1.312	0.14039705625963922
1.316	0.13902241668343054
1.32	0.13892183329980554
1.324	0.13798305505263864
1.328	0.1354181787702005
1.332	0.13429499765305436
1.336	0.1356025816401797
1.34	0.13491526185207536
1.344	0.13102603768524104
1.348	0.130724287534366
1.352	0.12938317575269898
1.356	0.12918200898544893
1.36	0.13070752363709515
1.364	0.13007049554080333
1.368	0.12864556427278212
1.372	0.1272038691074901
1.3760000000000001	0.12660036880573994
1.3800000000000001	0.12478986790048952
1.3840000000000001	0.12410254811238516
1.3880000000000001	0.1293496479581573
1.3920000000000001	0.12386785355059345
1.3960000000000001	0.12522572922953126
1.4000000000000001	0.12458870113323946
1.4040000000000001	0.12400196472876014
1.4080000000000001	0.12088387983638436
1.4120000000000001	0.12271114463890566
1.4160000000000001	0.12083358814457185
1.4200000000000002	0.12222499161805137
1.4240000000000002	0.12033067122644672
1.4280000000000002	0.11900632334205057
1.4320000000000002	0.11914043452021726
1.4360000000000002	0.11796696171125863
1.4399999999999997	0.11907337893113391
1.4439999999999997	0.11498298799704956
1.4479999999999997	0.11640791926507074
1.4519999999999997	0.1167431972104875
1.4559999999999997	0.11214988935827802
1.4599999999999997	0.11558648829879971
1.4639999999999997	0.11411126533896601
1.4679999999999997	0.114731529537987
1.4719999999999998	0.1129880842218199
1.4759999999999998	0.11072495809025683
1.4799999999999998	0.10867976262321465
1.4839999999999998	0.11090936096023604
1.4879999999999998	0.10824390129417287
1.4919999999999998	0.10787509555421444
1.4959999999999998	0.10760687319788105
1.4999999999999998	0.10665133105344331
1.5039999999999998	0.10381823241467177
1.5079999999999998	0.10519287199088044
1.5119999999999998	0.10661780325890163
1.5159999999999998	0.1071374840742976
1.5199999999999998	0.1035667739556092
1.5239999999999998	0.10194067592033797
1.5279999999999998	0.10224242607121303
1.5319999999999998	0.10046545296050426
1.5359999999999998	0.09942609132971233
1.5399999999999998	0.09890641051431637
1.5439999999999998	0.09867171595252465
1.5479999999999998	0.09723002078723261
1.5519999999999998	0.09694503453362838
1.5559999999999998	0.09682768725273252
1.5599999999999998	0.09419575538121103
1.5639999999999998	0.09344138000402334
1.5679999999999998	0.09421251927848187
1.5719999999999998	0.09491660296385704
1.5759999999999998	0.0950339502447529
1.5799999999999998	0.09478249178569034
1.5839999999999999	0.0906082813652518
1.5879999999999999	0.08978685039898075
1.5919999999999999	0.09072562864614767
1.5959999999999999	0.09109443438610608
1.5999999999999999	0.09142971233152283
1.6039999999999999	0.08973655870716825
1.6079999999999999	0.08811046067189701
1.6119999999999999	0.09072562864614767
1.6159999999999999	0.08836191913095957
1.6199999999999999	0.0862329041775632
1.6239999999999999	0.08727226580835513
1.628	0.08681964058204251
1.632	0.08640054315027158
1.636	0.08713815463018842
1.64	0.08611555689666733
1.644	0.08284659692885402
1.648	0.08656818212297995
1.652	0.08465709783410448
1.656	0.08122049889358278
1.66	0.08197487427077046
1.664	0.08103609602360357
1.668	0.08323216656608329
1.672	0.08224309662710387
1.676	0.08048288741366594
1.68	0.08177370750352042
1.684	0.0782365251793737
1.688	0.08039906792731175
1.692	0.07942676188560317
1.696	0.08053317910547844
1.7	0.07991291490645745
1.704	0.07875620599476967
1.708	0.07733127472674847
1.712	0.0758225239723731
1.716	0.07704628847314424
1.72	0.07600692684235232
1.724	0.07600692684235232
1.728	0.07637573258231074
1.732	0.07585605176691478
1.736	0.07384438409441427
1.74	0.0746155233688728
1.744	0.07206741098370549
1.748	0.07349234225172668
1.752	0.07188300811372628
1.756	0.07159802186012204
1.76	0.07049160464024677
1.764	0.07077659089385101
1.768	0.06884874270770469
1.772	0.06913372896130893
1.776	0.06933489572855898
1.78	0.06993839603030913
1.784	0.06858052035137129
1.788	0.06945224300945484
1.792	0.06775908938510025
1.796	0.06539537986991216
1.8	0.06658561657614162
1.804	0.06720588077516261
1.808	0.06509362971903708
1.812	0.06569713002078724
1.816	0.06402074029370348
1.82	0.06390339301280762
1.824	0.06398721249916181
1.828	0.06464100449272447
1.832	0.06264610071749481
1.836	0.06142233621672367
1.84	0.06311548984107826
1.844	0.062260531080265545
1.848	0.06293108697109905
1.852	0.06329989271105747
1.856	0.060617669147723464
1.86	0.06150615570307785
1.864	0.06056737745591095
1.868	0.05977947428418159
1.872	0.06060090525045263
1.8760000000000001	0.05899157111245223
1.8800000000000001	0.059326849057868974
1.8840000000000001	0.05922626567424395
1.8880000000000001	0.059125682290618924
1.8920000000000001	0.05976271038691075
1.8960000000000001	0.05855570978341045
1.9000000000000001	0.05815337624891035
1.9040000000000001	0.055907014014618124
1.9080000000000001	0.05840483470797291
1.9120000000000001	0.0575498759471602
1.9160000000000001	0.056745208878159994
1.9200000000000002	0.05649375041909743
1.9240000000000002	0.05602436129551398
1.9280000000000002	0.05532027761013881
1.9320000000000002	0.05545438878830551
1.9360000000000002	0.05359359619124254
1.9399999999999997	0.05345948501307584
1.9439999999999997	0.05476706900020117
1.9479999999999997	0.053643887883055054
1.9519999999999997	0.05361036008851338
1.9559999999999997	0.05401269362301348
1.9599999999999997	0.05238659558774224
1.9639999999999997	0.052135137128679676
1.9679999999999997	0.05092813652517938
1.9719999999999998	0.049704372024408236
1.9759999999999998	0.05195073425870046
1.9799999999999998	0.05151487292965869
1.9839999999999998	0.05128017836786696
1.9879999999999998	0.05107901160061691
1.9919999999999998	0.048413551934553746
1.9959999999999998	0.04896676054449139
1.9999999999999998	0.048631482599074634
2.0039999999999996	0.048882941058137196
2.008	0.04906734392811641
2.0119999999999996	0.047793287735532756
2.016	0.05002288607255415
2.0199999999999996	0.04653599544021995
2.024	0.04876559377724134
2.0279999999999996	0.04688803728290753
2.032	0.04630130087842822
2.0359999999999996	0.0476759404546369
2.04	0.045261939247636294
2.0439999999999996	0.04445727217863609
2.048	0.04571456447394891
2.0519999999999996	0.04286470193790653
2.056	0.042613243478843967
2.0599999999999996	0.0428982297324482
2.064	0.04378671628780259
2.0679999999999996	0.04360231341782338
2.072	0.04306586870515658
2.0759999999999996	0.043233507677864956
2.08	0.041791812512572926
2.0839999999999996	0.043501730034198355
2.088	0.04204327097163549
2.0919999999999996	0.04470873063769865
2.096	0.04180857640984376
2.0999999999999996	0.04284793804063569
2.104	0.041942687588010466
2.1079999999999997	0.039830436531884936
2.112	0.03890842218198887
2.1159999999999997	0.04085303426540603
2.12	0.039897492120968284
2.1239999999999997	0.03966279755917656
2.128	0.040651867498155976
2.1319999999999997	0.038690491517467986
2.136	0.04060157580634346
2.1399999999999997	0.03996454771005164
2.144	0.03805346342117616
2.1479999999999997	0.03837197746932207
2.152	0.039478394689197345
2.1559999999999997	0.03741643532488433
2.16	0.03855638033930128
2.1639999999999997	0.03857314423657212
2.168	0.03845579695567626
2.1719999999999997	0.03711468517400926
2.176	0.03773494937303024
2.1799999999999997	0.03832168577750956
2.184	0.03716497686582177
2.1879999999999997	0.03765112988667606
2.1919999999999993	0.036846462817675854
2.1959999999999997	0.035957976262321466
2.1999999999999993	0.03580710118688393
2.2039999999999997	0.036377073694092404
2.2079999999999993	0.03634354589955073
2.2119999999999997	0.036628532153154966
2.2159999999999993	0.03537123985784216
2.2199999999999998	0.03498567022061289
2.2239999999999993	0.03540476765238383
2.2279999999999998	0.03614237913230068
2.2319999999999993	0.0346336283779253
2.2359999999999998	0.033057822034466576
2.2399999999999993	0.033946308589820964
2.2439999999999998	0.03443246161067525
2.2479999999999993	0.033728377925300077
2.252	0.03500243411788373
2.2559999999999993	0.03458333668611279
2.26	0.03527065647421713
2.2639999999999993	0.033007530342654065
2.268	0.0335607389525917
2.2719999999999994	0.03307458593173741
2.276	0.03299076644538323
2.2799999999999994	0.03200169650640381
2.284	0.031917877020049626
2.2879999999999994	0.03322546100717495
2.292	0.03169994635552874
2.2959999999999994	0.030811459800174343
2.3	0.031163501642861934
2.3039999999999994	0.03180052973915376
2.308	0.030962334875611883
2.3119999999999994	0.029520639710319853
2.316	0.030291778984778382
2.3199999999999994	0.030375598471132567
2.324	0.029520639710319853
2.3279999999999994	0.029369764634882316
2.332	0.030191195601153357
2.3359999999999994	0.030057084422986654
2.34	0.029285945148528128
2.3439999999999994	0.028514805874069602
2.348	0.029805625963924092
2.3519999999999994	0.02826334741500704
2.356	0.02821305572319453
2.3599999999999994	0.02806218064775699
2.364	0.029235653456715617
2.3679999999999994	0.027810722188694428
2.372	0.02821305572319453
2.3759999999999994	0.027324569167840138
2.38	0.027710138805069402
2.3839999999999995	0.026687541071548315
2.388	0.026855180044256688
2.3919999999999995	0.0273078052705693
2.396	0.027140166297860927
2.3999999999999995	0.026905471736069202
2.404	0.02568170723529806
2.4079999999999995	0.02658695768792329
2.412	0.026000221283443974
2.4159999999999995	0.027626319318715214
2.42	0.025731998927110575
2.4239999999999995	0.025983457386173137
2.428	0.024843512371756186
2.4319999999999995	0.02672106886608999
2.436	0.0263690270234024
2.4399999999999995	0.02412266478911017
2.444	0.02429030376181855
2.4479999999999995	0.02405560920002682
2.452	0.026050512975256488
2.4559999999999995	0.024575290015422784
2.46	0.024357359350901896
2.4639999999999995	0.024089136994568498
2.468	0.02459205391269362
2.4719999999999995	0.02429030376181855
2.476	0.024374123248172733
2.4799999999999995	0.024424414939985248
2.484	0.02367003956279756
2.4879999999999995	0.023887970227318447
2.492	0.02380415074096426
2.4959999999999996	0.022932428082880707
2.5	0.023284469925568294
2.5039999999999996	0.022882136391068196
2.508	0.023519164487360023
2.5119999999999996	0.022077469322067993
2.516	0.02249656675383893
2.5199999999999996	0.022010413732984645
2.524	0.022211580500234696
2.5279999999999996	0.02298271977469322
2.532	0.02177571917119292
2.5359999999999996	0.02209423321933883
2.54	0.022178052705693018
2.5439999999999996	0.021742191376651242
2.548	0.022261872192047207
2.5519999999999996	0.020518426875880104
2.556	0.02048489908133843
2.5599999999999996	0.02095428820492188
2.564	0.0194455374505465
2.5679999999999996	0.02068606584858848
2.572	0.020971052102192717
2.5759999999999996	0.02075312143767183
2.58	0.01946230134781734
2.5839999999999996	0.020216676725005028
2.588	0.020468135184067593
2.5919999999999996	0.019311426272379802
2.596	0.01986463488231744
2.5999999999999996	0.019311426272379802
2.604	0.019428773553275665
2.6079999999999997	0.019210842888754777
2.612	0.018422939717025414
2.6159999999999997	0.019009676121504726
2.62	0.0170315362435459
2.6239999999999997	0.018892328840608864
2.628	0.018121189566150338
2.6319999999999997	0.018976148326963052
2.636	0.018137953463421175
2.6399999999999997	0.018506759203379602
2.644	0.017936786696171124
2.6479999999999997	0.0179703144907128
2.652	0.0181044256688795
2.6559999999999997	0.01763503654529605
2.66	0.017132119627170924
2.6639999999999997	0.018406175819754577
2.668	0.01748416146985851
2.6719999999999997	0.01803737007979615
2.676	0.018590578689733787
2.6799999999999997	0.018221772949775363
2.684	0.018221772949775363
2.6879999999999997	0.016964480654462547
2.6919999999999993	0.016863897270837525
2.6959999999999997	0.017433869778046
2.6999999999999993	0.016394508147254072
2.7039999999999997	0.016880661168108362
2.7079999999999993	0.016310688660899884
2.7119999999999997	0.017936786696171124
2.7159999999999993	0.016578911017233286
2.7199999999999998	0.0168974250653792
2.7239999999999993	0.01736681418896265
2.7279999999999998	0.016327452558170724
2.7319999999999993	0.0168974250653792
2.7359999999999998	0.015908355126399785
2.7399999999999993	0.01594188292094146
2.7439999999999998	0.01674654998994166
2.7479999999999993	0.015506021591899684
2.752	0.015338382619191309
2.7559999999999993	0.014567243344732783
2.76	0.015053396365587071
2.7639999999999993	0.01491928518742037
2.768	0.015036632468316234
2.7719999999999994	0.015304854824649635
2.776	0.01518750754375377
2.7799999999999994	0.01444989606383692
2.784	0.01553954938644136
2.7879999999999994	0.01438284047475357
2.792	0.014768410111982834
2.7959999999999994	0.01458400724200362
2.8	0.015338382619191309
2.8039999999999994	0.013377006638503318
2.808	0.014282257091128545
2.8119999999999994	0.01458400724200362
2.816	0.013712284583920068
2.8199999999999994	0.013276423254878293
2.824	0.012857325823107356
2.8279999999999994	0.013678756789378394
2.832	0.013896687453899282
2.8359999999999994	0.013796104070274257
2.84	0.012924381412190706
2.8439999999999994	0.013444062227586668
2.848	0.012505283980419767
2.8519999999999994	0.013561409508482532
2.856	0.013058492590357405
2.8599999999999994	0.013192603768524106
2.864	0.013125548179440756
2.8679999999999994	0.01282379802856568
2.872	0.012639395158586468
2.8759999999999994	0.012773506336753167
2.88	0.012572339569503117
2.8839999999999995	0.012706450747669818
2.888	0.012605867364044792
2.8919999999999995	0.012790270234024004
2.896	0.012672922953128142
2.8999999999999995	0.012237061624086366
2.904	0.012773506336753167
2.9079999999999995	0.012287353315898879
2.912	0.012069422651377991
2.9159999999999995	0.012907617514919869
2.92	0.011315047274190302
2.9239999999999995	0.012505283980419767
2.928	0.012270589418628042
2.9319999999999995	0.012203533829544692
2.936	0.011901783678669616
2.9399999999999995	0.011281519479648628
2.944	0.01181796419231543
2.9479999999999995	0.012002367062294642
2.952	0.01092947763696104
2.9559999999999995	0.012287353315898879
2.96	0.011549741835982029
2.9639999999999995	0.011633561322336216
2.968	0.01148268624689868
2.9719999999999995	0.011348575068731978
2.976	0.010879185945148527
2.9799999999999995	0.010560671897002615
2.984	0.011382102863273654
2.9879999999999995	0.01059419969154429
2.992	0.010895949842419365
2.9959999999999996	0.010661255280627639
3.0	0.010476852410648427
3.0039999999999996	0.010711546972440152
3.008	0.011113880506940253
3.0119999999999996	0.010963005431502715
3.016	0.01046008851337759
3.0199999999999996	0.010577435794273452
3.024	0.010091282773419164
3.0279999999999996	0.01072831086971099
3.032	0.010141574465231677
3.0359999999999996	0.010627727486085965
3.04	0.010510380205190102
3.0439999999999996	0.009588365855294038
3.048	0.009739240930731577
3.0519999999999996	0.009722477033460738
3.056	0.009605129752564875
3.0599999999999996	0.009454254677127337
3.064	0.00978953262254409
3.0679999999999996	0.009940407697981626
3.072	0.009906879903439952
3.0759999999999996	0.009320143498960638
3.08	0.009739240930731577
3.0839999999999996	0.009521310266210689
3.088	0.009253087909877288
3.0919999999999996	0.009873352108898276
3.096	0.009336907396231475
3.0999999999999996	0.009253087909877288
3.104	0.008968101656273049
3.1079999999999997	0.009286615704418962
3.112	0.008683115402668811
3.1159999999999997	0.008398129149064574
3.12	0.008163434587272849
3.1239999999999997	0.009403962985314825
3.128	0.00843165694360625
3.1319999999999997	0.007677281566418562
3.136	0.008984865553543888
3.1399999999999997	0.008750170991752161
3.144	0.008180198484543686
3.1479999999999997	0.009051921142627237
3.152	0.008582532019043786
3.1559999999999997	0.008113142895460336
3.16	0.007945503922751961
3.1639999999999997	0.008347837457252061
3.168	0.007794628847314424
3.1719999999999997	0.007761101052772749
3.176	0.007861684436397773
3.1799999999999997	0.007828156641856099
3.184	0.008213726279085362
3.1879999999999997	0.006989961778314222
3.1919999999999993	0.008264017970897874
3.1959999999999997	0.008029323409106148
3.1999999999999993	0.007643753771876886
3.2039999999999997	0.007744337155501911
3.2079999999999993	0.008046087306376987
3.2119999999999997	0.007861684436397773
3.2159999999999993	0.0075264064909810234
3.2199999999999998	0.007375531415543486
3.2239999999999993	0.008113142895460336
3.2279999999999998	0.007157600751022598
3.2319999999999993	0.008180198484543686
3.2359999999999998	0.00807961510091866
3.2399999999999993	0.007157600751022598
3.2439999999999998	0.007191128545564273
3.2479999999999993	0.0069564339837725475
3.252	0.007157600751022598
3.2559999999999993	0.007308475826460136
3.26	0.006704975524709985
3.2639999999999993	0.006973197881043385
3.268	0.0062188225038556965
3.2719999999999994	0.006637919935626635
3.276	0.007073781264668411
3.2799999999999994	0.006352933682022397
3.284	0.007710809360960236
3.2879999999999994	0.007040253470126735
3.292	0.006520572654730772
3.2959999999999994	0.007090545161939248
3.3	0.007124072956480923
3.3039999999999994	0.006654683832897472
3.308	0.006839086702876685
3.3119999999999994	0.007090545161939248
3.316	0.006419989271105747
3.3199999999999994	0.006285878092939047
3.324	0.006704975524709985
3.3279999999999994	0.006855850600147523
3.332	0.006135003017501509
3.3359999999999994	0.006336169784751559
3.34	0.006269114195668209
3.3439999999999994	0.006235586401126534
3.348	0.005917072352980621
3.3519999999999994	0.006302641990209884
3.356	0.006487044860189097
3.3599999999999994	0.0069564339837725475
3.364	0.006168530812043184
3.3679999999999994	0.0060176557366056465
3.372	0.006520572654730772
3.3759999999999994	0.005866780661168108
3.38	0.005782961174813921
3.3839999999999995	0.006369697579293235
3.388	0.005900308455709784
3.3919999999999995	0.006352933682022397
3.396	0.006101475222959834
3.3999999999999995	0.005414155434855496
3.404	0.005548266613022196
3.4079999999999995	0.006386461476564072
3.412	0.006101475222959834
3.4159999999999995	0.0058332528666264335
3.42	0.005933836250251459
3.4239999999999995	0.005917072352980621
3.428	0.005145933078522095
3.4319999999999995	0.005430919332126333
3.436	0.005397391537584658
3.4399999999999995	0.006302641990209884
3.444	0.005212988667605445
3.4479999999999995	0.005011821900355395
3.452	0.00497829410581372
3.4559999999999995	0.005246516462147121
3.46	0.005078877489438745
3.4639999999999995	0.00551473881848052
3.468	0.0050956413867095825
3.4719999999999995	0.0052968081539596324
3.476	0.00538062764031382
3.4799999999999995	0.005531502715751358
3.484	0.00504534969489707
3.4879999999999995	0.004743599544021994
3.492	0.005430919332126333
3.4959999999999996	0.00517946087306377
3.5	0.005430919332126333
3.5039999999999996	0.005078877489438745
3.508	0.005011821900355395
3.5119999999999996	0.004743599544021994
3.516	0.004693307852209482
3.5199999999999996	0.0050956413867095825
3.524	0.005565030510293033
3.5279999999999996	0.004542432776771944
3.532	0.005062113592167908
3.5359999999999996	0.004928002414001207
3.54	0.004559196674042781
3.5439999999999996	0.004995058003084557
3.548	0.0039724602695634685
3.5519999999999996	0.004659780057667807
3.556	0.004358029906792731
3.5599999999999996	0.0045256688795011065
3.564	0.004492141084959432
3.5679999999999996	0.004425085495876081
3.572	0.005078877489438745
3.5759999999999996	0.00497829410581372
3.58	0.004492141084959432
3.5839999999999996	0.004777127338563669
3.588	0.004240682625896869
3.5919999999999996	0.004140099242271844
3.596	0.004324502112251057
3.5999999999999996	0.003788057399584255
3.604	0.004140099242271844
3.6079999999999997	0.004140099242271844
3.612	0.004257446523167706
3.6159999999999997	0.004441849393146919
3.62	0.003905404680480118
3.6239999999999997	0.004056279755917656
3.628	0.003905404680480118
3.6319999999999997	0.0039892241668343055
3.636	0.004022751961375981
3.6399999999999997	0.004190390934084356
3.644	0.0041736270368135184
3.6479999999999997	0.003788057399584255
3.652	0.004274210420438544
3.6559999999999997	0.004257446523167706
3.66	0.003938932475021793
3.6639999999999997	0.0041736270368135184
3.668	0.004408321598605244
3.6719999999999997	0.004022751961375981
3.676	0.004073043653188494
3.6799999999999997	0.003586890632334205
3.684	0.0035701267350633672
3.6879999999999997	0.003721001810500905
3.6919999999999993	0.004123335345001006
3.6959999999999997	0.003519835043250855
3.6999999999999993	0.003503071145980017
3.7039999999999997	0.003519835043250855
3.7079999999999993	0.0038886407832092805
3.7119999999999997	0.003452779454167505
3.7159999999999993	0.0034863072487091797
3.7199999999999998	0.0033857238650841547
3.7239999999999993	0.003855112988667605
3.7279999999999998	0.003653946221417555
3.7319999999999993	0.003301904378729967
3.7359999999999998	0.003234848789646617
3.7399999999999993	0.0034192516596258295
3.7439999999999998	0.003855112988667605
3.7479999999999993	0.0034863072487091797
3.752	0.0031510293032924294
3.7559999999999993	0.0034695433514383422
3.76	0.0036036545296050425
3.7639999999999993	0.003653946221417555
3.768	0.003268376584188292
3.7719999999999994	0.0036036545296050425
3.776	0.0038215851941259303
3.7799999999999994	0.0033689599678133173
3.784	0.003402487762354992
3.7879999999999994	0.0036371823241467174
3.792	0.0029330986387715416
3.7959999999999994	0.003452779454167505
3.8	0.003016918125125729
3.8039999999999994	0.0032851404814591293
3.808	0.0029330986387715416
3.8119999999999994	0.0031007376114799167
3.816	0.0030672098169382414
3.8199999999999994	0.003117501508750754
3.824	0.002949862536042379
3.8279999999999994	0.0030336820223965666
3.832	0.002698404076979816
3.8359999999999994	0.002983390330584054
3.84	0.0031845570978341043
3.8439999999999994	0.0028995708442298663
3.848	0.0033186682760008046
3.8519999999999994	0.0031510293032924294
3.856	0.002832515255146516
3.8599999999999994	0.002832515255146516
3.864	0.0030001542278548917
3.8679999999999994	0.0029666264333132165
3.872	0.002949862536042379
3.8759999999999994	0.003117501508750754
3.88	0.0024637095151880907
3.8839999999999995	0.0032851404814591293
3.888	0.0029163347415007037
3.8919999999999995	0.0030336820223965666
3.896	0.0025810567960839535
3.8999999999999995	0.0028157513578756788
3.904	0.002765459666063166
3.9079999999999995	0.002765459666063166
3.912	0.003016918125125729
3.9159999999999995	0.002832515255146516
3.92	0.002882806946959029
3.9239999999999995	0.002698404076979816
3.928	0.0030001542278548917
3.9319999999999995	0.0025475290015422782
3.936	0.0031510293032924294
3.9399999999999995	0.0028157513578756788
3.944	0.002832515255146516
3.9479999999999995	0.0027486957687923286
3.952	0.0028660430496881915
3.9559999999999995	0.0025810567960839535
3.96	0.0030001542278548917
3.9639999999999995	0.0022960705424797155
3.968	0.002564292898813116
3.9719999999999995	0.0028995708442298663
3.976	0.0028660430496881915
3.9799999999999995	0.0023463622342922283
3.984	0.002631348487896466
3.9879999999999995	0.0027151679742506538
3.992	0.002597820693354791
3.9959999999999996	0.002430181720646416
4.0	0.0026145845906256284
4.004	0.0028995708442298663
4.008	0.0026145845906256284
4.012	0.0027989874606048413
4.016	0.0023463622342922283
4.02	0.0022290149533963654
4.024	0.002597820693354791
4.028	0.0023631261315630657
4.032	0.002379890028833903
4.036	0.0025810567960839535
4.04	0.0023631261315630657
4.044	0.0019440286997921277
4.048	0.0023295983370213904
4.052	0.002597820693354791
4.056	0.002497237309729766
4.06	0.002279306645208878
4.064	0.002379890028833903
4.068	0.0025810567960839535
4.072	0.0023631261315630657
4.076	0.0019607925970629653
4.08	0.0025140012070006034
4.084	0.002312834439750553
4.088	0.0021954871588546906
4.092	0.0019775564943338027
4.096	0.0019105009052504526
4.1	0.002312834439750553
4.104	0.0022290149533963654
4.108	0.0021954871588546906
4.112	0.002245778850667203
4.116	0.0022960705424797155
4.12	0.0020110842888754776
4.124	0.002044612083417153
4.128	0.001759625829812915
4.132	0.0017763897270837525
4.136	0.0021116676725005026
4.14	0.0018769731107087775
4.144	0.0021787232615838527
4.148	0.0020110842888754776
4.152	0.0020110842888754776
4.156	0.002212251056125528
4.16	0.0019607925970629653
4.164	0.0019607925970629653
4.168	0.0019440286997921277
4.172	0.0022625427479380403
4.176	0.002145195467042178
4.18	0.0017260980352712398
4.184	0.0020613759806879903
4.188	0.0017260980352712398
4.191999999999999	0.0020278481861463154
4.196	0.00179315362435459
4.199999999999999	0.0021787232615838527
4.204	0.00179315362435459
4.207999999999999	0.002094903775229665
4.212	0.0020613759806879903
4.215999999999999	0.00186020921343794
4.22	0.0021284315697713404
4.223999999999999	0.002212251056125528
4.228	0.0019105009052504526
4.231999999999999	0.0018434453161671027
4.236	0.001541695165292027
4.239999999999999	0.0014914034734795146
4.244	0.0017260980352712398
4.247999999999999	0.0019440286997921277
4.252	0.0019105009052504526
4.255999999999999	0.0015919868571045398
4.26	0.0016758063434587273
4.263999999999999	0.0017260980352712398
4.268	0.0016087507543753772
4.271999999999999	0.0015584590625628647
4.276	0.001508167370750352
4.279999999999999	0.0016590424461878897
4.284	0.0017763897270837525
4.287999999999999	0.001541695165292027
4.292	0.0015752229598337021
4.295999999999999	0.0015752229598337021
4.3	0.00179315362435459
4.303999999999999	0.001759625829812915
4.308	0.0016422785489170523
4.311999999999999	0.0013572922953128143
4.316	0.001474639576208677
4.319999999999999	0.0015584590625628647
4.324	0.001759625829812915
4.327999999999999	0.0013572922953128143
4.332	0.0017260980352712398
4.335999999999999	0.0015584590625628647
4.34	0.0017093341380004024
4.343999999999999	0.0016758063434587273
4.348	0.0016422785489170523
4.351999999999999	0.0014243478843961644
4.356	0.0014243478843961644
4.359999999999999	0.0016255146516462148
4.364	0.0017763897270837525
4.367999999999999	0.001474639576208677
4.372	0.0014578756789378395
4.3759999999999994	0.001407583987125327
4.38	0.001759625829812915
4.3839999999999995	0.0016590424461878897
4.388	0.0018434453161671027
4.3919999999999995	0.0013070006035003018
4.396	0.0016590424461878897
4.3999999999999995	0.0012231811171461143
4.404	0.0013070006035003018
4.4079999999999995	0.0017763897270837525
4.412	0.001541695165292027
4.4159999999999995	0.0013572922953128143
4.42	0.001508167370750352
4.4239999999999995	0.0012734728089586268
4.428	0.0013908200898544894
4.4319999999999995	0.0016087507543753772
4.436	0.001407583987125327
4.4399999999999995	0.0015919868571045398
4.444	0.0013070006035003018
4.4479999999999995	0.0015919868571045398
4.452	0.0016925702407295648
4.4559999999999995	0.0014243478843961644
4.46	0.0013908200898544894
4.4639999999999995	0.0012734728089586268
4.468	0.0012902367062294642
4.4719999999999995	0.0012399450144169517
4.476	0.0014578756789378395
4.4799999999999995	0.0012567089116877893
4.484	0.001474639576208677
4.4879999999999995	0.0011728894253336015
4.492	0.0013237645007711392
4.4959999999999996	0.0015584590625628647
4.5	0.0013405283980419769
4.504	0.0013908200898544894
4.508	0.001122597733521089
4.512	0.0014914034734795146
4.516	0.0012399450144169517
4.52	0.001374056192583652
4.524	0.0011728894253336015
4.528	0.0013237645007711392
4.532	0.001407583987125327
4.536	0.0009717226580835514
4.54	0.0011058338362502514
4.544	0.0010723060417085763
4.548	0.0011393616307919265
4.552	0.0011561255280627641
4.556	0.0012231811171461143
4.56	0.0011561255280627641
4.564	0.0013237645007711392
4.568	0.0012734728089586268
4.572	0.0013908200898544894
4.576	0.0012231811171461143
4.58	0.001089069938979414
4.584	0.001474639576208677
4.588	0.0011561255280627641
4.592	0.0012399450144169517
4.596	0.001055542144437739
4.6	0.0009549587608127138
4.604	0.0009549587608127138
4.608	0.0013237645007711392
4.612	0.001122597733521089
4.616	0.0012902367062294642
4.62	0.0013405283980419769
4.624	0.0011561255280627641
4.628	0.0009884865553543888
4.632	0.0010220143498960639
4.636	0.0010723060417085763
4.64	0.0011896533226044392
4.644	0.0012064172198752766
4.648	0.001089069938979414
4.652	0.0013572922953128143
4.656	0.0011896533226044392
4.66	0.001122597733521089
4.664	0.001055542144437739
4.668	0.001441111781667002
4.672	0.0009549587608127138
4.676	0.0010052504526252262
4.68	0.001089069938979414
4.684	0.001055542144437739
4.688	0.0012399450144169517
4.691999999999999	0.0009717226580835514
4.696	0.0010387782471669013
4.699999999999999	0.0013237645007711392
4.704	0.0012064172198752766
4.707999999999999	0.0010387782471669013
4.712	0.001055542144437739
4.715999999999999	0.0011058338362502514
4.72	0.0009884865553543888
4.723999999999999	0.0009214309662710388
4.728	0.001089069938979414
4.731999999999999	0.0008208475826460136
4.736	0.0007705558908335011
4.739999999999999	0.0009046670690002012
4.744	0.0011393616307919265
4.747999999999999	0.0009884865553543888
4.752	0.0008543753771876886
4.755999999999999	0.0009884865553543888
4.76	0.0012399450144169517
4.763999999999999	0.0008879031717293637
4.768	0.000804083685375176
4.771999999999999	0.0009381948635418763
4.776	0.0009884865553543888
4.779999999999999	0.0008376114799168511
4.784	0.0008376114799168511
4.787999999999999	0.0011561255280627641
4.792	0.0009884865553543888
4.795999999999999	0.0009884865553543888
4.8	0.0009549587608127138
4.803999999999999	0.0008879031717293637
4.808	0.0009214309662710388
4.811999999999999	0.0009549587608127138
4.816	0.000804083685375176
4.819999999999999	0.0008543753771876886
4.824	0.0006867364044793134
4.827999999999999	0.0009884865553543888
4.832	0.0008711392744585262
4.835999999999999	0.0008376114799168511
4.84	0.0009884865553543888
4.843999999999999	0.0008376114799168511
4.848	0.0007873197881043385
4.851999999999999	0.0010723060417085763
4.856	0.0009214309662710388
4.859999999999999	0.0010723060417085763
4.864	0.0009381948635418763
4.867999999999999	0.0009214309662710388
4.872	0.0007705558908335011
4.8759999999999994	0.0006699725072084759
4.88	0.0008711392744585262
4.8839999999999995	0.0007537919935626635
4.888	0.0007537919935626635
4.8919999999999995	0.0008543753771876886
4.896	0.0008711392744585262
4.8999999999999995	0.0006029169181251257
4.904	0.0010387782471669013
4.9079999999999995	0.0008711392744585262
4.912	0.0009884865553543888
4.9159999999999995	0.0009381948635418763
4.92	0.0006364447126668008
4.9239999999999995	0.000804083685375176
4.928	0.0007873197881043385
4.9319999999999995	0.0010387782471669013
4.936	0.0009717226580835514
4.9399999999999995	0.0006699725072084759
4.944	0.0008208475826460136
4.9479999999999995	0.0006029169181251257
4.952	0.0009717226580835514
4.9559999999999995	0.0008879031717293637
4.96	0.0007202641990209885
4.9639999999999995	0.0006867364044793134
4.968	0.0008543753771876886
4.9719999999999995	0.0006196808153959633
4.976	0.0007035003017501509
4.9799999999999995	0.0007873197881043385
4.984	0.000737028096291826
4.9879999999999995	0.0007035003017501509
4.992	0.0005693891235834507
4.9959999999999996	0.0007537919935626635
5.0	0.0007705558908335011
5.004	0.0006867364044793134
5.008	0.0010052504526252262
5.012	0.0007873197881043385
5.016	0.0006196808153959633
5.02	0.0006364447126668008
5.024	0.0006867364044793134
5.028	0.0006196808153959633
5.032	0.0007202641990209885
5.036	0.0007202641990209885
5.04	0.000737028096291826
5.044	0.0005861530208542882
5.048	0.0006364447126668008
5.052	0.0008208475826460136
5.056	0.0008208475826460136
5.06	0.0007873197881043385
5.064	0.0006196808153959633
5.068	0.000737028096291826
5.072	0.0005861530208542882
5.076	0.0008376114799168511
5.08	0.0005190974317709382
5.084	0.0007537919935626635
5.088	0.0007035003017501509
5.092	0.000804083685375176
5.096	0.000804083685375176
5.1	0.0007202641990209885
5.104	0.0005861530208542882
5.108	0.000737028096291826
5.112	0.0006532086099376383
5.116	0.000737028096291826
5.12	0.000737028096291826
5.124	0.000737028096291826
5.128	0.0005526252263126131
5.132	0.0004352779454167505
5.136	0.0007202641990209885
5.14	0.0007035003017501509
5.144	0.000452041842687588
5.148	0.0005526252263126131
5.152	0.0005358613290417757
5.156	0.0007537919935626635
5.16	0.0007035003017501509
5.164	0.0007705558908335011
5.168	0.0006532086099376383
5.172	0.0005358613290417757
5.176	0.0006196808153959633
5.18	0.0006364447126668008
5.184	0.0004688057399584255
5.188	0.0006699725072084759
5.191999999999999	0.0007873197881043385
5.196	0.00040175015087507543
5.199999999999999	0.0006532086099376383
5.204	0.00048556963722926305
5.207999999999999	0.0006532086099376383
5.212	0.000452041842687588
5.215999999999999	0.0006029169181251257
5.22	0.000452041842687588
5.223999999999999	0.0007202641990209885
5.228	0.0007202641990209885
5.231999999999999	0.0007873197881043385
5.236	0.0006364447126668008
5.239999999999999	0.0008208475826460136
5.244	0.0006029169181251257
5.247999999999999	0.0005861530208542882
5.252	0.0005693891235834507
5.255999999999999	0.0005190974317709382
5.26	0.0005861530208542882
5.263999999999999	0.0004688057399584255
5.268	0.0006029169181251257
5.271999999999999	0.0008543753771876886
5.276	0.00048556963722926305
5.279999999999999	0.00041851404814591297
5.284	0.0005526252263126131
5.287999999999999	0.0007035003017501509
5.292	0.0005526252263126131
5.295999999999999	0.0005693891235834507
5.3	0.00048556963722926305
5.303999999999999	0.0005526252263126131
5.308	0.0005861530208542882
5.311999999999999	0.0005693891235834507
5.316	0.0006196808153959633
5.319999999999999	0.0006364447126668008
5.324	0.0005190974317709382
5.327999999999999	0.0004688057399584255
5.332	0.000452041842687588
5.335999999999999	0.0006699725072084759
5.34	0.0005358613290417757
5.343999999999999	0.0006532086099376383
5.348	0.000452041842687588
5.351999999999999	0.00041851404814591297
5.356	0.0005526252263126131
5.359999999999999	0.00041851404814591297
5.364	0.0005693891235834507
5.367999999999999	0.0005861530208542882
5.372	0.000452041842687588
5.3759999999999994	0.0005861530208542882
5.38	0.00048556963722926305
5.3839999999999995	0.0006364447126668008
5.388	0.0005023335345001006
5.3919999999999995	0.00041851404814591297
5.396	0.00040175015087507543
5.3999999999999995	0.0006364447126668008
5.404	0.000452041842687588
5.4079999999999995	0.00041851404814591297
5.412	0.0005358613290417757
5.4159999999999995	0.0005693891235834507
5.42	0.00048556963722926305
5.4239999999999995	0.0006196808153959633
5.428	0.00041851404814591297
5.4319999999999995	0.0005023335345001006
5.436	0.0005190974317709382
5.4399999999999995	0.0005861530208542882
5.444	0.00048556963722926305
5.4479999999999995	0.000452041842687588
5.452	0.0005526252263126131
5.4559999999999995	0.0004688057399584255
5.46	0.00040175015087507543
5.4639999999999995	0.0004352779454167505
5.468	0.0007035003017501509
5.4719999999999995	0.00040175015087507543
5.476	0.0005023335345001006
5.4799999999999995	0.0006029169181251257
5.484	0.0004688057399584255
5.4879999999999995	0.0003849862536042379
5.492	0.0005358613290417757
5.4959999999999996	0.00040175015087507543
5.5	0.0005023335345001006
5.504	0.0005358613290417757
5.508	0.00048556963722926305
5.512	0.000452041842687588
5.516	0.0006196808153959633
5.52	0.0005190974317709382
5.524	0.00048556963722926305
5.528	0.00048556963722926305
5.532	0.0003849862536042379
5.536	0.00048556963722926305
5.54	0.00036822235633340037
5.544	0.0003849862536042379
5.548	0.00040175015087507543
5.552	0.0005190974317709382
5.556	0.0005190974317709382
5.56	0.0005023335345001006
5.564	0.00025087507543753774
5.568	0.000452041842687588
5.572	0.0004352779454167505
5.576	0.0003849862536042379
5.58	0.0004688057399584255
5.584	0.0005693891235834507
5.588	0.0005358613290417757
5.592	0.0005526252263126131
5.596	0.00036822235633340037
5.6	0.0004688057399584255
5.604	0.0005693891235834507
5.608	0.0005023335345001006
5.612	0.00041851404814591297
5.616	0.0005861530208542882
5.62	0.0004352779454167505
5.624	0.0005190974317709382
5.628	0.0002676389727083753
5.632	0.0005358613290417757
5.636	0.00036822235633340037
5.64	0.000452041842687588
5.644	0.00035145845906256283
5.648	0.0004688057399584255
5.652	0.00033469456179172535
5.656	0.00040175015087507543
5.66	0.0004688057399584255
5.664	0.0005190974317709382
5.668	0.00035145845906256283
5.672	0.0005023335345001006
5.676	0.0004688057399584255
5.68	0.00048556963722926305
5.684	0.0006029169181251257
5.688	0.00033469456179172535
5.691999999999999	0.0005190974317709382
5.696	0.000452041842687588
5.699999999999999	0.0005190974317709382
5.704	0.000452041842687588
5.707999999999999	0.00036822235633340037
5.712	0.00036822235633340037
5.715999999999999	0.0005861530208542882
5.72	0.0004352779454167505
5.723999999999999	0.000452041842687588
5.728	0.00040175015087507543
5.731999999999999	0.00040175015087507543
5.736	0.0005526252263126131
5.739999999999999	0.00035145845906256283
5.744	0.00040175015087507543
5.747999999999999	0.0005190974317709382
5.752	0.00040175015087507543
5.755999999999999	0.00036822235633340037
5.76	0.0004352779454167505
5.763999999999999	0.0004352779454167505
5.768	0.0004688057399584255
5.771999999999999	0.0004688057399584255
5.776	0.00033469456179172535
5.779999999999999	0.0005358613290417757
5.784	0.000452041842687588
5.787999999999999	0.0005358613290417757
5.792	0.00048556963722926305
5.795999999999999	0.00040175015087507543
5.8	0.00033469456179172535
5.803999999999999	0.00048556963722926305
5.808	0.00036822235633340037
5.811999999999999	0.000452041842687588
5.816	0.0004352779454167505
5.819999999999999	0.000452041842687588
5.824	0.0005358613290417757
5.827999999999999	0.0004688057399584255
5.832	0.0004352779454167505
5.835999999999999	0.0005358613290417757
5.84	0.00048556963722926305
5.843999999999999	0.0003849862536042379
5.848	0.000452041842687588
5.851999999999999	0.0003179306645208878
5.856	0.0005358613290417757
5.859999999999999	0.0006532086099376383
5.864	0.00040175015087507543
5.867999999999999	0.00040175015087507543
5.872	0.000452041842687588
5.8759999999999994	0.0004688057399584255
5.88	0.00035145845906256283
5.8839999999999995	0.000452041842687588
5.888	0.00036822235633340037
5.8919999999999995	0.0005861530208542882
5.896	0.00036822235633340037
5.8999999999999995	0.00048556963722926305
5.904	0.0004688057399584255
5.9079999999999995	0.0004688057399584255
5.912	0.0005023335345001006
5.9159999999999995	0.0004352779454167505
5.92	0.0004688057399584255
5.9239999999999995	0.0004688057399584255
5.928	0.0003849862536042379
5.9319999999999995	0.0003849862536042379
5.936	0.00048556963722926305
5.9399999999999995	0.00025087507543753774
5.944	0.00048556963722926305
5.9479999999999995	0.0004688057399584255
5.952	0.0005023335345001006
5.9559999999999995	0.000452041842687588
5.96	0.00036822235633340037
5.9639999999999995	0.00041851404814591297
5.968	0.00033469456179172535
5.9719999999999995	0.00036822235633340037
5.976	0.00036822235633340037
5.9799999999999995	0.00036822235633340037
5.984	0.0003849862536042379
5.9879999999999995	0.00048556963722926305
5.992	0.00033469456179172535
5.9959999999999996	0.0005023335345001006
6.0	0.0003849862536042379
6.004	0.0003011667672500503
6.008	0.00035145845906256283
6.012	0.0002676389727083753
6.016	0.00035145845906256283
6.02	0.00036822235633340037
6.024	0.0003011667672500503
6.028	0.00036822235633340037
6.032	0.00036822235633340037
6.036	0.0003011667672500503
6.04	0.00036822235633340037
6.044	0.0004352779454167505
6.048	0.0003179306645208878
6.052	0.0003849862536042379
6.056	0.0004688057399584255
6.06	0.0003179306645208878
6.064	0.0003011667672500503
6.068	0.00040175015087507543
6.072	0.00040175015087507543
6.076	0.00035145845906256283
6.08	0.0003849862536042379
6.084	0.00036822235633340037
6.088	0.00036822235633340037
6.092	0.00028440286997921275
6.096	0.0002341111781667002
6.1	0.00035145845906256283
6.104	0.00040175015087507543
6.108	0.0003011667672500503
6.112	0.00033469456179172535
6.116	0.00033469456179172535
6.12	0.00035145845906256283
6.124	0.0003011667672500503
6.128	0.0002676389727083753
6.132	0.00036822235633340037
6.136	0.0004688057399584255
6.14	0.0003179306645208878
6.144	0.0004352779454167505
6.148	0.00035145845906256283
6.152	0.0003011667672500503
6.156	0.00028440286997921275
6.16	0.0003011667672500503
6.164	0.0002676389727083753
6.168	0.0004352779454167505
6.172	0.00033469456179172535
6.176	0.00035145845906256283
6.18	0.0003179306645208878
[truncated: 501 more rows]
