# Supplementary material for: Coherence in cooperative photon emission from indistinguishable quantum emitters
Source: Sci Adv. 2022 Mar 18;8(11):eabm8171. doi: 10.1126/sciadv.abm8171 (PMC8932659; doi:10.1126/sciadv.abm8171)
Supplement: Supplementary file 2 — Dataset [file sciadv.abm8171_dataset.zip › dataset_coherence_cooperative/S4c.csv]

Data: Voltage (V)	Data, mean: g2(0)	Data, standard deviation: g2(0)	Inset: Data, -0.52 V: Delay (ns)	Inset: Data, -0.52 V: Norm. Coinc.	Inset: Data, -0.45 V: Delay (ns)	Inset: Data, -0.45 V: Norm. Coinc.
-0.4	0.3594265526000759	0.006905668187220348	-40.262038067260754	0.021507154793340824	-40.00003776006028	0.023350253807106598
-0.41	0.3403684457255708	0.004772114933111363	-40.23003801606037	0.028676206391121097	-39.96803770885989	0.025380710659898477
-0.42	0.3514089020280747	0.004430174496974446	-40.19803796485997	0.028676206391121097	-39.9360376576595	0.026395939086294416
-0.43	0.45819025215335296	0.004478963244462781	-40.16603791366145	0.014338103195560548	-39.904037606460975	0.02284263959390863
-0.445	0.5245006943875326	0.0042052843397902065	-40.134037862461064	0.03584525798890137	-39.872037555260576	0.02081218274111675
-0.44	0.5136251495215312	0.003816907487699021	-40.102037811260665	0.021507154793340824	-39.84003750406019	0.024873096446700507
-0.455	0.5262654679103655	0.0036090497895383024	-40.07003776006028	0.007169051597780274	-39.80803745285981	0.02131979695431472
-0.45	0.5313702835341202	0.003027611038215025	-40.03803770885989	0.007169051597780274	-39.77603740165941	0.029949238578680204
-0.46	0.5325200960256348	0.003270184464610425	-40.0060376576595	0.028676206391121097	-39.744037350459024	0.027918781725888325
-0.47	0.513478580395364	0.003333731189673863	-39.974037606460975	0.03584525798890137	-39.7120372992605	0.0350253807106599
-0.48	0.4695173646708824	0.0034294808213505856	-39.942037555260576	0.007169051597780274	-39.6800372480601	0.03553299492385787
-0.49	0.41640487559688366	0.004814063093335636	-39.91003750406019	0.007169051597780274	-39.64803719685972	0.0350253807106599
-0.5	0.3341917144370611	0.0048359716885537085	-39.87803745285981	0.007169051597780274	-39.61603714565932	0.04213197969543147
-0.495	0.3882194656770702	0.003987454591960636	-39.84603740165941	0.021507154793340824	-39.584037094458935	0.048223350253807105
-0.5	0.3440528687006298	0.00429334198900771	-39.814037350459024	0.04301430958668165	-39.55203704325855	0.03350253807106599
-0.505	0.2998915495653283	0.004752559723345081	-39.7820372992605	0.04301430958668165	-39.520036992060014	0.04263959390862944
-0.51	0.2660229885057471	0.005567382089589266	-39.7500372480601	0.014338103195560548	-39.48803694085963	0.05482233502538071
-0.515	0.23777680463007894	0.005901825641971814	-39.71803719685972	0.028676206391121097	-39.456036889659245	0.047715736040609136
-0.52	0.19828214749346468	0.006493410694341849	-39.68603714565932	0.03584525798890137	-39.424036838458846	0.047208121827411166
			-39.654037094458936	0.028676206391121097	-39.39203678725846	0.0583756345177665
			-39.62203704325855	0.05018336118446192	-39.36003673605807	0.05736040609137056
			-39.590036992060014	0.03584525798890137	-39.32803668485954	0.0583756345177665
			-39.55803694085963	0.021507154793340824	-39.296036633659156	0.06395939086294417
			-39.526036889659245	0.05018336118446192	-39.264036582458765	0.0649746192893401
			-39.49403683845885	0.04301430958668165	-39.23203653125837	0.0766497461928934
			-39.46203678725846	0.04301430958668165	-39.20003648005798	0.07461928934010152
			-39.43003673605807	0.05018336118446192	-39.16803642885759	0.06852791878172589
			-39.39803668485954	0.04301430958668165	-39.13603637765907	0.083248730964467
			-39.36603663365916	0.05735241278224219	-39.104036326458676	0.08578680203045685
			-39.334036582458765	0.07885956757558302	-39.072036275258284	0.08527918781725888
			-39.30203653125837	0.03584525798890137	-39.0400362240579	0.0883248730964467
			-39.27003648005798	0.06452146438002247	-39.00803617285751	0.09187817258883249
			-39.23803642885759	0.10036672236892384	-38.97603612165712	0.09949238578680203
			-39.20603637765907	0.0860286191733633	-38.944036070458594	0.09949238578680203
			-39.174036326458676	0.0860286191733633	-38.912036019258196	0.1116751269035533
			-39.142036275258285	0.06452146438002247	-38.88003596805781	0.12690355329949238
			-39.1100362240579	0.10753577396670412	-38.84803591685742	0.13908629441624365
			-39.07803617285751	0.06452146438002247	-38.81603586565703	0.1365482233502538
			-39.04603612165712	0.12904292876004494	-38.784035814456644	0.1517766497461929
			-39.014036070458594	0.12187387716226467	-38.752035763258114	0.13857868020304567
			-38.982036019258196	0.10753577396670412	-38.72003571205772	0.13959390862944163
			-38.95003596805781	0.10036672236892384	-38.68803566085734	0.166497461928934
			-38.91803591685742	0.10753577396670412	-38.65603560965694	0.15634517766497463
			-38.88603586565703	0.10036672236892384	-38.624035558456555	0.166497461928934
			-38.854035814456644	0.12904292876004494	-38.59203550725616	0.16852791878172588
			-38.822035763258114	0.13621198035782522	-38.56003545605763	0.1862944162436548
			-38.79003571205772	0.17922628994450684	-38.52803540485725	0.20812182741116753
			-38.75803566085734	0.15055008355338576	-38.49603535365686	0.2035532994923858
			-38.72603560965694	0.10753577396670412	-38.464035302456466	0.23553299492385787
			-38.694035558456555	0.2222405995311885	-38.432035251256075	0.24010152284263958
			-38.662035507256164	0.12904292876004494	-38.40003520005568	0.2436548223350254
			-38.630035456057634	0.1720572383467266	-38.36803514885716	0.2532994923857868
			-38.59803540485725	0.2509168059223096	-38.33603509765677	0.3015228426395939
			-38.56603535365686	0.17922628994450684	-38.30403504645638	0.2624365482233503
			-38.534035302456466	0.15055008355338576	-38.27203499525599	0.3248730964467005
			-38.502035251256075	0.21507154793340824	-38.2400349440556	0.2913705583756345
			-38.47003520005568	0.27242396071565045	-38.20803489285521	0.3426395939086294
			-38.43803514885716	0.29393111550899126	-38.17603484165669	0.38730964467005075
			-38.40603509765677	0.2795930123134307	-38.14403479045629	0.3761421319796954
			-38.37403504645638	0.3011001671067715	-38.112034739255904	0.39593908629441626
			-38.34203499525599	0.24374775432452933	-38.08003468805551	0.41725888324873095
			-38.3100349440556	0.3082692187045518	-38.04803463685512	0.43756345177664974
			-38.27803489285521	0.31543827030233207	-38.01603458565474	0.44568527918781725
			-38.24603484165669	0.2795930123134307	-37.98403453445621	0.49441624365482234
			-38.21403479045629	0.37279068308457425	-37.952034483255815	0.4862944162436548
			-38.182034739255904	0.4229740442690362	-37.92003443205543	0.5558375634517766
			-38.15003468805551	0.3942978378779151	-37.88803438085503	0.5238578680203045
			-38.11803463685512	0.365621631486794	-37.85603432965465	0.5888324873096447
			-38.08603458565474	0.444481199062377	-37.824034278454256	0.6192893401015228
			-38.05403453445621	0.52334076663796	-37.792034227255726	0.6289340101522842
			-38.022034483255815	0.4946645602468389	-37.76003417605534	0.6538071065989848
			-37.99003443205543	0.4516502506601573	-37.72803412485495	0.700507614213198
			-37.95803438085503	0.5448479214313009	-37.69603407365456	0.7380710659898477
			-37.92603432965465	0.5090026634423995	-37.66403402245417	0.7634517766497462
			-37.89403427845426	0.5735241278224219	-37.632033971253776	0.7893401015228426
			-37.86203422725573	0.48032645705127835	-37.60003392005525	0.8583756345177666
			-37.83003417605534	0.6165384374091036	-37.56803386885486	0.8730964467005076
			-37.79803412485495	0.6237074890068839	-37.53603381765447	0.9238578680203046
			-37.76603407365456	0.731243262973588	-37.504033766454086	0.9365482233502538
			-37.73403402245417	0.8172718821469512	-37.472033715253694	0.9822335025380711
			-37.702033971253776	0.888962398124754	-37.4400336640533	0.983248730964467
			-37.67003392005525	0.8674552433314132	-37.40803361285292	0.9553299492385787
			-37.63803386885486	0.860286191733633	-37.37603356165438	0.9730964467005077
			-37.60603381765447	0.681059901789126	-37.344033510454	0.9522842639593908
			-37.574033766454086	1.04668153327592	-37.312033459253605	0.9624365482233502
			-37.542033715253694	0.9749910172981173	-37.280033408053214	0.8375634517766497
			-37.5100336640533	0.9463148109069962	-37.24803335685283	0.848730964467005
			-37.47803361285292	0.8387790369402921	-37.21603330565244	0.8390862944162436
			-37.44603356165438	0.8746242949291935	-37.18403325445391	0.7984771573604061
			-37.414033510454	0.8746242949291935	-37.152033203253524	0.7578680203045686
			-37.382033459253606	0.8172718821469512	-37.120033152053125	0.750253807106599
			-37.350033408053214	0.8746242949291935	-37.08803310085274	0.6974619289340102
			-37.31803335685283	0.7025670565824669	-37.056033049652356	0.6431472081218275
			-37.28603330565244	0.8244409337447316	-37.02403299845196	0.6263959390862944
			-37.25403325445391	0.8961314497225343	-36.992032947253435	0.5974619289340102
			-37.222033203253524	0.6953980049846866	-36.96003289605305	0.5538071065989848
			-37.190033152053125	0.6380455922024444	-36.92803284485265	0.5010152284263959
			-37.15803310085274	0.8172718821469512	-36.89603279365227	0.4903553299492386
			-37.12603304965236	0.6165384374091036	-36.86403274245187	0.49137055837563454
			-37.09403299845196	0.5520169730290811	-36.832032691251484	0.4654822335025381
			-37.062032947253435	0.5950312826157628	-36.80003264005296	0.45532994923857867
			-37.03003289605305	0.5161717150401798	-36.76803258885256	0.42081218274111676
			-36.99803284485265	0.6380455922024444	-36.73603253765218	0.4401015228426396
			-36.96603279365227	0.4731574054534981	-36.704032486451794	0.3847715736040609
			-36.93403274245187	0.48032645705127835	-36.672032435251396	0.37766497461928933
			-36.902032691251485	0.4516502506601573	-36.64003238405101	0.34974619289340103
			-36.87003264005296	0.4229740442690362	-36.60803233285248	0.350253807106599
			-36.83803258885256	0.444481199062377	-36.57603228165209	0.3218274111675127
			-36.80603253765218	0.4229740442690362	-36.544032230451705	0.2868020304568528
			-36.774032486451794	0.31543827030233207	-36.51203217925131	0.26751269035532993
			-36.742032435251396	0.3441144766934532	-36.48003212805092	0.2898477157360406
			-36.71003238405101	0.3082692187045518	-36.44803207685053	0.2563451776649746
			-36.67803233285248	0.3297763734978926	-36.416032025652	0.24111675126903553
			-36.64603228165209	0.3942978378779151	-36.38403197445162	0.24060913705583756
			-36.614032230451706	0.27242396071565045	-36.352031923251225	0.21878172588832487
			-36.58203217925131	0.2580858575200899	-36.32003187205083	0.21370558375634519
			-36.55003212805092	0.18639534154228712	-36.28803182085045	0.18680203045685279
			-36.51803207685053	0.2580858575200899	-36.25603176965006	0.19390862944162437
			-36.486032025652	0.17922628994450684	-36.22403171845153	0.18426395939086293
			-36.45403197445162	0.23657870272674905	-36.19203166725114	0.16395939086294417
			-36.422031923251225	0.1720572383467266	-36.160031616050745	0.15380710659898478
			-36.390031872050834	0.20790249633562796	-36.12803156485036	0.13401015228426397
			-36.35803182085045	0.20790249633562796	-36.09603151364997	0.16142131979695432
			-36.32603176965006	0.14338103195560548	-36.06403146244958	0.12487309644670051
			-36.29403171845153	0.15771913515116603	-36.032031411251054	0.1299492385786802
			-36.262031667251144	0.1720572383467266	-36.00003136005066	0.13401015228426397
			-36.230031616050745	0.11470482556448439	-35.96803130885027	0.10406091370558376
			-36.19803156485036	0.07885956757558302	-35.93603125764989	0.11269035532994924
			-36.16603151364997	0.15055008355338576	-35.90403120644949	0.11116751269035532
			-36.13403146244958	0.1720572383467266	-35.872031155249104	0.12030456852791878
			-36.102031411251055	0.11470482556448439	-35.840031104050574	0.08781725888324873
			-36.07003136005066	0.14338103195560548	-35.80803105285018	0.09949238578680203
			-36.03803130885027	0.05018336118446192	-35.7760310016498	0.09796954314720813
			-36.00603125764989	0.09319767077114356	-35.74403095044941	0.08426395939086294
			-35.97403120644949	0.10036672236892384	-35.712030899249015	0.08071065989847716
			-35.942031155249104	0.0860286191733633	-35.680030848048624	0.0751269035532995
			-35.910031104050574	0.04301430958668165	-35.6480307968501	0.07969543147208122
			-35.87803105285018	0.0860286191733633	-35.61603074564971	0.06954314720812182
			-35.8460310016498	0.06452146438002247	-35.58403069444932	0.06091370558375635
			-35.81403095044941	0.05018336118446192	-35.552030643248926	0.07258883248730964
			-35.782030899249015	0.07169051597780274	-35.52003059204854	0.066497461928934
			-35.750030848048624	0.07885956757558302	-35.48803054084815	0.05786802030456853
			-35.7180307968501	0.07169051597780274	-35.45603048964962	0.062436548223350256
			-35.68603074564971	0.05018336118446192	-35.424030438449236	0.048730964467005075
			-35.65403069444932	0.03584525798890137	-35.39203038724884	0.05939086294416244
			-35.62203064324893	0.05735241278224219	-35.36003033604845	0.04619289340101523
			-35.59003059204854	0.04301430958668165	-35.32803028484806	0.03553299492385787
			-35.55803054084815	0.05018336118446192	-35.29603023364767	0.047715736040609136
			-35.52603048964962	0.05018336118446192	-35.26403018244915	0.03654822335025381
			-35.494030438449236	0.028676206391121097	-35.232030131248756	0.0350253807106599
			-35.46203038724884	0.04301430958668165	-35.200030080048364	0.0350253807106599
			-35.43003033604845	0.021507154793340824	-35.16803002884798	0.03908629441624366
			-35.39803028484806	0.021507154793340824	-35.13602997764758	0.026903553299492386
			-35.36603023364767	0.05018336118446192	-35.1040299264472	0.03299492385786802
			-35.33403018244915	0.021507154793340824	-35.07202987524867	0.03147208121827411
			-35.302030131248756	0.014338103195560548	-35.040029824048275	0.027411167512690356
			-35.270030080048365	0.028676206391121097	-35.00802977284789	0.028426395939086295
			-35.23803002884798	0.014338103195560548	-34.9760297216475	0.023350253807106598
			-35.20602997764758	0.007169051597780274	-34.94402967044711	0.02030456852791878
			-35.1740299264472	0.014338103195560548	-34.91202961924672	0.027918781725888325
			-35.14202987524867	0.014338103195560548	-34.880029568048194	0.02233502538071066
			-35.110029824048276	0.0	-34.8480295168478	0.017766497461928935
			-35.07802977284789	0.021507154793340824	-34.81602946564741	0.025888324873096447
			-35.0460297216475	0.021507154793340824	-34.78402941444702	0.014720812182741117
			-35.01402967044711	0.021507154793340824	-34.752029363246635	0.017766497461928935
			-34.98202961924672	0.007169051597780274	-34.72002931204624	0.015736040609137057
			-34.950029568048194	0.028676206391121097	-34.68802926084771	0.017258883248730966
			-34.9180295168478	0.04301430958668165	-34.65602920964733	0.015736040609137057
			-34.88602946564741	0.03584525798890137	-34.62402915844693	0.015228426395939087
			-34.85402941444702	0.021507154793340824	-34.592029107246546	0.016751269035532996
			-34.822029363246635	0.014338103195560548	-34.560029056046154	0.013705583756345178
			-34.790029312046244	0.007169051597780274	-34.52802900484576	0.01116751269035533
			-34.758029260847714	0.028676206391121097	-34.49602895364724	0.014720812182741117
			-34.72602920964733	0.007169051597780274	-34.46402890244685	0.014213197969543147
			-34.69402915844693	0.0	-34.43202885124646	0.013197969543147208
			-34.662029107246546	0.007169051597780274	-34.40002880004607	0.006598984771573604
			-34.630029056046155	0.014338103195560548	-34.368028748845674	0.012182741116751269
			-34.59802900484576	0.014338103195560548	-34.33602869764529	0.014720812182741117
			-34.56602895364724	0.03584525798890137	-34.30402864644677	0.011675126903553299
			-34.53402890244685	0.014338103195560548	-34.27202859524637	0.006598984771573604
			-34.50202885124646	0.007169051597780274	-34.240028544045984	0.01065989847715736
			-34.47002880004607	0.014338103195560548	-34.20802849284559	0.009644670050761422
			-34.438028748845674	0.014338103195560548	-34.1760284416452	0.008121827411167513
			-34.40602869764529	0.014338103195560548	-34.14402839044482	0.007614213197969543
			-34.37402864644677	0.007169051597780274	-34.11202833924629	0.007106598984771574
			-34.34202859524637	0.014338103195560548	-34.080028288045895	0.005583756345177665
			-34.310028544045984	0.014338103195560548	-34.04802823684551	0.005076142131979695
			-34.27802849284559	0.014338103195560548	-34.01602818564511	0.008629441624365483
			-34.2460284416452	0.0	-33.98402813444473	0.005076142131979695
			-34.21402839044482	0.0	-33.95202808324434	0.004568527918781726
			-34.18202833924629	0.0	-33.920028032045806	0.006598984771573604
			-34.150028288045895	0.007169051597780274	-33.88802798084542	0.004568527918781726
			-34.11802823684551	0.007169051597780274	-33.85602792964502	0.0020304568527918783
			-34.08602818564511	0.007169051597780274	-33.82402787844464	0.003553299492385787
			-34.05402813444473	0.0	-33.792027827244254	0.0025380710659898475
			-34.022028083244344	0.014338103195560548	-33.760027776043856	0.003045685279187817
			-33.99002803204581	0.007169051597780274	-33.72802772484533	0.004568527918781726
			-33.95802798084542	0.0	-33.69602767364495	0.003045685279187817
			-33.926027929645024	0.014338103195560548	-33.66402762244455	0.005583756345177665
			-33.89402787844464	0.007169051597780274	-33.632027571244166	0.003553299492385787
			-33.862027827244255	0.0	-33.600027520043774	0.005583756345177665
			-33.830027776043856	0.0	-33.56802746884338	0.0025380710659898475
			-33.79802772484533	0.0	-33.536027417643	0.0025380710659898475
			-33.76602767364495	0.0	-33.50402736644447	0.004568527918781726
			-33.73402762244455	0.007169051597780274	-33.47202731524408	0.005076142131979695
			-33.702027571244166	0.007169051597780274	-33.44002726404369	0.003553299492385787
			-33.670027520043774	0.007169051597780274	-33.408027212843294	0.005076142131979695
			-33.63802746884338	0.0	-33.37602716164291	0.0020304568527918783
			-33.606027417643	0.0	-33.34402711044252	0.003553299492385787
			-33.57402736644447	0.0	-33.31202705924399	0.0015228426395939086
			-33.54202731524408	0.0	-33.280027008043604	0.0025380710659898475
			-33.51002726404369	0.007169051597780274	-33.24802695684321	0.003553299492385787
			-33.478027212843294	0.0	-33.21602690564282	0.0020304568527918783
			-33.44602716164291	0.0	-33.184026854442436	0.0025380710659898475
			-33.41402711044252	0.007169051597780274	-33.15202680324204	0.0015228426395939086
			-33.38202705924399	0.0	-33.120026752043515	0.0005076142131979696
			-33.350027008043604	0.007169051597780274	-33.08802670084312	0.0025380710659898475
			-33.31802695684321	0.0	-33.05602664964273	0.0040609137055837565
			-33.28602690564282	0.0	-33.02402659844235	0.0015228426395939086
			-33.254026854442436	0.007169051597780274	-32.992026547241956	0.003045685279187817
			-33.22202680324204	0.0	-32.960026496041564	0.0015228426395939086
			-33.190026752043515	0.0	-32.92802644484304	0.0015228426395939086
			-33.15802670084312	0.0	-32.89602639364265	0.0010152284263959391
			-33.12602664964273	0.0	-32.86402634244226	0.0015228426395939086
			-33.09402659844235	0.0	-32.83202629124187	0.0020304568527918783
			-33.062026547241956	0.0	-32.800026240041475	0.0010152284263959391
			-33.030026496041565	0.007169051597780274	-32.76802618884109	0.0025380710659898475
			-32.99802644484304	0.0	-32.73602613764256	0.0015228426395939086
			-32.96602639364265	0.007169051597780274	-32.70402608644217	0.0010152284263959391
			-32.93402634244226	0.0	-32.672026035241785	0.0005076142131979696
			-32.90202629124187	0.007169051597780274	-32.64002598404139	0.0010152284263959391
			-32.870026240041476	0.0	-32.608025932841	0.0015228426395939086
			-32.83802618884109	0.007169051597780274	-32.57602588164061	0.0010152284263959391
			-32.80602613764256	0.0	-32.54402583044208	0.0005076142131979696
			-32.77402608644217	0.0	-32.5120257792417	0.0005076142131979696
			-32.742026035241786	0.0	-32.480025728041305	0.0010152284263959391
			-32.71002598404139	0.0	-32.44802567684091	0.0015228426395939086
			-32.678025932841	0.0	-32.41602562564053	0.0015228426395939086
			-32.64602588164061	0.007169051597780274	-32.38402557444014	0.0005076142131979696
			-32.61402583044208	0.0	-32.35202552324161	0.0005076142131979696
			-32.5820257792417	0.0	-32.320025472041216	0.0005076142131979696
			-32.550025728041305	0.0	-32.288025420840825	0.0005076142131979696
			-32.518025676840914	0.0	-32.25602536964044	0.0010152284263959391
			-32.48602562564053	0.0	-32.22402531844005	0.0010152284263959391
			-32.45402557444014	0.0	-32.19202526723966	0.0010152284263959391
			-32.42202552324161	0.0	-32.160025216041134	0.0010152284263959391
			-32.390025472041216	0.0	-32.12802516484074	0.0005076142131979696
			-32.358025420840825	0.0	-32.09602511364035	0.0005076142131979696
			-32.32602536964044	0.0	-32.06402506243996	0.0
			-32.29402531844005	0.0	-32.03202501123957	0.0005076142131979696
			-32.26202526723966	0.0	-32.000024960039184	0.0010152284263959391
			-32.230025216041135	0.0	-31.968024908840654	0.0020304568527918783
			-32.19802516484074	0.0	-31.936024857640266	0.0010152284263959391
			-32.16602511364035	0.0	-31.90402480643987	0.0005076142131979696
			-32.13402506243996	0.0	-31.872024755239487	0.0010152284263959391
			-32.10202501123957	0.007169051597780274	-31.840024704039095	0.0015228426395939086
			-32.070024960039184	0.0	-31.808024652838704	0.0020304568527918783
			-32.038024908840654	0.0	-31.776024601640177	0.0005076142131979696
			-32.00602485764027	0.0	-31.74402455043979	0.0015228426395939086
			-31.97402480643987	0.0	-31.712024499239398	0.0020304568527918783
			-31.942024755239487	0.0	-31.680024448039006	0.0010152284263959391
			-31.910024704039095	0.0	-31.648024396838622	0.0015228426395939086
			-31.878024652838704	0.0	-31.61602434563823	0.0005076142131979696
			-31.846024601640178	0.0	-31.5840242944397	0.0020304568527918783
			-31.81402455043979	0.0	-31.55202424323931	0.0015228426395939086
			-31.782024499239398	0.0	-31.52002419203892	0.0015228426395939086
			-31.750024448039007	0.007169051597780274	-31.488024140838533	0.0010152284263959391
			-31.718024396838622	0.007169051597780274	-31.45602408963814	0.0010152284263959391
			-31.68602434563823	0.007169051597780274	-31.42402403843775	0.0010152284263959391
			-31.6540242944397	0.0	-31.392023987239227	0.0010152284263959391
			-31.62202424323931	0.0	-31.360023936038836	0.0020304568527918783
			-31.59002419203892	0.0	-31.328023884838444	0.0005076142131979696
			-31.558024140838533	0.0	-31.296023833638053	0.0005076142131979696
			-31.526024089638142	0.0	-31.26402378243767	0.0
			-31.49402403843775	0.014338103195560548	-31.232023731237277	0.0
			-31.462023987239228	0.0	-31.200023680038747	0.0010152284263959391
			-31.430023936038836	0.0	-31.16802362883836	0.0010152284263959391
			-31.398023884838445	0.007169051597780274	-31.13602357763797	0.0015228426395939086
			-31.366023833638053	0.0	-31.10402352643758	0.0005076142131979696
			-31.33402378243767	0.0	-31.072023475237188	0.0
			-31.302023731237277	0.0	-31.040023424036796	0.0005076142131979696
			-31.270023680038747	0.0	-31.008023372838274	0.0025380710659898475
			-31.23802362883836	0.007169051597780274	-30.976023321637882	0.0005076142131979696
			-31.20602357763797	0.007169051597780274	-30.94402327043749	0.0005076142131979696
			-31.17402352643758	0.0	-30.912023219237103	0.0005076142131979696
			-31.14202347523719	0.0	-30.880023168036715	0.0020304568527918783
			-31.110023424036797	0.007169051597780274	-30.848023116836323	0.0015228426395939086
			-31.078023372838274	0.0	-30.816023065637793	0.0
			-31.046023321637882	0.007169051597780274	-30.784023014437405	0.0
			-31.01402327043749	0.0	-30.752022963237017	0.0005076142131979696
			-30.982023219237103	0.0	-30.720022912036626	0.0015228426395939086
			-30.950023168036715	0.0	-30.688022860836234	0.0015228426395939086
			-30.918023116836324	0.0	-30.656022809635846	0.0
			-30.886023065637794	0.0	-30.62402275843732	0.0005076142131979696
			-30.854023014437406	0.0	-30.59202270723693	0.0010152284263959391
			-30.822022963237018	0.0	-30.56002265603654	0.0010152284263959391
			-30.790022912036626	0.0	-30.52802260483615	0.0010152284263959391
			-30.758022860836235	0.0	-30.49602255363576	0.0005076142131979696
			-30.726022809635847	0.0	-30.46402250243537	0.0
			-30.69402275843732	0.0	-30.432022451236843	0.0010152284263959391
			-30.66202270723693	0.0	-30.400022400036452	0.0005076142131979696
			-30.63002265603654	0.0	-30.368022348836064	0.0005076142131979696
			-30.59802260483615	0.0	-30.336022297635672	0.0015228426395939086
			-30.56602255363576	0.0	-30.30402224643528	0.0005076142131979696
			-30.53402250243537	0.0	-30.272022195234893	0.0010152284263959391
			-30.502022451236844	0.0	-30.240022144036367	0.0015228426395939086
			-30.470022400036452	0.0	-30.208022092835975	0.0
			-30.438022348836064	0.0	-30.176022041635587	0.0005076142131979696
			-30.406022297635673	0.0	-30.144021990435196	0.0015228426395939086
			-30.37402224643528	0.007169051597780274	-30.112021939234808	0.0005076142131979696
			-30.342022195234893	0.0	-30.080021888034416	0.0005076142131979696
			-30.310022144036367	0.0	-30.04802183683589	0.0
			-30.278022092835975	0.0	-30.0160217856355	0.0015228426395939086
			-30.246022041635587	0.0	-29.98402173443511	0.0
			-30.214021990435196	0.0	-29.95202168323472	0.0015228426395939086
			-30.182021939234808	0.0	-29.920021632034327	0.0015228426395939086
			-30.150021888034416	0.007169051597780274	-29.88802158083394	0.0020304568527918783
			-30.11802183683589	0.0	-29.856021529635413	0.0010152284263959391
			-30.0860217856355	0.0	-29.82402147843502	0.0005076142131979696
			-30.05402173443511	0.0	-29.792021427234634	0.0025380710659898475
			-30.02202168323472	0.0	-29.760021376034246	0.0015228426395939086
			-29.990021632034328	0.0	-29.728021324833854	0.0010152284263959391
			-29.95802158083394	0.0	-29.696021273633463	0.0015228426395939086
			-29.926021529635413	0.0	-29.664021222434936	0.0005076142131979696
			-29.894021478435022	0.0	-29.63202117123455	0.0020304568527918783
			-29.862021427234634	0.0	-29.600021120034157	0.0015228426395939086
			-29.830021376034246	0.0	-29.568021068833765	0.0025380710659898475
			-29.798021324833854	0.0	-29.536021017633374	0.0015228426395939086
			-29.766021273633463	0.014338103195560548	-29.50402096643299	0.005076142131979695
			-29.734021222434937	0.0	-29.472020915232598	0.0020304568527918783
			-29.70202117123455	0.0	-29.440020864034068	0.0015228426395939086
			-29.670021120034157	0.0	-29.40802081283368	0.0010152284263959391
			-29.638021068833766	0.0	-29.376020761633292	0.0015228426395939086
			-29.606021017633374	0.007169051597780274	-29.3440207104329	0.0010152284263959391
			-29.57402096643299	0.0	-29.31202065923251	0.0010152284263959391
			-29.542020915232598	0.0	-29.28002060803212	0.003045685279187817
			-29.510020864034068	0.0	-29.248020556833595	0.0015228426395939086
			-29.47802081283368	0.0	-29.216020505633203	0.0020304568527918783
			-29.446020761633292	0.0	-29.184020454432815	0.0020304568527918783
			-29.4140207104329	0.0	-29.152020403232424	0.0025380710659898475
			-29.38202065923251	0.0	-29.120020352032036	0.0005076142131979696
			-29.35002060803212	0.0	-29.088020300831644	0.0020304568527918783
			-29.318020556833595	0.0	-29.056020249633118	0.0005076142131979696
			-29.286020505633203	0.007169051597780274	-29.024020198432726	0.0025380710659898475
			-29.254020454432816	0.007169051597780274	-28.99202014723234	0.005076142131979695
			-29.222020403232424	0.007169051597780274	-28.960020096031947	0.0020304568527918783
			-29.190020352032036	0.0	-28.928020044831555	0.003553299492385787
			-29.158020300831645	0.007169051597780274	-28.896019993631167	0.0025380710659898475
			-29.126020249633118	0.0	-28.86401994243264	0.004568527918781726
			-29.094020198432727	0.0	-28.83201989123225	0.004568527918781726
			-29.06202014723234	0.0	-28.80001984003186	0.003553299492385787
			-29.030020096031947	0.0	-28.76801978883147	0.004568527918781726
			-28.998020044831556	0.0	-28.736019737631082	0.003045685279187817
			-28.966019993631168	0.007169051597780274	-28.70401968643069	0.0040609137055837565
			-28.93401994243264	0.007169051597780274	-28.672019635232164	0.0025380710659898475
			-28.90201989123225	0.007169051597780274	-28.640019584031773	0.0015228426395939086
			-28.870019840031862	0.0	-28.608019532831385	0.005076142131979695
			-28.83801978883147	0.0	-28.576019481630993	0.003553299492385787
			-28.806019737631082	0.0	-28.544019430430602	0.004568527918781726
			-28.77401968643069	0.0	-28.512019379230214	0.0040609137055837565
			-28.742019635232165	0.0	-28.480019328031688	0.008121827411167513
			-28.710019584031773	0.0	-28.448019276831296	0.006091370558375634
			-28.678019532831385	0.0	-28.416019225630908	0.004568527918781726
			-28.646019481630994	0.0	-28.384019174430517	0.003045685279187817
			-28.614019430430602	0.0	-28.35201912323013	0.006598984771573604
			-28.582019379230214	0.007169051597780274	-28.320019072029737	0.009137055837563452
			-28.550019328031688	0.0	-28.28801902083121	0.005076142131979695
			-28.518019276831296	0.0	-28.256018969630823	0.008629441624365483
			-28.48601922563091	0.0	-28.22401891843043	0.0040609137055837565
			-28.454019174430517	0.0	-28.19201886723004	0.009137055837563452
			-28.42201912323013	0.0	-28.16001881602965	0.015228426395939087
			-28.390019072029737	0.0	-28.128018764829264	0.006091370558375634
			-28.35801902083121	0.021507154793340824	-28.096018713630734	0.006091370558375634
			-28.326018969630823	0.0	-28.064018662430342	0.012690355329949238
			-28.29401891843043	0.0	-28.032018611229955	0.012690355329949238
			-28.26201886723004	0.014338103195560548	-28.000018560029567	0.01015228426395939
			-28.23001881602965	0.007169051597780274	-27.968018508829175	0.016243654822335026
			-28.198018764829264	0.021507154793340824	-27.936018457628784	0.01116751269035533
			-28.166018713630734	0.0	-27.90401840643026	0.014720812182741117
			-28.134018662430343	0.021507154793340824	-27.87201835522987	0.01065989847715736
			-28.102018611229955	0.014338103195560548	-27.840018304029478	0.011675126903553299
			-28.070018560029567	0.007169051597780274	-27.808018252829086	0.014720812182741117
			-28.038018508829175	0.007169051597780274	-27.7760182016287	0.015228426395939087
			-28.006018457628784	0.007169051597780274	-27.74401815042831	0.011675126903553299
			-27.97401840643026	0.0	-27.71201809922978	0.019289340101522844
			-27.94201835522987	0.007169051597780274	-27.680018048029392	0.014720812182741117
			-27.910018304029478	0.021507154793340824	-27.648017996829	0.017258883248730966
			-27.878018252829087	0.014338103195560548	-27.616017945628613	0.018274111675126905
			-27.8460182016287	0.007169051597780274	-27.58401789442822	0.018781725888324875
			-27.81401815042831	0.0	-27.55201784322783	0.018781725888324875
			-27.78201809922978	0.014338103195560548	-27.520017792029307	0.02131979695431472
			-27.750018048029393	0.014338103195560548	-27.488017740828916	0.02030456852791878
			-27.718017996829	0.021507154793340824	-27.456017689628524	0.026903553299492386
			-27.686017945628613	0.014338103195560548	-27.424017638428136	0.023350253807106598
			-27.654017894428222	0.007169051597780274	-27.392017587227745	0.026903553299492386
			-27.62201784322783	0.007169051597780274	-27.360017536027357	0.03401015228426396
			-27.590017792029307	0.014338103195560548	-27.328017484828827	0.03705583756345178
			-27.558017740828916	0.014338103195560548	-27.29601743362844	0.030964467005076143
			-27.526017689628524	0.007169051597780274	-27.264017382428047	0.03299492385786802
			-27.494017638428137	0.028676206391121097	-27.23201733122766	0.028934010152284265
			-27.462017587227745	0.028676206391121097	-27.200017280027268	0.03705583756345178
			-27.430017536027357	0.04301430958668165	-27.168017228826876	0.04416243654822335
			-27.398017484828827	0.014338103195560548	-27.136017177628354	0.03350253807106599
			-27.36601743362844	0.0	-27.104017126427962	0.04365482233502538
			-27.334017382428048	0.028676206391121097	-27.07201707522757	0.03959390862944162
			-27.30201733122766	0.028676206391121097	-27.040017024027183	0.04263959390862944
			-27.270017280027268	0.04301430958668165	-27.00801697282679	0.0532994923857868
			-27.238017228826877	0.028676206391121097	-26.976016921626403	0.047715736040609136
			-27.206017177628354	0.028676206391121097	-26.944016870427873	0.051269035532994923
			-27.174017126427962	0.04301430958668165	-26.912016819227485	0.062436548223350256
			-27.14201707522757	0.007169051597780274	-26.880016768027097	0.06345177664974619
			-27.110017024027183	0.028676206391121097	-26.848016716826706	0.06802030456852792
			-27.07801697282679	0.06452146438002247	-26.816016665626314	0.06091370558375635
			-27.046016921626403	0.03584525798890137	-26.784016614425923	0.07055837563451776
			-27.014016870427874	0.04301430958668165	-26.7520165632274	0.07766497461928934
			-26.982016819227486	0.028676206391121097	-26.72001651202701	0.08274111675126904
			-26.950016768027098	0.06452146438002247	-26.688016460826617	0.0868020304568528
			-26.918016716826706	0.07885956757558302	-26.656016409626226	0.08274111675126904
			-26.886016665626315	0.07169051597780274	-26.62401635842584	0.07715736040609138
			-26.854016614425923	0.05735241278224219	-26.59201630722545	0.07969543147208122
			-26.8220165632274	0.07885956757558302	-26.56001625602692	0.09340101522842639
			-26.79001651202701	0.05735241278224219	-26.528016204826535	0.11015228426395939
			-26.758016460826617	0.06452146438002247	-26.496016153626144	0.10761421319796954
			-26.726016409626226	0.09319767077114356	-26.464016102425752	0.116751269035533
			-26.69401635842584	0.07885956757558302	-26.43201605122536	0.11370558375634518
			-26.66201630722545	0.05018336118446192	-26.400016000024973	0.12081218274111676
			-26.63001625602692	0.0860286191733633	-26.368015948826447	0.1304568527918782
			-26.598016204826536	0.07169051597780274	-26.336015897626055	0.1446700507614213
			-26.566016153626144	0.12904292876004494	-26.304015846425667	0.14771573604060914
			-26.534016102425753	0.14338103195560548	-26.272015795225276	0.15279187817258882
			-26.50201605122536	0.12904292876004494	-26.240015744024888	0.14822335025380712
			-26.470016000024973	0.20073344473784768	-26.208015692824496	0.1736040609137056
			-26.438015948826447	0.10036672236892384	-26.17601564162597	0.1746192893401015
			-26.406015897626055	0.12187387716226467	-26.14401559042558	0.18223350253807108
			-26.374015846425667	0.10753577396670412	-26.11201553922519	0.20964467005076143
			-26.342015795225276	0.15771913515116603	-26.0800154880248	0.21776649746192894
			-26.310015744024888	0.12904292876004494	-26.04801543682441	0.20812182741116753
			-26.278015692824496	0.15771913515116603	-26.01601538562402	0.21979695431472082
			-26.24601564162597	0.12904292876004494	-25.984015334425493	0.24467005076142131
			-26.214015590425582	0.2222405995311885	-25.9520152832251	0.2512690355329949
			-26.18201553922519	0.18639534154228712	-25.920015232024713	0.25228426395939085
			-26.1500154880248	0.1648881867489463	-25.888015180824322	0.2654822335025381
			-26.11801543682441	0.15055008355338576	-25.856015129623934	0.2928934010152284
			-26.08601538562402	0.26525490911787014	-25.824015078423542	0.28883248730964467
			-26.054015334425493	0.24374775432452933	-25.792015027225016	0.3208121827411167
			-26.0220152832251	0.20073344473784768	-25.760014976024628	0.3238578680203046
			-25.990015232024714	0.20073344473784768	-25.728014924824237	0.34416243654822337
			-25.958015180824322	0.3226073219001123	-25.696014873623845	0.36751269035532996
			-25.926015129623934	0.20790249633562796	-25.664014822423454	0.3928934010152284
			-25.894015078423543	0.3297763734978926	-25.632014771223066	0.38426395939086294
			-25.862015027225016	0.3871287862801348	-25.60001472002454	0.4203045685279188
			-25.83001497602463	0.2222405995311885	-25.568014668824148	0.4857868020304569
			-25.798014924824237	0.3441144766934532	-25.53601461762376	0.47055837563451774
			-25.766014873623845	0.3942978378779151	-25.50401456642337	0.500507614213198
			-25.734014822423454	0.4086359410734756	-25.47201451522298	0.5258883248730964
			-25.702014771223066	0.4516502506601573	-25.44001446402259	0.550253807106599
			-25.67001472002454	0.365621631486794	-25.408014412822197	0.5903553299492386
			-25.638014668824148	0.37995973468235456	-25.376014361623675	0.5893401015228427
			-25.60601461762376	0.444481199062377	-25.344014310423283	0.6045685279187817
			-25.57401456642337	0.365621631486794	-25.31201425922289	0.6710659898477157
			-25.54201451522298	0.5090026634423995	-25.2800142080225	0.717258883248731
			-25.51001446402259	0.5520169730290811	-25.248014156822116	0.7751269035532995
			-25.478014412822198	0.4946645602468389	-25.216014105621724	0.7812182741116751
			-25.446014361623675	0.4946645602468389	-25.184014054423194	0.7817258883248731
			-25.414014310423283	0.5950312826157628	-25.15201400322281	0.8304568527918782
			-25.382014259222892	0.652383695398005	-25.12001395202242	0.8852791878172589
			-25.3500142080225	0.7025670565824669	-25.088013900822027	0.8791878172588833
			-25.318014156822116	0.652383695398005	-25.056013849621635	0.9751269035532995
			-25.286014105621724	0.602200334213543	-25.024013798421247	0.9573604060913705
			-25.254014054423195	0.7169051597780274	-24.99201374722272	0.9269035532994924
			-25.22201400322281	0.6953980049846866	-24.96001369602233	0.9746192893401016
			-25.19001395202242	0.9606529141025567	-24.928013644821938	0.984263959390863
			-25.158013900822027	0.8459480885380724	-24.89601359362155	0.9817258883248731
			-25.126013849621636	0.8817933465269737	-24.864013542421162	0.8979695431472081
			-25.094013798421248	0.9678219657003371	-24.83201349122077	0.8862944162436548
			-25.06201374722272	0.9606529141025567	-24.800013440022244	0.8365482233502538
			-25.03001369602233	1.0395124816781398	-24.768013388821856	0.8583756345177666
			-24.99801364482194	0.8459480885380724	-24.736013337621465	0.8182741116751269
			-24.96601359362155	0.8746242949291935	-24.704013286421073	0.7482233502538072
			-24.934013542421162	0.8244409337447316	-24.672013235220685	0.7279187817258883
			-24.90201349122077	1.075357739667041	-24.640013184020294	0.7055837563451777
			-24.870013440022245	1.0323434300803596	-24.608013132821767	0.6304568527918781
			-24.838013388821857	0.6882289533869064	-24.576013081621376	0.6563451776649746
			-24.806013337621465	0.7599194693647091	-24.544013030420988	0.5776649746192893
			-24.774013286421074	0.7957647273536105	-24.512012979220597	0.5771573604060913
			-24.742013235220686	0.7169051597780274	-24.48001292802021	0.5192893401015228
			-24.710013184020294	0.681059901789126	-24.448012876819817	0.4939086294416244
			-24.678013132821768	0.6165384374091036	-24.41601282562129	0.5203045685279187
			-24.646013081621376	0.6738908501913458	-24.3840127744209	0.4730964467005076
			-24.61401303042099	0.4086359410734756	-24.35201272322051	0.4213197969543147
			-24.582012979220597	0.5376788698335205	-24.32001267202012	0.39390862944162436
			-24.55001292802021	0.444481199062377	-24.288012620819732	0.3913705583756345
			-24.518012876819817	0.444481199062377	-24.25601256961934	0.38629441624365485
			-24.48601282562129	0.4946645602468389	-24.224012518420814	0.3771573604060914
			-24.4540127744209	0.5090026634423995	-24.192012467220422	0.32893401015228424
			-24.42201272322051	0.4301430958668165	-24.160012416020034	0.32131979695431473
			-24.39001267202012	0.3584525798890137	-24.128012364819643	0.3187817258883249
			-24.358012620819732	0.35128352829123344	-24.096012313619255	0.316243654822335
			-24.32601256961934	0.3942978378779151	-24.064012262418863	0.2908629441624365
			-24.294012518420814	0.4086359410734756	-24.032012211220337	0.2736040609137056
			-24.262012467220423	0.23657870272674905	-24.00001216001995	0.2609137055837564
			-24.230012416020035	0.29393111550899126	-23.968012108819558	0.2563451776649746
			-24.198012364819643	0.3082692187045518	-23.936012057619166	0.216751269035533
			-24.166012313619255	0.26525490911787014	-23.904012006418778	0.22944162436548224
			-24.134012262418864	0.2222405995311885	-23.87201195521839	0.2065989847715736
			-24.102012211220337	0.2509168059223096	-23.84001190401986	0.20050761421319796
			-24.07001216001995	0.1720572383467266	-23.80801185281947	0.1934010152284264
			-24.038012108819558	0.21507154793340824	-23.77601180161908	0.16751269035532995
			-24.006012057619166	0.1935643931400674	-23.744011750418693	0.1746192893401015
			-23.97401200641878	0.24374775432452933	-23.7120116992183	0.16040609137055836
			-23.94201195521839	0.17922628994450684	-23.68001164801791	0.15380710659898478
			-23.91001190401986	0.22940965112896877	-23.648011596819384	0.1416243654822335
			-23.87801185281947	0.20790249633562796	-23.616011545618996	0.14974619289340102
			-23.84601180161908	0.17922628994450684	-23.584011494418604	0.11472081218274112
			-23.814011750418693	0.09319767077114356	-23.552011443218216	0.1304568527918782
			-23.7820116992183	0.1648881867489463	-23.520011392017825	0.11776649746192894
			-23.75001164801791	0.18639534154228712	-23.488011340817437	0.10710659898477157
			-23.718011596819384	0.12904292876004494	-23.456011289618907	0.10152284263959391
			-23.686011545618996	0.12904292876004494	-23.42401123841852	0.10964467005076142
			-23.654011494418604	0.10753577396670412	-23.392011187218127	0.10964467005076142
			-23.622011443218216	0.06452146438002247	-23.36001113601774	0.08883248730964467
			-23.590011392017825	0.10753577396670412	-23.328011084817348	0.09289340101522843
			-23.558011340817437	0.10753577396670412	-23.296011033616956	0.08629441624365482
			-23.526011289618907	0.07169051597780274	-23.264010982418434	0.07868020304568528
			-23.49401123841852	0.07169051597780274	-23.232010931218042	0.0868020304568528
			-23.462011187218128	0.07169051597780274	-23.20001088001765	0.05888324873096447
			-23.43001113601774	0.09319767077114356	-23.168010828817263	0.07055837563451776
			-23.398011084817348	0.06452146438002247	-23.13601077761687	0.0583756345177665
			-23.366011033616957	0.11470482556448439	-23.104010726416483	0.06446700507614213
			-23.334010982418434	0.03584525798890137	-23.072010675217953	0.06142131979695432
			-23.302010931218042	0.05735241278224219	-23.040010624017565	0.06040609137055838
			-23.27001088001765	0.07169051597780274	-23.008010572817174	0.06040609137055838
			-23.238010828817263	0.06452146438002247	-22.976010521616786	0.05228426395939086
			-23.20601077761687	0.05735241278224219	-22.944010470416394	0.050253807106598984
			-23.174010726416483	0.05018336118446192	-22.912010419216006	0.04365482233502538
			-23.142010675217954	0.05018336118446192	-22.88001036801748	0.051269035532994923
			-23.110010624017566	0.04301430958668165	-22.84801031681709	0.048730964467005075
			-23.078010572817174	0.06452146438002247	-22.816010265616697	0.04467005076142132
			-23.046010521616786	0.03584525798890137	-22.78401021441631	0.03705583756345178
			-23.014010470416395	0.05735241278224219	-22.75201016321592	0.0350253807106599
			-22.982010419216007	0.03584525798890137	-22.72001011201553	0.03553299492385787
			-22.95001036801748	0.028676206391121097	-22.688010060817003	0.03451776649746193
			-22.91801031681709	0.007169051597780274	-22.65601000961661	0.029441624365482234
			-22.886010265616697	0.021507154793340824	-22.624009958416224	0.03654822335025381
			-22.85401021441631	0.021507154793340824	-22.592009907215832	0.030456852791878174
			-22.82201016321592	0.05735241278224219	-22.56000985601544	0.023350253807106598
			-22.79001011201553	0.028676206391121097	-22.528009804815053	0.028934010152284265
			-22.758010060817004	0.021507154793340824	-22.496009753616526	0.018781725888324875
			-22.726010009616612	0.03584525798890137	-22.464009702416135	0.023857868020304568
			-22.694009958416224	0.04301430958668165	-22.432009651215743	0.023857868020304568
			-22.662009907215833	0.007169051597780274	-22.400009600015355	0.02081218274111675
			-22.63000985601544	0.03584525798890137	-22.368009548814968	0.015736040609137057
			-22.598009804815053	0.0	-22.336009497614576	0.016751269035532996
			-22.566009753616527	0.007169051597780274	-22.304009446416046	0.015736040609137057
			-22.534009702416135	0.028676206391121097	-22.272009395215658	0.016243654822335026
			-22.502009651215744	0.014338103195560548	-22.24000934401527	0.014720812182741117
			-22.470009600015356	0.014338103195560548	-22.20800929281488	0.015736040609137057
			-22.438009548814968	0.007169051597780274	-22.17600924161449	0.014720812182741117
			-22.406009497614576	0.0	-22.1440091904141	0.017258883248730966
			-22.374009446416046	0.028676206391121097	-22.112009139215573	0.013705583756345178
			-22.34200939521566	0.028676206391121097	-22.08000908801518	0.014213197969543147
			-22.31000934401527	0.007169051597780274	-22.048009036814793	0.01116751269035533
			-22.27800929281488	0.014338103195560548	-22.016008985614402	0.01116751269035533
			-22.24600924161449	0.007169051597780274	-21.984008934414014	0.009137055837563452
			-22.2140091904141	0.021507154793340824	-21.952008883213622	0.013197969543147208
			-22.182009139215573	0.007169051597780274	-21.920008832015096	0.01015228426395939
			-22.15000908801518	0.007169051597780274	-21.888008780814708	0.009644670050761422
			-22.118009036814794	0.021507154793340824	-21.856008729614317	0.008629441624365483
			-22.086008985614402	0.007169051597780274	-21.824008678413925	0.008629441624365483
			-22.054008934414014	0.0	-21.792008627213534	0.009137055837563452
			-22.022008883213623	0.014338103195560548	-21.760008576013146	0.01015228426395939
			-21.990008832015096	0.014338103195560548	-21.72800852481462	0.01065989847715736
			-21.95800878081471	0.0	-21.696008473614228	0.008121827411167513
			-21.926008729614317	0.021507154793340824	-21.66400842241384	0.009137055837563452
			-21.894008678413925	0.007169051597780274	-21.63200837121345	0.006091370558375634
			-21.862008627213534	0.007169051597780274	-21.60000832001306	0.007614213197969543
			-21.830008576013146	0.021507154793340824	-21.56800826881267	0.0040609137055837565
			-21.79800852481462	0.007169051597780274	-21.53600821761228	0.003045685279187817
			-21.766008473614228	0.0	-21.504008166413755	0.004568527918781726
			-21.73400842241384	0.014338103195560548	-21.472008115213363	0.007614213197969543
			-21.70200837121345	0.007169051597780274	-21.44000806401297	0.0040609137055837565
			-21.67000832001306	0.021507154793340824	-21.408008012812584	0.0040609137055837565
			-21.63800826881267	0.014338103195560548	-21.376007961612196	0.005583756345177665
			-21.60600821761228	0.0	-21.344007910411804	0.005583756345177665
			-21.574008166413755	0.0	-21.312007859213278	0.005076142131979695
			-21.542008115213363	0.014338103195560548	-21.280007808012886	0.003045685279187817
			-21.510008064012972	0.014338103195560548	-21.2480077568125	0.005076142131979695
			-21.478008012812584	0.0	-21.216007705612107	0.003045685279187817
			-21.446007961612196	0.0	-21.184007654411715	0.0005076142131979696
			-21.414007910411804	0.0	-21.152007603211327	0.003045685279187817
			-21.382007859213278	0.0	-21.1200075520128	0.005583756345177665
			-21.350007808012887	0.0	-21.08800750081241	0.003553299492385787
			-21.3180077568125	0.0	-21.056007449612018	0.003045685279187817
			-21.286007705612107	0.0	-21.02400739841163	0.0025380710659898475
			-21.254007654411716	0.0	-20.992007347211242	0.003553299492385787
			-21.222007603211328	0.007169051597780274	-20.96000729601085	0.0040609137055837565
			-21.1900075520128	0.014338103195560548	-20.92800724481232	0.003553299492385787
			-21.15800750081241	0.0	-20.896007193611933	0.0020304568527918783
			-21.12600744961202	0.0	-20.864007142411545	0.0025380710659898475
			-21.09400739841163	0.0	-20.832007091211153	0.0015228426395939086
			-21.062007347211242	0.0	-20.800007040010765	0.0010152284263959391
			-21.03000729601085	0.0	-20.768006988810374	0.0020304568527918783
			-20.99800724481232	0.007169051597780274	-20.736006937611847	0.0010152284263959391
			-20.966007193611933	0.0	-20.704006886411456	0.003045685279187817
			-20.934007142411545	0.0	-20.672006835211068	0.0020304568527918783
			-20.902007091211154	0.021507154793340824	-20.640006784010676	0.003553299492385787
			-20.870007040010766	0.007169051597780274	-20.60800673281029	0.0005076142131979696
			-20.838006988810374	0.0	-20.576006681609897	0.0015228426395939086
			-20.806006937611848	0.007169051597780274	-20.54400663041137	0.0010152284263959391
			-20.774006886411456	0.007169051597780274	-20.512006579210983	0.0010152284263959391
			-20.74200683521107	0.007169051597780274	-20.48000652801059	0.0005076142131979696
			-20.710006784010677	0.0	-20.4480064768102	0.0010152284263959391
			-20.67800673281029	0.0	-20.416006425609808	0.0015228426395939086
			-20.646006681609897	0.0	-20.38400637440942	0.0010152284263959391
			-20.61400663041137	0.0	-20.352006323210894	0.0020304568527918783
			-20.582006579210983	0.0	-20.320006272010502	0.0015228426395939086
			-20.55000652801059	0.014338103195560548	-20.288006220810114	0.0010152284263959391
			-20.5180064768102	0.0	-20.256006169609723	0.0020304568527918783
			-20.48600642560981	0.0	-20.224006118409335	0.0005076142131979696
			-20.45400637440942	0.0	-20.192006067208943	0.0005076142131979696
			-20.422006323210894	0.007169051597780274	-20.160006016010417	0.0010152284263959391
			-20.390006272010503	0.0	-20.128005964810026	0.0010152284263959391
			-20.358006220810115	0.0	-20.096005913609638	0.0010152284263959391
			-20.326006169609723	0.007169051597780274	-20.064005862409246	0.0010152284263959391
			-20.294006118409335	0.0	-20.032005811208858	0.0025380710659898475
			-20.262006067208944	0.0	-20.000005760008467	0.0010152284263959391
			-20.230006016010417	0.007169051597780274	-19.96800570880994	0.0005076142131979696
			-20.198005964810026	0.0	-19.93600565760955	0.0025380710659898475
			-20.166005913609638	0.0	-19.90400560640916	0.0010152284263959391
			-20.134005862409246	0.0	-19.87200555520877	0.0020304568527918783
			-20.10200581120886	0.0	-19.84000550400838	0.0005076142131979696
			-20.070005760008467	0.0	-19.80800545280799	0.0005076142131979696
			-20.03800570880994	0.007169051597780274	-19.776005401609464	0.0005076142131979696
			-20.00600565760955	0.0	-19.744005350409076	0.0
			-19.97400560640916	0.007169051597780274	-19.712005299208684	0.0005076142131979696
			-19.94200555520877	0.0	-19.680005248008293	0.0005076142131979696
			-19.91000550400838	0.007169051597780274	-19.648005196807905	0.0010152284263959391
			-19.87800545280799	0.0	-19.616005145607513	0.0005076142131979696
			-19.846005401609464	0.014338103195560548	-19.584005094408987	0.0010152284263959391
			-19.814005350409076	0.0	-19.5520050432086	0.0
			-19.782005299208684	0.0	-19.520004992008207	0.0010152284263959391
			-19.750005248008293	0.0	-19.48800494080782	0.0010152284263959391
			-19.718005196807905	0.0	-19.456004889607428	0.0010152284263959391
			-19.686005145607513	0.0	-19.424004838407036	0.0015228426395939086
			-19.654005094408987	0.0	-19.39200478720851	0.0010152284263959391
			-19.6220050432086	0.0	-19.360004736008122	0.0
			-19.590004992008208	0.007169051597780274	-19.32800468480773	0.0005076142131979696
			-19.55800494080782	0.0	-19.296004633607343	0.0015228426395939086
			-19.526004889607428	0.0	-19.26400458240695	0.0005076142131979696
			-19.494004838407037	0.0	-19.232004531206563	0.0010152284263959391
			-19.46200478720851	0.0	-19.200004480008033	0.0020304568527918783
			-19.430004736008122	0.0	-19.168004428807645	0.0005076142131979696
			-19.39800468480773	0.0	-19.136004377607254	0.0005076142131979696
			-19.366004633607343	0.0	-19.104004326406866	0.0010152284263959391
			-19.33400458240695	0.0	-19.072004275206474	0.0
			-19.302004531206563	0.0	-19.040004224006086	0.0005076142131979696
			-19.270004480008033	0.0	-19.008004172807556	0.0010152284263959391
			-19.238004428807645	0.0	-18.97600412160717	0.0025380710659898475
			-19.206004377607254	0.0	-18.944004070406777	0.0005076142131979696
			-19.174004326406866	0.007169051597780274	-18.91200401920639	0.0010152284263959391
			-19.142004275206475	0.0	-18.880003968005997	0.0010152284263959391
			-19.110004224006087	0.0	-18.84800391680561	0.0020304568527918783
			-19.078004172807557	0.0	-18.81600386560708	0.0010152284263959391
			-19.04600412160717	0.0	-18.78400381440669	0.0005076142131979696
			-19.014004070406777	0.0	-18.7520037632063	0.0005076142131979696
			-18.98200401920639	0.0	-18.720003712005912	0.0015228426395939086
			-18.950003968005998	0.007169051597780274	-18.68800366080552	0.0
			-18.91800391680561	0.0	-18.656003609605133	0.0005076142131979696
			-18.88600386560708	0.0	-18.624003558406606	0.0
			-18.854003814406692	0.0	-18.592003507206215	0.0020304568527918783
			-18.8220037632063	0.0	-18.560003456005823	0.0015228426395939086
			-18.790003712005912	0.0	-18.528003404805435	0.0
			-18.75800366080552	0.0	-18.496003353605044	0.0
			-18.726003609605133	0.0	-18.464003302404656	0.0
			-18.694003558406607	0.007169051597780274	-18.43200325120613	0.0020304568527918783
			-18.662003507206215	0.0	-18.400003200005738	0.0005076142131979696
			-18.630003456005824	0.0	-18.36800314880535	0.0
			-18.598003404805436	0.0	-18.33600309760496	0.0
			-18.566003353605044	0.0	-18.304003046404567	0.0005076142131979696
			-18.534003302404656	0.0	-18.27200299520418	0.0015228426395939086
			-18.50200325120613	0.0	-18.240002944005653	0.0
			-18.47000320000574	0.0	-18.20800289280526	0.0005076142131979696
			-18.43800314880535	0.007169051597780274	-18.176002841604873	0.0005076142131979696
			-18.40600309760496	0.0	-18.144002790404482	0.0
			-18.374003046404567	0.0	-18.112002739204094	0.0005076142131979696
			-18.34200299520418	0.0	-18.080002688003702	0.0005076142131979696
			-18.310002944005653	0.0	-18.048002636805176	0.0
			-18.27800289280526	0.007169051597780274	-18.016002585604785	0.0010152284263959391
			-18.246002841604874	0.0	-17.984002534404397	0.0015228426395939086
			-18.214002790404482	0.0	-17.952002483204005	0.0005076142131979696
			-18.182002739204094	0.0	-17.920002432003617	0.0
			-18.150002688003703	0.0	-17.888002380803226	0.0015228426395939086
			-18.118002636805176	0.0	-17.8560023296047	0.0
			-18.086002585604785	0.0	-17.824002278404308	0.0020304568527918783
			-18.054002534404397	0.0	-17.79200222720392	0.0005076142131979696
			-18.022002483204005	0.0	-17.76000217600353	0.0005076142131979696
			-17.990002432003617	0.0	-17.72800212480314	0.0010152284263959391
			-17.958002380803226	0.0	-17.69600207360275	0.0015228426395939086
			-17.9260023296047	0.0	-17.664002022404222	0.0005076142131979696
			-17.894002278404308	0.0	-17.63200197120383	0.0015228426395939086
			-17.86200222720392	0.0	-17.600001920003443	0.0010152284263959391
			-17.83000217600353	0.0	-17.56800186880305	0.0005076142131979696
			-17.79800212480314	0.0	-17.536001817602664	0.0010152284263959391
			-17.76600207360275	0.007169051597780274	-17.504001766402272	0.0015228426395939086
			-17.734002022404223	0.0	-17.472001715201884	0.0005076142131979696
			-17.70200197120383	0.0	-17.440001664003354	0.0005076142131979696
			-17.670001920003443	0.0	-17.408001612802966	0.0015228426395939086
			-17.63800186880305	0.0	-17.376001561602575	0.0005076142131979696
			-17.606001817602664	0.0	-17.344001510402187	0.0
			-17.574001766402272	0.0	-17.312001459201795	0.0010152284263959391
			-17.542001715201884	0.0	-17.280001408001407	0.0005076142131979696
			-17.510001664003354	0.0	-17.24800135680288	0.0015228426395939086
			-17.478001612802966	0.007169051597780274	-17.21600130560249	0.0005076142131979696
			-17.446001561602575	0.0	-17.184001254402098	0.0015228426395939086
			-17.414001510402187	0.0	-17.15200120320171	0.0005076142131979696
			-17.382001459201796	0.0	-17.12000115200132	0.0
			-17.350001408001408	0.0	-17.08800110080093	0.0015228426395939086
			-17.31800135680288	0.0	-17.056001049602404	0.0015228426395939086
			-17.28600130560249	0.007169051597780274	-17.024000998402013	0.0015228426395939086
			-17.254001254402098	0.0	-16.992000947201625	0.0020304568527918783
			-17.22200120320171	0.0	-16.960000896001233	0.0005076142131979696
			-17.19000115200132	0.0	-16.92800084480084	0.0015228426395939086
			-17.15800110080093	0.0	-16.896000793600454	0.0010152284263959391
			-17.126001049602404	0.0	-16.864000742401927	0.004568527918781726
			-17.094000998402013	0.0	-16.832000691201536	0.0010152284263959391
			-17.062000947201625	0.014338103195560548	-16.800000640001148	0.0025380710659898475
			-17.030000896001233	0.0	-16.768000588800756	0.0010152284263959391
			-16.998000844800842	0.007169051597780274	-16.73600053760037	0.0015228426395939086
			-16.966000793600454	0.0	-16.704000486399977	0.003045685279187817
			-16.934000742401928	0.0	-16.67200043520145	0.0010152284263959391
			-16.902000691201536	0.007169051597780274	-16.64000038400106	0.0015228426395939086
			-16.870000640001148	0.0	-16.60800033280067	0.0025380710659898475
			-16.838000588800757	0.0	-16.57600028160028	0.003045685279187817
			-16.80600053760037	0.0	-16.54400023039989	0.0020304568527918783
			-16.774000486399977	0.0	-16.5120001791995	0.0010152284263959391
			-16.74200043520145	0.0	-16.480000128000974	0.0015228426395939086
			-16.71000038400106	0.0	-16.448000076800582	0.0020304568527918783
			-16.67800033280067	0.0	-16.416000025600194	0.0015228426395939086
			-16.64600028160028	0.0	-16.383999974399803	0.003553299492385787
			-16.614000230399892	0.007169051597780274	-16.351999923199415	0.003553299492385787
			-16.5820001791995	0.0	-16.319999871999023	0.005583756345177665
			-16.550000128000974	0.0	-16.287999820800497	0.005076142131979695
			-16.518000076800583	0.0	-16.255999769600106	0.0015228426395939086
			-16.486000025600195	0.0	-16.223999718399718	0.0025380710659898475
			-16.453999974399803	0.0	-16.191999667199326	0.0040609137055837565
			-16.421999923199415	0.0	-16.159999615998938	0.0040609137055837565
			-16.389999871999024	0.014338103195560548	-16.127999564798547	0.005076142131979695
			-16.357999820800497	0.0	-16.09599951360002	0.004568527918781726
			-16.325999769600106	0.0	-16.06399946239963	0.005583756345177665
			-16.293999718399718	0.0	-16.03199941119924	0.003553299492385787
			-16.261999667199326	0.007169051597780274	-15.999999359998851	0.003553299492385787
			-16.22999961599894	0.0	-15.967999308798461	0.005076142131979695
			-16.197999564798547	0.007169051597780274	-15.935999257598072	0.005583756345177665
			-16.16599951360002	0.0	-15.903999206399543	0.005076142131979695
			-16.13399946239963	0.0	-15.871999155199154	0.006598984771573604
			-16.10199941119924	0.007169051597780274	-15.839999103998764	0.007106598984771574
			-16.069999359998853	0.0	-15.807999052798374	0.006091370558375634
			-16.03799930879846	0.0	-15.775999001597985	0.0040609137055837565
			-16.00599925759807	0.007169051597780274	-15.743998950397595	0.01065989847715736
			-15.973999206399544	0.007169051597780274	-15.711998899199067	0.007614213197969543
			-15.941999155199154	0.0	-15.679998847998677	0.012182741116751269
			-15.909999103998764	0.007169051597780274	-15.647998796798287	0.013197969543147208
			-15.877999052798375	0.0	-15.615998745597897	0.008629441624365483
			-15.845999001597985	0.007169051597780274	-15.583998694397508	0.008629441624365483
			-15.813998950397595	0.007169051597780274	-15.551998643197118	0.014213197969543147
			-15.781998899199067	0.0	-15.51999859199859	0.011675126903553299
			-15.749998847998677	0.0	-15.4879985407982	0.013197969543147208
			-15.717998796798287	0.014338103195560548	-15.45599848959781	0.01116751269035533
			-15.685998745597898	0.007169051597780274	-15.42399843839742	0.015736040609137057
			-15.653998694397508	0.0	-15.391998387197031	0.015228426395939087
			-15.621998643197118	0.014338103195560548	-15.359998335996641	0.012690355329949238
			-15.58999859199859	0.014338103195560548	-15.327998284798113	0.016243654822335026
			-15.5579985407982	0.014338103195560548	-15.295998233597723	0.02030456852791878
			-15.52599848959781	0.0	-15.263998182397334	0.017766497461928935
			-15.493998438397421	0.021507154793340824	-15.231998131196944	0.017766497461928935
			-15.461998387197031	0.021507154793340824	-15.199998079996554	0.01979695431472081
			-15.429998335996642	0.0	-15.167998028796164	0.017766497461928935
			-15.397998284798113	0.014338103195560548	-15.135997977597638	0.017766497461928935
			-15.365998233597724	0.0	-15.103997926397248	0.018274111675126905
			-15.333998182397334	0.007169051597780274	-15.071997875196857	0.02030456852791878
			-15.301998131196944	0.014338103195560548	-15.039997823996467	0.024873096446700507
			-15.269998079996554	0.007169051597780274	-15.007997772796077	0.024873096446700507
			-15.237998028796165	0.028676206391121097	-14.975997721595688	0.029949238578680204
			-15.205997977597638	0.014338103195560548	-14.943997670397161	0.027918781725888325
			-15.173997926397249	0.028676206391121097	-14.911997619196772	0.029441624365482234
			-15.141997875196857	0.028676206391121097	-14.879997567996382	0.026903553299492386
			-15.109997823996467	0.0	-14.847997516795992	0.028934010152284265
			-15.077997772796078	0.028676206391121097	-14.8159974655956	0.030456852791878174
			-15.045997721595688	0.03584525798890137	-14.78399741439521	0.03553299492385787
			-15.013997670397162	0.014338103195560548	-14.751997363196685	0.03451776649746193
			-14.981997619196772	0.03584525798890137	-14.719997311996295	0.03959390862944162
			-14.949997567996382	0.021507154793340824	-14.687997260795905	0.03807106598984772
			-14.917997516795992	0.028676206391121097	-14.655997209595515	0.03857868020304569
			-14.8859974655956	0.04301430958668165	-14.623997158395126	0.04568527918781726
			-14.853997414395211	0.03584525798890137	-14.591997107194736	0.04365482233502538
			-14.821997363196685	0.021507154793340824	-14.559997055996208	0.05939086294416244
			-14.789997311996295	0.014338103195560548	-14.527997004795818	0.050253807106598984
			-14.757997260795905	0.028676206391121097	-14.495996953595428	0.06091370558375635
			-14.725997209595516	0.07169051597780274	-14.463996902395039	0.05989847715736041
			-14.693997158395126	0.03584525798890137	-14.431996851194649	0.05786802030456853
			-14.661997107194736	0.05735241278224219	-14.399996799994259	0.05685279187817259
			-14.629997055996208	0.021507154793340824	-14.367996748795731	0.062436548223350256
			-14.597997004795818	0.05735241278224219	-14.335996697595341	0.06548223350253807
			-14.565996953595429	0.05018336118446192	-14.303996646394951	0.06903553299492386
			-14.533996902395039	0.05018336118446192	-14.271996595194562	0.0715736040609137
			-14.501996851194649	0.05735241278224219	-14.239996543994172	0.07614213197969544
			-14.46999679999426	0.06452146438002247	-14.207996492793782	0.07461928934010152
			-14.437996748795731	0.03584525798890137	-14.175996441595256	0.07563451776649746
			-14.405996697595342	0.04301430958668165	-14.143996390394864	0.07817258883248732
			-14.373996646394952	0.0860286191733633	-14.111996339194475	0.10456852791878173
			-14.341996595194562	0.06452146438002247	-14.079996287994085	0.10355329949238579
			-14.309996543994172	0.05018336118446192	-14.047996236793695	0.10710659898477157
			-14.277996492793783	0.05735241278224219	-14.015996185593306	0.10609137055837563
			-14.245996441595256	0.07885956757558302	-13.98399613439478	0.11015228426395939
			-14.213996390394865	0.09319767077114356	-13.951996083194388	0.11979695431472082
			-14.181996339194475	0.09319767077114356	-13.919996031994	0.132994923857868
			-14.149996287994085	0.07169051597780274	-13.887995980793608	0.13705583756345177
			-14.117996236793696	0.05018336118446192	-13.855995929593218	0.14771573604060914
			-14.085996185593306	0.07169051597780274	-13.823995878392829	0.15634517766497463
			-14.05399613439478	0.09319767077114356	-13.791995827194302	0.15380710659898478
			-14.021996083194388	0.07885956757558302	-13.759995775993913	0.15634517766497463
			-13.989996031994	0.13621198035782522	-13.727995724793523	0.17918781725888325
			-13.957995980793608	0.10036672236892384	-13.695995673593131	0.18680203045685279
			-13.925995929593219	0.10036672236892384	-13.663995622392743	0.19695431472081218
			-13.893995878392829	0.20790249633562796	-13.631995571192352	0.21725888324873097
			-13.861995827194303	0.10753577396670412	-13.599995519991962	0.19796954314720813
			-13.829995775993913	0.18639534154228712	-13.567995468793436	0.2182741116751269
			-13.797995724793523	0.12187387716226467	-13.535995417593046	0.23756345177664975
			-13.765995673593132	0.13621198035782522	-13.503995366392656	0.2568527918781726
			-13.733995622392744	0.20790249633562796	-13.471995315192267	0.26040609137055837
			-13.701995571192352	0.21507154793340824	-13.439995263991875	0.27614213197969545
			-13.669995519991962	0.17922628994450684	-13.407995212791487	0.2934010152284264
			-13.637995468793436	0.20073344473784768	-13.375995161592959	0.3116751269035533
			-13.605995417593046	0.2222405995311885	-13.34399511039257	0.3248730964467005
			-13.573995366392657	0.21507154793340824	-13.31199505919218	0.34213197969543147
			-13.541995315192267	0.2509168059223096	-13.27999500799179	0.33401015228426395
			-13.509995263991875	0.18639534154228712	-13.2479949567914	0.3522842639593909
			-13.477995212791487	0.3082692187045518	-13.21599490559101	0.38629441624365485
			-13.44599516159296	0.17922628994450684	-13.183994854392482	0.39695431472081216
			-13.41399511039257	0.31543827030233207	-13.151994803192093	0.4197969543147208
			-13.38199505919218	0.3441144766934532	-13.119994751991703	0.44416243654822335
			-13.34999500799179	0.23657870272674905	-13.087994700791313	0.4730964467005076
			-13.3179949567914	0.3011001671067715	-13.055994649590923	0.49898477157360405
			-13.28599490559101	0.3441144766934532	-13.023994598390534	0.5461928934010152
			-13.253994854392483	0.3871287862801348	-12.991994547192006	0.5756345177664974
			-13.221994803192093	0.3226073219001123	-12.959994495991616	0.5796954314720812
			-13.189994751991703	0.4086359410734756	-12.927994444791226	0.5868020304568528
			-13.157994700791313	0.4158049926712559	-12.895994393590836	0.6299492385786802
			-13.125994649590924	0.4086359410734756	-12.863994342390447	0.6538071065989848
			-13.093994598390534	0.4516502506601573	-12.831994291190057	0.6791878172588832
			-13.061994547192006	0.3584525798890137	-12.79999423999153	0.7192893401015228
			-13.029994495991616	0.602200334213543	-12.767994188791139	0.7898477157360406
			-12.997994444791226	0.5305098182357403	-12.73599413759075	0.7807106598984772
			-12.965994393590837	0.6165384374091036	-12.70399408639036	0.8350253807106599
			-12.933994342390447	0.5878622310179825	-12.67199403518997	0.8771573604060914
			-12.901994291190057	0.6738908501913458	-12.63999398398958	0.8812182741116751
			-12.86999423999153	0.6667217985935655	-12.607993932791054	0.9279187817258884
			-12.83799418879114	0.7599194693647091	-12.575993881590662	0.9263959390862944
			-12.80599413759075	0.6953980049846866	-12.543993830390274	0.9878172588832488
			-12.77399408639036	0.8316099853425118	-12.511993779189883	0.9522842639593908
			-12.74199403518997	0.8172718821469512	-12.479993727989493	0.9781725888324873
			-12.70999398398958	0.8746242949291935	-12.447993676789103	0.9375634517766498
			-12.677993932791054	0.8746242949291935	-12.415993625590577	0.9081218274111675
			-12.645993881590663	0.939145759309216	-12.383993574390187	0.8791878172588833
			-12.613993830390275	0.9463148109069962	-12.351993523189797	0.898984771573604
			-12.581993779189883	0.9534838625047765	-12.319993471989406	0.8060913705583757
			-12.549993727989493	0.9319767077114357	-12.287993420789016	0.8253807106598985
			-12.517993676789104	0.860286191733633	-12.255993369588627	0.7309644670050761
			-12.485993625590577	0.9749910172981173	-12.2239933183901	0.7187817258883249
			-12.453993574390188	0.8029337789513907	-12.19199326718971	0.6898477157360406
			-12.421993523189798	0.8029337789513907	-12.15999321598932	0.6741116751269035
			-12.389993471989406	0.7814266241580499	-12.12799316478893	0.601015228426396
			-12.357993420789017	0.7384123145713682	-12.095993113588541	0.6142131979695431
			-12.325993369588627	0.5878622310179825	-12.06399306238815	0.583756345177665
			-12.2939933183901	0.7097361081802471	-12.031993011189623	0.5446700507614213
			-12.26199326718971	0.6308765406046641	-11.999992959989232	0.5304568527918782
			-12.229993215989321	0.731243262973588	-11.967992908788844	0.5
			-12.19799316478893	0.6093693858113233	-11.935992857588454	0.4563451776649746
			-12.165993113588542	0.6953980049846866	-11.903992806388064	0.4350253807106599
			-12.13399306238815	0.4516502506601573	-11.871992755187675	0.4233502538071066
			-12.101993011189624	0.5090026634423995	-11.839992703989147	0.38426395939086294
			-12.069992959989232	0.6738908501913458	-11.807992652788757	0.37766497461928933
			-12.037992908788844	0.4158049926712559	-11.775992601588367	0.3771573604060914
			-12.005992857588454	0.4301430958668165	-11.743992550387977	0.32944162436548224
			-11.973992806388065	0.31543827030233207	-11.711992499187588	0.3385786802030457
			-11.941992755187675	0.37995973468235456	-11.679992447987198	0.3050761421319797
			-11.909992703989147	0.3082692187045518	-11.64799239678867	0.2893401015228426
			-11.877992652788757	0.3011001671067715	-11.61599234558828	0.2883248730964467
			-11.845992601588367	0.3441144766934532	-11.58399229438789	0.28375634517766496
			-11.813992550387978	0.28676206391121095	-11.5519922431875	0.2654822335025381
			-11.781992499187588	0.4229740442690362	-11.51999219198711	0.23451776649746192
			-11.749992447987198	0.28676206391121095	-11.48799214078672	0.24619289340101522
			-11.71799239678867	0.24374775432452933	-11.455992089588193	0.22030456852791877
			-11.68599234558828	0.35128352829123344	-11.423992038387803	0.21116751269035533
			-11.65399229438789	0.23657870272674905	-11.391991987187414	0.20558375634517767
			-11.621992243187501	0.2222405995311885	-11.359991935987026	0.19543147208121828
			-11.589992191987111	0.21507154793340824	-11.327991884786634	0.1751269035532995
			-11.55799214078672	0.20790249633562796	-11.295991833586244	0.17258883248730963
			-11.525992089588193	0.2222405995311885	-11.263991782387716	0.16700507614213198
			-11.493992038387804	0.18639534154228712	-11.231991731187328	0.15431472081218275
			-11.461991987187414	0.14338103195560548	-11.199991679986937	0.14568527918781726
			-11.429991935987026	0.14338103195560548	-11.167991628786549	0.14416243654822336
			-11.397991884786634	0.1648881867489463	-11.135991577586157	0.14060913705583755
			-11.365991833586245	0.13621198035782522	-11.103991526385768	0.1314720812182741
			-11.333991782387717	0.18639534154228712	-11.07199147518724	0.13096446700507614
			-11.301991731187329	0.14338103195560548	-11.039991423986852	0.11472081218274112
			-11.269991679986937	0.15771913515116603	-11.007991372786462	0.12385786802030457
			-11.23799162878655	0.1720572383467266	-10.975991321586072	0.11421319796954314
			-11.205991577586158	0.1935643931400674	-10.94399127038568	0.09340101522842639
			-11.173991526385768	0.15771913515116603	-10.91199121918529	0.10050761421319797
			-11.14199147518724	0.15771913515116603	-10.879991167986764	0.10456852791878173
			-11.109991423986852	0.12187387716226467	-10.847991116786375	0.08883248730964467
			-11.077991372786462	0.0860286191733633	-10.815991065585983	0.07563451776649746
			-11.045991321586072	0.12187387716226467	-10.783991014385595	0.07614213197969544
			-11.01399127038568	0.07885956757558302	-10.751990963185204	0.07461928934010152
			-10.981991219185291	0.11470482556448439	-10.719990911984816	0.07411167512690356
			-10.949991167986765	0.0860286191733633	-10.687990860786288	0.07309644670050762
			-10.917991116786375	0.07169051597780274	-10.655990809585898	0.05177664974619289
			-10.885991065585984	0.0860286191733633	-10.623990758385506	0.05228426395939086
			-10.853991014385596	0.04301430958668165	-10.591990707185118	0.05939086294416244
			-10.821990963185204	0.05018336118446192	-10.559990655984727	0.04416243654822335
			-10.789990911984816	0.021507154793340824	-10.527990604784339	0.05279187817258883
			-10.757990860786288	0.03584525798890137	-10.495990553585811	0.047208121827411166
			-10.725990809585898	0.0860286191733633	-10.463990502385421	0.04467005076142132
			-10.693990758385507	0.05735241278224219	-10.431990451185031	0.047208121827411166
			-10.661990707185119	0.04301430958668165	-10.399990399984642	0.046700507614213196
			-10.629990655984727	0.04301430958668165	-10.367990348784252	0.049238578680203045
			-10.59799060478434	0.021507154793340824	-10.335990297583862	0.03654822335025381
			-10.565990553585811	0.07169051597780274	-10.303990246385336	0.04060913705583756
			-10.533990502385421	0.04301430958668165	-10.271990195184944	0.03299492385786802
			-10.501990451185032	0.06452146438002247	-10.239990143984555	0.03197969543147208
			-10.469990399984642	0.07169051597780274	-10.207990092784165	0.03299492385786802
			-10.437990348784252	0.05018336118446192	-10.175990041583775	0.025380710659898477
			-10.405990297583863	0.021507154793340824	-10.143989990383385	0.029949238578680204
			-10.373990246385336	0.028676206391121097	-10.111989939184859	0.024365482233502538
			-10.341990195184945	0.03584525798890137	-10.079989887984468	0.024873096446700507
			-10.309990143984555	0.03584525798890137	-10.047989836784078	0.026395939086294416
			-10.277990092784165	0.028676206391121097	-10.015989785583688	0.018274111675126905
			-10.245990041583775	0.021507154793340824	-9.983989734383298	0.017258883248730966
			-10.213989990383386	0.028676206391121097	-9.951989683182909	0.018781725888324875
			-10.18198993918486	0.021507154793340824	-9.919989631984382	0.02131979695431472
			-10.149989887984468	0.014338103195560548	-9.88798958078399	0.018274111675126905
			-10.117989836784078	0.021507154793340824	-9.855989529583603	0.018274111675126905
			-10.085989785583688	0.007169051597780274	-9.823989478383211	0.02131979695431472
			-10.053989734383299	0.007169051597780274	-9.791989427182823	0.016751269035532996
			-10.021989683182909	0.014338103195560548	-9.759989375982432	0.016243654822335026
			-9.989989631984383	0.014338103195560548	-9.727989324783906	0.014213197969543147
			-9.957989580783991	0.014338103195560548	-9.695989273583514	0.018781725888324875
			-9.925989529583603	0.021507154793340824	-9.663989222383126	0.014213197969543147
			-9.893989478383212	0.007169051597780274	-9.631989171182735	0.014720812182741117
			-9.861989427182824	0.007169051597780274	-9.599989119982347	0.01116751269035533
			-9.829989375982432	0.007169051597780274	-9.567989068781955	0.012182741116751269
			-9.797989324783906	0.014338103195560548	-9.535989017581565	0.011675126903553299
			-9.765989273583514	0.021507154793340824	-9.503988966383039	0.012690355329949238
			-9.733989222383126	0.0	-9.47198891518265	0.008629441624365483
			-9.701989171182735	0.021507154793340824	-9.439988863982258	0.01015228426395939
			-9.669989119982347	0.014338103195560548	-9.40798881278187	0.013197969543147208
			-9.637989068781955	0.007169051597780274	-9.375988761581478	0.011675126903553299
			-9.605989017581566	0.014338103195560548	-9.34398871038109	0.008121827411167513
			-9.57398896638304	0.007169051597780274	-9.311988659182562	0.007614213197969543
			-9.54198891518265	0.014338103195560548	-9.279988607982173	0.007106598984771574
			-9.509988863982258	0.0	-9.247988556781781	0.005583756345177665
			-9.47798881278187	0.0	-9.215988505581393	0.01015228426395939
			-9.445988761581479	0.0	-9.183988454381002	0.012182741116751269
			-9.41398871038109	0.0	-9.151988403180614	0.007614213197969543
			-9.381988659182563	0.021507154793340824	-9.119988351982085	0.006091370558375634
			-9.349988607982173	0.0	-9.087988300781696	0.006598984771573604
			-9.317988556781781	0.0	-9.055988249581304	0.006598984771573604
			-9.285988505581393	0.0	-9.023988198380916	0.007614213197969543
			-9.253988454381002	0.0	-8.991988147180527	0.005583756345177665
			-9.221988403180614	0.0	-8.959988095980137	0.007614213197969543
			-9.189988351982086	0.0	-8.927988044781609	0.005076142131979695
			-9.157988300781696	0.007169051597780274	-8.895987993581219	0.006091370558375634
			-9.125988249581305	0.007169051597780274	-8.86398794238083	0.003553299492385787
			-9.093988198380917	0.014338103195560548	-8.83198789118044	0.005076142131979695
			-9.061988147180527	0.007169051597780274	-8.799987839980048	0.0040609137055837565
			-9.029988095980137	0.0	-8.76798778877966	0.0040609137055837565
			-8.997988044781609	0.007169051597780274	-8.735987737581134	0.003045685279187817
			-8.96598799358122	0.0	-8.703987686380742	0.0005076142131979696
			-8.93398794238083	0.014338103195560548	-8.671987635180354	0.005583756345177665
			-8.90198789118044	0.007169051597780274	-8.639987583979963	0.0015228426395939086
			-8.869987839980048	0.0	-8.607987532779573	0.0020304568527918783
			-8.83798778877966	0.007169051597780274	-8.575987481579183	0.003045685279187817
			-8.805987737581134	0.007169051597780274	-8.543987430380657	0.0020304568527918783
			-8.773987686380742	0.0	-8.511987379180265	0.0020304568527918783
			-8.741987635180354	0.0	-8.479987327979876	0.003045685279187817
			-8.709987583979963	0.0	-8.447987276779488	0.0020304568527918783
			-8.677987532779573	0.0	-8.415987225579098	0.0020304568527918783
			-8.645987481579184	0.007169051597780274	-8.383987174378706	0.0020304568527918783
			-8.613987430380657	0.0	-8.351987123180178	0.003553299492385787
			-8.581987379180266	0.0	-8.31998707197979	0.003045685279187817
			-8.549987327979876	0.0	-8.2879870207794	0.004568527918781726
			-8.517987276779488	0.014338103195560548	-8.25598696957901	0.003045685279187817
			-8.485987225579098	0.0	-8.22398691837862	0.0010152284263959391
			-8.453987174378707	0.0	-8.191986867178231	0.003553299492385787
			-8.421987123180179	0.0	-8.159986815979703	0.0020304568527918783
			-8.38998707197979	0.0	-8.127986764779312	0.0015228426395939086
			-8.357987020779401	0.0	-8.095986713578924	0.003553299492385787
			-8.32598696957901	0.007169051597780274	-8.063986662378534	0.0020304568527918783
			-8.29398691837862	0.0	-8.031986611178143	0.0025380710659898475
			-8.261986867178232	0.0	-7.999986559977753	0.0005076142131979696
			-8.229986815979704	0.007169051597780274	-7.9679865087792265	0.0025380710659898475
			-8.197986764779312	0.0	-7.935986457578837	0.0020304568527918783
			-8.165986713578924	0.0	-7.903986406378447	0.0005076142131979696
			-8.133986662378534	0.0	-7.871986355178057	0.0010152284263959391
			-8.101986611178143	0.0	-7.839986303977668	0.003045685279187817
			-8.069986559977753	0.0	-7.807986252777278	0.0025380710659898475
			-8.037986508779227	0.0	-7.77598620157875	0.0010152284263959391
			-8.005986457578837	0.007169051597780274	-7.74398615037836	0.0025380710659898475
			-7.973986406378447	0.0	-7.71198609917797	0.0010152284263959391
			-7.941986355178058	0.0	-7.6799860479775806	0.0005076142131979696
			-7.909986303977668	0.0	-7.647985996777189	0.0010152284263959391
			-7.877986252777278	0.0	-7.615985945576801	0.0
			-7.84598620157875	0.0	-7.583985894378273	0.0
			-7.81398615037836	0.0	-7.551985843177883	0.0015228426395939086
			-7.781986099177971	0.0	-7.519985791977495	0.0005076142131979696
			-7.749986047977581	0.0	-7.487985740777104	0.0020304568527918783
			-7.717985996777189	0.007169051597780274	-7.455985689576714	0.0005076142131979696
			-7.685985945576801	0.007169051597780274	-7.4239856383763225	0.0015228426395939086
			-7.653985894378273	0.0	-7.391985587177798	0.0005076142131979696
			-7.6219858431778835	0.0	-7.3599855359774065	0.0005076142131979696
			-7.589985791977496	0.0	-7.327985484777017	0.0020304568527918783
			-7.557985740777104	0.0	-7.295985433576629	0.0015228426395939086
			-7.525985689576714	0.0	-7.263985382376237	0.0010152284263959391
			-7.493985638376323	0.0	-7.2319853311758475	0.0010152284263959391
			-7.461985587177798	0.007169051597780274	-7.199985279977319	0.0020304568527918783
			-7.429985535977407	0.0	-7.1679852287769315	0.0010152284263959391
			-7.397985484777017	0.0	-7.135985177576542	0.0
			-7.365985433576629	0.0	-7.10398512637615	0.0005076142131979696
			-7.3339853823762375	0.007169051597780274	-7.0719850751757605	0.0010152284263959391
			-7.301985331175848	0.0	-7.039985023975371	0.0010152284263959391
			-7.26998527997732	0.0	-7.007984972776844	0.0020304568527918783
			-7.237985228776932	0.0	-6.975984921576453	0.0005076142131979696
			-7.205985177576542	0.0	-6.943984870376065	0.0020304568527918783
			-7.1739851263761505	0.0	-6.911984819175675	0.0005076142131979696
			-7.141985075175761	0.0	-6.879984767975284	0.0010152284263959391
			-7.109985023975371	0.0	-6.847984716774894	0.0015228426395939086
			-7.077984972776845	0.0	-6.815984665576368	0.0010152284263959391
			-7.045984921576453	0.007169051597780274	-6.783984614375978	0.0015228426395939086
			-7.013984870376065	0.0	-6.751984563175586	0.0
			-6.9819848191756755	0.007169051597780274	-6.719984511975198	0.0005076142131979696
			-6.949984767975284	0.0	-6.687984460774809	0.0
			-6.917984716774894	0.0	-6.655984409574417	0.0005076142131979696
			-6.885984665576368	0.0	-6.623984358375891	0.0005076142131979696
			-6.853984614375978	0.0	-6.591984307175501	0.0005076142131979696
			-6.821984563175587	0.0	-6.559984255975111	0.0005076142131979696
			-6.789984511975199	0.0	-6.527984204774722	0.0010152284263959391
			-6.757984460774809	0.0	-6.49598415357433	0.0
			-6.7259844095744175	0.0	-6.463984102373942	0.0
			-6.693984358375891	0.007169051597780274	-6.431984051175414	0.0005076142131979696
			-6.661984307175501	0.0	-6.399983999975024	0.0005076142131979696
			-6.629984255975112	0.007169051597780274	-6.367983948774635	0.0005076142131979696
			-6.597984204774722	0.0	-6.335983897574245	0.0015228426395939086
			-6.56598415357433	0.0	-6.303983846373855	0.0005076142131979696
			-6.5339841023739424	0.007169051597780274	-6.271983795173464	0.0005076142131979696
			-6.501984051175414	0.0	-6.239983743974939	0.0005076142131979696
			-6.469983999975025	0.0	-6.2079836927745475	0.0005076142131979696
			-6.437983948774635	0.0	-6.175983641574158	0.0005076142131979696
			-6.405983897574245	0.007169051597780274	-6.14398359037377	0.0010152284263959391
			-6.373983846373855	0.0	-6.111983539173378	0.0020304568527918783
			-6.341983795173464	0.0	-6.079983487972989	0.0
			-6.309983743974939	0.014338103195560548	-6.0479834367744605	0.0005076142131979696
			-6.277983692774548	0.0	-6.0159833855740725	0.0010152284263959391
			-6.245983641574158	0.0	-5.983983334373681	0.0
			-6.21398359037377	0.0	-5.951983283173291	0.0
			-6.181983539173379	0.0	-5.9199832319729015	0.0
			-6.149983487972989	0.0	-5.887983180772512	0.0005076142131979696
			-6.117983436774461	0.0	-5.8559831295739855	0.0005076142131979696
			-6.085983385574073	0.0	-5.823983078373594	0.0
			-6.053983334373681	0.0	-5.791983027173206	0.0010152284263959391
			-6.021983283173292	0.007169051597780274	-5.7599829759728145	0.0
			-5.989983231972902	0.0	-5.727982924772425	0.0010152284263959391
			-5.957983180772512	0.0	-5.695982873572035	0.0020304568527918783
			-5.925983129573986	0.0	-5.663982822371645	0.0005076142131979696
			-5.893983078373594	0.0	-5.631982771173119	0.0
			-5.861983027173206	0.0	-5.5999827199727275	0.0015228426395939086
			-5.829982975972815	0.0	-5.5679826687723395	0.0005076142131979696
			-5.797982924772425	0.0	-5.53598261757195	0.0005076142131979696
			-5.765982873572035	0.0	-5.503982566371558	0.0005076142131979696
			-5.733982822371646	0.0	-5.4719825151711685	0.0005076142131979696
			-5.701982771173119	0.0	-5.439982463972642	0.0020304568527918783
			-5.669982719972728	0.0	-5.4079824127722524	0.0010152284263959391
			-5.63798266877234	0.0	-5.375982361571861	0.0005076142131979696
			-5.60598261757195	0.0	-5.343982310371471	0.0010152284263959391
			-5.5739825663715585	0.0	-5.311982259171083	0.0
			-5.541982515171169	0.0	-5.279982207970692	0.0
			-5.5099824639726425	0.0	-5.247982156772165	0.0
			-5.477982412772253	0.0	-5.215982105571776	0.0015228426395939086
			-5.445982361571861	0.0	-5.183982054371386	0.0020304568527918783
			-5.4139823103714715	0.007169051597780274	-5.151982003170996	0.0015228426395939086
			-5.3819822591710835	0.0	-5.119981951970605	0.0
			-5.349982207970692	0.0	-5.087981900770217	0.0005076142131979696
			-5.317982156772166	0.0	-5.055981849571689	0.0020304568527918783
			-5.285982105571776	0.0	-5.023981798371299	0.0
			-5.253982054371386	0.0	-4.991981747170909	0.0020304568527918783
			-5.2219820031709965	0.007169051597780274	-4.959981695970519	0.0010152284263959391
			-5.189981951970605	0.0	-4.92798164477013	0.0005076142131979696
			-5.157981900770217	0.0	-4.895981593569738	0.0005076142131979696
			-5.125981849571689	0.0	-4.863981542371214	0.0010152284263959391
			-5.093981798371299	0.0	-4.831981491170822	0.0010152284263959391
			-5.061981747170909	0.0	-4.799981439970432	0.0020304568527918783
			-5.02998169597052	0.0	-4.767981388770043	0.0005076142131979696
			-4.99798164477013	0.0	-4.735981337569653	0.0010152284263959391
			-4.9659815935697385	0.0	-4.703981286369263	0.0015228426395939086
			-4.933981542371214	0.0	-4.671981235170735	0.0
			-4.901981491170822	0.0	-4.639981183970347	0.0005076142131979696
			-4.869981439970433	0.0	-4.607981132769956	0.0005076142131979696
			-4.837981388770043	0.0	-4.575981081569566	0.0015228426395939086
			-4.805981337569653	0.0	-4.543981030369176	0.0015228426395939086
			-4.773981286369263	0.0	-4.511980979168786	0.0010152284263959391
			-4.741981235170735	0.0	-4.47998092797026	0.0005076142131979696
			-4.709981183970347	0.007169051597780274	-4.4479808767698685	0.0
			-4.677981132769956	0.0	-4.415980825569481	0.0020304568527918783
			-4.645981081569566	0.0	-4.383980774369089	0.0005076142131979696
			-4.613981030369176	0.007169051597780274	-4.351980723168699	0.0010152284263959391
			-4.581980979168787	0.0	-4.31998067196831	0.0005076142131979696
			-4.54998092797026	0.0	-4.287980620769783	0.0005076142131979696
			-4.517980876769869	0.0	-4.2559805695693935	0.0005076142131979696
			-4.485980825569481	0.0	-4.223980518369002	0.0010152284263959391
			-4.453980774369089	0.007169051597780274	-4.191980467168612	0.0010152284263959391
			-4.4219807231687	0.0	-4.159980415968224	0.0
			-4.38998067196831	0.0	-4.127980364767833	0.0015228426395939086
			-4.3579806207697835	0.0	-4.0959803135693065	0.0020304568527918783
			-4.325980569569394	0.0	-4.063980262368917	0.0005076142131979696
			-4.293980518369002	0.0	-4.031980211168527	0.0020304568527918783
			-4.261980467168613	0.0	-3.9999801599681355	0.0025380710659898475
			-4.229980415968225	0.0	-3.9679801087677458	0.0005076142131979696
			-4.197980364767833	0.0	-3.935980057567358	0.0015228426395939086
			-4.165980313569307	0.0	-3.9039800063688297	0.0025380710659898475
			-4.133980262368917	0.007169051597780274	-3.87197995516844	0.0025380710659898475
			-4.101980211168527	0.0	-3.8399799039680502	0.0010152284263959391
			-4.069980159968136	0.0	-3.8079798527676605	0.0015228426395939086
			-4.037980108767746	0.0	-3.7759798015672708	0.003045685279187817
			-4.005980057567358	0.0	-3.7439797503668792	0.003045685279187817
			-3.9739800063688295	0.0	-3.711979699168353	0.0015228426395939086
			-3.94197995516844	0.0	-3.679979647967963	0.003045685279187817
			-3.90997990396805	0.0	-3.6479795967675734	0.004568527918781726
			-3.8779798527676603	0.0	-3.615979545567182	0.003045685279187817
			-3.8459798015672706	0.0	-3.583979494366794	0.0040609137055837565
			-3.813979750366879	0.0	-3.5519794431664042	0.0025380710659898475
			-3.7819796991683527	0.0	-3.519979391967876	0.003045685279187817
			-3.749979647967963	0.0	-3.487979340767488	0.0040609137055837565
			-3.7179795967675733	0.0	-3.4559792895670967	0.0040609137055837565
			-3.6859795455671818	0.0	-3.423979238366707	0.003045685279187817
			-3.653979494366794	0.0	-3.391979187166317	0.003553299492385787
			-3.621979443166404	0.0	-3.3599791359659275	0.005076142131979695
			-3.589979391967876	0.0	-3.3279790847673993	0.004568527918781726
			-3.557979340767488	0.007169051597780274	-3.2959790335670096	0.007106598984771574
			-3.5259792895670965	0.007169051597780274	-3.2639789823666217	0.005583756345177665
			-3.4939792383667068	0.0	-3.23197893116623	0.008121827411167513
			-3.461979187166317	0.0	-3.1999788799658404	0.005076142131979695
			-3.4299791359659273	0.007169051597780274	-3.1679788287654507	0.006091370558375634
			-3.397979084767399	0.0	-3.1359787775669243	0.005076142131979695
			-3.3659790335670094	0.007169051597780274	-3.1039787263665346	0.0040609137055837565
			-3.3339789823666215	0.0	-3.071978675166143	0.006091370558375634
			-3.30197893116623	0.0	-3.0399786239657534	0.006091370558375634
			-3.2699788799658402	0.0	-3.0079785727653636	0.009137055837563452
			-3.2379788287654505	0.0	-2.975978521564974	0.006091370558375634
			-3.205978777566924	0.0	-2.9439784703664458	0.007106598984771574
			-3.1739787263665344	0.0	-2.911978419166058	0.008629441624365483
			-3.141978675166143	0.0	-2.879978367965668	0.008121827411167513
			-3.109978623965753	0.0	-2.8479783167652766	0.01015228426395939
			-3.0779785727653635	0.007169051597780274	-2.815978265564887	0.012182741116751269
			-3.0459785215649737	0.0	-2.783978214364499	0.007614213197969543
			-3.0139784703664456	0.0	-2.7519781631659708	0.01065989847715736
			-2.9819784191660577	0.0	-2.719978111965581	0.01015228426395939
			-2.949978367965668	0.0	-2.6879780607651913	0.012182741116751269
			-2.9179783167652764	0.0	-2.6559780095648016	0.008629441624365483
			-2.8859782655648867	0.0	-2.62397795836441	0.013705583756345178
			-2.8539782143644987	0.007169051597780274	-2.5919779071640203	0.013197969543147208
			-2.8219781631659706	0.0	-2.559977855965494	0.015228426395939087
			-2.789978111965581	0.0	-2.5279778047651043	0.01015228426395939
			-2.757978060765191	0.0	-2.4959777535647145	0.011675126903553299
			-2.7259780095648014	0.007169051597780274	-2.463977702364323	0.014720812182741117
			-2.69397795836441	0.0	-2.431977651163935	0.016243654822335026
			-2.66197790716402	0.0	-2.3999775999635453	0.012182741116751269
			-2.629977855965494	0.007169051597780274	-2.367977548765017	0.016243654822335026
			-2.597977804765104	0.0	-2.3359774975646275	0.016243654822335026
			-2.5659777535647144	0.007169051597780274	-2.3039774463642377	0.01979695431472081
			-2.533977702364323	0.0	-2.271977395163848	0.016751269035532996
			-2.501977651163935	0.007169051597780274	-2.2399773439634565	0.015736040609137057
			-2.469977599963545	0.0	-2.2079772927630685	0.02284263959390863
			-2.437977548765017	0.014338103195560548	-2.1759772415645404	0.02030456852791878
			-2.4059774975646273	0.007169051597780274	-2.1439771903641507	0.02233502538071066
			-2.3739774463642376	0.007169051597780274	-2.111977139163761	0.026903553299492386
			-2.341977395163848	0.0	-2.079977087963371	0.023857868020304568
			-2.3099773439634563	0.007169051597780274	-2.0479770367629815	0.01979695431472081
			-2.2779772927630684	0.0	-2.0159769855625918	0.029949238578680204
			-2.2459772415645407	0.007169051597780274	-1.9839769343640654	0.025380710659898477
			-2.213977190364151	0.0	-1.951976883163674	0.029949238578680204
			-2.1819771391637612	0.0	-1.9199768319632842	0.0350253807106599
			-2.1499770879633715	0.014338103195560548	-1.8879767807628944	0.03654822335025381
			-2.1179770367629818	0.021507154793340824	-1.8559767295625047	0.04568527918781726
			-2.085976985562592	0.014338103195560548	-1.823976678362115	0.04467005076142132
			-2.0539769343640657	0.028676206391121097	-1.7919766271635869	0.04314720812182741
			-2.021976883163674	0.007169051597780274	-1.759976575963199	0.03654822335025381
			-1.9899768319632842	0.007169051597780274	-1.7279765247628092	0.050761421319796954
			-1.9579767807628945	0.007169051597780274	-1.6959764735624177	0.050253807106598984
			-1.9259767295625048	0.007169051597780274	-1.663976422362028	0.05380710659898477
			-1.893976678362115	0.007169051597780274	-1.6319763711616382	0.050253807106598984
			-1.861976627163587	0.0	-1.5999763199612484	0.05532994923857868
			-1.829976575963199	0.0	-1.5679762687627203	0.05939086294416244
			-1.7979765247628092	0.0	-1.5359762175623306	0.051269035532994923
			-1.7659764735624177	0.0	-1.5039761663619426	0.05989847715736041
			-1.733976422362028	0.007169051597780274	-1.4719761151615511	0.05939086294416244
			-1.7019763711616382	0.007169051597780274	-1.4399760639611632	0.05786802030456853
			-1.6699763199612485	0.03584525798890137	-1.4079760127607717	0.07055837563451776
			-1.6379762687627204	0.028676206391121097	-1.3759759615622453	0.07461928934010152
			-1.6059762175623307	0.028676206391121097	-1.3439759103618574	0.08020304568527918
			-1.5739761663619427	0.014338103195560548	-1.311975859161464	0.08781725888324873
			-1.5419761151615512	0.03584525798890137	-1.2799758079610761	0.08527918781725888
			-1.5099760639611632	0.04301430958668165	-1.2479757567606864	0.08984771573604061
			-1.4779760127607717	0.04301430958668165	-1.2159757055602949	0.10253807106598985
			-1.4459759615622454	0.03584525798890137	-1.1839756543617685	0.08781725888324873
			-1.4139759103618574	0.03584525798890137	-1.151975603161377	0.10456852791878173
			-1.3819758591614641	0.014338103195560548	-1.119975551960989	0.09543147208121827
			-1.3499758079610762	0.021507154793340824	-1.0879755007605993	0.12385786802030457
			-1.3179757567606865	0.028676206391121097	-1.0559754495602078	0.1182741116751269
			-1.285975705560295	0.04301430958668165	-1.0239753983598199	0.12284263959390863
			-1.2539756543617686	0.021507154793340824	-0.9919753471612935	0.14619289340101524
			-1.221975603161377	0.05018336118446192	-0.959975295960902	0.14619289340101524
			-1.1899755519609891	0.05018336118446192	-0.9279752447605123	0.1467005076142132
			-1.1579755007605994	0.05735241278224219	-0.8959751935601243	0.15076142131979695
			-1.125975449560208	0.03584525798890137	-0.863975142359731	0.15939086294416244
			-1.09397539835982	0.03584525798890137	-0.8319750911593431	0.19796954314720813
			-1.0619753471612936	0.03584525798890137	-0.7999750399608132	0.18274111675126903
			-1.029975295960902	0.05018336118446192	-0.7679749887604252	0.1964467005076142
			-0.9979752447605124	0.03584525798890137	-0.7359749375600373	0.19949238578680203
			-0.9659751935601244	0.04301430958668165	-0.703974886359644	0.2050761421319797
			-0.9339751423597311	0.05735241278224219	-0.671974835159256	0.216243654822335
			-0.9019750911593432	0.07169051597780274	-0.6399747839588663	0.25228426395939085
			-0.8699750399608133	0.11470482556448439	-0.6079747327603382	0.2482233502538071
			-0.8379749887604253	0.06452146438002247	-0.5759746815599485	0.267005076142132
			-0.8059749375600374	0.05735241278224219	-0.5439746303595605	0.2720812182741117
			-0.7739748863596441	0.05018336118446192	-0.511974579159169	0.2984771573604061
			-0.7419748351592561	0.10753577396670412	-0.47997452795877926	0.2766497461928934
			-0.7099747839588664	0.05018336118446192	-0.4479744767583913	0.30609137055837565
			-0.6779747327603383	0.09319767077114356	-0.4159744255598614	0.3380710659898477
			-0.6459746815599485	0.07169051597780274	-0.3839743743594717	0.34670050761421317
			-0.6139746303595606	0.10753577396670412	-0.35197432315908017	0.3700507614213198
			-0.5819745791591691	0.12904292876004494	-0.3199742719586922	0.3903553299492386
			-0.5499745279587793	0.13621198035782522	-0.28797422075830426	0.399492385786802
			-0.5179744767583914	0.10036672236892384	-0.25597416955791275	0.4654822335025381
			-0.4859744255598614	0.10753577396670412	-0.2239741183593864	0.5436548223350254
			-0.4539743743594717	0.1648881867489463	-0.19197406715899845	0.5416243654822335
			-0.4219743231590802	0.12904292876004494	-0.15997401595860694	0.5812182741116751
			-0.3899742719586922	0.14338103195560548	-0.12797396475821543	0.6593908629441624
			-0.35797422075830426	0.13621198035782522	-0.09597391355782747	0.6680203045685279
			-0.32597416955791275	0.13621198035782522	-0.06397386235743596	0.615736040609137
			-0.2939741183593864	0.11470482556448439	-0.031973811158909626	0.6091370558375635
			-0.26197406715899846	0.13621198035782522	2.624004148188419e-05	0.5746192893401015
			-0.22997401595860695	0.10036672236892384	0.03202629124186984	0.5685279187817259
			-0.19797396475821544	0.23657870272674905	0.0640263424422578	0.5258883248730964
			-0.16597391355782748	0.15771913515116603	0.09602639364265286	0.5065989847715736
			-0.13397386235743597	0.14338103195560548	0.12802644484304082	0.4350253807106599
			-0.10197381115890963	0.20790249633562796	0.16002649604156716	0.383248730964467
			-0.06997375995851812	0.15055008355338576	0.19202654724195867	0.3761421319796954
			-0.037973708758130165	0.1935643931400674	0.22402659844234663	0.3614213197969543
			-0.005973657557742207	0.15771913515116603	0.2560266496427346	0.33096446700507615
			0.026026393642652856	0.15771913515116603	0.2880267008431261	0.3238578680203046
			0.058026444843040814	0.1935643931400674	0.3200267520435176	0.30609137055837565
			0.09002649604156715	0.1648881867489463	0.35202680324204394	0.2868020304568528
			0.12202654724195866	0.10036672236892384	0.38402685444243545	0.26954314720812184
			0.15402659844234662	0.12187387716226467	0.4160269056428234	0.2862944162436548
			0.18602664964273458	0.13621198035782522	0.4480269568432149	0.25279187817258886
			0.2180267008431261	0.0860286191733633	0.4800270080436029	0.23959390862944163
			0.25002675204351754	0.10753577396670412	0.5120270592439908	0.22741116751269036
			0.2820268032420439	0.0860286191733633	0.5440271104425207	0.2147208121827411
			0.3140268544424354	0.09319767077114356	0.5760271616429087	0.20406091370558377
			0.34602690564282335	0.11470482556448439	0.6080272128433002	0.18984771573604062
			0.37802695684321486	0.14338103195560548	0.6400272640436917	0.20456852791878172
			0.4100270080436028	0.06452146438002247	0.6720273152440797	0.17411167512690356
			0.44202705924399077	0.07885956757558302	0.7040273664444712	0.17715736040609137
			0.47402711044252066	0.0860286191733633	0.7360274176429975	0.15786802030456853
			0.5060271616429086	0.03584525798890137	0.7680274688433855	0.15279187817258882
			0.5380272128433001	0.07169051597780274	0.800027520043777	0.14568527918781726
			0.5700272640436916	0.09319767077114356	0.8320275712441649	0.14213197969543148
			0.6020273152440796	0.10036672236892384	0.8640276224445564	0.132994923857868
			0.6340273664444711	0.07885956757558302	0.896027673644948	0.13756345177664975
			0.6660274176429974	0.05735241278224219	0.9280277248434743	0.13096446700507614
			0.6980274688433854	0.04301430958668165	0.9600277760438622	0.12233502538071066
			0.7300275200437769	0.07885956757558302	0.9920278272442538	0.11065989847715736
			0.7620275712441649	0.04301430958668165	1.0240278784446417	0.10355329949238579
			0.7940276224445564	0.028676206391121097	1.0560279296450297	0.09593908629441625
			0.8260276736449479	0.07169051597780274	1.0880279808454247	0.08934010152284264
			0.8580277248434742	0.07885956757558302	1.1200280320439475	0.08426395939086294
			0.8900277760438622	0.06452146438002247	1.1520280832443426	0.09441624365482233
			0.9220278272442537	0.021507154793340824	1.1840281344447305	0.08781725888324873
			0.9540278784446417	0.04301430958668165	1.2160281856451185	0.07868020304568528
			0.9860279296450296	0.014338103195560548	1.24802823684551	0.06548223350253807
			1.0180279808454247	0.014338103195560548	1.280028288045898	0.07563451776649746
			1.0500280320439475	0.021507154793340824	1.3120283392444243	0.07258883248730964
			1.0820280832443425	0.05018336118446192	1.3440283904448158	0.05888324873096447
			1.1140281344447305	0.007169051597780274	1.3760284416452073	0.05786802030456853
			1.1460281856451184	0.014338103195560548	1.4080284928455953	0.05989847715736041
			1.17802823684551	0.014338103195560548	1.4400285440459868	0.05177664974619289
			1.210028288045898	0.03584525798890137	1.4720285952463747	0.05228426395939086
			1.2420283392444242	0.028676206391121097	1.5040286464449046	0.04263959390862944
			1.2740283904448158	0.028676206391121097	1.5360286976452926	0.05279187817258883
			1.3060284416452073	0.028676206391121097	1.5680287488456806	0.04568527918781726
			1.3380284928455952	0.021507154793340824	1.600028800046072	0.04213197969543147
			1.3700285440459867	0.007169051597780274	1.6320288512464636	0.04111675126903553
			1.4020285952463747	0.021507154793340824	1.6640289024468515	0.03959390862944162
			1.4340286464449046	0.007169051597780274	1.6960289536453814	0.03705583756345178
			1.4660286976452925	0.014338103195560548	1.7280290048457694	0.026395939086294416
			1.4980287488456805	0.007169051597780274	1.7600290560461573	0.030964467005076143
			1.530028800046072	0.0	1.7920291072465488	0.03604060913705584
			1.5620288512464635	0.007169051597780274	1.8240291584469368	0.03654822335025381
			1.5940289024468515	0.007169051597780274	1.8560292096473319	0.03147208121827411
			1.6260289536453814	0.014338103195560548	1.8880292608458547	0.02131979695431472
			1.6580290048457693	0.0	1.9200293120462462	0.01979695431472081
			1.6900290560461573	0.021507154793340824	1.9520293632466377	0.027411167512690356
			1.7220291072465488	0.014338103195560548	1.9840294144470256	0.024873096446700507
			1.754029158446937	0.007169051597780274	2.0160294656474136	0.023857868020304568
			1.786029209647332	0.0	2.048029516847805	0.01979695431472081
			1.8180292608458548	0.021507154793340824	2.0800295680463314	0.019289340101522844
			1.8500293120462463	0.007169051597780274	2.1120296192467194	0.024365482233502538
			1.8820293632466378	0.0	2.1440296704471145	0.02081218274111675
			1.9140294144470258	0.007169051597780274	2.1760297216475024	0.018274111675126905
			1.9460294656474137	0.014338103195560548	2.2080297728478904	0.018781725888324875
			1.9780295168478053	0.007169051597780274	2.240029824048282	0.016751269035532996
			2.0100295680463316	0.0	2.27202987524867	0.016243654822335026
			2.0420296192467196	0.0	2.3040299264471997	0.019289340101522844
			2.0740296704471146	0.007169051597780274	2.3360299776475877	0.008629441624365483
			2.1060297216475026	0.0	2.368030028847979	0.013197969543147208
			2.1380297728478905	0.0	2.4000300800483707	0.012690355329949238
			2.170029824048282	0.007169051597780274	2.4320301312487587	0.015736040609137057
			2.20202987524867	0.007169051597780274	2.4640301824491466	0.012690355329949238
			2.2340299264472	0.0	2.4960302336476765	0.01015228426395939
			2.266029977647588	0.0	2.5280302848480645	0.01015228426395939
			2.2980300288479794	0.0	2.5600303360484524	0.009644670050761422
			2.330030080048371	0.0	2.592030387248844	0.005076142131979695
			2.362030131248759	0.0	2.6240304384492354	0.007614213197969543
			2.394030182449147	0.014338103195560548	2.656030489649627	0.007106598984771574
			2.4260302336476767	0.0	2.6880305408481533	0.01015228426395939
			2.4580302848480646	0.0	2.7200305920485413	0.008629441624365483
			2.4900303360484526	0.0	2.7520306432489328	0.006091370558375634
			2.522030387248844	0.0	2.7840306944493207	0.012690355329949238
			2.5540304384492356	0.0	2.8160307456497087	0.008629441624365483
			2.586030489649627	0.014338103195560548	2.8480307968501037	0.007106598984771574
			2.6180305408481535	0.0	2.8800308480486265	0.008121827411167513
			2.6500305920485414	0.0	2.912030899249018	0.006091370558375634
			2.682030643248933	0.0	2.9440309504494095	0.007614213197969543
			2.714030694449321	0.0	2.9760310016497975	0.0040609137055837565
			2.746030745649709	0.0	3.008031052850189	0.003045685279187817
			2.778030796850104	0.0	3.040031104050577	0.003553299492385787
			2.8100308480486267	0.0	3.0720311552491033	0.0025380710659898475
			2.842030899249018	0.0	3.104031206449495	0.005076142131979695
			2.8740309504494097	0.0	3.1360312576498863	0.004568527918781726
			2.9060310016497977	0.0	3.1680313088502743	0.0025380710659898475
			2.938031052850189	0.014338103195560548	3.200031360050666	0.0040609137055837565
			2.970031104050577	0.0	3.2320314112510538	0.005583756345177665
			3.0020311552491035	0.0	3.26403146244958	0.0020304568527918783
			3.034031206449495	0.007169051597780274	3.2960315136499716	0.0010152284263959391
			3.0660312576498865	0.0	3.3280315648503596	0.003553299492385787
			3.0980313088502744	0.007169051597780274	3.360031616050751	0.0020304568527918783
			3.130031360050666	0.0	3.3920316672511426	0.003553299492385787
			3.162031411251054	0.0	3.4240317184515305	0.0025380710659898475
			3.1940314624495802	0.007169051597780274	3.4560317696500604	0.0025380710659898475
			3.2260315136499718	0.0	3.4880318208504484	0.0025380710659898475
			3.2580315648503597	0.0	3.5200318720508363	0.0025380710659898475
			3.2900316160507512	0.0	3.552031923251228	0.0020304568527918783
			3.3220316672511427	0.0	3.584031974451616	0.003045685279187817
			3.3540317184515307	0.0	3.6160320256520073	0.0020304568527918783
			3.3860317696500606	0.0	3.6480320768505337	0.0020304568527918783
			3.4180318208504485	0.007169051597780274	3.680032128050925	0.0010152284263959391
			3.4500318720508365	0.0	3.712032179251313	0.0025380710659898475
			3.482031923251228	0.0	3.7440322304517046	0.0025380710659898475
			3.514031974451616	0.007169051597780274	3.7760322816520926	0.005583756345177665
			3.5460320256520075	0.0	3.808032332852484	0.003045685279187817
			3.578032076850534	0.0	3.8400323840510104	0.0020304568527918783
			3.6100321280509253	0.0	3.8720324352513984	0.0005076142131979696
			3.6420321792513133	0.0	3.9040324864517935	0.0025380710659898475
			3.674032230451705	0.0	3.9360325376521814	0.003553299492385787
			3.7060322816520928	0.007169051597780274	3.9680325888525694	0.0010152284263959391
			3.7380323328524843	0.0	4.000032640052961	0.0010152284263959391
			3.77003238405101	0.007169051597780274	4.032032691251487	0.0
			3.802032435251398	0.0	4.064032742451875	0.0010152284263959391
			3.834032486451793	0.007169051597780274	4.096032793652267	0.0025380710659898475
			3.866032537652181	0.0	4.128032844852658	0.0025380710659898475
			3.898032588852569	0.0	4.16003289605305	0.0010152284263959391
			3.9300326400529606	0.007169051597780274	4.192032947253438	0.0015228426395939086
			3.962032691251487	0.0	4.224032998451964	0.0015228426395939086
			3.994032742451875	0.0	4.2560330496523555	0.0010152284263959391
			4.026032793652266	0.007169051597780274	4.2880331008527435	0.0020304568527918783
			4.058032844852658	0.0	4.320033152053131	0.0010152284263959391
			4.090032896053049	0.0	4.352033203253523	0.0010152284263959391
			4.122032947253437	0.0	4.3840332544539145	0.0015228426395939086
			4.154032998451964	0.0	4.416033305652441	0.0020304568527918783
			4.186033049652355	0.0	4.448033356852832	0.0005076142131979696
			4.218033100852743	0.0	4.48003340805322	0.0010152284263959391
			4.250033152053131	0.0	4.512033459253608	0.0025380710659898475
			4.282033203253523	0.007169051597780274	4.544033510454	0.0005076142131979696
			4.314033254453914	0.0	4.576033561654388	0.0005076142131979696
			4.3460333056524405	0.0	4.608033612852918	0.0015228426395939086
			4.378033356852832	0.0	4.6400336640533055	0.0025380710659898475
			4.41003340805322	0.007169051597780274	4.672033715253697	0.0
			4.442033459253608	0.0	4.7040337664540885	0.0005076142131979696
			4.474033510453999	0.0	4.7360338176544765	0.0005076142131979696
			4.506033561654387	0.0	4.7680338688548645	0.0015228426395939086
			4.538033612852917	0.0	4.800033920053394	0.0010152284263959391
			4.570033664053305	0.0	4.832033971253782	0.0005076142131979696
			4.602033715253697	0.0	4.86403402245417	0.0005076142131979696
			4.634033766454088	0.0	4.896034073654565	0.0
			4.666033817654476	0.0	4.928034124854953	0.0010152284263959391
			4.698033868854864	0.0	4.960034176055345	0.0005076142131979696
			4.730033920053394	0.0	4.992034227253871	0.0010152284263959391
			4.762033971253782	0.0	5.024034278454259	0.0005076142131979696
			4.79403402245417	0.0	5.056034329654651	0.0005076142131979696
			4.826034073654565	0.0	5.088034380855039	0.0010152284263959391
			4.858034124854953	0.0	5.12003443205543	0.0
			4.8900341760553445	0.0	5.152034483255822	0.0
			4.922034227253871	0.0	5.184034534454348	0.0010152284263959391
			4.954034278454259	0.0	5.216034585654736	0.0020304568527918783
			4.98603432965465	0.0	5.248034636855127	0.0
			5.018034380855038	0.0	5.280034688055515	0.0005076142131979696
			5.05003443205543	0.0	5.312034739255907	0.0
			5.082034483255821	0.0	5.344034790456295	0.0020304568527918783
			5.114034534454348	0.0	5.376034841654821	0.0010152284263959391
			5.146034585654736	0.0	5.408034892855213	0.0005076142131979696
			5.178034636855127	0.0	5.440034944055604	0.0015228426395939086
			5.210034688055515	0.0	5.472034995255992	0.0005076142131979696
			5.242034739255907	0.0	5.504035046456384	0.0
			5.2740347904562945	0.0	5.536035097656772	0.0010152284263959391
			5.306034841654821	0.0	5.568035148855298	0.0020304568527918783
			5.338034892855212	0.0	5.600035200055689	0.0015228426395939086
			5.370034944055604	0.0	5.632035251256077	0.0010152284263959391
			5.402034995255992	0.0	5.664035302456469	0.0015228426395939086
			5.434035046456383	0.0	5.69603535365686	0.0010152284263959391
			5.466035097656771	0.0	5.728035404857248	0.0025380710659898475
			5.498035148855298	0.0	5.760035456055778	0.0015228426395939086
			5.530035200055689	0.0	5.792035507256166	0.0010152284263959391
			5.562035251256077	0.0	5.824035558456554	0.0005076142131979696
			5.594035302456469	0.0	5.856035609656946	0.0
			5.62603535365686	0.0	5.888035660857337	0.0010152284263959391
			5.658035404857248	0.0	5.920035712057725	0.0
			5.690035456055778	0.0	5.952035763256255	0.0005076142131979696
			5.722035507256166	0.0	5.984035814456643	0.0005076142131979696
			5.754035558456554	0.0	6.016035865657031	0.0
			5.786035609656945	0.0	6.0480359168574225	0.0010152284263959391
			5.818035660857337	0.0	6.08003596805781	0.0010152284263959391
			5.850035712057725	0.0	6.112036019258202	0.0005076142131979696
			5.882035763256255	0.0	6.144036070456728	0.0005076142131979696
			5.914035814456643	0.007169051597780274	6.17603612165712	0.0010152284263959391
			5.946035865657031	0.0	6.208036172857511	0.0015228426395939086
			5.978035916857422	0.0	6.240036224057899	0.0
			6.01003596805781	0.0	6.272036275258287	0.0005076142131979696
			6.042036019258202	0.0	6.304036326458679	0.0
			6.074036070456728	0.0	6.336036377659067	0.0015228426395939086
			6.1060361216571195	0.0	6.368036428857593	0.0005076142131979696
			6.138036172857511	0.0	6.4000364800579845	0.0015228426395939086
			6.170036224057899	0.014338103195560548	6.432036531258376	0.0005076142131979696
			6.202036275258287	0.0	6.4640365824587676	0.0015228426395939086
			6.2340363264586784	0.0	6.4960366336591555	0.0005076142131979696
			6.266036377659066	0.0	6.5280366848595435	0.0005076142131979696
			6.298036428857593	0.0	6.560036736058073	0.0005076142131979696
			6.330036480057984	0.0	6.592036787258461	0.0005076142131979696
			6.362036531258376	0.0	6.624036838458849	0.0015228426395939086
			6.394036582458767	0.0	6.656036889659244	0.0010152284263959391
			6.426036633659155	0.0	6.688036940859632	0.0020304568527918783
			6.458036684859543	0.007169051597780274	6.72003699206002	0.0015228426395939086
			6.490036736058073	0.0	6.75203704325855	0.0025380710659898475
			6.522036787258461	0.0	6.784037094458938	0.0
			6.554036838458849	0.0	6.816037145659326	0.0005076142131979696
			6.586036889659244	0.007169051597780274	6.848037196859718	0.0010152284263959391
			6.618036940859632	0.007169051597780274	6.880037248060109	0.0010152284263959391
			6.65003699206002	0.007169051597780274	6.912037299260501	0.0020304568527918783
			6.68203704325855	0.0	6.944037350459027	0.0005076142131979696
			6.714037094458938	0.007169051597780274	6.976037401659415	0.0020304568527918783
			6.746037145659326	0.0	7.008037452859806	0.0010152284263959391
			6.778037196859717	0.0	7.040037504060194	0.0015228426395939086
			6.810037248060109	0.007169051597780274	7.072037555260582	0.0005076142131979696
			6.8420372992605	0.0	7.104037606460974	0.0025380710659898475
			6.874037350459027	0.007169051597780274	7.1360376576595	0.0005076142131979696
			6.906037401659415	0.0	7.168037708859892	0.0
			6.938037452859806	0.0	7.200037760060283	0.0005076142131979696
			6.970037504060194	0.0	7.232037811260671	0.0
			7.002037555260582	0.0	7.264037862461063	0.0015228426395939086
			7.0340376064609735	0.0	7.296037913661451	0.0010152284263959391
			7.0660376576595	0.0	7.328037964859977	0.0005076142131979696
			7.098037708859891	0.0	7.3600380160603684	0.0
			7.130037760060283	0.0	7.392038067260756	0.0
			7.162037811260671	0.0	7.424038118461148	0.0010152284263959391
			7.194037862461062	0.0	7.456038169661539	0.0
			7.22603791366145	0.0	7.488038220861927	0.0005076142131979696
			7.258037964859977	0.0	7.520038272060454	0.0005076142131979696
			7.290038016060368	0.0	7.552038323260845	0.0005076142131979696
			7.322038067260756	0.0	7.584038374461233	0.0
			7.354038118461148	0.0	7.616038425661625	0.0010152284263959391
			7.386038169661539	0.0	7.648038476862016	0.0015228426395939086
			7.418038220861927	0.0	7.680038528062404	0.0005076142131979696
			7.450038272060453	0.0	7.712038579260934	0.0010152284263959391
			7.482038323260845	0.0	7.744038630461322	0.003045685279187817
			7.514038374461233	0.0	7.77603868166171	0.0005076142131979696
			7.546038425661624	0.0	7.8080387328621015	0.0010152284263959391
			7.578038476862016	0.0	7.840038784062489	0.004568527918781726
			7.610038528062404	0.0	7.872038835262881	0.003045685279187817
			7.642038579260934	0.0	7.904038886461407	0.0005076142131979696
			7.674038630461322	0.0	7.936038937661799	0.0005076142131979696
			7.70603868166171	0.0	7.968038988862187	0.0005076142131979696
			7.738038732862101	0.0	8.000039040062578	0.0015228426395939086
			7.770038784062489	0.0	8.032039091262966	0.0020304568527918783
			7.802038835262881	0.0	8.064039142463358	0.0020304568527918783
			7.834038886461407	0.007169051597780274	8.096039193661884	0.0015228426395939086
			7.8660389376617985	0.0	8.128039244862272	0.0015228426395939086
			7.8980389888621865	0.0	8.160039296062664	0.0020304568527918783
			7.930039040062578	0.007169051597780274	8.192039347263055	0.0025380710659898475
			7.962039091262966	0.007169051597780274	8.224039398463443	0.0025380710659898475
			7.9940391424633575	0.0	8.256039449663835	0.0025380710659898475
			8.026039193661884	0.007169051597780274	8.28803950086236	0.0020304568527918783
			8.058039244862272	0.007169051597780274	8.320039552062749	0.0020304568527918783
			8.090039296062663	0.0	8.35203960326314	0.0010152284263959391
			8.122039347263055	0.0	8.384039654463528	0.0020304568527918783
			8.154039398463443	0.0	8.416039705663923	0.005583756345177665
			8.186039449663834	0.0	8.448039756864311	0.0010152284263959391
			8.21803950086236	0.007169051597780274	8.480039808062838	0.0015228426395939086
			8.250039552062749	0.0	8.51203985926323	0.0040609137055837565
			8.28203960326314	0.0	8.544039910463617	0.004568527918781726
			8.314039654463528	0.0	8.576039961664005	0.0025380710659898475
			8.346039705663923	0.0	8.608040012864397	0.0040609137055837565
			8.378039756864311	0.007169051597780274	8.640040064064788	0.003045685279187817
			8.410039808062837	0.0	8.67204011526331	0.004568527918781726
			8.442039859263229	0.0	8.704040166463706	0.007614213197969543
			8.474039910463617	0.0	8.736040217664094	0.003553299492385787
			8.506039961664005	0.0	8.768040268864485	0.007614213197969543
			8.538040012864396	0.0	8.800040320064873	0.005583756345177665
			8.570040064064788	0.0	8.832040371265261	0.003045685279187817
			8.60204011526331	0.0	8.864040422463791	0.006091370558375634
			8.634040166463706	0.0	8.89604047366418	0.007106598984771574
			8.666040217664094	0.0	8.92804052486457	0.0040609137055837565
			8.698040268864485	0.007169051597780274	8.960040576064962	0.0040609137055837565
			8.730040320064873	0.0	8.99204062726535	0.008121827411167513
			8.762040371265261	0.0	9.024040678465738	0.005583756345177665
			8.794040422463791	0.014338103195560548	9.056040729664268	0.005583756345177665
			8.826040473664179	0.0	9.088040780864656	0.008629441624365483
			8.85804052486457	0.007169051597780274	9.120040832065047	0.005076142131979695
			8.890040576064962	0.007169051597780274	9.152040883265435	0.008629441624365483
			8.92204062726535	0.0	9.184040934465827	0.009137055837563452
			8.954040678465738	0.007169051597780274	9.216040985666218	0.01015228426395939
			8.986040729664268	0.007169051597780274	9.248041036864745	0.011675126903553299
			9.018040780864656	0.014338103195560548	9.280041088065133	0.007614213197969543
			9.050040832065047	0.007169051597780274	9.312041139265524	0.014213197969543147
			9.082040883265435	0.014338103195560548	9.344041190465912	0.007614213197969543
			9.114040934465827	0.0	9.3760412416663	0.008121827411167513
			9.146040985666218	0.0	9.408041292866695	0.016751269035532996
			9.178041036864744	0.014338103195560548	9.440041344065218	0.013197969543147208
			9.210041088065132	0.007169051597780274	9.47204139526561	0.017766497461928935
			9.242041139265524	0.0	9.504041446466001	0.01116751269035533
			9.274041190465912	0.007169051597780274	9.536041497666389	0.012690355329949238
			9.3060412416663	0.04301430958668165	9.56804154886678	0.009644670050761422
			9.338041292866695	0.014338103195560548	9.600041600067168	0.02233502538071066
			9.370041344065218	0.014338103195560548	9.632041651265695	0.018781725888324875
			9.40204139526561	0.0	9.664041702466086	0.019289340101522844
			9.434041446466	0.007169051597780274	9.696041753666478	0.024873096446700507
			9.466041497666389	0.014338103195560548	9.728041804866866	0.02233502538071066
			9.49804154886678	0.014338103195560548	9.760041856067257	0.018274111675126905
			9.530041600067168	0.007169051597780274	9.792041907267645	0.02131979695431472
			9.562041651265694	0.021507154793340824	9.824041958466172	0.023857868020304568
			9.594041702466086	0.021507154793340824	9.856042009666563	0.02030456852791878
			9.626041753666478	0.0	9.888042060866951	0.02284263959390863
			9.658041804866865	0.0	9.920042112067343	0.027411167512690356
			9.690041856067257	0.014338103195560548	9.952042163267734	0.028426395939086295
			9.722041907267645	0.014338103195560548	9.984042214468122	0.028426395939086295
			9.754041958466171	0.028676206391121097	10.016042265666652	0.029441624365482234
			9.786042009666563	0.0	10.04804231686704	0.03401015228426396
			9.81804206086695	0.03584525798890137	10.080042368067428	0.03147208121827411
			9.850042112067342	0.014338103195560548	10.11204241926782	0.04111675126903553
			9.882042163267734	0.0	10.144042470468207	0.03248730964467005
			9.914042214468122	0.028676206391121097	10.176042521668599	0.04111675126903553
			9.946042265666652	0.028676206391121097	10.20804257286899	0.03959390862944162
			9.97804231686704	0.04301430958668165	10.240042624067517	0.04010152284263959
			10.010042368067428	0.028676206391121097	10.272042675267908	0.04314720812182741
			10.042042419267819	0.04301430958668165	10.304042726468296	0.04416243654822335
			10.074042470468207	0.028676206391121097	10.336042777668684	0.04416243654822335
			10.106042521668599	0.021507154793340824	10.368042828869076	0.05177664974619289
			10.13804257286899	0.028676206391121097	10.400042880069467	0.05228426395939086
			10.170042624067516	0.03584525798890137	10.43204293126799	0.05532994923857868
			10.202042675267908	0.06452146438002247	10.464042982468385	0.066497461928934
			10.234042726468296	0.028676206391121097	10.496043033668773	0.0715736040609137
			10.266042777668684	0.04301430958668165	10.52804308486916	0.0766497461928934
			10.298042828869075	0.05018336118446192	10.560043136069552	0.07055837563451776
			10.330042880069467	0.07885956757558302	10.59204318726994	0.07309644670050762
			10.36204293126799	0.04301430958668165	10.624043238468467	0.07208121827411168
			10.394042982468385	0.07169051597780274	10.656043289668858	0.07461928934010152
			10.426043033668773	0.05018336118446192	10.68804334086925	0.08781725888324873
			10.45804308486916	0.04301430958668165	10.720043392069641	0.08527918781725888
			10.490043136069552	0.10036672236892384	10.75204344327003	0.09644670050761421
			10.52204318726994	0.07169051597780274	10.784043494470417	0.08629441624365482
			10.554043238468466	0.04301430958668165	10.816043545668947	0.09898477157360407
			10.586043289668858	0.12187387716226467	10.848043596869335	0.11421319796954314
			10.61804334086925	0.09319767077114356	10.880043648069723	0.11116751269035532
			10.650043392069641	0.07169051597780274	10.912043699270114	0.10913705583756345
			10.682043443270029	0.10036672236892384	10.944043750470506	0.13756345177664975
			10.714043494470417	0.07885956757558302	10.976043801670894	0.13248730964467004
			10.746043545668947	0.07885956757558302	11.008043852869424	0.132994923857868
			10.778043596869335	0.12904292876004494	11.040043904069812	0.15279187817258882
			10.810043648069723	0.15055008355338576	11.072043955270203	0.15532994923857868
			10.842043699270114	0.0860286191733633	11.104044006470591	0.15786802030456853
			10.874043750470506	0.12187387716226467	11.13604405767098	0.16294416243654822
			10.906043801670894	0.12187387716226467	11.168044108871374	0.17258883248730963
			10.938043852869423	0.10753577396670412	11.200044160069897	0.1817258883248731
			10.970043904069811	0.1720572383467266	11.232044211270289	0.18578680203045686
			11.002043955270203	0.14338103195560548	11.26404426247068	0.21725888324873097
			11.034044006470591	0.11470482556448439	11.296044313671068	0.2065989847715736
			11.066044057670979	0.15055008355338576	11.328044364871456	0.20862944162436547
			11.098044108871374	0.15055008355338576	11.360044416071847	0.24263959390862944
			11.130044160069897	0.14338103195560548	11.392044467270374	0.23756345177664975
			11.162044211270288	0.0860286191733633	11.424044518470765	0.23908629441624366
			11.19404426247068	0.2222405995311885	11.456044569671157	0.2928934010152284
			11.226044313671068	0.23657870272674905	11.488044620871545	0.2736040609137056
			11.258044364871456	0.1935643931400674	11.520044672071936	0.29898477157360404
			11.290044416071847	0.14338103195560548	11.552044723272324	0.3395939086294416
			11.322044467270374	0.20073344473784768	11.58404477447085	0.3446700507614213
			11.354044518470765	0.365621631486794	11.616044825671242	0.34213197969543147
			11.386044569671157	0.24374775432452933	11.64804487687163	0.3700507614213198
			11.418044620871544	0.31543827030233207	11.680044928072022	0.38730964467005075
			11.450044672071936	0.40146688947569537	11.712044979272413	0.38934010152284265
			11.482044723272324	0.3942978378779151	11.744045030472801	0.4451776649746193
			11.51404477447085	0.29393111550899126	11.776045081671327	0.4436548223350254
			11.546044825671242	0.35128352829123344	11.808045132871719	0.48934010152284263
			11.57804487687163	0.2795930123134307	11.840045184072107	0.5025380710659898
			11.610044928072021	0.37279068308457425	11.872045235272498	0.5081218274111675
			11.642044979272413	0.3369454250956729	11.904045286472886	0.5558375634517766
			11.6740450304728	0.4301430958668165	11.936045337673278	0.5908629441624366
			11.706045081671327	0.40146688947569537	11.968045388871804	0.5979695431472081
			11.738045132871719	0.5161717150401798	12.000045440072196	0.6431472081218275
			11.770045184072107	0.52334076663796	12.032045491272584	0.7025380710659899
			11.802045235272498	0.4731574054534981	12.064045542472975	0.6802030456852792
			11.834045286472886	0.5448479214313009	12.096045593673363	0.7385786802030457
			11.866045337673278	0.5520169730290811	12.128045644873751	0.7426395939086294
			11.898045388871804	0.5878622310179825	12.160045696072281	0.8020304568527918
			11.930045440072195	0.5520169730290811	12.192045747272669	0.8152284263959391
			11.962045491272583	0.6380455922024444	12.224045798473064	0.8573604060913705
			11.994045542472975	0.7742575725602696	12.256045849673452	0.9086294416243654
			12.026045593673363	0.6452146438002246	12.28804590087384	0.9619289340101523
			12.05804564487375	0.602200334213543	12.320045952074231	0.950253807106599
			12.09004569607228	0.9319767077114357	12.352046003272758	0.9771573604060914
			12.122045747272669	0.8674552433314132	12.384046054473146	0.9715736040609138
			12.154045798473064	0.8817933465269737	12.416046105673537	0.9598984771573604
			12.186045849673452	0.9821600688958976	12.448046156873929	0.9598984771573604
			12.21804590087384	0.9033005013203146	12.480046208074317	0.883248730964467
			12.250045952074231	0.860286191733633	12.512046259274708	0.884263959390863
			12.282046003272757	0.9893291204936778	12.544046310473234	0.8893401015228426
			12.314046054473145	0.888962398124754	12.576046361673626	0.850253807106599
			12.346046105673537	0.8316099853425118	12.608046412874014	0.8
			12.378046156873928	0.9248076561136553	12.640046464074402	0.7538071065989848
			12.410046208074316	0.9821600688958976	12.672046515274793	0.7395939086294416
			12.442046259274708	0.8387790369402921	12.704046566475185	0.7116751269035533
			12.474046310473234	1.0323434300803596	12.736046617673711	0.6649746192893401
			12.506046361673626	0.810102830549171	12.768046668874103	0.6360406091370558
			12.538046412874014	0.7240742113758077	12.80004672007449	0.6187817258883249
			12.570046464074402	0.7455813661691485	12.832046771274879	0.5736040609137056
			12.602046515274793	0.5878622310179825	12.86404682247527	0.5081218274111675
			12.634046566475185	0.7814266241580499	12.896046873675658	0.515736040609137
			12.666046617673711	0.5520169730290811	12.928046924874184	0.4796954314720812
			12.698046668874102	0.6093693858113233	12.960046976074576	0.467005076142132
			12.73004672007449	0.5090026634423995	12.992047027274968	0.433502538071066
			12.762046771274878	0.5448479214313009	13.024047078475359	0.39390862944162436
			12.79404682247527	0.6165384374091036	13.056047129675747	0.39746192893401017
			12.826046873675658	0.4229740442690362	13.088047180876135	0.39390862944162436
			12.858046924874184	0.48749550864905866	13.120047232074665	0.35786802030456855
			12.890046976074576	0.48749550864905866	13.152047283275053	0.36598984771573606
			12.922047027274967	0.4158049926712559	13.18404733447544	0.32436548223350253
			12.954047078475359	0.3297763734978926	13.216047385675836	0.3203045685279188
			12.986047129675747	0.4086359410734756	13.248047436876224	0.29746192893401013
			13.018047180876135	0.4158049926712559	13.280047488076612	0.27766497461928935
			13.050047232074665	0.37279068308457425	13.312047539275142	0.29035532994923857
			13.082047283275053	0.365621631486794	13.34404759047553	0.2532994923857868
			13.11404733447544	0.35128352829123344	13.376047641675921	0.24568527918781727
			13.146047385675836	0.23657870272674905	13.408047692876309	0.22994923857868022
			13.178047436876223	0.2580858575200899	13.440047744076704	0.2147208121827411
			13.210047488076611	0.23657870272674905	13.472047795277089	0.2263959390862944
			13.242047539275141	0.29393111550899126	13.504047846475615	0.2015228426395939
			13.27404759047553	0.2509168059223096	13.536047897676006	0.18426395939086293
			13.30604764167592	0.2509168059223096	13.568047948876398	0.19543147208121828
			13.338047692876309	0.28676206391121095	13.60004800007679	0.1730964467005076
			13.370047744076704	0.2795930123134307	13.632048051277174	0.16446700507614212
			13.402047795277088	0.18639534154228712	13.664048102477565	0.15837563451776648
			13.434047846475615	0.15055008355338576	13.696048153676092	0.1431472081218274
			13.466047897676006	0.15771913515116603	13.728048204876483	0.1314720812182741
			13.498047948876398	0.15771913515116603	13.760048256076871	0.13857868020304567
			13.530048000076789	0.17922628994450684	13.792048307277263	0.12436548223350254
			13.562048051277173	0.14338103195560548	13.824048358477654	0.1218274111675127
			13.594048102477565	0.13621198035782522	13.856048409678039	0.12893401015228426
			13.626048153676091	0.10753577396670412	13.888048460876572	0.11624365482233502
			13.658048204876483	0.20073344473784768	13.920048512076956	0.10761421319796954
			13.69004825607687	0.10036672236892384	13.952048563277348	0.09847715736040609
			13.722048307277262	0.09319767077114356	13.984048614477743	0.09390862944162437
			13.754048358477654	0.11470482556448439	14.016048665678127	0.0817258883248731
			13.786048409678038	0.13621198035782522	14.048048716878519	0.08274111675126904
			13.818048460876572	0.15055008355338576	14.080048768077045	0.0883248730964467
			13.850048512076956	0.10036672236892384	14.112048819277437	0.08121827411167512
			13.882048563277348	0.06452146438002247	14.144048870477828	0.07055837563451776
			13.914048614477743	0.06452146438002247	14.176048921678213	0.0817258883248731
			13.946048665678127	0.09319767077114356	14.208048972878608	0.06852791878172589
			13.978048716878519	0.11470482556448439	14.240049024079	0.07360406091370558
			14.010048768077045	0.06452146438002247	14.272049075279384	0.05634517766497462
			14.042048819277436	0.10036672236892384	14.304049126477917	0.047715736040609136
			14.074048870477828	0.07885956757558302	14.336049177678301	0.050253807106598984
			14.106048921678212	0.04301430958668165	14.368049228878693	0.06446700507614213
			14.138048972878607	0.028676206391121097	14.400049280079084	0.04314720812182741
			14.170049024078999	0.07169051597780274	14.432049331279472	0.050253807106598984
			14.202049075279383	0.07169051597780274	14.464049382479864	0.0416243654822335
			14.234049126477917	0.05018336118446192	14.49604943367839	0.046700507614213196
			14.266049177678301	0.03584525798890137	14.528049484878782	0.04213197969543147
			14.298049228878693	0.028676206391121097	14.560049536079166	0.04568527918781726
			14.330049280079084	0.014338103195560548	14.592049587279558	0.030456852791878174
			14.362049331279472	0.028676206391121097	14.62404963847995	0.03350253807106599
			14.394049382479864	0.05018336118446192	14.656049689680337	0.03299492385786802
			14.42604943367839	0.021507154793340824	14.688049740878867	0.029949238578680204
			14.458049484878781	0.06452146438002247	14.720049792079255	0.0350253807106599
			14.490049536079166	0.03584525798890137	14.752049843279647	0.029949238578680204
			14.522049587279557	0.028676206391121097	14.784049894480038	0.03147208121827411
			14.554049638479949	0.04301430958668165	14.816049945680422	0.029949238578680204
			14.586049689680337	0.04301430958668165	14.848049996880814	0.025888324873096447
			14.618049740878867	0.021507154793340824	14.88005004807934	0.01979695431472081
			14.650049792079255	0.03584525798890137	14.912050099279732	0.02182741116751269
			14.682049843279646	0.014338103195560548	14.944050150480123	0.023350253807106598
			14.714049894480038	0.05018336118446192	14.976050201680511	0.02233502538071066
			14.746049945680422	0.014338103195560548	15.008050252880903	0.019289340101522844
			14.778049996880814	0.04301430958668165	15.040050304081294	0.018781725888324875
			14.81005004807934	0.014338103195560548	15.07205035527982	0.014720812182741117
			14.842050099279732	0.014338103195560548	15.104050406480212	0.01116751269035533
			14.874050150480123	0.05018336118446192	15.136050457680597	0.016751269035532996
			14.906050201680511	0.021507154793340824	15.168050508880988	0.015228426395939087
			14.938050252880902	0.021507154793340824	15.200050560081383	0.019289340101522844
			14.970050304081294	0.03584525798890137	15.232050611281768	0.013197969543147208
			15.00205035527982	0.014338103195560548	15.264050662480294	0.008629441624365483
			15.034050406480212	0.007169051597780274	15.296050713680685	0.014213197969543147
			15.066050457680596	0.0	15.328050764881077	0.014213197969543147
			15.098050508880988	0.021507154793340824	15.360050816081461	0.015228426395939087
			15.130050560081383	0.007169051597780274	15.392050867281853	0.009137055837563452
			15.162050611281767	0.014338103195560548	15.424050918482244	0.012690355329949238
			15.194050662480294	0.0	15.45605096968077	0.009137055837563452
			15.226050713680685	0.021507154793340824	15.488051020881166	0.009137055837563452
			15.258050764881077	0.007169051597780274	15.52005107208155	0.013197969543147208
			15.290050816081461	0.007169051597780274	15.552051123281942	0.007614213197969543
			15.322050867281853	0.014338103195560548	15.584051174482333	0.008629441624365483
			15.354050918482244	0.021507154793340824	15.616051225682718	0.008629441624365483
			15.38605096968077	0.007169051597780274	15.648051276881255	0.006091370558375634
			15.418051020881165	0.007169051597780274	15.680051328081639	0.005583756345177665
			15.45005107208155	0.007169051597780274	15.71205137928203	0.007614213197969543
			15.482051123281941	0.007169051597780274	15.744051430482422	0.01065989847715736
			15.514051174482333	0.007169051597780274	15.776051481682806	0.004568527918781726
			15.546051225682717	0.007169051597780274	15.808051532883198	0.005583756345177665
			15.578051276881254	0.007169051597780274	15.84005158408172	0.005583756345177665
			15.610051328081639	0.007169051597780274	15.87205163528212	0.006091370558375634
			15.64205137928203	0.014338103195560548	15.90405168648251	0.005076142131979695
			15.674051430482422	0.0	15.936051737682895	0.005583756345177665
			15.706051481682806	0.014338103195560548	15.968051788883287	0.0010152284263959391
			15.738051532883198	0.0	16.000051840083678	0.005583756345177665
			15.77005158408172	0.0	16.0320518912822	0.004568527918781726
			15.802051635282119	0.014338103195560548	16.064051942482585	0.0010152284263959391
			15.83405168648251	0.007169051597780274	16.096051993682984	0.003553299492385787
			15.866051737682895	0.0	16.128052044883376	0.004568527918781726
			15.898051788883286	0.007169051597780274	16.16005209608376	0.003045685279187817
			15.930051840083678	0.0	16.19205214728415	0.0025380710659898475
			15.9620518912822	0.007169051597780274	16.224052198482674	0.0020304568527918783
			15.994051942482585	0.014338103195560548	16.256052249683066	0.0015228426395939086
			16.026051993682984	0.007169051597780274	16.288052300883457	0.0020304568527918783
			16.058052044883375	0.007169051597780274	16.32005235208385	0.003553299492385787
			16.09005209608376	0.0	16.35205240328424	0.005076142131979695
			16.12205214728415	0.0	16.38405245448463	0.0020304568527918783
			16.154052198482674	0.0	16.416052505683155	0.003553299492385787
			16.186052249683065	0.007169051597780274	16.448052556883546	0.0040609137055837565
			16.218052300883457	0.007169051597780274	16.48005260808393	0.005076142131979695
			16.25005235208385	0.0	16.512052659284322	0.0040609137055837565
			16.28205240328424	0.0	16.544052710484713	0.0010152284263959391
			16.31405245448463	0.0	16.576052761685105	0.003553299492385787
			16.346052505683154	0.0	16.608052812883635	0.0025380710659898475
			16.378052556883546	0.0	16.64005286408402	0.0020304568527918783
			16.41005260808393	0.0	16.67205291528441	0.0020304568527918783
			16.44205265928432	0.0	16.704052966484802	0.0005076142131979696
			16.474052710484713	0.0	16.736053017685187	0.0025380710659898475
			16.506052761685105	0.0	16.76805306888558	0.0020304568527918783
			16.538052812883635	0.0	16.800053120084108	0.0005076142131979696
			16.57005286408402	0.0	16.8320531712845	0.003045685279187817
			16.60205291528441	0.0	16.864053222484884	0.0020304568527918783
			16.634052966484802	0.0	16.896053273685276	0.0015228426395939086
			16.666053017685186	0.0	16.928053324885667	0.0020304568527918783
			16.698053068885578	0.0	16.96005337608605	0.0015228426395939086
			16.730053120084108	0.007169051597780274	16.99205342728459	0.0005076142131979696
			16.7620531712845	0.0	17.024053478484973	0.0020304568527918783
			16.794053222484884	0.0	17.056053529685364	0.0015228426395939086
			16.826053273685275	0.0	17.088053580885756	0.0015228426395939086
			16.858053324885667	0.0	17.12005363208614	0.0005076142131979696
			16.89005337608605	0.0	17.152053683286532	0.0015228426395939086
			16.922053427284588	0.0	17.18405373448506	0.0010152284263959391
			16.954053478484973	0.0	17.216053785685453	0.0020304568527918783
			16.986053529685364	0.0	17.248053836885845	0.0005076142131979696
			17.018053580885756	0.007169051597780274	17.28005388808623	0.0005076142131979696
			17.05005363208614	0.007169051597780274	17.31205393928662	0.0
			17.08205368328653	0.0	17.344053990487012	0.0025380710659898475
			17.11405373448506	0.0	17.376054041685535	0.0005076142131979696
			17.146053785685453	0.007169051597780274	17.408054092885934	0.0
			17.178053836885844	0.007169051597780274	17.440054144086318	0.0010152284263959391
			17.21005388808623	0.0	17.47205419528671	0.0010152284263959391
			17.24205393928662	0.0	17.5040542464871	0.0005076142131979696
			17.274053990487012	0.007169051597780274	17.536054297687485	0.0005076142131979696
			17.306054041685535	0.0	17.568054348886008	0.0005076142131979696
			17.338054092885933	0.0	17.6000544000864	0.0005076142131979696
			17.370054144086318	0.0	17.6320544512868	0.0010152284263959391
			17.40205419528671	0.0	17.664054502487183	0.0005076142131979696
			17.4340542464871	0.0	17.696054553687574	0.0015228426395939086
			17.466054297687485	0.0	17.728054604887966	0.0010152284263959391
			17.498054348886008	0.0	17.76005465608649	0.0015228426395939086
			17.5300544000864	0.0	17.79205470728688	0.0010152284263959391
			17.562054451286798	0.0	17.824054758487264	0.0005076142131979696
			17.594054502487182	0.0	17.856054809687663	0.0010152284263959391
			17.626054553687574	0.0	17.888054860888055	0.0010152284263959391
			17.658054604887965	0.0	17.92005491208844	0.0
			17.690054656086488	0.0	17.95205496328697	0.0005076142131979696
			17.72205470728688	0.0	17.984055014487353	0.0005076142131979696
			17.754054758487264	0.0	18.016055065687745	0.0
			17.786054809687663	0.0	18.048055116888136	0.0020304568527918783
			17.818054860888054	0.007169051597780274	18.080055168088528	0.0005076142131979696
			17.85005491208844	0.0	18.11205521928892	0.0010152284263959391
			17.88205496328697	0.0	18.14405527048931	0.0005076142131979696
			17.914055014487353	0.0	18.176055321687834	0.0010152284263959391
			17.946055065687744	0.007169051597780274	18.208055372888225	0.0015228426395939086
			17.978055116888136	0.0	18.24005542408861	0.003045685279187817
			18.010055168088527	0.0	18.272055475289	0.0020304568527918783
			18.04205521928892	0.0	18.304055526489392	0.0
			18.07405527048931	0.0	18.336055577689784	0.0005076142131979696
			18.106055321687833	0.0	18.368055628888307	0.0010152284263959391
			18.138055372888225	0.0	18.4000556800887	0.0015228426395939086
			18.17005542408861	0.014338103195560548	18.43205573128909	0.0010152284263959391
			18.202055475289	0.0	18.464055782489474	0.0010152284263959391
			18.234055526489392	0.0	18.496055833689866	0.0010152284263959391
			18.266055577689784	0.0	18.528055884890257	0.0005076142131979696
			18.298055628888307	0.0	18.560055936088787	0.0010152284263959391
			18.330055680088698	0.0	18.59205598728918	0.0
			18.36205573128909	0.0	18.624056038489563	0.0005076142131979696
			18.394055782489474	0.007169051597780274	18.656056089689955	0.0
			18.426055833689865	0.0	18.688056140890346	0.0010152284263959391
			18.458055884890257	0.0	18.72005619209073	0.0010152284263959391
			18.490055936088787	0.0	18.752056243289267	0.0
			18.52205598728918	0.0	18.784056294489652	0.0
			18.554056038489563	0.0	18.816056345690043	0.0015228426395939086
			18.586056089689954	0.0	18.848056396890435	0.0010152284263959391
			18.618056140890346	0.0	18.88005644809082	0.0010152284263959391
			18.65005619209073	0.007169051597780274	18.91205649929121	0.0
			18.682056243289267	0.0	18.94405655048974	0.0005076142131979696
			18.71405629448965	0.0	18.976056601690132	0.0010152284263959391
			18.746056345690043	0.0	19.008056652890524	0.0
			18.778056396890435	0.0	19.040056704090908	0.0025380710659898475
			18.81005644809082	0.0	19.0720567552913	0.0005076142131979696
			18.84205649929121	0.0	19.10405680649169	0.0015228426395939086
			18.87405655048974	0.0	19.136056857690214	0.0005076142131979696
			18.906056601690132	0.0	19.168056908890605	0.0010152284263959391
			18.938056652890523	0.0	19.200056960090997	0.0005076142131979696
			18.970056704090908	0.0	19.23205701129139	0.0010152284263959391
			19.0020567552913	0.0	19.264057062491773	0.0005076142131979696
			19.03405680649169	0.0	19.296057113692164	0.0010152284263959391
			19.066056857690214	0.007169051597780274	19.328057164890687	0.0005076142131979696
			19.098056908890605	0.0	19.36005721609108	0.0005076142131979696
			19.130056960090997	0.0	19.392057267291477	0.0005076142131979696
			19.162057011291388	0.007169051597780274	19.42405731849186	0.0015228426395939086
			19.194057062491773	0.0	19.456057369692253	0.0015228426395939086
			19.226057113692164	0.0	19.488057420892645	0.0010152284263959391
			19.258057164890687	0.0	19.520057472091167	0.0010152284263959391
			19.29005721609108	0.0	19.55205752329156	0.0025380710659898475
			19.322057267291477	0.0	19.584057574491943	0.0015228426395939086
			19.35405731849186	0.0	19.616057625692342	0.0
			19.386057369692253	0.0	19.648057676892734	0.0015228426395939086
			19.418057420892644	0.0	19.680057728093118	0.0005076142131979696
			19.450057472091167	0.0	19.712057779291648	0.0015228426395939086
			19.48205752329156	0.0	19.744057830492032	0.0010152284263959391
			19.514057574491943	0.0	19.776057881692424	0.0015228426395939086
			19.54605762569234	0.0	19.808057932892815	0.0005076142131979696
			19.578057676892733	0.0	19.840057984093207	0.0010152284263959391
			19.610057728093118	0.0	19.8720580352936	0.0005076142131979696
			19.642057779291648	0.007169051597780274	19.90405808649212	0.0010152284263959391
			19.674057830492032	0.0	19.936058137692513	0.0015228426395939086
			19.706057881692423	0.0	19.968058188892897	0.0020304568527918783
			19.738057932892815	0.0	20.00005824009329	0.0005076142131979696
			19.770057984093206	0.0	20.03205829129368	0.0005076142131979696
			19.802058035293598	0.0	20.06405834249407	0.0005076142131979696
			19.83405808649212	0.0	20.0960583936926	0.0
			19.866058137692512	0.0	20.128058444892986	0.0010152284263959391
			19.898058188892897	0.007169051597780274	20.160058496093377	0.0005076142131979696
			19.930058240093288	0.0	20.19205854729377	0.0010152284263959391
			19.96205829129368	0.0	20.224058598494153	0.0005076142131979696
			19.99405834249407	0.0	20.256058649694545	0.0010152284263959391
			20.0260583936926	0.0	20.288058700893075	0.0025380710659898475
			20.058058444892986	0.0	20.320058752093466	0.0005076142131979696
			20.090058496093377	0.0	20.352058803293858	0.0015228426395939086
			20.12205854729377	0.0	20.384058854494242	0.0020304568527918783
			20.154058598494153	0.0	20.416058905694634	0.0025380710659898475
			20.186058649694544	0.0	20.448058956895025	0.0005076142131979696
			20.218058700893074	0.0	20.480059008093555	0.0005076142131979696
			20.250058752093466	0.0	20.512059059293946	0.0025380710659898475
			20.282058803293857	0.0	20.54405911049433	0.0020304568527918783
			20.31405885449424	0.0	20.576059161694722	0.0005076142131979696
			20.346058905694633	0.0	20.608059212895114	0.0005076142131979696
			20.378058956895025	0.0	20.6400592640955	0.0020304568527918783
			20.410059008093555	0.0	20.672059315294028	0.0015228426395939086
			20.442059059293946	0.0	20.70405936649442	0.0020304568527918783
			20.47405911049433	0.0	20.73605941769481	0.0020304568527918783
			20.506059161694722	0.0	20.768059468895196	0.003553299492385787
			20.538059212895114	0.0	20.800059520095587	0.003045685279187817
			20.570059264095498	0.0	20.83205957129598	0.0015228426395939086
			20.602059315294028	0.007169051597780274	20.8640596224945	0.003553299492385787
			20.63405936649442	0.0	20.896059673694893	0.003553299492385787
			20.66605941769481	0.0	20.928059724895284	0.003045685279187817
			20.698059468895195	0.0	20.960059776095676	0.003045685279187817
			20.730059520095587	0.0	20.992059827296067	0.0020304568527918783
			20.76205957129598	0.0	21.024059878496452	0.0040609137055837565
			20.7940596224945	0.0	21.05605992969498	0.003553299492385787
			20.826059673694893	0.007169051597780274	21.088059980895366	0.0025380710659898475
			20.858059724895284	0.0	21.120060032095758	0.004568527918781726
			20.890059776095676	0.0	21.152060083296156	0.003553299492385787
			20.922059827296067	0.014338103195560548	21.18406013449654	0.005583756345177665
			20.95405987849645	0.007169051597780274	21.216060185696932	0.003553299492385787
			20.98605992969498	0.0	21.248060236895455	0.003045685279187817
			21.018059980895366	0.0	21.280060288095846	0.003045685279187817
			21.050060032095757	0.0	21.312060339296238	0.005076142131979695
			21.082060083296156	0.0	21.344060390496622	0.003553299492385787
			21.11406013449654	0.0	21.37606044169702	0.005076142131979695
			21.146060185696932	0.007169051597780274	21.408060492897413	0.003553299492385787
			21.178060236895455	0.0	21.440060544095935	0.003553299492385787
			21.210060288095846	0.0	21.47206059529632	0.005076142131979695
			21.242060339296238	0.014338103195560548	21.50406064649671	0.007614213197969543
			21.274060390496622	0.007169051597780274	21.536060697697103	0.007614213197969543
			21.30606044169702	0.007169051597780274	21.568060748897487	0.008629441624365483
			21.338060492897412	0.007169051597780274	21.600060800097886	0.005076142131979695
			21.370060544095935	0.021507154793340824	21.63206085129641	0.006091370558375634
			21.40206059529632	0.0	21.6640609024968	0.005076142131979695
			21.43406064649671	0.0	21.69606095369719	0.005583756345177665
			21.466060697697102	0.007169051597780274	21.728061004897576	0.008629441624365483
			21.498060748897487	0.0	21.760061056097967	0.009137055837563452
			21.530060800097885	0.014338103195560548	21.79206110729836	0.012182741116751269
			21.56206085129641	0.0	21.82406115849689	0.008629441624365483
			21.5940609024968	0.007169051597780274	21.85606120969728	0.008629441624365483
			21.62606095369719	0.021507154793340824	21.888061260897665	0.01065989847715736
			21.658061004897576	0.007169051597780274	21.920061312098056	0.01979695431472081
			21.690061056097967	0.007169051597780274	21.952061363298448	0.013705583756345178
			21.72206110729836	0.0	21.984061414498832	0.017766497461928935
			21.75406115849689	0.007169051597780274	22.01606146569737	0.01065989847715736
			21.78606120969728	0.007169051597780274	22.048061516897754	0.016243654822335026
			21.818061260897665	0.007169051597780274	22.080061568098145	0.015228426395939087
			21.850061312098056	0.021507154793340824	22.112061619298537	0.017766497461928935
			21.882061363298448	0.007169051597780274	22.14406167049892	0.02233502538071066
			21.914061414498832	0.028676206391121097	22.176061721699313	0.014213197969543147
			21.94606146569737	0.03584525798890137	22.208061772899704	0.024873096446700507
			21.978061516897753	0.028676206391121097	22.240061824098234	0.02182741116751269
			22.010061568098145	0.028676206391121097	22.27206187529862	0.026395939086294416
			22.042061619298536	0.0	22.30406192649901	0.02284263959390863
			22.07406167049892	0.021507154793340824	22.3360619776994	0.02182741116751269
			22.106061721699312	0.028676206391121097	22.368062028899786	0.02233502538071066
			22.138061772899704	0.007169051597780274	22.400062080100177	0.028426395939086295
			22.170061824098234	0.0	22.432062131298707	0.030964467005076143
			22.202061875298618	0.028676206391121097	22.4640621824991	0.03299492385786802
			22.23406192649901	0.014338103195560548	22.49606223369949	0.028426395939086295
			22.2660619776994	0.014338103195560548	22.528062284899875	0.030964467005076143
			22.298062028899786	0.028676206391121097	22.560062336100266	0.04010152284263959
			22.330062080100177	0.03584525798890137	22.592062387300658	0.03807106598984772
			22.362062131298707	0.03584525798890137	22.62406243849918	0.03756345177664975
			22.3940621824991	0.028676206391121097	22.656062489699572	0.04314720812182741
			22.42606223369949	0.03584525798890137	22.688062540899963	0.047715736040609136
			22.458062284899874	0.03584525798890137	22.720062592100355	0.04213197969543147
			22.490062336100266	0.007169051597780274	22.752062643300746	0.049746192893401014
			22.522062387300657	0.03584525798890137	22.78406269450113	0.051269035532994923
			22.55406243849918	0.007169051597780274	22.81606274569966	0.05989847715736041
			22.58606248969957	0.021507154793340824	22.848062796900045	0.051269035532994923
			22.618062540899963	0.04301430958668165	22.880062848100437	0.047715736040609136
			22.650062592100355	0.03584525798890137	22.912062899300835	0.06040609137055838
			22.682062643300746	0.06452146438002247	22.94406295050122	0.05736040609137056
			22.71406269450113	0.04301430958668165	22.97606300170161	0.06192893401015229
			22.74606274569966	0.05735241278224219	23.008063052900134	0.07055837563451776
			22.778062796900045	0.028676206391121097	23.040063104100525	0.07360406091370558
			22.810062848100436	0.05018336118446192	23.07206315530091	0.06598984771573604
			22.842062899300835	0.021507154793340824	23.1040632065013	0.07918781725888324
			22.87406295050122	0.028676206391121097	23.1360632577017	0.08426395939086294
			22.90606300170161	0.06452146438002247	23.16806330890209	0.08274111675126904
			22.938063052900134	0.05735241278224219	23.200063360100614	0.09137055837563451
			22.970063104100525	0.028676206391121097	23.232063411301	0.09898477157360407
			23.00206315530091	0.07169051597780274	23.26406346250139	0.1050761421319797
			23.0340632065013	0.10036672236892384	23.29606351370178	0.09390862944162437
			23.0660632577017	0.05735241278224219	23.328063564902166	0.1116751269035533
			23.09806330890209	0.05735241278224219	23.360063616102565	0.1050761421319797
			23.130063360100614	0.10036672236892384	23.392063667301088	0.11776649746192894
			23.162063411301	0.12904292876004494	23.42406371850148	0.1446700507614213
			23.19406346250139	0.12904292876004494	23.45606376970187	0.14720812182741116
			23.22606351370178	0.13621198035782522	23.488063820902255	0.13959390862944163
			23.258063564902166	0.0860286191733633	23.520063872102646	0.14517766497461929
			23.290063616102564	0.12187387716226467	23.552063923303038	0.14213197969543148
			23.322063667301087	0.12904292876004494	23.584063974501568	0.16446700507614212
			23.35406371850148	0.10036672236892384	23.61606402570196	0.16954314720812183
			23.38606376970187	0.12187387716226467	23.648064076902344	0.18578680203045686
			23.418063820902255	0.18639534154228712	23.680064128102735	0.18730964467005076
			23.450063872102646	0.0860286191733633	23.712064179303127	0.2020304568527919
			23.482063923303038	0.17922628994450684	23.74406423050351	0.2319796954314721
			23.514063974501568	0.1648881867489463	23.77606428170204	0.20812182741116753
			23.54606402570196	0.20073344473784768	23.808064332902433	0.22994923857868022
			23.578064076902344	0.17922628994450684	23.840064384102824	0.2624365482233503
			23.610064128102735	0.15055008355338576	23.87206443530321	0.2431472081218274
			23.642064179303127	0.20073344473784768	23.9040644865036	0.265989847715736
			23.67406423050351	0.15055008355338576	23.93606453770399	0.2862944162436548
[truncated: 501 more rows]
