# Supplementary material for: Coherence in cooperative photon emission from indistinguishable quantum emitters
Source: Sci Adv. 2022 Mar 18;8(11):eabm8171. doi: 10.1126/sciadv.abm8171 (PMC8932659; doi:10.1126/sciadv.abm8171)
Supplement: Supplementary file 2 — Dataset [file sciadv.abm8171_dataset.zip › dataset_coherence_cooperative/S4d.csv]

Data: Delay (ns)	Data: g2parallel	Data: g2perpendicular
-80.00010176016204	0.0010471204188481676	0.0
-79.9681017089635	0.0	0.0009930486593843098
-79.93610165776312	0.0	0.0009930486593843098
-79.90410160656273	0.0	0.0
-79.87210155536233	0.0	0.0
-79.84010150416195	0.0	0.0
-79.80810145296157	0.0	0.0009930486593843098
-79.77610140176303	0.0020942408376963353	0.0
-79.74410135056264	0.0010471204188481676	0.0009930486593843098
-79.71210129936225	0.0	0.0
-79.68010124816186	0.0010471204188481676	0.0009930486593843098
-79.64810119696148	0.0	0.0009930486593843098
-79.61610114576108	0.0	0.0
-79.58410109456256	0.0	0.0009930486593843098
-79.55210104336217	0.0010471204188481676	0.0
-79.52010099216177	0.0010471204188481676	0.0
-79.48810094096139	0.0010471204188481676	0.0019860973187686196
-79.456100889761	0.0031413612565445027	0.0
-79.4241008385606	0.0	0.0019860973187686196
-79.3921007873621	0.0010471204188481676	0.0009930486593843098
-79.36010073616168	0.0010471204188481676	0.003972194637537239
-79.3281006849613	0.0	0.0009930486593843098
-79.29610063376091	0.0010471204188481676	0.0009930486593843098
-79.26410058256052	0.0031413612565445027	0.0019860973187686196
-79.23210053136013	0.0031413612565445027	0.0009930486593843098
-79.20010048016161	0.0010471204188481676	0.0019860973187686196
-79.16810042896122	0.0010471204188481676	0.0019860973187686196
-79.13610037776084	0.0010471204188481676	0.0
-79.10410032656043	0.0	0.0009930486593843098
-79.07210027536004	0.0020942408376963353	0.0
-79.04010022415966	0.0010471204188481676	0.0029791459781529296
-79.00810017296112	0.0010471204188481676	0.0029791459781529296
-78.97610012176074	0.0020942408376963353	0.0019860973187686196
-78.94410007056035	0.0010471204188481676	0.003972194637537239
-78.91210001935997	0.0020942408376963353	0.0009930486593843098
-78.88009996815957	0.0	0.0019860973187686196
-78.84809991695917	0.0031413612565445027	0.0029791459781529296
-78.81609986576066	0.005235602094240838	0.0029791459781529296
-78.78409981456025	0.005235602094240838	0.0019860973187686196
-78.75209976335987	0.0010471204188481676	0.0019860973187686196
-78.72009971215948	0.004188481675392671	0.0019860973187686196
-78.6880996609591	0.0020942408376963353	0.0019860973187686196
-78.65609960975871	0.004188481675392671	0.0019860973187686196
-78.62409955856018	0.0010471204188481676	0.0029791459781529296
-78.59209950735979	0.0031413612565445027	0.0029791459781529296
-78.5600994561594	0.0031413612565445027	0.0009930486593843098
-78.528099404959	0.0062827225130890054	0.003972194637537239
-78.49609935375861	0.0020942408376963353	0.007944389275074478
-78.46409930255822	0.0010471204188481676	0.006951340615690168
-78.43209925135969	0.005235602094240838	0.0029791459781529296
-78.4000992001593	0.007329842931937173	0.005958291956305859
-78.36809914895892	0.005235602094240838	0.005958291956305859
-78.33609909775853	0.005235602094240838	0.004965243296921549
-78.30409904655815	0.0062827225130890054	0.0019860973187686196
-78.27209899535774	0.010471204188481676	0.0029791459781529296
-78.24009894415923	0.007329842931937173	0.004965243296921549
-78.20809889295882	0.005235602094240838	0.007944389275074478
-78.17609884175843	0.0031413612565445027	0.003972194637537239
-78.14409879055805	0.0010471204188481676	0.004965243296921549
-78.11209873935766	0.0031413612565445027	0.004965243296921549
-78.08009868815728	0.0062827225130890054	0.006951340615690168
-78.04809863695874	0.005235602094240838	0.005958291956305859
-78.01609858575836	0.007329842931937173	0.013902681231380337
-77.98409853455797	0.0031413612565445027	0.005958291956305859
-77.95209848335759	0.011518324607329843	0.013902681231380337
-77.92009843215718	0.007329842931937173	0.010923535253227408
-77.88809838095679	0.008376963350785341	0.007944389275074478
-77.85609832975827	0.011518324607329843	0.014895729890764648
-77.82409827855788	0.014659685863874346	0.016881827209533268
-77.79209822735749	0.014659685863874346	0.004965243296921549
-77.7600981761571	0.011518324607329843	0.012909632571996028
-77.72809812495672	0.009424083769633508	0.012909632571996028
-77.69609807375633	0.007329842931937173	0.011916583912611719
-77.6640980225578	0.012565445026178011	0.013902681231380337
-77.63209797135741	0.015706806282722512	0.010923535253227408
-77.60009792015701	0.016753926701570682	0.018867924528301886
-77.56809786895661	0.018848167539267015	0.018867924528301886
-77.53609781775623	0.012565445026178011	0.013902681231380337
-77.50409776655584	0.018848167539267015	0.018867924528301886
-77.47209771535732	0.018848167539267015	0.019860973187686197
-77.44009766415692	0.012565445026178011	0.021847070506454815
-77.40809761295654	0.018848167539267015	0.020854021847070508
-77.37609756175615	0.025130890052356022	0.015888778550148957
-77.34409751055576	0.024083769633507852	0.024826216484607744
-77.31209745935536	0.028272251308900525	0.028798411122144985
-77.28009740815683	0.02198952879581152	0.027805362462760674
-77.24809735695645	0.025130890052356022	0.016881827209533268
-77.21609730575607	0.031413612565445025	0.028798411122144985
-77.18409725455567	0.032460732984293195	0.029791459781529295
-77.15209720335528	0.032460732984293195	0.027805362462760674
-77.1200971521549	0.018848167539267015	0.036742800397219465
-77.08809710095449	0.030366492146596858	0.029791459781529295
-77.05609704975598	0.028272251308900525	0.030784508440913606
-77.02409699855558	0.02617801047120419	0.03773584905660377
-76.9920969473552	0.0387434554973822	0.028798411122144985
-76.96009689615481	0.03769633507853403	0.033763654419066536
-76.92809684495441	0.031413612565445025	0.03277060575968222
-76.89609679375403	0.039790575916230364	0.041708043694141016
-76.86409674255549	0.05340314136125655	0.036742800397219465
-76.8320966913551	0.05445026178010471	0.0407149950347567
-76.80009664015472	0.04397905759162304	0.039721946375372394
-76.76809658895432	0.05130890052356021	0.05461767626613704
-76.73609653775394	0.05863874345549738	0.05263157894736842
-76.70409648655355	0.05759162303664921	0.06454816285998013
-76.67209643535502	0.06806282722513089	0.07348560079443893
-76.64009638415463	0.08691099476439791	0.06355511420059583
-76.60809633295423	0.07539267015706806	0.06951340615690169
-76.57609628175385	0.06910994764397906	0.06951340615690169
-76.54409623055346	0.09005235602094241	0.06852035749751738
-76.51209617935307	0.0806282722513089	0.06554121151936444
-76.48009612815454	0.08376963350785341	0.08639523336643495
-76.44809607695416	0.07225130890052356	0.08937437934458789
-76.41609602575376	0.08167539267015707	0.08540218470705065
-76.38409597455338	0.09319371727748692	0.08540218470705065
-76.35209592335299	0.1099476439790576	0.09632571996027806
-76.32009587215259	0.09633507853403141	0.1112214498510427
-76.28809582095407	0.12146596858638743	0.10923535253227408
-76.25609576975367	0.1162303664921466	0.11221449851042702
-76.22409571855329	0.11832460732984293	0.14597815292949354
-76.1920956673529	0.12356020942408377	0.11221449851042702
-76.1600956161525	0.12774869109947645	0.11916583912611718
-76.12809556495212	0.14031413612565444	0.1420059582919563
-76.0960955137536	0.16544502617801046	0.1608738828202582
-76.06409546255321	0.16230366492146597	0.16981132075471697
-76.03209541135281	0.1643979057591623	0.15888778550148958
-76.00009536015241	0.15392670157068064	0.14895729890764647
-75.96809530895203	0.18534031413612564	0.15690168818272096
-75.93609525775165	0.2031413612565445	0.18470705064548162
-75.90409520655311	0.19162303664921465	0.20854021847070506
-75.87209515535272	0.20104712041884817	0.2005958291956306
-75.84009510415234	0.18534031413612564	0.2512413108242304
-75.80809505295194	0.2513089005235602	0.22939424031777558
-75.77609500175154	0.23769633507853402	0.24329692154915591
-75.74409495055116	0.27853403141361255	0.2830188679245283
-75.71209489935264	0.2544502617801047	0.24826216484607747
-75.68009484815225	0.2732984293193717	0.2959285004965243
-75.64809479695185	0.29109947643979056	0.28798411122144985
-75.61609474575147	0.3287958115183246	0.32075471698113206
-75.58409469455108	0.3287958115183246	0.32969215491559084
-75.55209464335069	0.2994764397905759	0.37934458788480635
-75.52009459215216	0.3549738219895288	0.3684210526315789
-75.48809454095178	0.35602094240837695	0.40218470705064546
-75.45609448975138	0.3832460732984293	0.4270109235352532
-75.424094438551	0.3958115183246073	0.4031777557100298
-75.3920943873506	0.44607329842931936	0.44786494538232374
-75.36009433615021	0.49842931937172774	0.4667328699106256
-75.32809428495167	0.47539267015706804	0.4955312810327706
-75.29609423375129	0.5267015706806283	0.5501489572989077
-75.2640941825509	0.5141361256544502	0.5839126117179742
-75.23209413135052	0.562303664921466	0.6067527308838133
-75.20009408015014	0.6157068062827226	0.6295928500496525
-75.16809402894974	0.6408376963350786	0.6653426017874876
-75.13609397775122	0.6408376963350786	0.6434955312810328
-75.10409392655082	0.6764397905759162	0.6683217477656405
-75.07209387535042	0.7486910994764397	0.7517378351539226
-75.04009382415003	0.7403141361256544	0.7328699106256207
-75.00809377294965	0.7842931937172775	0.7606752730883813
-74.97609372174927	0.8094240837696335	0.8550148957298908
-74.94409367055073	0.8691099476439791	0.8133068520357497
-74.91209361935034	0.9047120418848168	0.9086395233366436
-74.88009356814996	0.9225130890052357	0.9493545183714002
-74.84809351694956	0.881675392670157	0.900695134061569
-74.81609346574916	0.8973821989528796	0.9285004965243296
-74.78409341454878	0.9235602094240838	0.9443892750744787
-74.75209336335024	0.9277486910994764	0.968222442899702
-74.72009331214986	0.9801047120418848	0.94240317775571
-74.68809326094947	0.8722513089005236	0.9612711022840119
-74.65609320974909	0.9539267015706806	0.9106256206554121
-74.6240931585487	0.9204188481675393	0.8947368421052632
-74.5920931073483	0.9047120418848168	0.8867924528301887
-74.56009305614978	0.8534031413612565	0.843098311817279
-74.52809300494938	0.7821989528795812	0.7964250248262165
-74.496092953749	0.749738219895288	0.7964250248262165
-74.4640929025486	0.7884816753926701	0.7616683217477657
-74.43209285134822	0.7109947643979058	0.6425024826216484
-74.40009280014783	0.6816753926701571	0.6494538232373386
-74.3680927489493	0.6366492146596858	0.6176762661370407
-74.33609269774891	0.6052356020942409	0.5719960278053625
-74.30409264654853	0.5476439790575917	0.5541211519364448
-74.27209259534813	0.5235602094240838	0.5521350546176763
-74.24009254414774	0.5089005235602094	0.5094339622641509
-74.20809249294734	0.4638743455497382	0.4826216484607746
-74.17609244174884	0.5015706806282723	0.4657398212512413
-74.14409239054844	0.41256544502617803	0.43793445878848064
-74.11209233934804	0.4282722513089005	0.4369414101290963
-74.08009228814765	0.3769633507853403	0.3932472691161867
-74.04809223694727	0.3832460732984293	0.3952333664349553
-74.01609218574687	0.34345549738219894	0.4001986097318769
-73.98409213454835	0.3319371727748691	0.32671300893743793
-73.95209208334796	0.33612565445026177	0.3485600794438927
-73.92009203214758	0.31204188481675393	0.3157894736842105
-73.88809198094718	0.28167539267015707	0.3018867924528302
-73.85609192974678	0.28167539267015707	0.2571996027805363
-73.8240918785464	0.25968586387434556	0.2641509433962264
-73.79209182734787	0.2670157068062827	0.25918570009930486
-73.76009177614748	0.22303664921465968	0.2502482621648461
-73.72809172494709	0.23141361256544501	0.2313803376365442
-73.69609167374671	0.23979057591623038	0.20655412115193644
-73.66409162254632	0.23141361256544501	0.21648460774577954
-73.63209157134592	0.19790575916230366	0.211519364448858
-73.6000915201474	0.1769633507853403	0.18470705064548162
-73.568091468947	0.15706806282722513	0.1618669314796425
-73.53609141774662	0.17382198952879582	0.18470705064548162
-73.50409136654622	0.15706806282722513	0.14895729890764647
-73.47209131534584	0.1518324607329843	0.141012909632572
-73.44009126414545	0.12356020942408377	0.15690168818272096
-73.40809121294691	0.11727748691099477	0.14895729890764647
-73.37609116174653	0.1319371727748691	0.12611717974180736
-73.34409111054615	0.12460732984293194	0.1519364448857994
-73.31209105934575	0.14764397905759163	0.12313803376365443
-73.28009100814536	0.1130890052356021	0.10724925521350546
-73.24809095694496	0.11832460732984293	0.07646474677259185
-73.21609090574458	0.12146596858638743	0.11320754716981132
-73.18409085454604	0.09947643979057591	0.09632571996027806
-73.15209080334566	0.1130890052356021	0.06653426017874876
-73.12009075214527	0.09842931937172775	0.07745779543197617
-73.08809070094489	0.09005235602094241	0.07547169811320754
-73.05609064974449	0.09947643979057591	0.07944389275074479
-73.0240905985441	0.07015706806282722	0.0605759682224429
-72.99209054734558	0.05759162303664921	0.05561072492552135
-72.96009049614518	0.0806282722513089	0.06554121151936444
-72.92809044494479	0.06492146596858639	0.06554121151936444
-72.8960903937444	0.05968586387434555	0.070506454816286
-72.86409034254402	0.06910994764397906	0.06454816285998013
-72.83209029134363	0.05968586387434555	0.05660377358490566
-72.8000902401451	0.05654450261780105	0.05561072492552135
-72.76809018894471	0.048167539267015703	0.047666335650446874
-72.73609013774433	0.050261780104712044	0.06256206554121152
-72.70409008654393	0.04502617801047121	0.038728897715988087
-72.67209003534353	0.05130890052356021	0.044687189672293945
-72.64008998414315	0.0387434554973822	0.05561072492552135
-72.60808993294462	0.032460732984293195	0.04270109235352532
-72.57608988174424	0.03664921465968586	0.04667328699106256
-72.54408983054384	0.050261780104712044	0.041708043694141016
-72.51208977934346	0.030366492146596858	0.029791459781529295
-72.48008972814307	0.0356020942408377	0.03277060575968222
-72.44808967694267	0.032460732984293195	0.04865938430983118
-72.41608962574415	0.02617801047120419	0.027805362462760674
-72.38408957454376	0.03455497382198953	0.030784508440913606
-72.35208952334337	0.031413612565445025	0.022840119165839126
-72.32008947214298	0.02931937172774869	0.031777557100297914
-72.28808942094258	0.027225130890052355	0.024826216484607744
-72.2560893697422	0.024083769633507852	0.014895729890764648
-72.22408931854366	0.031413612565445025	0.021847070506454815
-72.19208926734328	0.01780104712041885	0.020854021847070508
-72.1600892161429	0.013612565445026177	0.025819265143992055
-72.12808916494251	0.018848167539267015	0.01787487586891758
-72.09608911374212	0.007329842931937173	0.018867924528301886
-72.06408906254171	0.015706806282722512	0.012909632571996028
-72.0320890113432	0.014659685863874346	0.015888778550148957
-72.0000889601428	0.019895287958115182	0.016881827209533268
-71.9680889089424	0.018848167539267015	0.018867924528301886
-71.93608885774202	0.018848167539267015	0.013902681231380337
-71.90408880654164	0.013612565445026177	0.020854021847070508
-71.87208875534125	0.012565445026178011	0.012909632571996028
-71.84008870414272	0.011518324607329843	0.013902681231380337
-71.80808865294233	0.009424083769633508	0.015888778550148957
-71.77608860174195	0.009424083769633508	0.014895729890764648
-71.74408855054155	0.009424083769633508	0.016881827209533268
-71.71208849934115	0.012565445026178011	0.015888778550148957
-71.68008844814076	0.012565445026178011	0.010923535253227408
-71.64808839694223	0.012565445026178011	0.010923535253227408
-71.61608834574184	0.010471204188481676	0.006951340615690168
-71.58408829454146	0.008376963350785341	0.012909632571996028
-71.55208824334107	0.007329842931937173	0.003972194637537239
-71.52008819214069	0.0062827225130890054	0.00893743793445879
-71.48808814094029	0.004188481675392671	0.007944389275074478
-71.45608808974177	0.005235602094240838	0.006951340615690168
-71.42408803854137	0.008376963350785341	0.005958291956305859
-71.39208798734099	0.007329842931937173	0.007944389275074478
-71.36008793614059	0.007329842931937173	0.005958291956305859
-71.3280878849402	0.004188481675392671	0.007944389275074478
-71.29608783373982	0.004188481675392671	0.007944389275074478
-71.26408778254128	0.0020942408376963353	0.006951340615690168
-71.2320877313409	0.0031413612565445027	0.006951340615690168
-71.20008768014051	0.0031413612565445027	0.005958291956305859
-71.16808762894011	0.005235602094240838	0.005958291956305859
-71.13608757773973	0.0062827225130890054	0.0029791459781529296
-71.10408752653933	0.004188481675392671	0.004965243296921549
-71.07208747534082	0.004188481675392671	0.0019860973187686196
-71.04008742414042	0.0062827225130890054	0.004965243296921549
-71.00808737294003	0.0020942408376963353	0.003972194637537239
-70.97608732173964	0.004188481675392671	0.0029791459781529296
-70.94408727053926	0.0062827225130890054	0.0009930486593843098
-70.91208721933886	0.0031413612565445027	0.0029791459781529296
-70.88008716814034	0.0010471204188481676	0.004965243296921549
-70.84808711693995	0.0031413612565445027	0.003972194637537239
-70.81608706573957	0.0031413612565445027	0.0019860973187686196
-70.78408701453915	0.004188481675392671	0.005958291956305859
-70.75208696333877	0.0020942408376963353	0.003972194637537239
-70.72008691213838	0.0031413612565445027	0.0019860973187686196
-70.68808686093986	0.0	0.0019860973187686196
-70.65608680973946	0.0020942408376963353	0.0029791459781529296
-70.62408675853908	0.0020942408376963353	0.0009930486593843098
-70.5920867073387	0.005235602094240838	0.003972194637537239
-70.56008665613831	0.0010471204188481676	0.0019860973187686196
-70.5280866049379	0.0	0.0
-70.49608655373939	0.004188481675392671	0.0019860973187686196
-70.46408650253899	0.0	0.0
-70.4320864513386	0.0	0.0019860973187686196
-70.4000864001382	0.0010471204188481676	0.0009930486593843098
-70.36808634893782	0.0	0.0029791459781529296
-70.33608629773744	0.005235602094240838	0.0
-70.3040862465389	0.0020942408376963353	0.0009930486593843098
-70.27208619533852	0.0	0.0009930486593843098
-70.24008614413813	0.0010471204188481676	0.0
-70.20808609293773	0.0020942408376963353	0.0
-70.17608604173735	0.0	0.0029791459781529296
-70.14408599053695	0.0010471204188481676	0.0
-70.11208593933843	0.0010471204188481676	0.0009930486593843098
-70.08008588813803	0.0020942408376963353	0.0009930486593843098
-70.04808583693764	0.0	0.0019860973187686196
-70.01608578573726	0.0010471204188481676	0.0019860973187686196
-69.98408573453688	0.0010471204188481676	0.0019860973187686196
-69.95208568333648	0.0031413612565445027	0.003972194637537239
-69.92008563213795	0.0010471204188481676	0.0009930486593843098
-69.88808558093757	0.0020942408376963353	0.0009930486593843098
-69.85608552973717	0.0010471204188481676	0.0
-69.82408547853677	0.0	0.0
-69.79208542733639	0.0010471204188481676	0.0
-69.760085376136	0.0	0.0019860973187686196
-69.72808532493747	0.0	0.0009930486593843098
-69.69608527373708	0.0	0.0019860973187686196
-69.6640852225367	0.0	0.0009930486593843098
-69.63208517133631	0.0	0.0
-69.60008512013592	0.0	0.0009930486593843098
-69.56808506893552	0.0010471204188481676	0.0019860973187686196
-69.53608501773701	0.0010471204188481676	0.0
-69.50408496653661	0.0010471204188481676	0.0009930486593843098
-69.47208491533621	0.0	0.0
-69.44008486413583	0.0	0.0
-69.40808481293544	0.0010471204188481676	0.0009930486593843098
-69.37608476173506	0.0	0.0009930486593843098
-69.34408471053652	0.0	0.0009930486593843098
-69.31208465933614	0.0010471204188481676	0.0
-69.28008460813575	0.0	0.0009930486593843098
-69.24808455693534	0.0020942408376963353	0.0
-69.21608450573495	0.0010471204188481676	0.0019860973187686196
-69.18408445453457	0.0	0.0
-69.15208440333419	0.0	0.0
-69.12008435213565	0.0	0.0
-69.08808430093526	0.0	0.0009930486593843098
-69.05608424973488	0.0010471204188481676	0.0009930486593843098
-69.02408419853448	0.0	0.0
-68.9920841473341	0.0	0.0
-68.9600840961337	0.0010471204188481676	0.0009930486593843098
-68.92808404493519	0.0010471204188481676	0.0009930486593843098
-68.89608399373479	0.0020942408376963353	0.0
-68.86408394253439	0.0	0.0
-68.83208389133401	0.0	0.0009930486593843098
-68.80008384013362	0.0	0.0
-68.76808378893323	0.0010471204188481676	0.0
-68.7360837377347	0.0	0.0
-68.70408368653432	0.0020942408376963353	0.0
-68.67208363533393	0.0010471204188481676	0.0
-68.64008358413354	0.0020942408376963353	0.0019860973187686196
-68.60808353293314	0.0010471204188481676	0.0
-68.57608348173275	0.0	0.0009930486593843098
-68.54408343053422	0.0010471204188481676	0.0
-68.51208337933383	0.0010471204188481676	0.0
-68.48008332813345	0.0010471204188481676	0.0009930486593843098
-68.44808327693306	0.0	0.0009930486593843098
-68.41608322573268	0.0010471204188481676	0.0
-68.38408317453228	0.0	0.0
-68.35208312333376	0.0	0.0
-68.32008307213336	0.0	0.0009930486593843098
-68.28808302093297	0.0	0.0
-68.25608296973257	0.0	0.0009930486593843098
-68.22408291853219	0.0010471204188481676	0.0
-68.1920828673318	0.0	0.0
-68.16008281613327	0.0	0.0009930486593843098
-68.12808276493288	0.0	0.0009930486593843098
-68.0960827137325	0.0	0.0
-68.0640826625321	0.0	0.0009930486593843098
-68.03208261133172	0.0010471204188481676	0.0
-68.00008256013132	0.0010471204188481676	0.0
-67.9680825089328	0.0010471204188481676	0.0
-67.9360824577324	0.0020942408376963353	0.0009930486593843098
-67.90408240653201	0.0010471204188481676	0.0019860973187686196
-67.87208235533163	0.0	0.0
-67.84008230413124	0.0010471204188481676	0.0
-67.80808225293084	0.0010471204188481676	0.0
-67.77608220173232	0.0020942408376963353	0.0
-67.74408215053194	0.0	0.0009930486593843098
-67.71208209933154	0.0	0.0
-67.68008204813114	0.0	0.0
-67.64808199693076	0.0	0.0019860973187686196
-67.61608194573037	0.0	0.0009930486593843098
-67.58408189453185	0.0010471204188481676	0.0
-67.55208184333145	0.0	0.0019860973187686196
-67.52008179213107	0.0020942408376963353	0.0019860973187686196
-67.48808174093068	0.0010471204188481676	0.0009930486593843098
-67.45608168973028	0.0010471204188481676	0.0009930486593843098
-67.42408163852988	0.0010471204188481676	0.0
-67.39208158733138	0.0	0.0
-67.36008153613098	0.0010471204188481676	0.0029791459781529296
-67.32808148493059	0.0	0.0
-67.2960814337302	0.0	0.0
-67.26408138252981	0.0	0.0
-67.23208133132943	0.0010471204188481676	0.0019860973187686196
-67.20008128013089	0.0	0.0019860973187686196
-67.1680812289305	0.0	0.0009930486593843098
-67.13608117773012	0.0	0.0019860973187686196
-67.10408112652972	0.0	0.0
-67.07208107532934	0.0010471204188481676	0.0029791459781529296
-67.04008102412894	0.0010471204188481676	0.0
-67.00808097293041	0.0	0.0
-66.97608092173002	0.0010471204188481676	0.0009930486593843098
-66.94408087052963	0.0010471204188481676	0.0
-66.91208081932925	0.0020942408376963353	0.0029791459781529296
-66.88008076812886	0.0010471204188481676	0.0009930486593843098
-66.84808071692846	0.0	0.0009930486593843098
-66.81608066572994	0.0020942408376963353	0.0019860973187686196
-66.78408061452956	0.0010471204188481676	0.0009930486593843098
-66.75208056332916	0.0010471204188481676	0.0029791459781529296
-66.72008051212876	0.0	0.0
-66.68808046092838	0.0010471204188481676	0.0
-66.65608040972799	0.0	0.0029791459781529296
-66.62408035852945	0.0020942408376963353	0.0029791459781529296
-66.59208030732907	0.0020942408376963353	0.0019860973187686196
-66.56008025612869	0.0010471204188481676	0.0009930486593843098
-66.5280802049283	0.0031413612565445027	0.0
-66.4960801537279	0.0020942408376963353	0.0
-66.4640801025275	0.0010471204188481676	0.0
-66.43208005132898	0.007329842931937173	0.0009930486593843098
-66.40008000012858	0.0020942408376963353	0.0029791459781529296
-66.3680799489282	0.004188481675392671	0.003972194637537239
-66.33607989772781	0.0020942408376963353	0.0019860973187686196
-66.30407984652743	0.0031413612565445027	0.0009930486593843098
-66.27207979532704	0.0	0.0019860973187686196
-66.24007974412851	0.0020942408376963353	0.0009930486593843098
-66.20807969292812	0.005235602094240838	0.0009930486593843098
-66.17607964172772	0.0020942408376963353	0.005958291956305859
-66.14407959052733	0.0010471204188481676	0.009930486593843098
-66.11207953932694	0.0010471204188481676	0.0029791459781529296
-66.08007948812656	0.0031413612565445027	0.0029791459781529296
-66.04807943692803	0.0062827225130890054	0.0019860973187686196
-66.01607938572764	0.0062827225130890054	0.005958291956305859
-65.98407933452725	0.0020942408376963353	0.0029791459781529296
-65.95207928332687	0.0020942408376963353	0.006951340615690168
-65.92007923212647	0.004188481675392671	0.004965243296921549
-65.88807918092607	0.0031413612565445027	0.0029791459781529296
-65.85607912972756	0.004188481675392671	0.0029791459781529296
-65.82407907852718	0.005235602094240838	0.005958291956305859
-65.79207902732678	0.0031413612565445027	0.005958291956305859
-65.76007897612638	0.0010471204188481676	0.006951340615690168
-65.728078924926	0.004188481675392671	0.006951340615690168
-65.69607887372561	0.004188481675392671	0.00893743793445879
-65.66407882252707	0.005235602094240838	0.005958291956305859
-65.63207877132669	0.012565445026178011	0.005958291956305859
-65.6000787201263	0.004188481675392671	0.013902681231380337
-65.56807866892592	0.008376963350785341	0.005958291956305859
-65.53607861772552	0.0062827225130890054	0.006951340615690168
-65.50407856652512	0.010471204188481676	0.007944389275074478
-65.4720785153266	0.004188481675392671	0.004965243296921549
-65.4400784641262	0.007329842931937173	0.006951340615690168
-65.40807841292582	0.013612565445026177	0.011916583912611719
-65.37607836172543	0.013612565445026177	0.005958291956305859
-65.34407831052505	0.010471204188481676	0.006951340615690168
-65.31207825932466	0.01780104712041885	0.009930486593843098
-65.28007820812425	0.007329842931937173	0.01787487586891758
-65.24807815692574	0.008376963350785341	0.013902681231380337
-65.21607810572534	0.009424083769633508	0.009930486593843098
-65.18407805452496	0.012565445026178011	0.009930486593843098
-65.15207800332456	0.012565445026178011	0.011916583912611719
-65.12007795212418	0.008376963350785341	0.01787487586891758
-65.08807790092379	0.013612565445026177	0.016881827209533268
-65.05607784972526	0.009424083769633508	0.020854021847070508
-65.02407779852487	0.01780104712041885	0.009930486593843098
-64.99207774732449	0.018848167539267015	0.014895729890764648
-64.96007769612409	0.01780104712041885	0.014895729890764648
-64.9280776449237	0.016753926701570682	0.019860973187686197
-64.8960775937233	0.032460732984293195	0.022840119165839126
-64.86407754252478	0.028272251308900525	0.028798411122144985
-64.83207749132438	0.020942408376963352	0.019860973187686197
-64.800077440124	0.020942408376963352	0.027805362462760674
-64.76807738892361	0.02617801047120419	0.03475670307845084
-64.73607733772323	0.028272251308900525	0.033763654419066536
-64.70407728652283	0.030366492146596858	0.021847070506454815
-64.67207723532431	0.030366492146596858	0.036742800397219465
-64.64007718412391	0.0356020942408377	0.038728897715988087
-64.60807713292353	0.04712041884816754	0.038728897715988087
-64.57607708172313	0.032460732984293195	0.0407149950347567
-64.54407703052274	0.040837696335078534	0.04667328699106256
-64.51207697932236	0.028272251308900525	0.0407149950347567
-64.48007692812384	0.03664921465968586	0.036742800397219465
-64.44807687692344	0.04502617801047121	0.03277060575968222
-64.41607682572305	0.039790575916230364	0.04270109235352532
-64.38407677452267	0.05863874345549738	0.05263157894736842
-64.35207672332227	0.050261780104712044	0.05362462760675273
-64.32007667212187	0.05235602094240838	0.05858987090367428
-64.28807662092336	0.05654450261780105	0.06156901688182721
-64.25607656972296	0.041884816753926704	0.06156901688182721
-64.22407651852257	0.06806282722513089	0.06156901688182721
-64.19207646732218	0.07853403141361257	0.06653426017874876
-64.1600764161218	0.07958115183246073	0.05858987090367428
-64.12807636492141	0.06387434554973823	0.06554121151936444
-64.09607631372288	0.060732984293193716	0.06653426017874876
-64.06407626252249	0.0774869109947644	0.08639523336643495
-64.0320762113221	0.07643979057591622	0.0913604766633565
-64.00007616012171	0.09424083769633508	0.1012909632571996
-63.968076108921316	0.08167539267015707	0.09334657398212512
-63.936076057720925	0.08795811518324607	0.09433962264150944
-63.9040760065224	0.09424083769633508	0.09632571996027806
-63.87207595532201	0.10366492146596859	0.11420059582919563
-63.84007590412162	0.10157068062827225	0.11717974180734857
-63.808075852921235	0.12146596858638743	0.11916583912611718
-63.77607580172084	0.13089005235602094	0.12909632571996027
-63.744075750520445	0.1225130890052356	0.12313803376365443
-63.71207569932192	0.12774869109947645	0.1320754716981132
-63.68007564812154	0.13612565445026178	0.14498510427010924
-63.648075596921146	0.14345549738219895	0.12015888778550149
-63.616075545720754	0.16335078534031414	0.17874875868917578
-63.58407549452036	0.17172774869109947	0.16683217477656406
-63.55207544331998	0.14973821989528796	0.16981132075471697
-63.52007539212145	0.18848167539267016	0.1708043694141013
-63.48807534092106	0.187434554973822	0.2035749751737835
-63.456075289720665	0.193717277486911	0.20754716981132076
-63.42407523852028	0.2198952879581152	0.21251241310824232
-63.39207518731989	0.20628272251308902	0.21747765640516387
-63.3600751361195	0.2261780104712042	0.2522343594836147
-63.32807508492097	0.2450261780104712	0.23535253227408143
-63.29607503372058	0.2638743455497382	0.27209533267130087
-63.26407498252019	0.2848167539267016	0.25521350546176763
-63.2320749313198	0.2481675392670157	0.2800397219463754
-63.20007488011941	0.2680628272251309	0.2840119165839126
-63.168074828919025	0.3298429319371728	0.3286991062562066
-63.13607477772049	0.3099476439790576	0.3058589870903674
-63.1040747265201	0.33717277486910996	0.3584905660377358
-63.07207467531971	0.381151832460733	0.36941410129096325
-63.04007462411932	0.3675392670157068	0.38033763654419067
-63.008074572918936	0.3863874345549738	0.3714001986097319
-62.976074521718544	0.42513089005235605	0.4369414101290963
-62.944074470520015	0.45340314136125653	0.4716981132075472
-62.91207441931962	0.4523560209424084	0.4548162859980139
-62.88007436811924	0.5015706806282723	0.4856007944389275
-62.84807431691885	0.512041884816754	0.49354518371400197
-62.816074265718456	0.5329842931937173	0.5571002979145978
-62.784074214518064	0.6073298429319371	0.5630585898709036
-62.75207416331954	0.5884816753926702	0.631578947368421
-62.72007411211916	0.618848167539267	0.631578947368421
-62.68807406091876	0.6701570680628273	0.6613704071499503
-62.65607400971837	0.6900523560209424	0.6792452830188679
-62.62407395851798	0.7162303664921466	0.7219463753723933
-62.59207390731759	0.7518324607329843	0.7328699106256207
-62.56007385611907	0.7696335078534031	0.8063555114200596
-62.52807380491868	0.8513089005235602	0.8500496524329693
-62.496073753718285	0.8167539267015707	0.8778550148957299
-62.464073702517894	0.8732984293193717	0.8679245283018868
-62.4320736513175	0.9141361256544502	0.9096325719960278
-62.40007360011711	0.881675392670157	0.94240317775571
-62.36807354891859	0.9047120418848168	0.9324726911618669
-62.336073497718196	0.962303664921466	1.0466732869910627
-62.30407344651781	0.9643979057591623	0.8699106256206555
-62.27207339531742	0.9204188481675393	1.0009930486593843
-62.24007334411703	0.9026178010471204	0.9066534260178749
-62.20807329291664	0.8837696335078534	0.9304865938430983
-62.176073241718115	0.8848167539267016	0.8907646474677259
-62.14407319051772	0.8356020942408376	0.8232373386295928
-62.11207313931733	0.8293193717277487	0.8103277060575969
-62.08007308811695	0.7958115183246073	0.785501489572989
-62.048073036916556	0.768586387434555	0.7586891757696127
-62.016072985716164	0.6816753926701571	0.7259185700099305
-61.984072934517634	0.7235602094240837	0.7110228401191658
-61.95207288331724	0.6628272251308901	0.6325719960278053
-61.92007283211686	0.6261780104712041	0.6842105263157895
-61.88807278091647	0.6659685863874345	0.6176762661370407
-61.856072729716075	0.5267015706806283	0.6236345580933466
-61.82407267851569	0.5308900523560209	0.5759682224428997
-61.792072627317154	0.5214659685863874	0.5283018867924528
-61.76007257611677	0.5078534031413613	0.5044687189672294
-61.72807252491638	0.47958115183246075	0.4915590863952334
-61.69607247371599	0.418848167539267	0.39920556107249255
-61.6640724225156	0.42513089005235605	0.3972194637537239
-61.63207237131521	0.4083769633507853	0.42800397219463754
-61.60007232011668	0.37801047120418846	0.44985104270109233
-61.56807226891629	0.362303664921466	0.3743793445878848
-61.5360722177159	0.3842931937172775	0.3485600794438927
-61.50407216651551	0.32356020942408376	0.3227408142999007
-61.47207211531512	0.29842931937172773	0.3118172790466733
-61.44007206411473	0.2806282722513089	0.3157894736842105
-61.4080720129162	0.2732984293193717	0.2899702085402185
-61.376071961715816	0.2638743455497382	0.26514399205561073
-61.344071910515424	0.27853403141361255	0.253227408142999
-61.31207185931503	0.2418848167539267	0.2800397219463754
-61.28007180811464	0.24712041884816754	0.2214498510427011
-61.24807175691426	0.22722513089005236	0.20854021847070506
-61.216071705713865	0.23769633507853402	0.20754716981132076
-61.184071654515336	0.23036649214659685	0.20556107249255212
-61.152071603314944	0.18848167539267016	0.18967229394240318
-61.12007155211456	0.19267015706806281	0.17974180734856007
-61.08807150091417	0.20523560209424083	0.17378351539225423
-61.05607144971378	0.1706806282722513	0.15888778550148958
-61.02407139851339	0.1706806282722513	0.15392254220456802
-60.99207134731486	0.14345549738219895	0.14697120158887786
-60.96007129611447	0.1424083769633508	0.12810327706057598
-60.92807124491408	0.14031413612565444	0.15988083416087387
-60.89607119371369	0.1581151832460733	0.13505461767626614
-60.8640711425133	0.11518324607329843	0.11420059582919563
-60.83207109131291	0.1193717277486911	0.11221449851042702
-60.80007104011439	0.1319371727748691	0.11916583912611718
-60.768070988914	0.09424083769633508	0.1211519364448858
-60.736070937713606	0.10785340314136126	0.10724925521350546
-60.704070886513215	0.11099476439790576	0.0903674280039722
-60.67207083531282	0.08691099476439791	0.0913604766633565
-60.64007078411243	0.08795811518324607	0.0804369414101291
-60.60807073291391	0.07225130890052356	0.08738828202581926
-60.576070681713524	0.0743455497382199	0.07745779543197617
-60.54407063051313	0.06701570680628273	0.06653426017874876
-60.51207057931274	0.0743455497382199	0.06256206554121152
-60.48007052811235	0.06492146596858639	0.05660377358490566
-60.44807047691196	0.0743455497382199	0.06454816285998013
-60.416070425713436	0.06492146596858639	0.05362462760675273
-60.384070374513044	0.05549738219895288	0.06256206554121152
-60.35207032331265	0.05445026178010471	0.04568023833167825
-60.32007027211227	0.050261780104712044	0.047666335650446874
-60.28807022091188	0.05235602094240838	0.04965243296921549
-60.256070169711485	0.048167539267015703	0.04270109235352532
-60.224070118512955	0.04397905759162304	0.05163853028798411
-60.192070067312564	0.03455497382198953	0.04369414101290963
-60.16007001611218	0.03664921465968586	0.047666335650446874
-60.12806996491179	0.04502617801047121	0.036742800397219465
-60.096069913711396	0.04712041884816754	0.0407149950347567
-60.06406986251101	0.0356020942408377	0.039721946375372394
-60.032069811312475	0.031413612565445025	0.026812313803376366
-60.00006976011209	0.030366492146596858	0.030784508440913606
-59.9680697089117	0.032460732984293195	0.033763654419066536
-59.93606965771131	0.03769633507853403	0.03475670307845084
-59.90406960651092	0.02198952879581152	0.03475670307845084
-59.87206955531053	0.030366492146596858	0.018867924528301886
-59.840069504112	0.020942408376963352	0.022840119165839126
-59.80806945291161	0.023036649214659685	0.025819265143992055
-59.77606940171122	0.019895287958115182	0.030784508440913606
-59.744069350510834	0.014659685863874346	0.01787487586891758
-59.71206929931044	0.012565445026178011	0.016881827209533268
-59.68006924811005	0.01780104712041885	0.014895729890764648
-59.64806919691152	0.025130890052356022	0.027805362462760674
-59.61606914571114	0.018848167539267015	0.018867924528301886
-59.584069094510745	0.016753926701570682	0.012909632571996028
-59.552069043310354	0.008376963350785341	0.019860973187686197
-59.52006899210997	0.020942408376963352	0.018867924528301886
-59.48806894090958	0.010471204188481676	0.014895729890764648
-59.456068889711055	0.010471204188481676	0.012909632571996028
-59.42406883851066	0.015706806282722512	0.012909632571996028
-59.392068787310265	0.012565445026178011	0.013902681231380337
-59.36006873610988	0.011518324607329843	0.006951340615690168
-59.32806868490949	0.010471204188481676	0.006951340615690168
-59.2960686337091	0.008376963350785341	0.007944389275074478
-59.264068582510575	0.013612565445026177	0.009930486593843098
-59.23206853131018	0.005235602094240838	0.012909632571996028
-59.20006848010979	0.009424083769633508	0.014895729890764648
-59.1680684289094	0.008376963350785341	0.011916583912611719
-59.13606837770901	0.010471204188481676	0.005958291956305859
-59.104068326508624	0.0062827225130890054	0.007944389275074478
-59.0720682753101	0.007329842931937173	0.0019860973187686196
-59.04006822410971	0.0062827225130890054	0.007944389275074478
-59.00806817290932	0.0031413612565445027	0.005958291956305859
-58.97606812170893	0.004188481675392671	0.009930486593843098
-58.944068070508536	0.004188481675392671	0.003972194637537239
-58.912068019308144	0.008376963350785341	0.005958291956305859
-58.88006796810962	0.0062827225130890054	0.003972194637537239
-58.84806791690923	0.007329842931937173	0.0019860973187686196
-58.816067865708845	0.004188481675392671	0.007944389275074478
-58.784067814508454	0.0	0.0029791459781529296
-58.75206776330806	0.010471204188481676	0.0029791459781529296
-58.72006771210767	0.0062827225130890054	0.004965243296921549
-58.68806766090914	0.0020942408376963353	0.004965243296921549
-58.65606760970876	0.0010471204188481676	0.0029791459781529296
-58.624067558508365	0.004188481675392671	0.003972194637537239
-58.59206750730797	0.004188481675392671	0.0029791459781529296
-58.56006745610759	0.0010471204188481676	0.004965243296921549
-58.5280674049072	0.0010471204188481676	0.003972194637537239
-58.49606735370867	0.004188481675392671	0.003972194637537239
-58.464067302508276	0.0010471204188481676	0.0019860973187686196
-58.432067251307885	0.0020942408376963353	0.003972194637537239
-58.4000672001075	0.0020942408376963353	0.0029791459781529296
-58.36806714890711	0.0031413612565445027	0.004965243296921549
-58.33606709770672	0.0010471204188481676	0.0029791459781529296
-58.30406704650819	0.0	0.003972194637537239
-58.2720669953078	0.0020942408376963353	0.0019860973187686196
-58.24006694410741	0.004188481675392671	0.003972194637537239
-58.20806689290702	0.0031413612565445027	0.0019860973187686196
-58.17606684170663	0.0010471204188481676	0.0009930486593843098
-58.144066790506244	0.0031413612565445027	0.0019860973187686196
-58.112066739307714	0.0020942408376963353	0.0019860973187686196
-58.08006668810732	0.0031413612565445027	0.0009930486593843098
-58.04806663690693	0.0020942408376963353	0.0029791459781529296
-58.01606658570655	0.0010471204188481676	0.0029791459781529296
-57.984066534506155	0.0020942408376963353	0.0019860973187686196
-57.952066483305764	0.0010471204188481676	0.0029791459781529296
-57.92006643210724	0.0020942408376963353	0.0
-57.88806638090684	0.0031413612565445027	0.0019860973187686196
-57.85606632970646	0.0010471204188481676	0.0
-57.824066278506066	0.0010471204188481676	0.0
-57.792066227305675	0.0020942408376963353	0.0
-57.76006617610529	0.0	0.0009930486593843098
-57.72806612490676	0.0010471204188481676	0.0009930486593843098
-57.696066073706376	0.0010471204188481676	0.0019860973187686196
-57.66406602250598	0.0020942408376963353	0.0009930486593843098
-57.632065971305586	0.0031413612565445027	0.0029791459781529296
-57.6000659201052	0.0020942408376963353	0.0029791459781529296
-57.56806586890481	0.0020942408376963353	0.0019860973187686196
-57.53606581770629	0.0010471204188481676	0.0
-57.504065766505896	0.0020942408376963353	0.0009930486593843098
-57.472065715305504	0.0010471204188481676	0.0
-57.44006566410511	0.0	0.0019860973187686196
-57.40806561290472	0.0010471204188481676	0.0
-57.37606556170433	0.0	0.004965243296921549
-57.344065510503945	0.0010471204188481676	0.0009930486593843098
-57.31206545930542	0.0062827225130890054	0.0
-57.28006540810503	0.0	0.0019860973187686196
-57.24806535690464	0.0010471204188481676	0.0009930486593843098
-57.21606530570425	0.0020942408376963353	0.0
-57.18406525450386	0.0031413612565445027	0.0
-57.152065203303465	0.0020942408376963353	0.0
-57.12006515210494	0.0020942408376963353	0.0
-57.08806510090455	0.0	0.0
-57.056065049704166	0.0	0.0
-57.024064998503775	0.0	0.0
-56.99206494730338	0.0010471204188481676	0.0009930486593843098
-56.96006489610299	0.0	0.0009930486593843098
-56.92806484490446	0.0020942408376963353	0.0009930486593843098
-56.89606479370408	0.0	0.0
-56.864064742503686	0.0	0.0009930486593843098
-56.832064691303295	0.0010471204188481676	0.0009930486593843098
-56.80006464010291	0.0020942408376963353	0.0
-56.76806458890252	0.0	0.0
-56.73606453770399	0.0	0.0
-56.7040644865036	0.0	0.0009930486593843098
-56.672064435303206	0.0	0.0
-56.64006438410282	0.0	0.0009930486593843098
-56.60806433290243	0.0	0.0009930486593843098
-56.57606428170204	0.0	0.0009930486593843098
-56.54406423050351	0.0	0.0
-56.512064179303124	0.0	0.0
-56.48006412810273	0.0	0.0019860973187686196
-56.44806407690234	0.0	0.0009930486593843098
-56.41606402570196	0.0010471204188481676	0.0009930486593843098
-56.384063974501565	0.0	0.0009930486593843098
-56.352063923303035	0.0	0.0
-56.320063872102644	0.0010471204188481676	0.0
-56.28806382090225	0.0	0.0
-56.25606376970187	0.0031413612565445027	0.0
-56.224063718501476	0.0010471204188481676	0.0009930486593843098
-56.192063667301085	0.0010471204188481676	0.0
-56.16006361610256	0.0010471204188481676	0.0
-56.12806356490216	0.0	0.0
-56.09606351370178	0.0	0.0
-56.06406346250139	0.0020942408376963353	0.0
-56.032063411300996	0.0010471204188481676	0.0009930486593843098
-56.00006336010061	0.0020942408376963353	0.0
-55.96806330890209	0.0010471204188481676	0.0
-55.9360632577017	0.0	0.0
-55.9040632065013	0.0010471204188481676	0.0
-55.87206315530091	0.0010471204188481676	0.0
-55.84006310410052	0.0020942408376963353	0.0
-55.80806305290013	0.0	0.0
-55.77606300170161	0.0	0.0009930486593843098
-55.74406295050122	0.0	0.0009930486593843098
-55.71206289930083	0.0010471204188481676	0.0
-55.680062848100434	0.0	0.0
-55.64806279690004	0.0010471204188481676	0.0019860973187686196
-55.61606274569966	0.0	0.0009930486593843098
-55.58406269450113	0.0010471204188481676	0.0
-55.552062643300744	0.0020942408376963353	0.0
-55.52006259210035	0.0	0.0
-55.48806254089996	0.0	0.0
-55.45606248969957	0.0010471204188481676	0.0009930486593843098
-55.42406243849918	0.0010471204188481676	0.0
-55.392062387300655	0.0010471204188481676	0.0
-55.36006233610026	0.0	0.0
-55.32806228489987	0.0020942408376963353	0.0
-55.29606223369949	0.0010471204188481676	0.0009930486593843098
-55.264062182499096	0.0010471204188481676	0.0009930486593843098
-55.232062131298704	0.0	0.0009930486593843098
-55.200062080100174	0.0	0.0
-55.16806202889978	0.0010471204188481676	0.0
-55.1360619776994	0.005235602094240838	0.0
-55.10406192649901	0.0	0.0
-55.072061875298616	0.0010471204188481676	0.0009930486593843098
-55.04006182409823	0.0	0.0
-55.0080617728997	0.0	0.0
-54.97606172169931	0.0020942408376963353	0.0009930486593843098
-54.94406167049892	0.0	0.0009930486593843098
-54.912061619298534	0.0	0.0009930486593843098
-54.88006156809814	0.0	0.0
-54.84806151689775	0.0	0.0
-54.81606146569922	0.0	0.0
-54.78406141449883	0.0010471204188481676	0.0019860973187686196
-54.752061363298445	0.0020942408376963353	0.0019860973187686196
-54.72006131209805	0.0010471204188481676	0.0
-54.68806126089766	0.0010471204188481676	0.0029791459781529296
-54.65606120969728	0.004188481675392671	0.0
-54.62406115849875	0.0020942408376963353	0.0009930486593843098
-54.592061107298356	0.0031413612565445027	0.0
-54.560061056097965	0.0031413612565445027	0.0
-54.52806100489757	0.0	0.0009930486593843098
-54.49606095369719	0.0020942408376963353	0.0
-54.4640609024968	0.0010471204188481676	0.0019860973187686196
-54.432060851298274	0.0010471204188481676	0.0
-54.40006080009788	0.0010471204188481676	0.0009930486593843098
-54.368060748897484	0.0010471204188481676	0.0009930486593843098
-54.3360606976971	0.0010471204188481676	0.0019860973187686196
-54.30406064649671	0.0010471204188481676	0.0
-54.27206059529632	0.0010471204188481676	0.003972194637537239
-54.240060544097794	0.0010471204188481676	0.0029791459781529296
-54.20806049289741	0.0020942408376963353	0.0009930486593843098
-54.17606044169702	0.0	0.0019860973187686196
-54.14406039049662	0.0020942408376963353	0.004965243296921549
-54.112060339296235	0.0020942408376963353	0.0
-54.080060288095844	0.0010471204188481676	0.0019860973187686196
-54.04806023689732	0.0020942408376963353	0.0009930486593843098
-54.01606018569693	0.0010471204188481676	0.0019860973187686196
-53.98406013449654	0.004188481675392671	0.0
-53.95206008329615	0.0	0.0009930486593843098
-53.920060032095755	0.0031413612565445027	0.0029791459781529296
-53.88805998089536	0.0010471204188481676	0.0029791459781529296
-53.85605992969684	0.0020942408376963353	0.0029791459781529296
-53.82405987849645	0.004188481675392671	0.0009930486593843098
-53.792059827296065	0.0031413612565445027	0.0009930486593843098
-53.76005977609567	0.004188481675392671	0.0029791459781529296
-53.72805972489528	0.0062827225130890054	0.003972194637537239
-53.69605967369489	0.004188481675392671	0.0019860973187686196
-53.66405962249637	0.0020942408376963353	0.0029791459781529296
-53.632059571295976	0.004188481675392671	0.0009930486593843098
-53.600059520095584	0.0031413612565445027	0.005958291956305859
-53.56805946889519	0.0020942408376963353	0.003972194637537239
-53.53605941769481	0.0	0.003972194637537239
-53.50405936649442	0.0020942408376963353	0.0
-53.47205931529589	0.005235602094240838	0.004965243296921549
-53.440059264095495	0.0010471204188481676	0.0029791459781529296
-53.40805921289511	0.007329842931937173	0.003972194637537239
-53.37605916169472	0.007329842931937173	0.005958291956305859
-53.34405911049433	0.0020942408376963353	0.005958291956305859
-53.312059059293944	0.0020942408376963353	0.00893743793445879
-53.28005900809355	0.007329842931937173	0.0029791459781529296
-53.24805895689502	0.008376963350785341	0.0019860973187686196
-53.21605890569463	0.0062827225130890054	0.005958291956305859
-53.18405885449424	0.005235602094240838	0.005958291956305859
-53.152058803293855	0.0062827225130890054	0.006951340615690168
-53.12005875209346	0.012565445026178011	0.007944389275074478
-53.08805870089307	0.0062827225130890054	0.00893743793445879
-53.05605864969454	0.0020942408376963353	0.012909632571996028
-53.02405859849415	0.009424083769633508	0.005958291956305859
-52.992058547293766	0.010471204188481676	0.005958291956305859
-52.960058496093374	0.005235602094240838	0.007944389275074478
-52.92805844489298	0.009424083769633508	0.013902681231380337
-52.8960583936926	0.013612565445026177	0.009930486593843098
-52.86405834249407	0.018848167539267015	0.013902681231380337
-52.83205829129368	0.012565445026178011	0.009930486593843098
-52.800058240093286	0.012565445026178011	0.00893743793445879
-52.768058188892894	0.009424083769633508	0.011916583912611719
-52.73605813769251	0.01780104712041885	0.022840119165839126
-52.70405808649212	0.016753926701570682	0.015888778550148957
-52.672058035293595	0.019895287958115182	0.010923535253227408
-52.640057984093204	0.018848167539267015	0.01787487586891758
-52.60805793289281	0.013612565445026177	0.021847070506454815
-52.57605788169242	0.013612565445026177	0.015888778550148957
-52.54405783049203	0.025130890052356022	0.018867924528301886
-52.512057779291645	0.025130890052356022	0.012909632571996028
-52.480057728093115	0.020942408376963352	0.01787487586891758
-52.44805767689273	0.027225130890052355	0.015888778550148957
-52.41605762569234	0.02198952879581152	0.025819265143992055
-52.38405757449194	0.033507853403141365	0.028798411122144985
-52.352057523291556	0.02617801047120419	0.03574975173783516
-52.320057472091165	0.030366492146596858	0.029791459781529295
-52.28805742089264	0.031413612565445025	0.022840119165839126
-52.25605736969225	0.016753926701570682	0.03475670307845084
-52.22405731849186	0.03664921465968586	0.025819265143992055
-52.192057267291474	0.04293193717277487	0.027805362462760674
-52.160057216091076	0.020942408376963352	0.024826216484607744
-52.128057164890684	0.039790575916230364	0.04270109235352532
-52.09605711369216	0.04712041884816754	0.03773584905660377
-52.06405706249177	0.039790575916230364	0.04270109235352532
-52.032057011291386	0.03664921465968586	0.03773584905660377
-52.000056960090994	0.048167539267015703	0.047666335650446874
-51.9680569088906	0.040837696335078534	0.04270109235352532
-51.93605685769021	0.05235602094240838	0.05660377358490566
-51.90405680649169	0.04293193717277487	0.04667328699106256
-51.8720567552913	0.048167539267015703	0.03475670307845084
-51.840056704090905	0.05863874345549738	0.05163853028798411
-51.80805665289052	0.05968586387434555	0.04369414101290963
-51.77605660169013	0.06282722513089005	0.06256206554121152
-51.74405655048974	0.06387434554973823	0.05362462760675273
-51.71205649929121	0.06387434554973823	0.07149950347567031
-51.680056448090816	0.05968586387434555	0.06951340615690169
-51.64805639689043	0.07329842931937172	0.07348560079443893
-51.61605634569004	0.0712041884816754	0.07646474677259185
-51.58405629448965	0.06596858638743455	0.1012909632571996
-51.552056243289265	0.09947643979057591	0.08341608738828203
-51.52005619209073	0.09005235602094241	0.08738828202581926
-51.48805614089034	0.09005235602094241	0.08440913604766634
-51.45605608968995	0.09424083769633508	0.1002979145978153
-51.42405603848956	0.10261780104712041	0.11618669314796425
-51.392055987289176	0.10471204188481675	0.11717974180734857
-51.360055936088784	0.13403141361256546	0.11320754716981132
-51.328055884890254	0.12879581151832462	0.11519364448857994
-51.29605583368986	0.12879581151832462	0.1400198609731877
-51.26405578248947	0.1424083769633508	0.12711022840119166
-51.23205573128909	0.12041884816753927	0.15491559086395235
-51.200055680088695	0.1486910994764398	0.15789473684210525
-51.168055628888304	0.16335078534031414	0.1529294935451837
-51.13605557768978	0.18952879581151832	0.16385302879841113
-51.10405552648939	0.17382198952879582	0.16981132075471697
-51.072055475289	0.17801047120418848	0.1926514399205561
-51.04005542408861	0.1905759162303665	0.17775571002979146
-51.00805537288822	0.20732984293193718	0.19463753723932473
-50.97605532168783	0.21256544502617802	0.2135054617676266
-50.94405527048931	0.218848167539267	0.21251241310824232
-50.912055219288916	0.2094240837696335	0.2522343594836147
-50.880055168088525	0.2481675392670157	0.23833167825223436
-50.84805511688813	0.27853403141361255	0.22045680238331677
-50.81605506568774	0.2806282722513089	0.28897715988083417
-50.78405501448735	0.3172774869109948	0.22740814299900694
-50.75205496328883	0.28167539267015707	0.2840119165839126
-50.720054912088436	0.31413612565445026	0.2800397219463754
-50.68805486088805	0.3193717277486911	0.3346573982125124
-50.65605480968766	0.3539267015706806	0.33068520357497516
-50.62405475848726	0.3424083769633508	0.36643495531281034
-50.59205470728688	0.387434554973822	0.3723932472691162
-50.56005465608835	0.418848167539267	0.39821251241310823
-50.52805460488796	0.36020942408376966	0.3833167825223436
-50.49605455368757	0.44607329842931936	0.45878848063555117
-50.46405450248718	0.46701570680628274	0.45779543197616684
-50.432054451286795	0.49947643979057593	0.4667328699106256
-50.4000544000864	0.5685863874345549	0.5084409136047666
-50.368054348887874	0.5235602094240838	0.5312810327706058
-50.33605429768748	0.5821989528795811	0.5819265143992055
-50.3040542464871	0.6157068062827226	0.6226415094339622
-50.27205419528671	0.625130890052356	0.6792452830188679
-50.240054144086315	0.6209424083769634	0.6822244289970208
-50.20805409288593	0.6963350785340314	0.6385302879841113
-50.176054041687394	0.7465968586387435	0.7348560079443893
-50.14405399048701	0.8052356020942408	0.7328699106256207
-50.11205393928662	0.7382198952879581	0.8103277060575969
-50.080053888086226	0.7926701570680629	0.843098311817279
-50.04805383688584	0.8450261780104712	0.8550148957298908
-50.01605378568545	0.8596858638743455	0.8977159880834161
-49.98405373448692	0.8973821989528796	0.9483614697120158
-49.95205368328653	0.949738219895288	0.9016881827209533
-49.92005363208614	0.912041884816754	0.9543197616683218
-49.88805358088575	0.9706806282722513	0.9334657398212513
-49.85605352968536	0.9361256544502617	0.968222442899702
-49.82405347848497	0.9392670157068063	0.9503475670307845
-49.79205342728644	0.9329842931937172	0.916583912611718
-49.76005337608605	0.8890052356020942	0.8867924528301887
-49.728053324885664	0.8910994764397906	0.8828202581926514
-49.69605327368527	0.8450261780104712	0.8093346573982125
-49.66405322248488	0.8450261780104712	0.8152929493545183
-49.6320531712845	0.7958115183246073	0.7418073485600795
-49.60005312008597	0.7382198952879581	0.7537239324726912
-49.568053068885575	0.7403141361256544	0.7070506454816285
-49.536053017685184	0.6649214659685864	0.6971201588877854
-49.5040529664848	0.6418848167539267	0.6782522343594836
-49.47205291528441	0.6020942408376964	0.6812313803376365
-49.44005286408402	0.6209424083769634	0.6216484607745779
-49.40805281288363	0.556020942408377	0.564051638530288
-49.3760527616851	0.5549738219895288	0.5868917576961271
-49.34405271048471	0.5047120418848168	0.5312810327706058
-49.31205265928432	0.49109947643979057	0.506454816285998
-49.28005260808393	0.48795811518324606	0.47368421052631576
-49.24805255688354	0.44607329842931936	0.4766633565044687
-49.21605250568315	0.43350785340314135	0.4558093346573982
-49.18405245448463	0.43350785340314135	0.38232373386295926
-49.15205240328424	0.3633507853403141	0.3912611717974181
-49.120052352083846	0.374869109947644	0.38629592850049654
-49.088052300883454	0.3078534031413613	0.3326713008937438
-49.05605224968306	0.32460732984293195	0.3217477656405164
-49.02405219848267	0.3193717277486911	0.2929493545183714
-48.99205214728415	0.30052356020942406	0.30486593843098314
-48.96005209608376	0.3036649214659686	0.30685203574975173
-48.92805204488337	0.25863874345549737	0.2840119165839126
-48.89605199368298	0.26910994764397905	0.25521350546176763
-48.86405194248258	0.25759162303664923	0.24826216484607747
-48.8320518912822	0.23036649214659685	0.23634558093346575
-48.800051840083675	0.23455497382198953	0.24329692154915591
-48.768051788883284	0.2534031413612565	0.24826216484607747
-48.73605173768289	0.20837696335078534	0.21648460774577954
-48.70405168648251	0.20628272251308902	0.1936444885799404
-48.672051635282116	0.17801047120418848	0.20456802383316783
-48.64005158408172	0.17486910994764399	0.17378351539225423
-48.608051532883195	0.18324607329842932	0.1717974180734856
-48.5760514816828	0.14764397905759163	0.15888778550148958
-48.54405143048242	0.16020942408376965	0.13406156901688182
-48.51205137928203	0.13612565445026178	0.15988083416087387
-48.480051328081636	0.14345549738219895	0.12909632571996027
-48.44805127688125	0.13717277486910995	0.1320754716981132
-48.416051225682715	0.12774869109947645	0.10327706057596822
-48.38405117448233	0.12146596858638743	0.1012909632571996
-48.35205112328194	0.12146596858638743	0.1221449851042701
-48.32005107208155	0.10052356020942409	0.11022840119165839
-48.28805102088116	0.09528795811518324	0.09533267130089375
-48.25605096968077	0.08376963350785341	0.10327706057596822
-48.22405091848224	0.09109947643979058	0.10427010923535253
-48.19205086728185	0.08167539267015707	0.08937437934458789
-48.16005081608146	0.08586387434554973	0.0814299900695134
-48.128050764881074	0.07853403141361257	0.06256206554121152
-48.09605071368068	0.07958115183246073	0.07944389275074479
-48.06405066248029	0.06387434554973823	0.05958291956305859
-48.03205061128176	0.0743455497382199	0.0605759682224429
-48.00005056008138	0.05863874345549738	0.06156901688182721
-47.968050508880985	0.06282722513089005	0.06653426017874876
-47.936050457680594	0.04502617801047121	0.05362462760675273
-47.90405040648021	0.049214659685863874	0.04568023833167825
-47.87205035527982	0.05759162303664921	0.05362462760675273
-47.84005030408129	0.050261780104712044	0.036742800397219465
-47.8080502528809	0.05235602094240838	0.05858987090367428
-47.776050201680505	0.031413612565445025	0.04369414101290963
-47.74405015048012	0.048167539267015703	0.03277060575968222
-47.71205009927973	0.04293193717277487	0.03773584905660377
-47.68005004807934	0.04607329842931937	0.04568023833167825
-47.648049996880815	0.027225130890052355	0.04369414101290963
-47.616049945680416	0.0356020942408377	0.03277060575968222
-47.58404989448003	0.040837696335078534	0.033763654419066536
-47.55204984327965	0.027225130890052355	0.025819265143992055
-47.52004979207925	0.033507853403141365	0.031777557100297914
-47.488049740878864	0.02931937172774869	0.028798411122144985
-47.456049689680334	0.016753926701570682	0.021847070506454815
-47.42404963847994	0.015706806282722512	0.030784508440913606
-47.39204958727956	0.02617801047120419	0.030784508440913606
-47.36004953607916	0.027225130890052355	0.030784508440913606
-47.328049484878775	0.023036649214659685	0.018867924528301886
-47.29604943367839	0.02198952879581152	0.020854021847070508
-47.26404938247986	0.015706806282722512	0.024826216484607744
-47.23204933127947	0.024083769633507852	0.027805362462760674
-47.200049280079085	0.011518324607329843	0.021847070506454815
-47.16804922887869	0.010471204188481676	0.025819265143992055
-47.1360491776783	0.019895287958115182	0.022840119165839126
-47.10404912647792	0.015706806282722512	0.018867924528301886
-47.07204907527938	0.018848167539267015	0.023833167825223437
-47.040049024078996	0.012565445026178011	0.013902681231380337
-47.008048972878605	0.013612565445026177	0.015888778550148957
-46.97604892167821	0.01780104712041885	0.020854021847070508
-46.94404887047783	0.013612565445026177	0.009930486593843098
-46.91204881927743	0.012565445026178011	0.014895729890764648
-46.88004876807891	0.0010471204188481676	0.015888778550148957
-46.848048716878516	0.009424083769633508	0.006951340615690168
-46.816048665678125	0.005235602094240838	0.010923535253227408
-46.78404861447774	0.007329842931937173	0.00893743793445879
-46.75204856327734	0.009424083769633508	0.007944389275074478
-46.72004851207696	0.0062827225130890054	0.013902681231380337
-46.68804846087843	0.0062827225130890054	0.016881827209533268
-46.656048409678036	0.007329842931937173	0.011916583912611719
-46.62404835847765	0.011518324607329843	0.005958291956305859
-46.59204830727726	0.008376963350785341	0.005958291956305859
-46.56004825607687	0.004188481675392671	0.007944389275074478
-46.528048204876484	0.007329842931937173	0.004965243296921549
-46.49604815367796	0.007329842931937173	0.004965243296921549
-46.46404810247756	0.0062827225130890054	0.006951340615690168
-46.43204805127717	0.008376963350785341	0.005958291956305859
-46.40004800007679	0.007329842931937173	0.005958291956305859
-46.368047948876395	0.005235602094240838	0.0
-46.336047897676	0.007329842931937173	0.005958291956305859
-46.304047846477474	0.0062827225130890054	0.006951340615690168
-46.27204779527709	0.009424083769633508	0.004965243296921549
-46.240047744076705	0.005235602094240838	0.004965243296921549
-46.208047692876306	0.0062827225130890054	0.0029791459781529296
-46.17604764167592	0.004188481675392671	0.006951340615690168
-46.14404759047552	0.0020942408376963353	0.0019860973187686196
-46.112047539277	0.0031413612565445027	0.0029791459781529296
-46.08004748807661	0.004188481675392671	0.0029791459781529296
-46.04804743687622	0.004188481675392671	0.005958291956305859
-46.01604738567583	0.0062827225130890054	0.005958291956305859
-45.984047334475434	0.004188481675392671	0.004965243296921549
-45.95204728327505	0.0010471204188481676	0.004965243296921549
-45.92004723207653	0.0020942408376963353	0.00893743793445879
-45.88804718087613	0.004188481675392671	0.004965243296921549
-45.856047129675744	0.0020942408376963353	0.0019860973187686196
-45.82404707847536	0.0031413612565445027	0.0009930486593843098
-45.79204702727496	0.0010471204188481676	0.0029791459781529296
-45.76004697607458	0.0020942408376963353	0.003972194637537239
-45.72804692487605	0.0	0.0019860973187686196
-45.696046873675655	0.004188481675392671	0.003972194637537239
-45.66404682247527	0.0020942408376963353	0.0009930486593843098
-45.63204677127487	0.0020942408376963353	0.006951340615690168
-45.60004672007449	0.0010471204188481676	0.0019860973187686196
-45.5680466688741	0.0010471204188481676	0.0019860973187686196
-45.53604661767557	0.0010471204188481676	0.0029791459781529296
-45.50404656647518	0.0020942408376963353	0.0029791459781529296
-45.47204651527479	0.0020942408376963353	0.003972194637537239
-45.4400464640744	0.0	0.0019860973187686196
-45.408046412874015	0.0	0.0019860973187686196
-45.37604636167362	0.0	0.0
-45.34404631047323	0.0010471204188481676	0.0029791459781529296
-45.31204625927471	0.0	0.0009930486593843098
-45.28004620807431	0.004188481675392671	0.0019860973187686196
-45.248046156873926	0.0	0.0009930486593843098
-45.216046105673534	0.0020942408376963353	0.0009930486593843098
-45.18404605447314	0.0	0.0019860973187686196
-45.15204600327276	0.0031413612565445027	0.0009930486593843098
-45.12004595207423	0.004188481675392671	0.0
-45.08804590087384	0.0010471204188481676	0.0009930486593843098
-45.05604584967345	0.0010471204188481676	0.0029791459781529296
-45.02404579847306	0.0020942408376963353	0.0009930486593843098
-44.99204574727267	0.0020942408376963353	0.0009930486593843098
-44.96004569607228	0.0	0.0009930486593843098
-44.92804564487375	0.0010471204188481676	0.0
-44.896045593673364	0.0020942408376963353	0.0009930486593843098
-44.86404554247297	0.0	0.0009930486593843098
-44.83204549127258	0.0010471204188481676	0.0029791459781529296
-44.800045440072196	0.0020942408376963353	0.0009930486593843098
-44.7680453888718	0.0010471204188481676	0.0019860973187686196
-44.736045337673275	0.0	0.0009930486593843098
-44.70404528647288	0.0	0.0009930486593843098
-44.67204523527249	0.0010471204188481676	0.0
-44.64004518407211	0.0020942408376963353	0.0009930486593843098
-44.608045132871716	0.0010471204188481676	0.0019860973187686196
-44.576045081671325	0.0	0.0
-44.5440450304728	0.0	0.0019860973187686196
-44.51204497927241	0.0020942408376963353	0.0009930486593843098
-44.48004492807202	0.0	0.0
-44.44804487687163	0.0	0.0
-44.416044825671236	0.0010471204188481676	0.0
-44.38404477447085	0.0	0.0009930486593843098
-44.35204472327232	0.0	0.0
-44.32004467207193	0.0031413612565445027	0.0009930486593843098
-44.288044620871545	0.0	0.0009930486593843098
-44.256044569671154	0.0	0.0009930486593843098
-44.22404451847076	0.0	0.0009930486593843098
-44.19204446727037	0.0	0.0
-44.16004441607184	0.0	0.0
-44.12804436487146	0.0010471204188481676	0.0009930486593843098
-44.096044313671065	0.0	0.0009930486593843098
-44.064044262470674	0.0010471204188481676	0.0
-44.03204421127029	0.0	0.0
-44.00004416006989	0.0	0.0009930486593843098
-43.96804410887137	0.0010471204188481676	0.0
-43.936044057670976	0.0	0.0009930486593843098
-43.904044006470585	0.0	0.0
-43.8720439552702	0.0020942408376963353	0.0
-43.84004390406981	0.0010471204188481676	0.0
-43.80804385286942	0.0	0.0
-43.776043801670895	0.0020942408376963353	0.0
-43.7440437504705	0.0	0.0029791459781529296
-43.71204369927011	0.0	0.0019860973187686196
-43.68004364806972	0.0	0.0
-43.64804359686933	0.0010471204188481676	0.0009930486593843098
-43.616043545668944	0.0	0.0
-43.584043494470414	0.0	0.0
-43.55204344327002	0.0	0.0009930486593843098
-43.52004339206964	0.0	0.0029791459781529296
-43.48804334086925	0.0	0.0
-43.456043289668855	0.0010471204188481676	0.0
-43.424043238468464	0.0	0.0029791459781529296
-43.392043187269934	0.0	0.0
-43.36004313606955	0.0	0.0009930486593843098
-43.32804308486916	0.0	0.0
-43.29604303366877	0.0	0.0
-43.26404298246838	0.0	0.0
-43.23204293126798	0.0010471204188481676	0.0009930486593843098
-43.20004288006946	0.0	0.0009930486593843098
-43.168042828869076	0.0	0.0009930486593843098
-43.13604277766868	0.0	0.0029791459781529296
-43.10404272646829	0.0010471204188481676	0.0
-43.07204267526791	0.0010471204188481676	0.0009930486593843098
-43.04004262406751	0.0	0.0
-43.00804257286899	0.0	0.0
-42.976042521668596	0.0020942408376963353	0.0
-42.944042470468204	0.0	0.0009930486593843098
-42.91204241926782	0.0010471204188481676	0.0009930486593843098
-42.88004236806742	0.0010471204188481676	0.0009930486593843098
-42.84804231686704	0.0010471204188481676	0.0
-42.816042265668514	0.0010471204188481676	0.0009930486593843098
-42.784042214468116	0.0010471204188481676	0.0
-42.75204216326773	0.0010471204188481676	0.0
-42.72004211206734	0.0	0.0019860973187686196
-42.68804206086695	0.0010471204188481676	0.0
-42.656042009666564	0.0010471204188481676	0.0
-42.62404195846803	0.0010471204188481676	0.0
-42.59204190726764	0.0	0.0
-42.56004185606726	0.0	0.0
-42.52804180486686	0.0010471204188481676	0.0
-42.496041753666475	0.0	0.0
-42.46404170246608	0.0	0.0029791459781529296
-42.432041651267554	0.0	0.0
-42.40004160006717	0.0	0.0
-42.36804154886678	0.0	0.0009930486593843098
-42.336041497666386	0.0010471204188481676	0.0
-42.304041446466	0.0	0.003972194637537239
-42.2720413952656	0.0	0.0
-42.24004134406708	0.0031413612565445027	0.0019860973187686196
-42.208041292866696	0.0010471204188481676	0.0009930486593843098
-42.1760412416663	0.0020942408376963353	0.0019860973187686196
-42.14404119046591	0.0010471204188481676	0.0009930486593843098
-42.11204113926552	0.0010471204188481676	0.0
-42.08004108806513	0.0010471204188481676	0.0009930486593843098
-42.04804103686661	0.0020942408376963353	0.0009930486593843098
-42.016040985666216	0.0	0.0029791459781529296
-41.984040934465824	0.0010471204188481676	0.0
-41.95204088326543	0.0020942408376963353	0.005958291956305859
-41.92004083206504	0.0020942408376963353	0.0009930486593843098
-41.88804078086466	0.0	0.0019860973187686196
-41.85604072966613	0.0010471204188481676	0.0019860973187686196
-41.824040678465735	0.0010471204188481676	0.0
-41.79204062726535	0.005235602094240838	0.0009930486593843098
-41.76004057606496	0.0010471204188481676	0.0009930486593843098
-41.72804052486457	0.0010471204188481676	0.0009930486593843098
-41.696040473664176	0.0010471204188481676	0.0009930486593843098
-41.664040422465646	0.004188481675392671	0.003972194637537239
-41.63204037126526	0.0020942408376963353	0.0029791459781529296
-41.60004032006487	0.0010471204188481676	0.006951340615690168
-41.56804026886448	0.004188481675392671	0.0009930486593843098
-41.536040217664095	0.004188481675392671	0.0019860973187686196
-41.5040401664637	0.0031413612565445027	0.0009930486593843098
-41.47204011526331	0.0010471204188481676	0.0019860973187686196
-41.44004006406479	0.0031413612565445027	0.0029791459781529296
-41.40804001286439	0.0010471204188481676	0.0019860973187686196
-41.376039961664006	0.0010471204188481676	0.0009930486593843098
-41.344039910463614	0.004188481675392671	0.0009930486593843098
-41.31203985926322	0.0031413612565445027	0.003972194637537239
-41.28003980806284	0.0020942408376963353	0.0009930486593843098
-41.24803975686431	0.0031413612565445027	0.0029791459781529296
-41.21603970566392	0.004188481675392671	0.003972194637537239
-41.184039654463525	0.005235602094240838	0.006951340615690168
-41.152039603263134	0.005235602094240838	0.003972194637537239
-41.12003955206275	0.0031413612565445027	0.0029791459781529296
-41.08803950086236	0.0031413612565445027	0.0009930486593843098
-41.05603944966383	0.005235602094240838	0.0
-41.024039398463444	0.005235602094240838	0.007944389275074478
-40.99203934726305	0.004188481675392671	0.007944389275074478
-40.96003929606266	0.0062827225130890054	0.004965243296921549
-40.92803924486227	0.008376963350785341	0.004965243296921549
-40.89603919366188	0.005235602094240838	0.004965243296921549
-40.864039142463355	0.0062827225130890054	0.004965243296921549
-40.83203909126296	0.0020942408376963353	0.003972194637537239
-40.80003904006257	0.007329842931937173	0.003972194637537239
-40.76803898886219	0.0031413612565445027	0.005958291956305859
-40.736038937661796	0.011518324607329843	0.005958291956305859
-40.704038886461404	0.011518324607329843	0.007944389275074478
-40.67203883526288	0.007329842931937173	0.003972194637537239
-40.64003878406248	0.008376963350785341	0.005958291956305859
-40.6080387328621	0.007329842931937173	0.012909632571996028
-40.57603868166171	0.011518324607329843	0.004965243296921549
-40.544038630461316	0.013612565445026177	0.00893743793445879
-40.51203857926093	0.010471204188481676	0.004965243296921549
-40.4800385280624	0.008376963350785341	0.007944389275074478
-40.44803847686201	0.010471204188481676	0.006951340615690168
-40.416038425661625	0.010471204188481676	0.007944389275074478
-40.38403837446123	0.007329842931937173	0.015888778550148957
-40.35203832326084	0.013612565445026177	0.018867924528301886
-40.32003827206045	0.012565445026178011	0.012909632571996028
-40.28803822086192	0.013612565445026177	0.015888778550148957
-40.25603816966154	0.018848167539267015	0.01787487586891758
-40.224038118461145	0.018848167539267015	0.012909632571996028
-40.192038067260754	0.010471204188481676	0.021847070506454815
-40.16003801606037	0.016753926701570682	0.016881827209533268
-40.12803796485997	0.01780104712041885	0.014895729890764648
-40.09603791366145	0.023036649214659685	0.023833167825223437
-40.06403786246106	0.023036649214659685	0.018867924528301886
-40.032037811260665	0.019895287958115182	0.038728897715988087
-40.00003776006028	0.01780104712041885	0.025819265143992055
-39.96803770885989	0.020942408376963352	0.015888778550148957
-39.9360376576595	0.028272251308900525	0.025819265143992055
-39.904037606460975	0.016753926701570682	0.03277060575968222
-39.872037555260576	0.02198952879581152	0.023833167825223437
-39.84003750406019	0.033507853403141365	0.026812313803376366
-39.80803745285981	0.02617801047120419	0.027805362462760674
-39.77603740165941	0.02931937172774869	0.028798411122144985
-39.744037350459024	0.027225130890052355	0.03773584905660377
-39.7120372992605	0.032460732984293195	0.038728897715988087
-39.6800372480601	0.03455497382198953	0.03475670307845084
-39.64803719685972	0.030366492146596858	0.0407149950347567
-39.61603714565932	0.032460732984293195	0.038728897715988087
-39.584037094458935	0.040837696335078534	0.033763654419066536
-39.55203704325855	0.030366492146596858	0.05362462760675273
-39.520036992060014	0.039790575916230364	0.041708043694141016
-39.48803694085963	0.04712041884816754	0.047666335650446874
-39.456036889659245	0.039790575916230364	0.05263157894736842
-39.424036838458846	0.04293193717277487	0.044687189672293945
-39.39203678725846	0.05549738219895288	0.06256206554121152
-39.36003673605807	0.04293193717277487	0.05561072492552135
-39.32803668485954	0.05654450261780105	0.05163853028798411
-39.296036633659156	0.06596858638743455	0.06852035749751738
-39.264036582458765	0.061780104712041886	0.06355511420059583
-39.23203653125837	0.0743455497382199	0.05958291956305859
-39.20003648005798	0.07225130890052356	0.07745779543197617
-39.16803642885759	0.08167539267015707	0.06852035749751738
-39.13603637765907	0.0743455497382199	0.06256206554121152
-39.104036326458676	0.08691099476439791	0.07348560079443893
-39.072036275258284	0.09319371727748692	0.08341608738828203
-39.0400362240579	0.09738219895287958	0.10625620655412116
-39.00803617285751	0.09842931937172775	0.10427010923535253
-38.97603612165712	0.12356020942408377	0.08639523336643495
-38.944036070458594	0.11204188481675392	0.10427010923535253
-38.912036019258196	0.1068062827225131	0.12711022840119166
-38.88003596805781	0.11727748691099477	0.1300893743793446
-38.84803591685742	0.12146596858638743	0.1221449851042701
-38.81603586565703	0.12041884816753927	0.13803376365441908
-38.784035814456644	0.12879581151832462	0.14597815292949354
-38.752035763258114	0.13612565445026178	0.13803376365441908
-38.72003571205772	0.16858638743455498	0.13704071499503476
-38.68803566085734	0.14345549738219895	0.16583912611717974
-38.65603560965694	0.18638743455497384	0.1529294935451837
-38.624035558456555	0.17382198952879582	0.182720953326713
-38.59203550725616	0.18534031413612564	0.1817279046673287
-38.56003545605763	0.2136125654450262	0.20754716981132076
-38.52803540485725	0.2031413612565445	0.22542204568023833
-38.49603535365686	0.20732984293193718	0.2413108242303873
-38.464035302456466	0.2387434554973822	0.21648460774577954
-38.432035251256075	0.22408376963350785	0.23038728897715988
-38.40003520005568	0.2544502617801047	0.25620655412115195
-38.36803514885716	0.25654450261780104	0.26812313803376364
-38.33603509765677	0.2774869109947644	0.2701092353525323
-38.30403504645638	0.27958115183246074	0.3356504468718967
-38.27203499525599	0.2837696335078534	0.31678252234359483
-38.2400349440556	0.3204188481675393	0.3138033763654419
-38.20803489285521	0.34764397905759165	0.3753723932472691
-38.17603484165669	0.3633507853403141	0.36941410129096325
-38.14403479045629	0.37591623036649213	0.35650446871896724
-38.112034739255904	0.39267015706806285	0.38232373386295926
-38.08003468805551	0.3958115183246073	0.41211519364448856
-38.04803463685512	0.4418848167539267	0.4558093346573982
-38.01603458565474	0.45654450261780105	0.45779543197616684
-37.98403453445621	0.4942408376963351	0.47765640516385305
-37.952034483255815	0.4973821989528796	0.5074478649453823
-37.92003443205543	0.5078534031413613	0.5749751737835154
-37.88803438085503	0.5958115183246073	0.5680238331678252
-37.85603432965465	0.5591623036649215	0.5819265143992055
-37.824034278454256	0.6136125654450262	0.6097318768619663
-37.792034227255726	0.6890052356020943	0.6554121151936445
-37.76003417605534	0.6858638743455497	0.6852035749751738
-37.72803412485495	0.7465968586387435	0.7616683217477657
-37.69603407365456	0.7612565445026178	0.7398212512413108
-37.66403402245417	0.8020942408376963	0.7755710029791459
-37.632033971253776	0.8942408376963351	0.8003972194637538
-37.60003392005525	0.8869109947643979	0.8440913604766633
-37.56803386885486	0.8010471204188482	0.9265143992055611
-37.53603381765447	0.8858638743455497	0.9076464746772592
-37.504033766454086	0.930890052356021	0.9374379344587885
-37.472033715253694	0.9706806282722513	0.9116186693147964
-37.4400336640533	0.9078534031413612	0.9721946375372393
-37.40803361285292	0.974869109947644	0.9553128103277061
-37.37603356165438	0.9434554973821989	0.9384309831181727
-37.344033510454	0.8785340314136125	0.9185700099304865
-37.312033459253605	0.8963350785340314	0.8599801390268124
-37.280033408053214	0.8732984293193717	0.8957298907646475
-37.24803335685283	0.8230366492146597	0.8113207547169812
-37.21603330565244	0.7727748691099476	0.8013902681231381
-37.18403325445391	0.7989528795811518	0.7537239324726912
-37.152033203253524	0.7507853403141361	0.7924528301886793
-37.120033152053125	0.7151832460732984	0.7477656405163853
-37.08803310085274	0.6335078534031413	0.6792452830188679
-37.056033049652356	0.6596858638743456	0.6643495531281033
-37.02403299845196	0.6596858638743456	0.6127110228401191
-36.992032947253435	0.5905759162303665	0.6127110228401191
-36.96003289605305	0.6031413612565445	0.5551142005958292
-36.92803284485265	0.5549738219895288	0.5124131082423039
-36.89603279365227	0.518324607329843	0.5471698113207547
-36.86403274245187	0.5015706806282723	0.5024826216484608
-36.832032691251484	0.5089005235602094	0.4458788480635551
-36.80003264005296	0.3968586387434555	0.435948361469712
-36.76803258885256	0.39790575916230364	0.4369414101290963
-36.73603253765218	0.42408376963350786	0.3902681231380338
-36.704032486451794	0.38848167539267014	0.3902681231380338
-36.672032435251396	0.362303664921466	0.37040714995034757
-36.64003238405101	0.3717277486910995	0.30883813306852037
-36.60803233285248	0.3287958115183246	0.3326713008937438
-36.57603228165209	0.2774869109947644	0.3286991062562066
-36.544032230451705	0.2973821989528796	0.2919563058589871
-36.51203217925131	0.2554973821989529	0.33068520357497516
-36.48003212805092	0.31204188481675393	0.28599801390268126
-36.44803207685053	0.28272251308900526	0.2810327706057597
-36.416032025652	0.2649214659685864	0.24826216484607747
-36.38403197445162	0.27225130890052357	0.21847070506454816
-36.352031923251225	0.22198952879581152	0.21847070506454816
-36.32003187205083	0.21151832460732983	0.22641509433962265
-36.28803182085045	0.2261780104712042	0.1926514399205561
-36.25603176965006	0.20837696335078534	0.18470705064548162
-36.22403171845153	0.16858638743455498	0.1727904667328699
-36.19203166725114	0.187434554973822	0.16385302879841113
-36.160031616050745	0.15287958115183245	0.1529294935451837
-36.12803156485036	0.14450261780104712	0.16981132075471697
-36.09603151364997	0.16335078534031414	0.15590863952333664
-36.06403146244958	0.16230366492146597	0.16782522343594836
-36.032031411251054	0.13507853403141362	0.14299900695134063
-36.00003136005066	0.13403141361256546	0.10724925521350546
-35.96803130885027	0.12774869109947645	0.1221449851042701
-35.93603125764989	0.12879581151832462	0.11519364448857994
-35.90403120644949	0.11099476439790576	0.10427010923535253
-35.872031155249104	0.1068062827225131	0.09334657398212512
-35.840031104050574	0.10157068062827225	0.09731876861966236
-35.80803105285018	0.08900523560209424	0.09731876861966236
-35.7760310016498	0.09738219895287958	0.0804369414101291
-35.74403095044941	0.09005235602094241	0.08639523336643495
-35.712030899249015	0.08272251308900523	0.09731876861966236
-35.680030848048624	0.07015706806282722	0.06752730883813307
-35.6480307968501	0.08272251308900523	0.06554121151936444
-35.61603074564971	0.07015706806282722	0.07149950347567031
-35.58403069444932	0.061780104712041886	0.070506454816286
-35.552030643248926	0.061780104712041886	0.0506454816285998
-35.52003059204854	0.05549738219895288	0.06256206554121152
-35.48803054084815	0.05968586387434555	0.05660377358490566
-35.45603048964962	0.05445026178010471	0.05958291956305859
-35.424030438449236	0.048167539267015703	0.05263157894736842
-35.39203038724884	0.05445026178010471	0.05362462760675273
-35.36003033604845	0.05968586387434555	0.04270109235352532
-35.32803028484806	0.05968586387434555	0.04667328699106256
-35.29603023364767	0.03455497382198953	0.05759682224428997
-35.26403018244915	0.03455497382198953	0.038728897715988087
-35.232030131248756	0.04397905759162304	0.03475670307845084
-35.200030080048364	0.050261780104712044	0.039721946375372394
-35.16803002884798	0.027225130890052355	0.039721946375372394
-35.13602997764758	0.04293193717277487	0.027805362462760674
-35.1040299264472	0.023036649214659685	0.022840119165839126
-35.07202987524867	0.0356020942408377	0.030784508440913606
-35.040029824048275	0.02198952879581152	0.03277060575968222
-35.00802977284789	0.027225130890052355	0.025819265143992055
-34.9760297216475	0.031413612565445025	0.020854021847070508
-34.94402967044711	0.030366492146596858	0.019860973187686197
-34.91202961924672	0.023036649214659685	0.014895729890764648
-34.880029568048194	0.025130890052356022	0.023833167825223437
-34.8480295168478	0.016753926701570682	0.024826216484607744
-34.81602946564741	0.015706806282722512	0.021847070506454815
-34.78402941444702	0.01780104712041885	0.026812313803376366
-34.752029363246635	0.027225130890052355	0.013902681231380337
-34.72002931204624	0.015706806282722512	0.020854021847070508
-34.68802926084771	0.012565445026178011	0.014895729890764648
-34.65602920964733	0.018848167539267015	0.013902681231380337
-34.62402915844693	0.014659685863874346	0.012909632571996028
-34.592029107246546	0.014659685863874346	0.013902681231380337
-34.560029056046154	0.015706806282722512	0.013902681231380337
-34.52802900484576	0.01780104712041885	0.01787487586891758
-34.49602895364724	0.013612565445026177	0.010923535253227408
-34.46402890244685	0.007329842931937173	0.01787487586891758
-34.43202885124646	0.008376963350785341	0.012909632571996028
-34.40002880004607	0.008376963350785341	0.010923535253227408
-34.368028748845674	0.005235602094240838	0.00893743793445879
-34.33602869764529	0.010471204188481676	0.003972194637537239
-34.30402864644677	0.010471204188481676	0.011916583912611719
-34.27202859524637	0.009424083769633508	0.013902681231380337
-34.240028544045984	0.005235602094240838	0.007944389275074478
-34.20802849284559	0.0062827225130890054	0.003972194637537239
-34.1760284416452	0.009424083769633508	0.0029791459781529296
-34.14402839044482	0.004188481675392671	0.009930486593843098
-34.11202833924629	0.007329842931937173	0.009930486593843098
-34.080028288045895	0.008376963350785341	0.003972194637537239
-34.04802823684551	0.012565445026178011	0.005958291956305859
-34.01602818564511	0.004188481675392671	0.00893743793445879
-33.98402813444473	0.004188481675392671	0.006951340615690168
-33.95202808324434	0.004188481675392671	0.004965243296921549
-33.920028032045806	0.004188481675392671	0.009930486593843098
-33.88802798084542	0.0031413612565445027	0.003972194637537239
-33.85602792964502	0.009424083769633508	0.0019860973187686196
-33.82402787844464	0.007329842931937173	0.0029791459781529296
-33.792027827244254	0.004188481675392671	0.0029791459781529296
-33.760027776043856	0.0031413612565445027	0.0029791459781529296
-33.72802772484533	0.0031413612565445027	0.004965243296921549
-33.69602767364495	0.0031413612565445027	0.0029791459781529296
-33.66402762244455	0.005235602094240838	0.003972194637537239
-33.632027571244166	0.007329842931937173	0.0029791459781529296
-33.600027520043774	0.0031413612565445027	0.003972194637537239
-33.56802746884338	0.0020942408376963353	0.004965243296921549
-33.536027417643	0.0010471204188481676	0.0029791459781529296
-33.50402736644447	0.0031413612565445027	0.0019860973187686196
-33.47202731524408	0.0020942408376963353	0.0019860973187686196
-33.44002726404369	0.0031413612565445027	0.0009930486593843098
-33.408027212843294	0.0	0.0009930486593843098
-33.37602716164291	0.0031413612565445027	0.0019860973187686196
-33.34402711044252	0.0031413612565445027	0.004965243296921549
-33.31202705924399	0.0010471204188481676	0.0019860973187686196
-33.280027008043604	0.005235602094240838	0.0009930486593843098
-33.24802695684321	0.0020942408376963353	0.0009930486593843098
-33.21602690564282	0.0010471204188481676	0.0009930486593843098
-33.184026854442436	0.0	0.0009930486593843098
-33.15202680324204	0.0010471204188481676	0.0019860973187686196
-33.120026752043515	0.0010471204188481676	0.0029791459781529296
-33.08802670084312	0.0010471204188481676	0.0
-33.05602664964273	0.0020942408376963353	0.0009930486593843098
-33.02402659844235	0.0010471204188481676	0.0029791459781529296
-32.992026547241956	0.0010471204188481676	0.0009930486593843098
-32.960026496041564	0.0031413612565445027	0.0
-32.92802644484304	0.0020942408376963353	0.0009930486593843098
-32.89602639364265	0.0010471204188481676	0.0009930486593843098
-32.86402634244226	0.005235602094240838	0.003972194637537239
-32.83202629124187	0.0010471204188481676	0.0019860973187686196
-32.800026240041475	0.0	0.0009930486593843098
-32.76802618884109	0.0010471204188481676	0.0
-32.73602613764256	0.0020942408376963353	0.0029791459781529296
-32.70402608644217	0.0020942408376963353	0.0009930486593843098
-32.672026035241785	0.0020942408376963353	0.0
-32.64002598404139	0.0	0.0
-32.608025932841	0.0010471204188481676	0.0019860973187686196
-32.57602588164061	0.0020942408376963353	0.003972194637537239
-32.54402583044208	0.0	0.0009930486593843098
-32.5120257792417	0.0	0.0009930486593843098
-32.480025728041305	0.0010471204188481676	0.0009930486593843098
-32.44802567684091	0.0010471204188481676	0.0009930486593843098
-32.41602562564053	0.0	0.0009930486593843098
-32.38402557444014	0.0	0.0
-32.35202552324161	0.0	0.0
-32.320025472041216	0.0010471204188481676	0.0
-32.288025420840825	0.0010471204188481676	0.0009930486593843098
-32.25602536964044	0.0010471204188481676	0.0009930486593843098
-32.22402531844005	0.0	0.0029791459781529296
-32.19202526723966	0.0	0.0009930486593843098
-32.160025216041134	0.0010471204188481676	0.0009930486593843098
-32.12802516484074	0.0031413612565445027	0.0
-32.09602511364035	0.0	0.0
-32.06402506243996	0.0010471204188481676	0.0009930486593843098
-32.03202501123957	0.0	0.0019860973187686196
-32.000024960039184	0.0010471204188481676	0.0
-31.968024908840654	0.0	0.0
-31.936024857640266	0.0010471204188481676	0.0
-31.90402480643987	0.0	0.0019860973187686196
-31.872024755239487	0.0010471204188481676	0.0019860973187686196
-31.840024704039095	0.0010471204188481676	0.0
-31.808024652838704	0.0	0.0
-31.776024601640177	0.0	0.0
-31.74402455043979	0.0	0.0
-31.712024499239398	0.0010471204188481676	0.0
-31.680024448039006	0.0010471204188481676	0.0
-31.648024396838622	0.0	0.0
-31.61602434563823	0.0010471204188481676	0.0
-31.5840242944397	0.0010471204188481676	0.0009930486593843098
-31.55202424323931	0.0	0.0
-31.52002419203892	0.0	0.0
-31.488024140838533	0.0010471204188481676	0.0019860973187686196
-31.45602408963814	0.0	0.0009930486593843098
-31.42402403843775	0.0	0.0
-31.392023987239227	0.0031413612565445027	0.0009930486593843098
-31.360023936038836	0.0020942408376963353	0.0009930486593843098
-31.328023884838444	0.0020942408376963353	0.0009930486593843098
-31.296023833638053	0.0	0.0
-31.26402378243767	0.0	0.0
-31.232023731237277	0.0	0.0
-31.200023680038747	0.0010471204188481676	0.0
-31.16802362883836	0.0010471204188481676	0.0
-31.13602357763797	0.0	0.0019860973187686196
-31.10402352643758	0.0010471204188481676	0.0009930486593843098
-31.072023475237188	0.0	0.0009930486593843098
-31.040023424036796	0.0	0.0
-31.008023372838274	0.0010471204188481676	0.0
-30.976023321637882	0.0	0.0
-30.94402327043749	0.0	0.0009930486593843098
-30.912023219237103	0.0	0.0
-30.880023168036715	0.0	0.0009930486593843098
-30.848023116836323	0.0	0.0
-30.816023065637793	0.0	0.0009930486593843098
-30.784023014437405	0.0	0.0
-30.752022963237017	0.0	0.0
-30.720022912036626	0.0	0.0019860973187686196
-30.688022860836234	0.0	0.0
-30.656022809635846	0.0	0.0
-30.62402275843732	0.0	0.0019860973187686196
-30.59202270723693	0.0010471204188481676	0.0
-30.56002265603654	0.0	0.0
-30.52802260483615	0.0020942408376963353	0.0
-30.49602255363576	0.0010471204188481676	0.0
-30.46402250243537	0.0	0.0
-30.432022451236843	0.0	0.0
-30.400022400036452	0.0	0.0009930486593843098
-30.368022348836064	0.0020942408376963353	0.0
-30.336022297635672	0.0010471204188481676	0.0
-30.30402224643528	0.0010471204188481676	0.0
-30.272022195234893	0.0	0.0
-30.240022144036367	0.0031413612565445027	0.0009930486593843098
-30.208022092835975	0.0020942408376963353	0.0
-30.176022041635587	0.0	0.0
-30.144021990435196	0.0010471204188481676	0.0009930486593843098
-30.112021939234808	0.0010471204188481676	0.0019860973187686196
-30.080021888034416	0.0031413612565445027	0.0
-30.04802183683589	0.0031413612565445027	0.0009930486593843098
-30.0160217856355	0.0	0.0009930486593843098
-29.98402173443511	0.0	0.0
-29.95202168323472	0.0	0.0
-29.920021632034327	0.0010471204188481676	0.0
-29.88802158083394	0.0	0.0
-29.856021529635413	0.0	0.0
-29.82402147843502	0.0	0.0
-29.792021427234634	0.0010471204188481676	0.0019860973187686196
-29.760021376034246	0.004188481675392671	0.0
-29.728021324833854	0.0	0.0009930486593843098
-29.696021273633463	0.0	0.0009930486593843098
-29.664021222434936	0.0	0.0
-29.63202117123455	0.0010471204188481676	0.0009930486593843098
-29.600021120034157	0.0	0.0
-29.568021068833765	0.0020942408376963353	0.0
-29.536021017633374	0.0010471204188481676	0.0
-29.50402096643299	0.0020942408376963353	0.0
-29.472020915232598	0.0010471204188481676	0.0009930486593843098
-29.440020864034068	0.0031413612565445027	0.0019860973187686196
-29.40802081283368	0.0010471204188481676	0.0
-29.376020761633292	0.0020942408376963353	0.0019860973187686196
-29.3440207104329	0.0031413612565445027	0.0029791459781529296
-29.31202065923251	0.0010471204188481676	0.0019860973187686196
-29.28002060803212	0.0020942408376963353	0.0009930486593843098
-29.248020556833595	0.0031413612565445027	0.0019860973187686196
-29.216020505633203	0.0031413612565445027	0.0009930486593843098
-29.184020454432815	0.0031413612565445027	0.0019860973187686196
-29.152020403232424	0.0020942408376963353	0.0019860973187686196
-29.120020352032036	0.0	0.0009930486593843098
-29.088020300831644	0.0010471204188481676	0.004965243296921549
-29.056020249633118	0.004188481675392671	0.0009930486593843098
-29.024020198432726	0.0010471204188481676	0.0009930486593843098
-28.99202014723234	0.0	0.0
-28.960020096031947	0.004188481675392671	0.0019860973187686196
-28.928020044831555	0.004188481675392671	0.0009930486593843098
-28.896019993631167	0.0062827225130890054	0.0029791459781529296
-28.86401994243264	0.0031413612565445027	0.0029791459781529296
-28.83201989123225	0.004188481675392671	0.0019860973187686196
-28.80001984003186	0.004188481675392671	0.003972194637537239
-28.76801978883147	0.0	0.005958291956305859
-28.736019737631082	0.004188481675392671	0.0029791459781529296
-28.70401968643069	0.004188481675392671	0.0019860973187686196
-28.672019635232164	0.0062827225130890054	0.0029791459781529296
-28.640019584031773	0.0031413612565445027	0.005958291956305859
-28.608019532831385	0.005235602094240838	0.0
-28.576019481630993	0.0010471204188481676	0.004965243296921549
-28.544019430430602	0.0062827225130890054	0.0009930486593843098
-28.512019379230214	0.004188481675392671	0.006951340615690168
-28.480019328031688	0.0062827225130890054	0.004965243296921549
-28.448019276831296	0.008376963350785341	0.003972194637537239
-28.416019225630908	0.007329842931937173	0.0029791459781529296
-28.384019174430517	0.010471204188481676	0.0029791459781529296
-28.35201912323013	0.010471204188481676	0.004965243296921549
-28.320019072029737	0.008376963350785341	0.003972194637537239
-28.28801902083121	0.011518324607329843	0.006951340615690168
-28.256018969630823	0.004188481675392671	0.006951340615690168
-28.22401891843043	0.009424083769633508	0.006951340615690168
-28.19201886723004	0.008376963350785341	0.00893743793445879
-28.16001881602965	0.008376963350785341	0.010923535253227408
-28.128018764829264	0.012565445026178011	0.006951340615690168
-28.096018713630734	0.007329842931937173	0.006951340615690168
-28.064018662430342	0.011518324607329843	0.006951340615690168
-28.032018611229955	0.013612565445026177	0.018867924528301886
-28.000018560029567	0.005235602094240838	0.007944389275074478
-27.968018508829175	0.008376963350785341	0.005958291956305859
-27.936018457628784	0.013612565445026177	0.011916583912611719
-27.90401840643026	0.013612565445026177	0.014895729890764648
-27.87201835522987	0.011518324607329843	0.015888778550148957
-27.840018304029478	0.012565445026178011	0.016881827209533268
-27.808018252829086	0.010471204188481676	0.010923535253227408
-27.7760182016287	0.016753926701570682	0.011916583912611719
-27.74401815042831	0.016753926701570682	0.01787487586891758
-27.71201809922978	0.02198952879581152	0.013902681231380337
-27.680018048029392	0.011518324607329843	0.022840119165839126
-27.648017996829	0.023036649214659685	0.019860973187686197
-27.616017945628613	0.028272251308900525	0.014895729890764648
-27.58401789442822	0.019895287958115182	0.024826216484607744
-27.55201784322783	0.014659685863874346	0.021847070506454815
-27.520017792029307	0.033507853403141365	0.031777557100297914
-27.488017740828916	0.027225130890052355	0.014895729890764648
-27.456017689628524	0.031413612565445025	0.021847070506454815
-27.424017638428136	0.02617801047120419	0.023833167825223437
-27.392017587227745	0.028272251308900525	0.021847070506454815
-27.360017536027357	0.032460732984293195	0.019860973187686197
-27.328017484828827	0.03664921465968586	0.025819265143992055
-27.29601743362844	0.030366492146596858	0.033763654419066536
-27.264017382428047	0.03455497382198953	0.039721946375372394
-27.23201733122766	0.049214659685863874	0.038728897715988087
-27.200017280027268	0.031413612565445025	0.030784508440913606
-27.168017228826876	0.030366492146596858	0.038728897715988087
-27.136017177628354	0.04397905759162304	0.031777557100297914
-27.104017126427962	0.0387434554973822	0.03773584905660377
-27.07201707522757	0.03769633507853403	0.04270109235352532
-27.040017024027183	0.05654450261780105	0.03574975173783516
-27.00801697282679	0.04712041884816754	0.047666335650446874
-26.976016921626403	0.04293193717277487	0.05561072492552135
-26.944016870427873	0.060732984293193716	0.05759682224428997
-26.912016819227485	0.05759162303664921	0.06256206554121152
-26.880016768027097	0.049214659685863874	0.06256206554121152
-26.848016716826706	0.08376963350785341	0.07149950347567031
-26.816016665626314	0.0774869109947644	0.07745779543197617
-26.784016614425923	0.07539267015706806	0.05958291956305859
-26.7520165632274	0.0806282722513089	0.08341608738828203
-26.72001651202701	0.06492146596858639	0.0804369414101291
-26.688016460826617	0.08586387434554973	0.0804369414101291
-26.656016409626226	0.07329842931937172	0.08838133068520357
-26.62401635842584	0.09005235602094241	0.08738828202581926
-26.59201630722545	0.11413612565445026	0.09533267130089375
-26.56001625602692	0.11413612565445026	0.08738828202581926
-26.528016204826535	0.09528795811518324	0.11022840119165839
-26.496016153626144	0.11518324607329843	0.11420059582919563
-26.464016102425752	0.1256544502617801	0.1211519364448858
-26.43201605122536	0.1068062827225131	0.11221449851042702
-26.400016000024973	0.1193717277486911	0.11717974180734857
-26.368015948826447	0.11832460732984293	0.12810327706057598
-26.336015897626055	0.14450261780104712	0.12810327706057598
-26.304015846425667	0.17277486910994763	0.1519364448857994
-26.272015795225276	0.1424083769633508	0.1509433962264151
-26.240015744024888	0.13717277486910995	0.17874875868917578
-26.208015692824496	0.18010471204188483	0.18570009930486595
-26.17601564162597	0.18638743455497384	0.1906653426017875
-26.14401559042558	0.181151832460733	0.2025819265143992
-26.11201553922519	0.16858638743455498	0.20456802383316783
-26.0800154880248	0.2136125654450262	0.17974180734856007
-26.04801543682441	0.22408376963350785	0.22641509433962265
-26.01601538562402	0.2094240837696335	0.22442899702085403
-25.984015334425493	0.2481675392670157	0.22840119165839126
-25.9520152832251	0.25759162303664923	0.24528301886792453
-25.920015232024713	0.2649214659685864	0.24627606752730885
-25.888015180824322	0.2848167539267016	0.26613704071499505
-25.856015129623934	0.3162303664921466	0.2939424031777557
-25.824015078423542	0.3078534031413613	0.31777557100297915
-25.792015027225016	0.30157068062827225	0.3416087388282026
-25.760014976024628	0.3057591623036649	0.3356504468718967
-25.728014924824237	0.3382198952879581	0.3515392254220457
-25.696014873623845	0.39267015706806285	0.37040714995034757
-25.664014822423454	0.4031413612565445	0.4011916583912612
-25.632014771223066	0.4094240837696335	0.43892750744786496
-25.60001472002454	0.4397905759162304	0.43098311817279045
-25.568014668824148	0.45968586387434557	0.464746772591857
-25.53601461762376	0.48795811518324606	0.5004965243296922
-25.50401456642337	0.5277486910994764	0.46772591857000995
-25.47201451522298	0.49214659685863876	0.5044687189672294
-25.44001446402259	0.5842931937172775	0.5531281032770605
-25.408014412822197	0.5633507853403141	0.6146971201588878
-25.376014361623675	0.6544502617801047	0.6285998013902682
-25.344014310423283	0.6083769633507854	0.6484607745779544
-25.31201425922289	0.6963350785340314	0.7100297914597815
-25.2800142080225	0.7026178010471205	0.7318768619662364
-25.248014156822116	0.749738219895288	0.7676266137040715
-25.216014105621724	0.8010471204188482	0.846077457795432
-25.184014054423194	0.8010471204188482	0.8570009930486594
-25.15201400322281	0.8544502617801047	0.8480635551142006
-25.12001395202242	0.8397905759162304	0.9096325719960278
-25.088013900822027	0.9507853403141361	0.8857994041708044
-25.056013849621635	0.9099476439790576	0.9533267130089375
-25.024013798421247	0.8858638743455497	0.9225422045680238
-24.99201374722272	0.8869109947643979	0.9473684210526315
-24.96001369602233	0.9151832460732985	0.9205561072492552
-24.928013644821938	0.9392670157068063	0.9463753723932473
-24.89601359362155	0.8219895287958116	0.945382323733863
-24.864013542421162	0.8596858638743455	0.94240317775571
-24.83201349122077	0.8356020942408376	0.9185700099304865
-24.800013440022244	0.8230366492146597	0.8570009930486594
-24.768013388821856	0.8293193717277487	0.8311817279046674
-24.736013337621465	0.8251308900523561	0.7785501489572989
-24.704013286421073	0.7905759162303665	0.7279046673286991
-24.672013235220685	0.7151832460732984	0.7457795431976166
-24.640013184020294	0.6900523560209424	0.7318768619662364
-24.608013132821767	0.6921465968586388	0.6643495531281033
-24.576013081621376	0.5989528795811518	0.6504468718967229
-24.544013030420988	0.6083769633507854	0.5978152929493545
-24.512012979220597	0.6083769633507854	0.5908639523336644
-24.48001292802021	0.5361256544502618	0.5233366434955313
-24.448012876819817	0.5413612565445026	0.5163853028798411
-24.41601282562129	0.4513089005235602	0.4816285998013903
-24.3840127744209	0.4282722513089005	0.4617676266137041
-24.35201272322051	0.450261780104712	0.4627606752730884
-24.32001267202012	0.4523560209424084	0.4260178748758689
-24.288012620819732	0.393717277486911	0.41509433962264153
-24.25601256961934	0.39267015706806285	0.39225422045680236
-24.224012518420814	0.3581151832460733	0.3714001986097319
-24.192012467220422	0.3413612565445026	0.3485600794438927
-24.160012416020034	0.374869109947644	0.3286991062562066
-24.128012364819643	0.3172774869109948	0.2939424031777557
-24.096012313619255	0.27225130890052357	0.2959285004965243
-24.064012262418863	0.26910994764397905	0.33068520357497516
-24.032012211220337	0.24921465968586387	0.25521350546176763
-24.00001216001995	0.2534031413612565	0.2830188679245283
-23.968012108819558	0.2261780104712042	0.26613704071499505
-23.936012057619166	0.2261780104712042	0.24925521350546176
-23.904012006418778	0.2136125654450262	0.23634558093346575
-23.87201195521839	0.218848167539267	0.1926514399205561
-23.84001190401986	0.22303664921465968	0.22045680238331677
-23.80801185281947	0.18324607329842932	0.20456802383316783
-23.77601180161908	0.19162303664921465	0.1717974180734856
-23.744011750418693	0.18324607329842932	0.16981132075471697
-23.7120116992183	0.17486910994764399	0.16583912611717974
-23.68001164801791	0.1612565445026178	0.17874875868917578
-23.648011596819384	0.14764397905759163	0.14299900695134063
-23.616011545618996	0.1486910994764398	0.16385302879841113
-23.584011494418604	0.12460732984293194	0.15690168818272096
-23.552011443218216	0.14659685863874344	0.1400198609731877
-23.520011392017825	0.12984293193717278	0.10327706057596822
-23.488011340817437	0.11204188481675392	0.11817279046673287
-23.456011289618907	0.13089005235602094	0.09930486593843098
-23.42401123841852	0.10366492146596859	0.10327706057596822
-23.392011187218127	0.09528795811518324	0.11717974180734857
-23.36001113601774	0.0806282722513089	0.12711022840119166
-23.328011084817348	0.09842931937172775	0.09831181727904667
-23.296011033616956	0.06910994764397906	0.09235352532274081
-23.264010982418434	0.06910994764397906	0.08540218470705065
-23.232010931218042	0.0774869109947644	0.08341608738828203
-23.20001088001765	0.07853403141361257	0.07249255213505462
-23.168010828817263	0.0743455497382199	0.05858987090367428
-23.13601077761687	0.05654450261780105	0.070506454816286
-23.104010726416483	0.05340314136125655	0.06752730883813307
-23.072010675217953	0.07225130890052356	0.05958291956305859
-23.040010624017565	0.05549738219895288	0.05958291956305859
-23.008010572817174	0.05759162303664921	0.05759682224428997
-22.976010521616786	0.05445026178010471	0.04865938430983118
-22.944010470416394	0.04293193717277487	0.06256206554121152
-22.912010419216006	0.05759162303664921	0.047666335650446874
-22.88001036801748	0.03664921465968586	0.047666335650446874
-22.84801031681709	0.033507853403141365	0.0407149950347567
-22.816010265616697	0.0387434554973822	0.05163853028798411
-22.78401021441631	0.039790575916230364	0.039721946375372394
-22.75201016321592	0.024083769633507852	0.028798411122144985
-22.72001011201553	0.032460732984293195	0.025819265143992055
-22.688010060817003	0.040837696335078534	0.04369414101290963
-22.65601000961661	0.028272251308900525	0.025819265143992055
-22.624009958416224	0.033507853403141365	0.029791459781529295
-22.592009907215832	0.02931937172774869	0.03277060575968222
-22.56000985601544	0.02931937172774869	0.03574975173783516
-22.528009804815053	0.027225130890052355	0.026812313803376366
-22.496009753616526	0.016753926701570682	0.03277060575968222
-22.464009702416135	0.02198952879581152	0.015888778550148957
-22.432009651215743	0.02198952879581152	0.021847070506454815
-22.400009600015355	0.024083769633507852	0.025819265143992055
-22.368009548814968	0.020942408376963352	0.016881827209533268
-22.336009497614576	0.01780104712041885	0.016881827209533268
-22.304009446416046	0.01780104712041885	0.010923535253227408
-22.272009395215658	0.02617801047120419	0.01787487586891758
-22.24000934401527	0.01780104712041885	0.024826216484607744
-22.20800929281488	0.024083769633507852	0.018867924528301886
-22.17600924161449	0.010471204188481676	0.016881827209533268
-22.1440091904141	0.01780104712041885	0.015888778550148957
-22.112009139215573	0.013612565445026177	0.013902681231380337
-22.08000908801518	0.014659685863874346	0.020854021847070508
-22.048009036814793	0.019895287958115182	0.016881827209533268
-22.016008985614402	0.014659685863874346	0.012909632571996028
-21.984008934414014	0.014659685863874346	0.009930486593843098
-21.952008883213622	0.008376963350785341	0.009930486593843098
-21.920008832015096	0.011518324607329843	0.010923535253227408
-21.888008780814708	0.008376963350785341	0.010923535253227408
-21.856008729614317	0.010471204188481676	0.006951340615690168
-21.824008678413925	0.013612565445026177	0.005958291956305859
-21.792008627213534	0.007329842931937173	0.011916583912611719
-21.760008576013146	0.007329842931937173	0.006951340615690168
-21.72800852481462	0.0010471204188481676	0.004965243296921549
-21.696008473614228	0.009424083769633508	0.00893743793445879
-21.66400842241384	0.007329842931937173	0.009930486593843098
-21.63200837121345	0.008376963350785341	0.0029791459781529296
-21.60000832001306	0.0020942408376963353	0.009930486593843098
-21.56800826881267	0.005235602094240838	0.004965243296921549
-21.53600821761228	0.007329842931937173	0.005958291956305859
-21.504008166413755	0.0020942408376963353	0.005958291956305859
-21.472008115213363	0.011518324607329843	0.006951340615690168
-21.44000806401297	0.008376963350785341	0.006951340615690168
-21.408008012812584	0.0020942408376963353	0.005958291956305859
-21.376007961612196	0.0031413612565445027	0.00893743793445879
-21.344007910411804	0.005235602094240838	0.004965243296921549
-21.312007859213278	0.0031413612565445027	0.004965243296921549
-21.280007808012886	0.0010471204188481676	0.005958291956305859
-21.2480077568125	0.005235602094240838	0.0029791459781529296
-21.216007705612107	0.0031413612565445027	0.006951340615690168
-21.184007654411715	0.0062827225130890054	0.003972194637537239
-21.152007603211327	0.0031413612565445027	0.0029791459781529296
-21.1200075520128	0.0	0.003972194637537239
-21.08800750081241	0.0031413612565445027	0.0029791459781529296
-21.056007449612018	0.005235602094240838	0.003972194637537239
-21.02400739841163	0.0020942408376963353	0.0019860973187686196
-20.992007347211242	0.0020942408376963353	0.0029791459781529296
-20.96000729601085	0.0020942408376963353	0.004965243296921549
-20.92800724481232	0.0	0.003972194637537239
-20.896007193611933	0.004188481675392671	0.0019860973187686196
-20.864007142411545	0.0031413612565445027	0.0009930486593843098
-20.832007091211153	0.0020942408376963353	0.0019860973187686196
-20.800007040010765	0.0010471204188481676	0.0019860973187686196
-20.768006988810374	0.0010471204188481676	0.0029791459781529296
-20.736006937611847	0.0010471204188481676	0.0019860973187686196
-20.704006886411456	0.004188481675392671	0.0019860973187686196
-20.672006835211068	0.0010471204188481676	0.0019860973187686196
-20.640006784010676	0.0010471204188481676	0.0009930486593843098
-20.60800673281029	0.0010471204188481676	0.0019860973187686196
-20.576006681609897	0.0010471204188481676	0.004965243296921549
-20.54400663041137	0.0010471204188481676	0.0019860973187686196
-20.512006579210983	0.0010471204188481676	0.0019860973187686196
-20.48000652801059	0.0020942408376963353	0.0009930486593843098
-20.4480064768102	0.0	0.0009930486593843098
-20.416006425609808	0.0031413612565445027	0.0
-20.38400637440942	0.0010471204188481676	0.0009930486593843098
-20.352006323210894	0.0031413612565445027	0.0009930486593843098
-20.320006272010502	0.0	0.0029791459781529296
-20.288006220810114	0.0	0.0019860973187686196
-20.256006169609723	0.0	0.0
-20.224006118409335	0.0031413612565445027	0.0019860973187686196
-20.192006067208943	0.0	0.0009930486593843098
-20.160006016010417	0.0	0.0009930486593843098
-20.128005964810026	0.0020942408376963353	0.0029791459781529296
-20.096005913609638	0.0010471204188481676	0.0019860973187686196
-20.064005862409246	0.0	0.0009930486593843098
-20.032005811208858	0.0010471204188481676	0.0
-20.000005760008467	0.0020942408376963353	0.0019860973187686196
-19.96800570880994	0.0010471204188481676	0.0029791459781529296
-19.93600565760955	0.0010471204188481676	0.0009930486593843098
-19.90400560640916	0.0	0.0029791459781529296
-19.87200555520877	0.0	0.0019860973187686196
-19.84000550400838	0.0020942408376963353	0.0009930486593843098
-19.80800545280799	0.0020942408376963353	0.0
-19.776005401609464	0.0	0.0009930486593843098
-19.744005350409076	0.0	0.0
-19.712005299208684	0.0020942408376963353	0.0
-19.680005248008293	0.0	0.0029791459781529296
-19.648005196807905	0.0010471204188481676	0.0009930486593843098
-19.616005145607513	0.0010471204188481676	0.0
-19.584005094408987	0.004188481675392671	0.0009930486593843098
-19.5520050432086	0.0	0.0
-19.520004992008207	0.0010471204188481676	0.0019860973187686196
-19.48800494080782	0.0	0.0
-19.456004889607428	0.0010471204188481676	0.0
-19.424004838407036	0.0010471204188481676	0.0009930486593843098
-19.39200478720851	0.0	0.0009930486593843098
-19.360004736008122	0.0	0.0
-19.32800468480773	0.0	0.0009930486593843098
-19.296004633607343	0.0	0.0
-19.26400458240695	0.0010471204188481676	0.0
-19.232004531206563	0.0	0.0
-19.200004480008033	0.0010471204188481676	0.0
-19.168004428807645	0.0	0.0009930486593843098
-19.136004377607254	0.0	0.0009930486593843098
-19.104004326406866	0.0010471204188481676	0.0019860973187686196
-19.072004275206474	0.0	0.0
-19.040004224006086	0.0	0.0009930486593843098
-19.008004172807556	0.0010471204188481676	0.0
-18.97600412160717	0.0	0.0
-18.944004070406777	0.0010471204188481676	0.0
-18.91200401920639	0.0010471204188481676	0.0019860973187686196
-18.880003968005997	0.0	0.0009930486593843098
-18.84800391680561	0.0	0.0
-18.81600386560708	0.0010471204188481676	0.0009930486593843098
-18.78400381440669	0.0	0.0009930486593843098
-18.7520037632063	0.0010471204188481676	0.0
-18.720003712005912	0.0	0.0
-18.68800366080552	0.0	0.0
-18.656003609605133	0.0	0.0
-18.624003558406606	0.0	0.0009930486593843098
-18.592003507206215	0.0010471204188481676	0.0
-18.560003456005823	0.0010471204188481676	0.0
-18.528003404805435	0.0	0.0009930486593843098
-18.496003353605044	0.0	0.0
-18.464003302404656	0.0010471204188481676	0.0009930486593843098
-18.43200325120613	0.0	0.0
-18.400003200005738	0.0	0.0
-18.36800314880535	0.0	0.0
-18.33600309760496	0.0	0.0
-18.304003046404567	0.0	0.0009930486593843098
-18.27200299520418	0.0010471204188481676	0.0
-18.240002944005653	0.0010471204188481676	0.0019860973187686196
-18.20800289280526	0.0	0.0009930486593843098
-18.176002841604873	0.0010471204188481676	0.0
-18.144002790404482	0.0	0.0009930486593843098
-18.112002739204094	0.0	0.0
-18.080002688003702	0.0	0.0
-18.048002636805176	0.0	0.0
-18.016002585604785	0.0	0.0
-17.984002534404397	0.0010471204188481676	0.0
-17.952002483204005	0.0010471204188481676	0.0
-17.920002432003617	0.0	0.0
-17.888002380803226	0.0010471204188481676	0.0
-17.8560023296047	0.0010471204188481676	0.0
-17.824002278404308	0.0	0.0
-17.79200222720392	0.0	0.0009930486593843098
-17.76000217600353	0.0	0.0
-17.72800212480314	0.0	0.0
-17.69600207360275	0.0	0.0
-17.664002022404222	0.0	0.0
-17.63200197120383	0.0	0.0
-17.600001920003443	0.0	0.0009930486593843098
-17.56800186880305	0.0010471204188481676	0.0009930486593843098
-17.536001817602664	0.0	0.0009930486593843098
-17.504001766402272	0.0	0.0
-17.472001715201884	0.0010471204188481676	0.0009930486593843098
-17.440001664003354	0.0010471204188481676	0.0019860973187686196
-17.408001612802966	0.0	0.0009930486593843098
-17.376001561602575	0.0	0.0
-17.344001510402187	0.0020942408376963353	0.0009930486593843098
-17.312001459201795	0.0010471204188481676	0.0029791459781529296
-17.280001408001407	0.0	0.0009930486593843098
-17.24800135680288	0.0010471204188481676	0.0009930486593843098
-17.21600130560249	0.0	0.0029791459781529296
-17.184001254402098	0.0010471204188481676	0.0
-17.15200120320171	0.0020942408376963353	0.0019860973187686196
-17.12000115200132	0.0031413612565445027	0.0
-17.08800110080093	0.0	0.0
-17.056001049602404	0.0	0.0
-17.024000998402013	0.0010471204188481676	0.0009930486593843098
-16.992000947201625	0.0020942408376963353	0.0009930486593843098
-16.960000896001233	0.0010471204188481676	0.0009930486593843098
-16.92800084480084	0.0	0.0019860973187686196
-16.896000793600454	0.004188481675392671	0.0019860973187686196
-16.864000742401927	0.0010471204188481676	0.0009930486593843098
-16.832000691201536	0.0010471204188481676	0.0009930486593843098
-16.800000640001148	0.0020942408376963353	0.0009930486593843098
-16.768000588800756	0.0	0.0019860973187686196
-16.73600053760037	0.0020942408376963353	0.0009930486593843098
-16.704000486399977	0.0010471204188481676	0.0029791459781529296
-16.67200043520145	0.0	0.0
-16.64000038400106	0.0031413612565445027	0.0009930486593843098
-16.60800033280067	0.0	0.0019860973187686196
-16.57600028160028	0.0010471204188481676	0.0009930486593843098
-16.54400023039989	0.0020942408376963353	0.0019860973187686196
-16.5120001791995	0.0	0.0019860973187686196
-16.480000128000974	0.0031413612565445027	0.0
-16.448000076800582	0.007329842931937173	0.0019860973187686196
-16.416000025600194	0.0020942408376963353	0.0019860973187686196
-16.383999974399803	0.004188481675392671	0.0009930486593843098
-16.351999923199415	0.0	0.0029791459781529296
-16.319999871999023	0.0020942408376963353	0.005958291956305859
-16.287999820800497	0.0031413612565445027	0.0029791459781529296
-16.255999769600106	0.0010471204188481676	0.0009930486593843098
-16.223999718399718	0.0031413612565445027	0.0009930486593843098
-16.191999667199326	0.004188481675392671	0.004965243296921549
-16.159999615998938	0.005235602094240838	0.003972194637537239
-16.127999564798547	0.004188481675392671	0.004965243296921549
-16.09599951360002	0.0031413612565445027	0.0009930486593843098
-16.06399946239963	0.005235602094240838	0.005958291956305859
[truncated: 3,001 more rows]
