# Supplementary material for: Coherence in cooperative photon emission from indistinguishable quantum emitters
Source: Sci Adv. 2022 Mar 18;8(11):eabm8171. doi: 10.1126/sciadv.abm8171 (PMC8932659; doi:10.1126/sciadv.abm8171)
Supplement: Supplementary file 2 — Dataset [file sciadv.abm8171_dataset.zip › dataset_coherence_cooperative/S5a.csv]

Data: Delay (ns)	Data: Norm. Coinc.	Fit, Convolved: Delay (ns)	Fit, Convolved: Norm. Coinc.	Fit, Deconvolved: Delay (ns)	Fit, Deconvolved: Norm. Coinc.
-4.968150020800706	0.9989010989010989	-4.968150020800706	1.006732356771907	-4.999991295561753	1.0068050465083214
-4.936148996767938	0.9571428571428571	-4.936148996767938	1.0066682362431603	-4.999891452266928	1.0068048583044982
-4.904147972735169	0.9576923076923076	-4.904147972735169	1.0066017409892931	-4.999791608972102	1.0068046700793196
-4.872146948702401	1.0269230769230768	-4.872146948702401	1.006532783061571	-4.9996917656772775	1.0068044818327835
-4.840145924669632	0.9917582417582418	-4.840145924669632	1.0064612712540482	-4.999591922382452	1.0068042935648873
-4.808144900636864	1.010989010989011	-4.808144900636864	1.0063871109829368	-4.999492079087626	1.0068041052756287
-4.776143876604095	1.0027472527472527	-4.776143876604095	1.006310204161507	-4.999392235792801	1.0068039169650052
-4.744142852571327	0.9758241758241759	-4.744142852571327	1.0062304490703537	-4.999292392497975	1.0068037286330143
-4.712141828538559	0.9895604395604396	-4.712141828538559	1.006147740222861	-4.9991925492031495	1.0068035402796538
-4.6801408045057915	0.9835164835164835	-4.6801408045057915	1.00606196822568	-4.999092705908324	1.0068033519049209
-4.648139780473023	0.9901098901098901	-4.648139780473023	1.005973019634044	-4.998992862613498	1.0068031635088135
-4.616138756440254	1.0043956043956044	-4.616138756440254	1.0058807768017206	-4.998893019318673	1.0068029750913292
-4.584137732407486	0.9857142857142858	-4.584137732407486	1.005785117725412	-4.998793176023847	1.0068027866524654
-4.552136708374717	1.0208791208791208	-4.552136708374717	1.0056859158833857	-4.9986933327290215	1.0068025981922197
-4.520135684341949	0.9598901098901099	-4.520135684341949	1.0055830400681371	-4.998593489434196	1.0068024097105897
-4.48813466030918	0.9791208791208791	-4.48813466030918	1.0054763542128473	-4.99849364613937	1.0068022212075731
-4.456133636276412	1.023076923076923	-4.456133636276412	1.005365717211418	-4.998393802844545	1.0068020326831673
-4.4241326122436435	1.032967032967033	-4.4241326122436435	1.005250982731841	-4.99829395954972	1.0068018441373698
-4.3921315882108765	0.9928571428571428	-4.3921315882108765	1.0051319990226533	-4.998194116254894	1.0068016555701782
-4.360130564178108	0.9851648351648352	-4.360130564178108	1.0050086087122274	-4.998094272960069	1.0068014669815906
-4.32812954014534	0.9961538461538462	-4.32812954014534	1.0048806486006263	-4.997994429665243	1.0068012783716038
-4.296128516112571	1.0087912087912088	-4.296128516112571	1.0047479494437506	-4.997894586370418	1.0068010897402158
-4.264127492079802	0.9950549450549451	-4.264127492079802	1.0046103357294902	-4.997794743075592	1.0068009010874241
-4.232126468047034	1.0104395604395604	-4.232126468047034	1.0044676254455887	-4.997694899780766	1.006800712413226
-4.200125444014265	1.0005494505494505	-4.200125444014265	1.004319629838907	-4.997595056485941	1.0068005237176196
-4.168124419981497	0.9901098901098901	-4.168124419981497	1.004166153165774	-4.997495213191115	1.0068003350006023
-4.1361233959487285	0.9730769230769231	-4.1361233959487285	1.0040069924330899	-4.99739536989629	1.0068001462621714
-4.1041223719159605	0.9873626373626373	-4.1041223719159605	1.0038419371298428	-4.997295526601464	1.0067999575023248
-4.072121347883193	0.9923076923076922	-4.072121347883193	1.0036707689486808	-4.997195683306638	1.0067997687210597
-4.040120323850425	0.9945054945054945	-4.040120323850425	1.003493261497173	-4.997095840011813	1.006799579918374
-4.008119299817656	0.978021978021978	-4.008119299817656	1.003309179998378	-4.996995996716987	1.006799391094265
-3.976118275784888	1.0115384615384615	-3.976118275784888	1.0031182809803214	-4.996896153422162	1.0067992022487307
-3.944117251752119	1.0307692307692309	-3.944117251752119	1.0029203119539762	-4.996796310127337	1.006799013381768
-3.91211622771935	1.0098901098901099	-3.91211622771935	1.002715011079314	-4.996696466832511	1.0067988244933752
-3.8801152036865822	1.0456043956043957	-3.8801152036865822	1.002502106818992	-4.996596623537686	1.0067986355835494
-3.8481141796538143	0.9857142857142858	-3.8481141796538143	1.0022813175792136	-4.99649678024286	1.0067984466522883
-3.8161131556210455	0.9373626373626374	-3.8161131556210455	1.0020523513372879	-4.9963969369480346	1.0067982576995893
-3.7841121315882775	1.0082417582417582	-3.7841121315882775	1.0018149052553993	-4.996297093653209	1.0067980687254503
-3.7521111075555087	0.9637362637362638	-3.7521111075555087	1.0015686652800722	-4.996197250358383	1.0067978797298687
-3.7201100835227408	0.984065934065934	-3.7201100835227408	1.0013133057268033	-4.996097407063558	1.006797690712842
-3.688109059489973	1.0324175824175823	-3.688109059489973	1.001048488849314	-4.995997563768732	1.006797501674368
-3.656108035457204	0.9934065934065934	-3.656108035457204	1.000773864392851	-4.995897720473907	1.0067973126144438
-3.624107011424436	1.010989010989011	-3.624107011424436	1.0004890691309452	-4.995797877179081	1.0067971235330675
-3.592105987391667	0.962087912087912	-3.592105987391667	1.00019372638502	-4.995698033884255	1.0067969344302363
-3.5601049633588993	0.9802197802197803	-3.5601049633588993	0.9998874455262111	-4.99559819058943	1.0067967453059479
-3.5281039393261313	1.0186813186813186	-3.5281039393261313	0.9995698214587392	-4.995498347294604	1.0067965561602
-3.4961029152933625	1.0076923076923077	-3.4961029152933625	0.999240434084159	-4.9953985039997795	1.00679636699299
-3.4641018912605936	0.9868131868131869	-3.4641018912605936	0.9988988477457703	-4.995298660704954	1.0067961778043153
-3.4321008672278257	0.9642857142857143	-3.4321008672278257	0.9985446106524648	-4.995198817410128	1.0067959885941737
-3.400099843195057	0.9686813186813187	-3.400099843195057	0.9981772542812432	-4.995098974115303	1.0067957993625627
-3.368098819162289	1.0	-3.368098819162289	0.9977962927576193	-4.994999130820477	1.00679561010948
-3.336097795129521	1.0104395604395604	-3.336097795129521	0.9974012222130938	-4.9948992875256515	1.006795420834923
-3.304096771096752	1.0252747252747254	-3.304096771096752	0.9969915201188501	-4.994799444230826	1.0067952315388893
-3.272095747063984	0.9934065934065934	-3.272095747063984	0.9965666445947989	-4.994699600936	1.0067950422213765
-3.2400947230312163	1.0164835164835164	-3.2400947230312163	0.996126033693063	-4.994599757641175	1.006794852882382
-3.2080936989983897	0.9961538461538462	-3.2080936989983897	0.9956691046549588	-4.994499914346349	1.0067946635219034
-3.176092674965621	0.9587912087912088	-3.176092674965621	0.9951952531405097	-4.9944000710515235	1.0067944741399388
-3.144091650932852	1.0093406593406593	-3.144091650932852	0.9947038524294685	-4.994300227756698	1.006794284736485
-3.112090626900084	0.9681318681318681	-3.112090626900084	0.9941942525928223	-4.994200384461872	1.00679409531154
-3.080089602867316	0.9714285714285715	-3.080089602867316	0.9936657796336904	-4.994100541167047	1.006793905865101
-3.0480885788345473	0.9923076923076922	-3.0480885788345473	0.9931177345964992	-4.994000697872222	1.006793716397166
-3.0160875548017794	0.9791208791208791	-3.0160875548017794	0.9925493926432855	-4.993900854577396	1.0067935269077324
-2.9840865307690105	1.0038461538461538	-2.9840865307690105	0.9919600020959312	-4.993801011282571	1.0067933373967977
-2.9520855067362426	0.9956043956043956	-2.9520855067362426	0.9913487834431023	-4.993701167987745	1.0067931478643595
-2.9200844827034746	1.0016483516483516	-2.9200844827034746	0.9907149283106208	-4.99360132469292	1.0067929583104152
-2.888083458670706	0.9846153846153847	-2.888083458670706	0.9900575983939622	-4.993501481398094	1.0067927687349627
-2.856082434637938	0.9868131868131869	-2.856082434637938	0.989375924351532	-4.993401638103268	1.0067925791379992
-2.82408141060517	0.9873626373626373	-2.82408141060517	0.9886690046573381	-4.993301794808443	1.0067923895195225
-2.792080386572401	1.0214285714285714	-2.792080386572401	0.9879359044116384	-4.993201951513617	1.00679219987953
-2.760079362539633	1.0247252747252749	-2.760079362539633	0.9871756541081065	-4.993102108218792	1.0067920102180197
-2.7280783385068643	1.0054945054945055	-2.7280783385068643	0.9863872483560338	-4.993002264923966	1.0067918205349882
-2.6960773144740955	1.006043956043956	-2.6960773144740955	0.98556964455605	-4.99290242162914	1.006791630830434
-2.6640762904413275	0.9978021978021978	-2.6640762904413275	0.9847217615278244	-4.992802578334315	1.0067914411043544
-2.6320752664085596	1.0005494505494505	-2.6320752664085596	0.9838424780881964	-4.992702735039489	1.0067912513567467
-2.6000742423757908	0.9697802197802198	-2.6000742423757908	0.9829306315781677	-4.9926028917446645	1.0067910615876088
-2.568073218343023	0.9906593406593407	-2.568073218343023	0.9819850163371998	-4.992503048449839	1.0067908717969378
-2.536072194310254	1.0043956043956044	-2.536072194310254	0.9810043821232631	-4.992403205155013	1.0067906819847319
-2.504071170277486	1.0142857142857142	-2.504071170277486	0.9799874324771277	-4.992303361860188	1.006790492150988
-2.472070146244718	1.0241758241758243	-2.472070146244718	0.9789328230294267	-4.992203518565362	1.006790302295704
-2.4400691222119493	0.9659340659340659	-2.4400691222119493	0.9778391597491057	-4.9921036752705366	1.0067901124188776
-2.4080680981791813	0.960989010989011	-2.4080680981791813	0.976704997131977	-4.992003831975711	1.0067899225205061
-2.3760670741464125	0.9241758241758242	-2.3760670741464125	0.9755288363282436	-4.991903988680885	1.006789732600587
-2.3440660501136446	0.9664835164835165	-2.3440660501136446	0.9743091232080581	-4.99180414538606	1.006789542659118
-2.3120650260808766	1.0104395604395604	-2.3120650260808766	0.9730442463644241	-4.991704302091234	1.0067893526960967
-2.2800640020481078	1.0252747252747254	-2.2800640020481078	0.9717325350530834	-4.991604458796409	1.0067891627115206
-2.2480629780153394	1.0208791208791208	-2.2480629780153394	0.9703722570694414	-4.991504615501583	1.0067889727053874
-2.216061953982571	0.9917582417582418	-2.216061953982571	0.9689616165631032	-4.991404772206757	1.006788782677694
-2.184060929949803	1.0186813186813186	-2.184060929949803	0.9674987517912548	-4.991304928911932	1.006788592628439
-2.152059905917034	1.0527472527472528	-2.152059905917034	0.9659817328129326	-4.991205085617106	1.006788402557619
-2.1200588818842663	0.954945054945055	-2.1200588818842663	0.9644085591272493	-4.9911052423222815	1.0067882124652323
-2.088057857851498	1.0159340659340659	-2.088057857851498	0.9627771572598938	-4.991005399027456	1.006788022351276
-2.0560568338187295	1.0065934065934066	-2.0560568338187295	0.9610853783037867	-4.99090555573263	1.0067878322157475
-2.024055809785961	0.967032967032967	-2.024055809785961	0.9593309954216822	-4.990805712437805	1.0067876420586448
-1.992054785753193	0.9543956043956044	-1.992054785753193	0.9575117013208683	-4.990705869142979	1.0067874518799653
-1.9600537617204246	0.9945054945054945	-1.9600537617204246	0.9556251057130152	-4.9906060258481535	1.0067872616797064
-1.9280527376876562	1.0038461538461538	-1.9280527376876562	0.9536687327757698	-4.990506182553328	1.006787071457866
-1.8960517136548878	0.993956043956044	-1.8960517136548878	0.9516400186370532	-4.990406339258502	1.0067868812144412
-1.8640506896221196	0.9978021978021978	-1.8640506896221196	0.9495363089083448	-4.990306495963677	1.0067866909494296
-1.8320496655893512	0.984065934065934	-1.8320496655893512	0.9473548562997607	-4.990206652668851	1.0067865006628294
-1.8000486415565828	0.9593406593406594	-1.8000486415565828	0.9450928183576983	-4.9901068093740255	1.0067863103546375
-1.7680476175238147	0.9917582417582418	-1.7680476175238147	0.9427472553755695	-4.9900069660792	1.0067861200248516
-1.736046593491046	0.9247252747252748	-1.736046593491046	0.9403151285400252	-4.989907122784374	1.0067859296734691
-1.704045569458278	0.9615384615384615	-1.704045569458278	0.9377932983896099	-4.989807279489549	1.0067857393004878
-1.6720445454255095	0.9692307692307692	-1.6720445454255095	0.9351785236804822	-4.989707436194724	1.0067855489059052
-1.6400435213927411	0.9631868131868132	-1.6400435213927411	0.9324674607754808	-4.989607592899898	1.0067853584897188
-1.608042497359973	0.9725274725274725	-1.608042497359973	0.9296566636991563	-4.989507749605073	1.0067851680519264
-1.5760414733272046	0.9362637362637363	-1.5760414733272046	0.9267425850335563	-4.989407906310247	1.006784977592525
-1.5440404492944364	0.9115384615384615	-1.5440404492944364	0.9237215778687442	-4.989308063015422	1.0067847871115125
-1.5120394252616678	0.9214285714285714	-1.5120394252616678	0.9205898990698229	-4.989208219720596	1.0067845966088866
-1.4800384012288996	0.971978021978022	-1.4800384012288996	0.9173437141804751	-4.98910837642577	1.0067844060846445
-1.4480373771961312	0.9120879120879121	-1.4480373771961312	0.9139791043540229	-4.989008533130945	1.006784215538784
-1.4160363531633628	0.9010989010989011	-1.4160363531633628	0.9104920757895197	-4.988908689836119	1.0067840249713025
-1.3840353291305947	0.9192307692307693	-1.3840353291305947	0.906878572255798	-4.988808846541294	1.0067838343821975
-1.3520343050978263	0.9010989010989011	-1.3520343050978263	0.9031344914148448	-4.988709003246468	1.0067836437714668
-1.3200332810650581	0.8818681318681318	-1.3200332810650581	0.8992557058123725	-4.9886091599516424	1.0067834531391078
-1.2880322570322895	0.9274725274725275	-1.2880322570322895	0.8952380895941189	-4.988509316656817	1.0067832624851178
-1.2560312329995211	0.9126373626373626	-1.2560312329995211	0.891077552238701	-4.988409473361991	1.006783071809495
-1.224030208966753	0.8637362637362638	-1.224030208966753	0.8867700808808269	-4.9883096300671665	1.0067828811122363
-1.1920291849339848	0.8840659340659341	-1.1920291849339848	0.8823117931434069	-4.988209786772341	1.0067826903933395
-1.1600281609012164	0.8807692307692307	-1.1600281609012164	0.8776990028170567	-4.988109943477515	1.0067824996528019
-1.128027136868448	0.8923076923076924	-1.128027136868448	0.8729283012370457	-4.98801010018269	1.0067823088906216
-1.0960261128356796	0.8752747252747253	-1.0960261128356796	0.8679966578308993	-4.987910256887864	1.0067821181067955
-1.0640250888029112	0.843956043956044	-1.0640250888029112	0.8629015440689359	-4.987810413593039	1.0067819273013219
-1.032024064770143	0.8313186813186814	-1.032024064770143	0.8576410859746434	-4.987710570298213	1.0067817364741973
-1.0000230407373747	0.8532967032967034	-1.0000230407373747	0.8522142514780708	-4.987610727003387	1.0067815456254203
-0.9680220167046063	0.7967032967032968	-0.9680220167046063	0.8466210802672929	-4.987510883708562	1.006781354754988
-0.936020992671838	0.810989010989011	-0.936020992671838	0.840862965464039	-4.987411040413736	1.0067811638628974
-0.9040199686390697	0.8148351648351648	-0.9040199686390697	0.8349429984849969	-4.987311197118911	1.006780972949147
-0.8720189446063014	0.7840659340659341	-0.8720189446063014	0.8288663909295273	-4.987211353824085	1.0067807820137338
-0.8400179205735331	0.8186813186813187	-0.8400179205735331	0.8226409903543378	-4.987111510529259	1.0067805910566556
-0.8080168965407648	0.7736263736263737	-0.8080168965407648	0.8162779104738905	-4.987011667234434	1.0067804000779097
-0.7760158725079964	0.8175824175824177	-0.7760158725079964	0.809792300805527	-4.986911823939609	1.0067802090774938
-0.744014848475228	0.7664835164835165	-0.744014848475228	0.8032042862353034	-4.9868119806447835	1.0067800180554052
-0.7120138244424598	0.75	-0.7120138244424598	0.7965401136273034	-4.986712137349958	1.0067798270116417
-0.6800128004096915	0.7368131868131867	-0.6800128004096915	0.7898335506950603	-4.986612294055132	1.0067796359462007
-0.6480117763769231	0.7648351648351649	-0.6480117763769231	0.783127592214326	-4.986512450760307	1.0067794448590799
-0.6160107523440965	0.7412087912087911	-0.6160107523440965	0.7764765406642498	-4.986412607465481	1.0067792537502767
-0.5840097283113282	0.7401098901098901	-0.5840097283113282	0.7699485429930847	-4.9863127641706555	1.0067790626197886
-0.55200870427856	0.728021978021978	-0.55200870427856	0.7636286828980599	-4.98621292087583	1.0067788714676134
-0.5200076802457916	0.7637362637362637	-0.5200076802457916	0.7576227490293092	-4.986113077581004	1.0067786802937482
-0.48800665621302325	0.7489010989010989	-0.48800665621302325	0.7520618226259936	-4.986013234286179	1.006778489098191
-0.4560056321802549	0.7560439560439561	-0.4560056321802549	0.7471078458090541	-4.985913390991353	1.006778297880939
-0.42400460814748664	0.7159340659340659	-0.42400460814748664	0.7429603152964614	-4.9858135476965275	1.00677810664199
-0.39200358411471825	0.7373626373626373	-0.39200358411471825	0.7398641055954427	-4.985713704401702	1.0067779153813414
-0.36000256008195	0.7736263736263737	-0.36000256008195	0.7381179267106857	-4.985613861106876	1.0067777240989906
-0.32800153604918164	0.7098901098901099	-0.32800153604918164	0.7380815717838107	-4.985514017812051	1.0067775327949355
-0.263999487983645	0.782967032967033	-0.2960005120164133	0.7401771381528064	-4.985414174517226	1.0067773414691734
-0.23199846395087664	0.7774725274725275	-0.263999487983645	0.7448741677224343	-4.9853143312224	1.0067771501217018
-0.1999974399181083	0.7934065934065934	-0.23199846395087664	0.7526419131823973	-4.985214487927575	1.006776958752518
-0.16799641588533998	0.8175824175824177	-0.1999974399181083	0.7638479129038114	-4.985114644632749	1.0067767673616201
-0.13599539185257167	0.8456043956043956	-0.16799641588533998	0.7785894627234828	-4.985014801337924	1.0067765759490055
-0.10399436781980331	0.832967032967033	-0.13599539185257167	0.796473050403489	-4.984914958043098	1.0067763845146713
-0.07199334378703501	0.795054945054945	-0.10399436781980331	0.8164064758536459	-4.984815114748272	1.0067761930586157
-0.03999231975426665	0.865934065934066	-0.07199334378703501	0.8365176095736777	-4.984715271453447	1.0067760015808356
-0.00799129572149837	0.8653846153846153	-0.03999231975426665	0.8543200414076914	-4.984615428158621	1.0067758100813289
0.024009728311269962	0.8532967032967034	-0.00799129572149837	0.8671723303733807	-4.984515584863796	1.006775618560093
0.05601075234403835	0.8456043956043956	0.024009728311269962	0.8729344341096199	-4.98441574156897	1.0067754270171256
0.08801177637680663	0.845054945054945	0.05601075234403835	0.8705873949953071	-4.9843158982741445	1.006775235452424
0.12001280040957496	0.8203296703296703	0.08801177637680663	0.8605505852514874	-4.984216054979319	1.0067750438659857
0.1520138244423433	0.8593406593406593	0.12001280040957496	0.8445495523238332	-4.984116211684493	1.0067748522578086
0.18401484847511163	0.8236263736263736	0.1520138244423433	0.8250964460073131	-4.9840163683896685	1.00677466062789
0.21601587250787996	0.7994505494505494	0.18401484847511163	0.8048154341111736	-4.983916525094843	1.0067744689762275
0.2480168965406483	0.7384615384615385	0.21601587250787996	0.7858782716643895	-4.983816681800017	1.0067742773028185
0.28001792057341657	0.8021978021978022	0.2480168965406483	0.7697118605958885	-4.983716838505192	1.0067740856076604
0.31201894460618496	0.7296703296703297	0.28001792057341657	0.7569866507282333	-4.983616995210366	1.0067738938907513
0.34401996863895323	0.7335164835164836	0.31201894460618496	0.7477863254460998	-4.983517151915541	1.0067737021520882
0.3760209926717215	0.7714285714285715	0.34401996863895323	0.7418341499178673	-4.983417308620715	1.0067735103916688
0.4080220167044899	0.7478021978021978	0.3760209926717215	0.7386880545192758	-4.983317465325889	1.0067733186094907
0.4400230407372583	0.762087912087912	0.4080220167044899	0.7378701342849383	-4.983217622031064	1.0067731268055513
0.47202406477002656	0.7626373626373626	0.4400230407372583	0.7389347853550375	-4.983117778736238	1.0067729349798484
0.5040250888027948	0.7269230769230769	0.47202406477002656	0.741495158792453	-4.983017935441413	1.006772743132379
0.5360261128355632	0.7131868131868132	0.5040250888027948	0.7452271854206828	-4.982918092146587	1.0067725512631411
0.5680271368683315	0.7335164835164836	0.5360261128355632	0.7498640592907967	-4.982818248851761	1.0067723593721323
0.6000281609010999	0.7351648351648352	0.5680271368683315	0.7551879443948751	-4.982718405556936	1.0067721674593497
0.6320291849338682	0.6961538461538461	0.6000281609010999	0.7610217687947852	-4.982618562262111	1.006771975524791
0.6640302089666366	0.7252747252747254	0.6320291849338682	0.7672220328322269	-4.9825187189672855	1.006771783568454
0.696031232999405	0.7763736263736264	0.6640302089666366	0.7736727748624636	-4.98241887567246	1.0067715915903357
0.7280322570321731	0.7241758241758242	0.696031232999405	0.7802805854775007	-4.982319032377634	1.0067713995904342
0.7600332810649415	0.7730769230769231	0.7280322570321731	0.786970508678826	-4.982219189082809	1.0067712075687467
0.7920343050977097	0.8016483516483517	0.7600332810649415	0.7936826773714223	-4.982119345787983	1.006771015525271
0.8240353291304783	0.7527472527472527	0.7920343050977097	0.8003695529739997	-4.9820195024931575	1.0067708234600041
0.8560363531632464	0.762087912087912	0.8240353291304783	0.8069936611851397	-4.981919659198332	1.006770631372944
0.8880373771960148	0.7681318681318681	0.8560363531632464	0.8135257350658942	-4.981819815903506	1.006770439264088
0.9200384012287832	0.7912087912087913	0.8880373771960148	0.8199431924677179	-4.981719972608681	1.0067702471334337
0.9520394252615514	0.8362637362637363	0.9200384012287832	0.8262288878925785	-4.981620129313855	1.0067700549809786
0.9840404492943198	0.7879120879120879	0.9520394252615514	0.832370089597488	-4.9815202860190295	1.0067698628067203
1.016041473327088	0.8214285714285714	0.9840404492943198	0.8383576415619656	-4.981420442724204	1.0067696706106564
1.0480424973598566	0.8401098901098901	1.016041473327088	0.8441852771670145	-4.981320599429378	1.0067694783927843
1.080043521392625	0.8175824175824177	1.0480424973598566	0.8498490573700994	-4.981220756134554	1.0067692861531015
1.112044545425393	0.8631868131868132	1.080043521392625	0.8553469110340015	-4.981120912839728	1.0067690938916054
1.1440455694581615	0.8521978021978022	1.112044545425393	0.8606782590684664	-4.981021069544902	1.0067689016082937
1.1760465934909297	0.8521978021978022	1.1440455694581615	0.8658437073283911	-4.980921226250077	1.0067687093031639
1.208047617523698	0.8598901098901098	1.1760465934909297	0.870844795909121	-4.980821382955251	1.0067685169762137
1.2400486415564662	0.8807692307692307	1.208047617523698	0.875683794693483	-4.980721539660426	1.0067683246274404
1.2720496655892348	0.8890109890109891	1.2400486415564662	0.8803635368228881	-4.9806216963656	1.0067681322568416
1.3040506896220032	0.8752747252747253	1.2720496655892348	0.8848872832571277	-4.980521853070774	1.0067679398644147
1.3360517136547714	0.8604395604395604	1.3040506896220032	0.8892586128126272	-4.980422009775949	1.0067677474501573
1.3680527376875398	0.8774725274725275	1.3360517136547714	0.8934813330747056	-4.980322166481123	1.0067675550140671
1.400053761720308	0.895054945054945	1.3680527376875398	0.8975594084051005	-4.980222323186298	1.0067673625561413
1.4320547857530763	0.9258241758241758	1.400053761720308	0.9014969019438839	-4.980122479891472	1.0067671700763778
1.4640558097858447	0.9230769230769231	1.4320547857530763	0.9052979290613676	-4.9800226365966465	1.0067669775747738
1.496056833818613	0.895054945054945	1.4640558097858447	0.9089666201724313	-4.979922793301821	1.0067667850513269
1.5280578578513815	0.9318681318681319	1.496056833818613	0.912507091200709	-4.979822950006996	1.0067665925060347
1.5600588818841497	0.9258241758241758	1.5280578578513815	0.9159234202879125	-4.9797231067121706	1.0067663999388947
1.5920599059169178	0.9653846153846154	1.5600588818841497	0.9192196295962657	-4.979623263417345	1.0067662073499044
1.6240609299496862	0.9615384615384615	1.5920599059169178	0.9223996712594368	-4.979523420122519	1.0067660147390614
1.6560619539824546	0.9357142857142857	1.6240609299496862	0.9254674167076171	-4.979423576827694	1.006765822106363
1.688062978015223	0.9483516483516483	1.6560619539824546	0.9284266487321158	-4.979323733532868	1.006765629451807
1.7200640020479916	0.8989010989010989	1.688062978015223	0.9312810557695433	-4.979223890238043	1.0067654367753907
1.7520650260807595	0.9417582417582417	1.7200640020479916	0.934034227979759	-4.979124046943217	1.0067652440771118
1.784066050113528	1.0258241758241757	1.7520650260807595	0.936689654769	-4.979024203648391	1.0067650513569677
1.8160670741462963	0.9642857142857143	1.784066050113528	0.9392507234729857	-4.978924360353566	1.0067648586149558
1.8480680981790647	0.9554945054945055	1.8160670741462963	0.9417207189667814	-4.97882451705874	1.0067646658510738
1.880069122211833	0.984065934065934	1.8480680981790647	0.9441028240108681	-4.978724673763915	1.0067644730653191
1.912070146244601	0.9763736263736265	1.880069122211833	0.9464001201778455	-4.978624830469089	1.0067642802576895
1.9440711702773694	0.9346153846153846	1.912070146244601	0.9486155892328993	-4.978524987174263	1.0067640874281822
1.9760721943101964	0.9450549450549451	1.9440711702773694	0.9507521148646841	-4.978425143879438	1.0067638945767947
2.0080732183429646	0.9368131868131868	1.9760721943101964	0.9528124846825676	-4.978325300584613	1.006763701703525
2.0400742423757325	0.993956043956044	2.0080732183429646	0.9547993924119637	-4.9782254572897875	1.00676350880837
2.0720752664085014	1.0186813186813186	2.0400742423757325	0.9567154402325118	-4.978125613994962	1.0067633158913276
2.1040762904412693	0.9934065934065934	2.0720752664085014	0.9585631412143314	-4.978025770700136	1.006763122952395
2.136077314474038	1.0043956043956044	2.1040762904412693	0.960344921816399	-4.977925927405311	1.0067629299915701
2.168078338506806	1.0153846153846156	2.136077314474038	0.9620631244181197	-4.977826084110485	1.00676273700885
2.200079362539574	0.9791208791208791	2.168078338506806	0.9637200098609966	-4.9777262408156595	1.006762544004233
2.232080386572343	0.9730769230769231	2.200079362539574	0.9653177599820512	-4.977626397520834	1.0067623509777155
2.264081410605111	0.9846153846153847	2.232080386572343	0.9668584801245182	-4.977526554226008	1.0067621579292958
2.2960824346378796	0.9950549450549451	2.264081410605111	0.9683442016144989	-4.977426710931183	1.0067619648589712
2.3280834586706476	1.0082417582417582	2.2960824346378796	0.9697768841948351	-4.977326867636357	1.006761771766739
2.3600844827034164	0.9752747252747253	2.3280834586706476	0.9711584184095557	-4.9772270243415315	1.0067615786525972
2.3920855067361844	0.978021978021978	2.3600844827034164	0.9724906279339522	-4.977127181046706	1.006761385516543
2.424086530768953	0.9796703296703296	2.3920855067361844	0.9737752718467129	-4.97702733775188	1.006761192358574
2.456087554801721	1.012087912087912	2.424086530768953	0.9750140468416627	-4.976927494457056	1.0067609991786874
2.488088578834489	1.0104395604395604	2.456087554801721	0.9762085893775526	-4.97682765116223	1.0067608059768813
2.520089602867258	1.0087912087912088	2.488088578834489	0.9773604777650602	-4.976727807867404	1.0067606127531525
2.552090626900026	1.0192307692307692	2.520089602867258	0.9784712341907403	-4.976627964572579	1.0067604195074993
2.5840916509327947	0.9736263736263736	2.552090626900026	0.9795423266781236	-4.976528121277753	1.0067602262399185
2.6160926749655626	0.9934065934065934	2.5840916509327947	0.9805751709865191	-4.976428277982928	1.006760032950408
2.6480936989983306	0.9560439560439561	2.6160926749655626	0.9815711324483611	-4.976328434688102	1.0067598396389652
2.6800947230310994	0.9813186813186814	2.6480936989983306	0.9825315277461545	-4.9762285913932764	1.006759646305588
2.7120957470638674	0.9763736263736265	2.6800947230310994	0.9834576266302473	-4.976128748098451	1.006759452950273
2.744096771096636	0.9752747252747253	2.7120957470638674	0.9843506535787725	-4.976028904803625	1.0067592595730186
2.776097795129404	1.0087912087912088	2.744096771096636	0.9852117894011955	-4.9759290615088	1.006759066173822
2.808098819162173	0.9901098901098901	2.776097795129404	0.9860421727869668	-4.975829218213974	1.0067588727526804
2.840099843194941	0.9857142857142858	2.808098819162173	0.9868429018008131	-4.9757293749191485	1.006758679309592
2.8721008672277097	0.9857142857142858	2.840099843194941	0.9876150353262263	-4.975629531624323	1.0067584858445535
2.9041018912604777	1.0087912087912088	2.8721008672277097	0.9883595944587129	-4.975529688329498	1.0067582923575633
2.9361029152932456	0.9659340659340659	2.9041018912604777	0.9890775638503649	-4.975429845034673	1.006758098848618
2.9681039393260145	1.0357142857142858	2.9361029152932456	0.9897698930072957	-4.975330001739847	1.0067579053177158
3.0001049633587824	0.9961538461538462	2.9681039393260145	0.990437497541467	-4.975230158445021	1.0067577117648538
3.0321059873915512	0.9763736263736265	3.0001049633587824	0.9910812603784074	-4.975130315150196	1.00675751819003
3.064107011424319	1.0565934065934066	3.0321059873915512	0.9917020329222869	-4.97503047185537	1.006757324593241
3.096108035457087	0.9802197802197803	3.064107011424319	0.9923006361797878	-4.974930628560545	1.0067571309744852
3.128109059489856	0.9923076923076922	3.096108035457087	0.992877861844167	-4.974830785265719	1.0067569373337597
3.160110083522624	0.9516483516483516	3.128109059489856	0.993434473340876	-4.974730941970893	1.006756743671062
3.1921111075553927	1.0395604395604396	3.160110083522624	0.9939712068360598	-4.974631098676068	1.0067565499863897
3.2241121315881607	0.9928571428571428	3.1921111075553927	0.9944887722092236	-4.974531255381242	1.0067563562797406
3.2561131556209295	1.0005494505494505	3.2241121315881607	0.9949878539913118	-4.974431412086417	1.0067561625511117
3.2881141796536975	1.0241758241758243	3.2561131556209295	0.9954691122694092	-4.974331568791591	1.0067559688005008
3.3201152036864663	1.0236263736263735	3.2881141796536975	0.9959331835592335	-4.974231725496765	1.006755775027905
3.3521162277192342	1.0346153846153847	3.3201152036864663	0.9963806816465528	-4.974131882201941	1.0067555812333224
3.384117251752002	0.9956043956043956	3.3521162277192342	0.9968121983986196	-4.974032038907115	1.00675538741675
3.416118275784771	0.9763736263736265	3.384117251752002	0.9972283045466855	-4.9739321956122895	1.006755193578186
3.448119299817539	1.001098901098901	3.416118275784771	0.9976295504406133	-4.973832352317464	1.006754999717627
3.480120323850308	0.9802197802197803	3.448119299817539	0.9980164667765785	-4.973732509022638	1.006754805835071
3.5121213478830757	1.0016483516483516	3.480120323850308	0.998389565298814	-4.973632665727813	1.0067546119305155
3.5441223719158446	1.0021978021978022	3.5121213478830757	0.998749339476318	-4.973532822432987	1.0067544180039578
3.5761233959486125	1.0054945054945055	3.5441223719158446	0.9990962651554177	-4.9734329791381615	1.0067542240553957
3.6081244199813813	1.0159340659340659	3.5761233959486125	0.9994308011890422	-4.973333135843336	1.0067540300848268
3.6401254440141484	0.9912087912087912	3.6081244199813813	0.9997533900435394	-4.97323329254851	1.006753836092248
3.6721264680469172	1.017032967032967	3.6401254440141484	1.0000644583838312	-4.973133449253685	1.0067536420776573
3.704127492079686	1.0087912087912088	3.6721264680469172	1.0003644176376825	-4.973033605958859	1.006753448041052
3.736128516112454	0.9906593406593407	3.704127492079686	1.0006536645398252	-4.9729337626640335	1.0067532539824298
3.768129540145222	0.9824175824175824	3.736128516112454	1.0009325816566568	-4.972833919369208	1.006753059901788
3.8001305641779908	0.971978021978022	3.768129540145222	1.001201537892205	-4.972734076074382	1.006752865799124
3.8321315882107587	0.9637362637362638	3.8001305641779908	1.00146088897603	-4.972634232779558	1.0067526716744357
3.8641326122435276	0.9758241758241759	3.8321315882107587	1.001710977933702	-4.972534389484732	1.0067524775277201
3.8961336362762955	0.9895604395604396	3.8641326122435276	1.0019521355404837	-4.972434546189906	1.0067522833589753
3.9281346603090634	0.976923076923077	3.8961336362762955	1.0021846807588082	-4.972334702895081	1.0067520891681982
3.9601356843418323	0.9956043956043956	3.9281346603090634	1.0024089211601417	-4.972234859600255	1.0067518949553866
3.9921367083746	1.01978021978022	3.9601356843418323	1.0026251533317752	-4.97213501630543	1.0067517007205382
4.024137732407369	0.9796703296703296	3.9921367083746	1.0028336632690942	-4.972035173010604	1.00675150646365
4.056138756440137	0.9901098901098901	4.024137732407369	1.00303472675384	-4.9719353297157785	1.00675131218472
4.088139780472906	0.9813186813186814	4.056138756440137	1.0032286097188605	-4.971835486420953	1.0067511178837454
4.120140804505674	0.9950549450549451	4.088139780472906	1.0034155685998403	-4.971735643126127	1.0067509235607237
4.152141828538443	0.967032967032967	4.120140804505674	1.0035958506744642	-4.971635799831302	1.0067507292156526
4.1841428525712105	0.9560439560439561	4.152141828538443	1.0037696943894743	-4.971535956536476	1.0067505348485293
4.216143876603979	1.0016483516483516	4.1841428525712105	1.0039373296760434	-4.9714361132416505	1.0067503404593516
4.248144900636746	1.0148351648351648	4.216143876603979	1.004098978253888	-4.971336269946825	1.0067501460481167
4.280145924669515	0.9879120879120878	4.248144900636746	1.0042548539245213	-4.971236426652	1.0067499516148222
4.312146948702283	1.0148351648351648	4.280145924669515	1.004405162854031	-4.971136583357175	1.0067497571594657
4.344147972735052	1.0241758241758243	4.312146948702283	1.00455010384576	-4.971036740062349	1.0067495626820449
4.376148996767821	0.962087912087912	4.344147972735052	1.0046898686032517	-4.970936896767523	1.0067493681825568
4.408150020800589	0.9626373626373627	4.376148996767821	1.0048246419837994	-4.970837053472698	1.0067491736609993
4.440151044833358	1.0148351648351648	4.408150020800589	1.004954602242946	-4.970737210177872	1.0067489791173696
4.472152068866126	0.976923076923077	4.440151044833358	1.0050799212702493	-4.970637366883047	1.0067487845516654
4.504153092898894	0.9983516483516484	4.472152068866126	1.0052007648166277	-4.970537523588221	1.0067485899638842
4.5361541169316615	0.9961538461538462	4.504153092898894	1.0053172927135878	-4.970437680293395	1.0067483953540233
4.568155140964489	1.010989010989011	4.5361541169316615	1.0054296590846228	-4.97033783699857	1.0067482007220803
4.600156164997257	1.0192307692307692	4.568155140964489	1.0055380125490605	-4.970237993703744	1.0067480060680527
4.632157189030026	0.9587912087912088	4.600156164997257	1.005642496418631	-4.970138150408919	1.0067478113919381
4.664158213062794	1.01978021978022	4.632157189030026	1.0057432488870164	-4.970038307114093	1.006747616693734
4.696159237095562	0.9615384615384615	4.664158213062794	1.00584040321263	-4.969938463819267	1.0067474219734376
4.72816026112833	1.0175824175824175	4.696159237095562	1.0059340878948668	-4.969838620524443	1.0067472272310467
4.760161285161098	1.017032967032967	4.72816026112833	1.0060244268440623	-4.969738777229617	1.0067470324665586
4.792162309193867	1.0087912087912088	4.760161285161098	1.0061115395453792	-4.9696389339347915	1.0067468376799706
4.824163333226635	0.9950549450549451	4.792162309193867	1.0061955412168424	-4.969539090639966	1.006746642871281
4.856164357259404	1.006043956043956	4.824163333226635	1.0062765429617302	-4.96943924734514	1.0067464480404864
4.888165381292172	0.9686813186813187	4.856164357259404	1.006354651915523	-4.969339404050315	1.0067462531875848
4.920166405324941	0.9967032967032967	4.888165381292172	1.0064299713876037	-4.969239560755489	1.0067460583125736
4.952167429357708	1.0087912087912088	4.920166405324941	1.0065026009978983	-4.9691397174606635	1.00674586341545
		4.952167429357708	1.0065726368086363	-4.969039874165838	1.006745668496212
				-4.968940030871012	1.0067454735548567
				-4.968840187576187	1.0067452785913815
				-4.968740344281361	1.0067450836057843
				-4.9686405009865355	1.0067448885980623
				-4.96854065769171	1.0067446935682134
				-4.968440814396885	1.0067444985162344
				-4.96834097110206	1.0067443034421233
				-4.968241127807234	1.0067441083458775
				-4.968141284512408	1.0067439132274942
				-4.968041441217583	1.0067437180869712
				-4.967941597922757	1.0067435229243058
				-4.967841754627932	1.0067433277394957
				-4.967741911333106	1.0067431325325384
				-4.9676420680382805	1.0067429373034311
				-4.967542224743455	1.0067427420521717
				-4.967442381448629	1.0067425467787572
				-4.967342538153804	1.0067423514831855
				-4.967242694858978	1.0067421561654537
				-4.9671428515641525	1.0067419608255594
				-4.967043008269327	1.0067417654635005
				-4.966943164974502	1.006741570079274
				-4.966843321679677	1.0067413746728775
				-4.966743478384851	1.0067411792443088
				-4.966643635090025	1.0067409837935648
				-4.9665437917952	1.0067407883206436
				-4.966443948500374	1.0067405928255422
				-4.966344105205549	1.0067403973082583
				-4.966244261910723	1.0067402017687894
				-4.966144418615897	1.0067400062071328
				-4.966044575321072	1.006739810623286
				-4.965944732026246	1.006739615017247
				-4.965844888731421	1.0067394193890127
				-4.965745045436595	1.0067392237385808
				-4.965645202141769	1.0067390280659487
				-4.965545358846945	1.006738832371114
				-4.965445515552119	1.006738636654074
				-4.9653456722572935	1.0067384409148263
				-4.965245828962468	1.0067382451533684
				-4.965145985667642	1.0067380493696978
				-4.965046142372817	1.0067378535638118
				-4.964946299077991	1.0067376577357081
				-4.9648464557831655	1.0067374618853842
				-4.96474661248834	1.0067372660128373
				-4.964646769193514	1.0067370701180651
				-4.964546925898689	1.006736874201065
				-4.964447082603863	1.0067366782618343
				-4.9643472393090375	1.006736482300371
				-4.964247396014212	1.006736286316672
				-4.964147552719387	1.0067360903107352
				-4.964047709424562	1.0067358942825577
				-4.963947866129736	1.0067356982321374
				-4.9638480228349104	1.0067355021594715
				-4.963748179540085	1.0067353060645576
				-4.963648336245259	1.0067351099473931
				-4.963548492950434	1.0067349138079753
				-4.963448649655608	1.0067347176463022
				-4.9633488063607825	1.0067345214623706
				-4.963248963065957	1.0067343252561785
				-4.963149119771131	1.0067341290277232
				-4.963049276476306	1.006733932777002
				-4.96294943318148	1.0067337365040125
				-4.9628495898866545	1.0067335402087523
				-4.96274974659183	1.006733343891219
				-4.962649903297004	1.0067331475514096
				-4.962550060002179	1.0067329511893217
				-4.962450216707353	1.0067327548049532
				-4.962350373412527	1.0067325583983011
				-4.962250530117702	1.006732361969363
				-4.962150686822876	1.0067321655181365
				-4.962050843528051	1.006731969044619
				-4.961951000233225	1.0067317725488079
				-4.961851156938399	1.0067315760307007
				-4.961751313643574	1.006731379490295
				-4.961651470348748	1.006731182927588
				-4.961551627053923	1.0067309863425773
				-4.961451783759097	1.0067307897352606
				-4.961351940464272	1.0067305931056352
				-4.961252097169447	1.0067303964536984
				-4.961152253874621	1.0067301997794478
				-4.9610524105797955	1.006730003082881
				-4.96095256728497	1.0067298063639951
				-4.960852723990144	1.006729609622788
				-4.960752880695319	1.0067294128592568
				-4.960653037400493	1.0067292160733994
				-4.9605531941056675	1.006729019265213
				-4.960453350810842	1.0067288224346949
				-4.960353507516016	1.0067286255818426
				-4.960253664221191	1.006728428706654
				-4.960153820926365	1.0067282318091264
				-4.9600539776315395	1.0067280348892569
				-4.959954134336714	1.006727837947043
				-4.959854291041889	1.0067276409824826
				-4.959754447747064	1.006727443995573
				-4.959654604452238	1.0067272469863116
				-4.9595547611574125	1.0067270499546959
				-4.959454917862587	1.0067268529007232
				-4.959355074567761	1.006726655824391
				-4.959255231272936	1.0067264587256968
				-4.95915538797811	1.0067262616046384
				-4.9590555446832845	1.0067260644612128
				-4.958955701388459	1.0067258672954176
				-4.958855858093633	1.0067256701072504
				-4.958756014798808	1.0067254728967086
				-4.958656171503982	1.0067252756637897
				-4.9585563282091565	1.0067250784084907
				-4.958456484914332	1.0067248811308098
				-4.958356641619506	1.006724683830744
				-4.958256798324681	1.006724486508291
				-4.958156955029855	1.0067242891634478
				-4.958057111735029	1.0067240917962126
				-4.957957268440204	1.0067238944065822
				-4.957857425145378	1.006723696994554
				-4.957757581850553	1.0067234995601262
				-4.957657738555727	1.0067233021032957
				-4.957557895260901	1.0067231046240601
				-4.957458051966076	1.0067229071224169
				-4.95735820867125	1.0067227095983633
				-4.957258365376425	1.006722512051897
				-4.957158522081599	1.0067223144830155
				-4.957058678786774	1.006722116891716
				-4.956958835491949	1.0067219192779964
				-4.956858992197123	1.0067217216418536
				-4.9567591489022975	1.0067215239832854
				-4.956659305607472	1.0067213263022892
				-4.956559462312646	1.0067211285988626
				-4.956459619017821	1.0067209308730027
				-4.956359775722995	1.0067207331247072
				-4.9562599324281695	1.0067205353539734
				-4.956160089133344	1.0067203375607992
				-4.956060245838518	1.0067201397451813
				-4.955960402543693	1.0067199419071178
				-4.955860559248867	1.0067197440466058
				-4.9557607159540416	1.006719546163643
				-4.955660872659217	1.0067193482582266
				-4.955561029364391	1.006719150330354
				-4.955461186069566	1.0067189523800233
				-4.95536134277474	1.0067187544072311
				-4.9552614994799145	1.0067185564119754
				-4.955161656185089	1.0067183583942534
				-4.955061812890263	1.0067181603540627
				-4.954961969595438	1.0067179622914006
				-4.954862126300612	1.0067177642062648
				-4.9547622830057865	1.0067175660986525
				-4.954662439710961	1.0067173679685613
				-4.954562596416135	1.0067171698159885
				-4.95446275312131	1.0067169716409317
				-4.954362909826484	1.0067167734433882
				-4.9542630665316585	1.0067165752233556
				-4.954163223236834	1.006716376980831
				-4.954063379942008	1.0067161787158125
				-4.953963536647183	1.006715980428297
				-4.953863693352357	1.006715782118282
				-4.953763850057531	1.006715583785765
				-4.953664006762706	1.006715385430744
				-4.95356416346788	1.0067151870532156
				-4.953464320173055	1.0067149886531777
				-4.953364476878229	1.0067147902306275
				-4.953264633583403	1.0067145917855629
				-4.953164790288578	1.006714393317981
				-4.953064946993752	1.006714194827879
				-4.952965103698927	1.0067139963152547
				-4.952865260404101	1.0067137977801057
				-4.952765417109276	1.006713599222429
				-4.952665573814451	1.0067134006422225
				-4.952565730519625	1.0067132020394833
				-4.9524658872247995	1.0067130034142087
				-4.952366043929974	1.0067128047663967
				-4.952266200635148	1.0067126060960443
				-4.952166357340323	1.006712407403149
				-4.952066514045497	1.0067122086877085
				-4.9519666707506715	1.00671200994972
				-4.951866827455846	1.006711811189181
				-4.95176698416102	1.006711612406089
				-4.951667140866195	1.0067114136004414
				-4.951567297571369	1.0067112147722357
				-4.951467454276544	1.0067110159214692
				-4.951367610981719	1.0067108170481391
				-4.951267767686893	1.0067106181522436
				-4.951167924392068	1.0067104192337795
				-4.951068081097242	1.0067102202927443
				-4.9509682378024165	1.0067100213291356
				-4.950868394507591	1.006709822342951
				-4.950768551212765	1.0067096233341875
				-4.95066870791794	1.0067094243028432
				-4.950568864623114	1.0067092252489147
				-4.9504690213282885	1.0067090261723999
				-4.950369178033463	1.0067088270732962
				-4.950269334738637	1.0067086279516013
				-4.950169491443812	1.0067084288073123
				-4.950069648148986	1.0067082296404264
				-4.949969804854161	1.0067080304509413
				-4.949869961559336	1.0067078312388549
				-4.94977011826451	1.006707632004164
				-4.949670274969685	1.0067074327468661
				-4.949570431674859	1.0067072334669591
				-4.949470588380033	1.00670703416444
				-4.949370745085208	1.006706834839306
				-4.949270901790382	1.0067066354915553
				-4.949171058495557	1.0067064361211848
				-4.949071215200731	1.006706236728192
				-4.948971371905905	1.0067060373125747
				-4.94887152861108	1.0067058378743297
				-4.948771685316254	1.0067056384134547
				-4.948671842021429	1.0067054389299472
				-4.948571998726603	1.0067052394238047
				-4.948472155431778	1.0067050398950246
				-4.948372312136953	1.006704840343604
				-4.948272468842127	1.006704640769541
				-4.9481726255473015	1.0067044411728323
				-4.948072782252476	1.006704241553476
				-4.94797293895765	1.006704041911469
				-4.947873095662825	1.0067038422468089
				-4.947773252367999	1.006703642559493
				-4.9476734090731735	1.0067034428495192
				-4.947573565778348	1.0067032431168845
				-4.947473722483522	1.0067030433615864
				-4.947373879188697	1.0067028435836225
				-4.947274035893871	1.00670264378299
				-4.947174192599046	1.0067024439596863
				-4.947074349304221	1.0067022441137092
				-4.946974506009395	1.0067020442450556
				-4.94687466271457	1.0067018443537237
				-4.946774819419744	1.00670164443971
				-4.9466749761249185	1.0067014445030125
				-4.946575132830093	1.0067012445436285
				-4.946475289535267	1.0067010445615554
				-4.946375446240442	1.0067008445567907
				-4.946275602945616	1.0067006445293316
				-4.9461757596507905	1.0067004444791758
				-4.946075916355965	1.0067002444063207
				-4.945976073061139	1.0067000443107634
				-4.945876229766314	1.0066998441925017
				-4.945776386471488	1.006699644051533
				-4.945676543176663	1.0066994438878545
				-4.945576699881838	1.0066992437014637
				-4.945476856587012	1.0066990434923582
				-4.945377013292187	1.006698843260535
				-4.945277169997361	1.006698643005992
				-4.945177326702535	1.0066984427287264
				-4.94507748340771	1.0066982424287358
				-4.944977640112884	1.0066980421060172
				-4.944877796818059	1.0066978417605683
				-4.944777953523233	1.006697641392387
				-4.944678110228407	1.0066974410014697
				-4.944578266933582	1.0066972405878145
				-4.944478423638756	1.0066970401514186
				-4.944378580343931	1.0066968396922795
				-4.944278737049106	1.0066966392103947
				-4.94417889375428	1.0066964387057615
				-4.944079050459455	1.0066962381783775
				-4.943979207164629	1.00669603762824
				-4.9438793638698035	1.0066958370553458
				-4.943779520574978	1.0066956364596935
				-4.943679677280152	1.0066954358412796
				-4.943579833985327	1.006695235200102
				-4.943479990690501	1.0066950345361578
				-4.9433801473956756	1.0066948338494448
				-4.94328030410085	1.00669463313996
				-4.943180460806024	1.0066944324077012
				-4.943080617511199	1.0066942316526653
				-4.942980774216373	1.0066940308748504
				-4.9428809309215485	1.0066938300742532
				-4.942781087626723	1.0066936292508717
				-4.942681244331897	1.006693428404703
				-4.942581401037072	1.0066932275357445
				-4.942481557742246	1.006693026643994
				-4.9423817144474205	1.0066928257294483
				-4.942281871152595	1.0066926247921053
				-4.942182027857769	1.0066924238319621
				-4.942082184562944	1.0066922228490165
				-4.941982341268118	1.0066920218432656
				-4.9418824979732925	1.0066918208147067
				-4.941782654678467	1.0066916197633375
				-4.941682811383641	1.0066914186891553
				-4.941582968088816	1.0066912175921576
				-4.94148312479399	1.0066910164723417
				-4.941383281499165	1.0066908153297052
				-4.94128343820434	1.006690614164245
				-4.941183594909514	1.0066904129759593
				-4.941083751614689	1.0066902117648446
				-4.940983908319863	1.0066900105308991
				-4.940884065025037	1.0066898092741197
				-4.940784221730212	1.0066896079945042
				-4.940684378435386	1.0066894066920498
				-4.940584535140561	1.0066892053667538
				-4.940484691845735	1.0066890040186138
				-4.940384848550909	1.006688802647627
				-4.940285005256084	1.006688601253791
				-4.940185161961258	1.0066883998371032
				-4.940085318666433	1.006688198397561
				-4.939985475371608	1.0066879969351616
				-4.939885632076782	1.0066877954499027
				-4.939785788781957	1.0066875939417816
				-4.939685945487131	1.0066873924107955
				-4.9395861021923055	1.0066871908569424
				-4.93948625889748	1.006686989280219
				-4.939386415602654	1.006686787680623
				-4.939286572307829	1.006686586058152
				-4.939186729013003	1.006686384412803
				-4.9390868857181776	1.0066861827445734
				-4.938987042423352	1.0066859810534612
				-4.938887199128526	1.0066857793394632
				-4.938787355833701	1.0066855776025772
				-4.938687512538875	1.0066853758428003
				-4.9385876692440505	1.00668517406013
				-4.938487825949225	1.0066849722545639
				-4.938387982654399	1.006684770426099
				-4.938288139359574	1.006684568574733
				-4.938188296064748	1.0066843667004632
				-4.9380884527699225	1.0066841648032874
				-4.937988609475097	1.0066839628832023
				-4.937888766180271	1.0066837609402055
				-4.937788922885446	1.0066835589742948
				-4.93768907959062	1.0066833569854672
				-4.9375892362957945	1.0066831549737205
				-4.937489393000969	1.0066829529390515
				-4.937389549706143	1.0066827508814582
				-4.937289706411318	1.0066825488009374
				-4.937189863116492	1.0066823466974872
				-4.937090019821667	1.0066821445711045
				-4.936990176526842	1.0066819424217868
				-4.936890333232016	1.0066817402495316
				-4.936790489937191	1.006681538054336
				-4.936690646642365	1.006681335836198
				-4.936590803347539	1.0066811335951142
				-4.936490960052714	1.0066809313310827
				-4.936391116757888	1.0066807290441007
				-4.936291273463063	1.0066805267341652
				-4.936191430168237	1.006680324401274
				-4.936091586873411	1.0066801220454245
				-4.935991743578586	1.0066799196666139
				-4.93589190028376	1.0066797172648396
				-4.935792056988935	1.0066795148400993
				-4.93569221369411	1.00667931239239
				-4.935592370399284	1.0066791099217094
				-4.935492527104459	1.0066789074280547
				-4.935392683809633	1.0066787049114232
				-4.9352928405148075	1.0066785023718126
				-4.935192997219982	1.0066782998092203
				-4.935093153925156	1.0066780972236433
				-4.934993310630331	1.0066778946150794
				-4.934893467335505	1.0066776919835256
				-4.93479362404068	1.0066774893289796
				-4.934693780745854	1.0066772866514389
				-4.934593937451028	1.0066770839509005
				-4.934494094156203	1.0066768812273619
				-4.934394250861377	1.0066766784808208
				-4.9342944075665525	1.006676475711274
				-4.934194564271727	1.0066762729187198
				-4.934094720976901	1.0066760701031545
				-4.933994877682076	1.0066758672645764
				-4.93389503438725	1.0066756644029824
				-4.9337951910924245	1.00667546151837
				-4.933695347797599	1.0066752586107364
				-4.933595504502773	1.0066750556800794
				-4.933495661207948	1.006674852726396
				-4.933395817913122	1.006674649749684
				-4.9332959746182965	1.0066744467499404
				-4.933196131323471	1.0066742437271627
				-4.933096288028645	1.0066740406813484
				-4.93299644473382	1.0066738376124948
				-4.932896601438995	1.0066736345205993
				-4.932796758144169	1.0066734314056591
				-4.932696914849344	1.0066732282676718
				-4.932597071554518	1.006673025106635
				-4.932497228259693	1.0066728219225456
				-4.932397384964867	1.0066726187154014
				-4.932297541670041	1.0066724154851994
				-4.932197698375216	1.0066722122319371
				-4.93209785508039	1.0066720089556123
				-4.931998011785565	1.006671805656222
				-4.931898168490739	1.0066716023337634
				-4.931798325195913	1.006671398988234
				-4.931698481901088	1.0066711956196317
				-4.931598638606262	1.006670992227953
				-4.9314987953114375	1.0066707888131963
				-4.931398952016612	1.0066705853753581
				-4.931299108721786	1.0066703819144363
				-4.931199265426961	1.006670178430428
				-4.931099422132135	1.0066699749233308
				-4.9309995788373095	1.0066697713931416
				-4.930899735542484	1.0066695678398585
				-4.930799892247658	1.0066693642634783
				-4.930700048952833	1.0066691606639988
				-4.930600205658007	1.0066689570414171
				-4.930500362363182	1.0066687533957306
				-4.930400519068356	1.0066685497269368
				-4.93030067577353	1.0066683460350332
				-4.930200832478705	1.0066681423200166
				-4.930100989183879	1.006667938581885
				-4.9300011458890545	1.0066677348206354
				-4.929901302594229	1.0066675310362656
				-4.929801459299403	1.0066673272287725
				-4.929701616004578	1.0066671233981537
				-4.929601772709752	1.0066669195444065
				-4.9295019294149265	1.0066667156675284
				-4.929402086120101	1.0066665117675169
				-4.929302242825275	1.0066663078443687
				-4.92920239953045	1.006666103898082
				-4.929102556235624	1.0066658999286537
				-4.9290027129407985	1.0066656959360814
				-4.928902869645973	1.0066654919203624
				-4.928803026351147	1.006665287881494
				-4.928703183056322	1.0066650838194735
				-4.928603339761497	1.0066648797342985
				-4.928503496466671	1.0066646756259663
				-4.928403653171846	1.0066644714944741
				-4.92830380987702	1.0066642673398196
				-4.928203966582195	1.0066640631619999
				-4.928104123287369	1.0066638589610124
				-4.928004279992543	1.0066636547368548
				-4.927904436697718	1.0066634504895238
				-4.927804593402892	1.0066632462190173
				-4.927704750108067	1.0066630419253326
				-4.927604906813241	1.0066628376084672
				-4.927505063518415	1.0066626332684179
				-4.92740522022359	1.0066624289051826
				-4.927305376928764	1.0066622245187586
				-4.9272055336339395	1.0066620201091432
				-4.927105690339114	1.0066618156763336
				-4.927005847044288	1.0066616112203275
				-4.926906003749463	1.006661406741122
				-4.926806160454637	1.0066612022387145
				-4.9267063171598116	1.0066609977131025
				-4.926606473864986	1.0066607931642833
				-4.92650663057016	1.0066605885922542
				-4.926406787275335	1.0066603839970127
				-4.926306943980509	1.0066601793785561
				-4.926207100685684	1.0066599747368814
				-4.926107257390858	1.0066597700719868
				-4.926007414096032	1.006659565383869
				-4.925907570801207	1.0066593606725256
				-4.925807727506382	1.0066591559379539
				-4.9257078842115565	1.0066589511801514
				-4.925608040916731	1.006658746399115
				-4.925508197621905	1.0066585415948428
				-4.92540835432708	1.0066583367673316
				-4.925308511032254	1.0066581319165788
				-4.9252086677374285	1.0066579270425822
				-4.925108824442603	1.0066577221453386
				-4.925008981147777	1.0066575172248458
				-4.924909137852952	1.006657312281101
				-4.924809294558126	1.0066571073141013
				-4.9247094512633005	1.0066569023238445
				-4.924609607968475	1.006656697310328
				-4.924509764673649	1.0066564922735484
				-4.924409921378825	1.0066562872135039
				-4.924310078083999	1.0066560821301915
				-4.924210234789173	1.0066558770236087
				-4.924110391494348	1.0066556718937525
				-4.924010548199522	1.006655466740621
				-4.923910704904697	1.0066552615642106
				-4.923810861609871	1.0066550563645196
				-4.923711018315045	1.0066548511415443
				-4.92361117502022	1.0066546458952832
				-4.923511331725394	1.006654440625733
				-4.923411488430569	1.0066542353328911
				-4.923311645135743	1.006654030016755
				-4.9232118018409174	1.0066538246773218
				-4.923111958546092	1.0066536193145892
				-4.923012115251266	1.0066534139285543
				-4.9229122719564415	1.0066532085192148
				-4.922812428661616	1.0066530030865677
				-4.92271258536679	1.0066527976306106
				-4.922612742071965	1.0066525921513405
				-4.922512898777139	1.0066523866487551
				-4.922413055482314	1.0066521811228517
				-4.922313212187488	1.0066519755736276
				-4.922213368892662	1.00665177000108
				-4.922113525597837	1.0066515644052063
				-4.922013682303011	1.006651358786004
				-4.921913839008186	1.0066511531434705
				-4.92181399571336	1.006650947477603
				-4.921714152418534	1.0066507417883992
				-4.921614309123709	1.006650536075856
				-4.921514465828884	1.0066503303399708
				-4.9214146225340585	1.006650124580741
				-4.921314779239233	1.0066499187981641
				-4.921214935944407	1.0066497129922376
				-4.921115092649582	1.0066495071629584
				-4.921015249354756	1.006649301310324
				-4.9209154060599305	1.006649095434332
				-4.920815562765105	1.0066488895349794
				-4.920715719470279	1.0066486836122637
				-4.920615876175454	1.0066484776661824
				-4.920516032880628	1.0066482716967327
				-4.9204161895858025	1.0066480657039119
				-4.920316346290977	1.0066478596877175
				-4.920216502996151	1.0066476536481466
				-4.920116659701327	1.0066474475851968
				-4.920016816406501	1.0066472414988654
				-4.919916973111675	1.0066470353891497
				-4.91981712981685	1.006646829256047
				-4.919717286522024	1.0066466230995545
				-4.919617443227199	1.0066464169196698
				-4.919517599932373	1.0066462107163905
				-4.919417756637547	1.0066460044897134
				-4.919317913342722	1.0066457982396362
				-4.919218070047896	1.006645591966156
				-4.919118226753071	1.0066453856692703
				-4.919018383458245	1.0066451793489763
				-4.9189185401634195	1.0066449730052718
				-4.918818696868594	1.0066447666381535
				-4.918718853573768	1.0066445602476193
				-4.9186190102789435	1.0066443538336658
				-4.918519166984118	1.0066441473962913
				-4.918419323689292	1.0066439409354924
				-4.918319480394467	1.0066437344512669
				-4.918219637099641	1.0066435279436117
				-4.918119793804816	1.0066433214125245
				-4.91801995050999	1.0066431148580026
				-4.917920107215164	1.0066429082800432
				-4.917820263920339	1.006642701678644
				-4.917720420625513	1.0066424950538015
				-4.917620577330688	1.0066422884055142
				-4.917520734035862	1.0066420817337782
				-4.917420890741036	1.006641875038592
				-4.917321047446211	1.0066416683199522
				-4.917221204151386	1.0066414615778565
				-4.9171213608565605	1.006641254812302
				-4.917021517561735	1.0066410480232861
				-4.916921674266909	1.006640841210806
				-4.916821830972084	1.0066406343748595
				-4.916721987677258	1.0066404275154437
				-4.9166221443824325	1.0066402206325555
				-4.916522301087607	1.0066400137261928
				-4.916422457792781	1.006639806796353
				-4.916322614497956	1.0066395998430329
				-4.91622277120313	1.00663939286623
				-4.9161229279083045	1.006639185865942
				-4.916023084613479	1.006638978842166
				-4.915923241318653	1.0066387717948992
				-4.915823398023829	1.0066385647241394
				-4.915723554729003	1.0066383576298832
				-4.915623711434177	1.0066381505121285
				-4.915523868139352	1.0066379433708723
				-4.915424024844526	1.0066377362061123
				-4.915324181549701	1.0066375290178455
				-4.915224338254875	1.0066373218060694
				-4.915124494960049	1.0066371145707813
				-4.915024651665224	1.0066369073119787
				-4.914924808370398	1.0066367000296588
				-4.914824965075573	1.0066364927238185
				-4.914725121780747	1.006636285394456
				-4.9146252784859215	1.0066360780415677
				-4.914525435191096	1.0066358706651515
				-4.914425591896271	1.006635663265205
				-4.9143257486014456	1.0066354558417245
				-4.91422590530662	1.0066352483947085
				-4.914126062011794	1.0066350409241536
				-4.914026218716969	1.0066348334300574
				-4.913926375422143	1.006634625912417
				-4.913826532127318	1.0066344183712301
				-4.913726688832492	1.0066342108064938
				-4.913626845537666	1.0066340032182053
				-4.913527002242841	1.006633795606362
				-4.913427158948015	1.0066335879709616
				-4.91332731565319	1.0066333803120011
				-4.913227472358364	1.0066331726294777
				-4.913127629063538	1.0066329649233887
				-4.913027785768714	1.006632757193732
				-4.912927942473888	1.0066325494405044
				-4.9128280991790625	1.0066323416637033
				-4.912728255884237	1.0066321338633262
				-4.912628412589411	1.0066319260393704
				-4.912528569294586	1.0066317181918327
				-4.91242872599976	1.0066315103207113
				-4.9123288827049345	1.0066313024260027
				-4.912229039410109	1.006631094507705
				-4.912129196115283	1.006630886565815
				-4.912029352820458	1.0066306786003298
				-4.911929509525632	1.0066304706112474
				-4.9118296662308065	1.006630262598565
				-4.911729822935981	1.0066300545622793
				-4.911629979641155	1.0066298465023882
				-4.911530136346331	1.006629638418889
				-4.911430293051505	1.0066294303117789
				-4.911330449756679	1.0066292221810549
				-4.911230606461854	1.006629014026715
				-4.911130763167028	1.0066288058487558
				-4.911030919872203	1.0066285976471752
				-4.910931076577377	1.0066283894219703
				-4.9108312332825514	1.0066281811731381
				-4.910731389987726	1.0066279729006764
				-4.9106315466929	1.0066277646045825
				-4.910531703398075	1.0066275562848535
				-4.910431860103249	1.0066273479414867
				-4.9103320168084235	1.0066271395744795
				-4.910232173513598	1.0066269311838292
				-4.910132330218773	1.0066267227695331
				-4.910032486923948	1.0066265143315887
				-4.909932643629122	1.0066263058699931
				-4.909832800334296	1.0066260973847436
				-4.909732957039471	1.0066258888758377
				-4.909633113744645	1.0066256803432727
				-4.90953327044982	1.0066254717870455
				-4.909433427154994	1.0066252632071542
				-4.909333583860168	1.0066250546035955
				-4.909233740565343	1.0066248459763667
				-4.909133897270517	1.0066246373254653
				-4.909034053975692	1.0066244286508887
				-4.908934210680866	1.0066242199526343
				-4.90883436738604	1.0066240112306988
				-4.908734524091216	1.0066238024850802
				-4.90863468079639	1.0066235937157755
				-4.9085348375015645	1.0066233849227821
				-4.908434994206739	1.0066231761060973
				-4.908335150911913	1.0066229672657183
				-4.908235307617088	1.0066227584016427
				-4.908135464322262	1.0066225495138674
				-4.9080356210274365	1.00662234060239
				-4.907935777732611	1.0066221316672077
				-4.907835934437785	1.006621922708318
				-4.90773609114296	1.0066217137257178
				-4.907636247848134	1.006621504719405
				-4.9075364045533085	1.0066212956893763
				-4.907436561258483	1.0066210866356293
				-4.907336717963658	1.0066208775581613
				-4.907236874668833	1.0066206684569696
				-4.907137031374007	1.0066204593320516
				-4.907037188079181	1.0066202501834047
				-4.906937344784356	1.0066200410110258
				-4.90683750148953	1.0066198318149122
				-4.906737658194705	1.0066196225950619
				-4.906637814899879	1.0066194133514714
				-4.9065379716050534	1.0066192040841386
				-4.906438128310228	1.0066189947930604
				-4.906338285015402	1.0066187854782342
				-4.906238441720577	1.0066185761396576
				-4.906138598425751	1.0066183667773274
				-4.9060387551309255	1.0066181573912412
				-4.905938911836101	1.0066179479813966
				-4.905839068541275	1.0066177385477904
				-4.90573922524645	1.00661752909042
				-4.905639381951624	1.006617319609283
				-4.905539538656798	1.0066171101043764
				-4.905439695361973	1.0066169005756973
				-4.905339852067147	1.0066166910232437
				-4.905240008772322	1.0066164814470122
				-4.905140165477496	1.0066162718470006
				-4.90504032218267	1.006616062223206
				-4.904940478887845	1.0066158525756257
				-4.904840635593019	1.006615642904257
				-4.904740792298194	1.0066154332090973
				-4.904640949003368	1.0066152234901438
				-4.904541105708542	1.0066150137473937
				-4.904441262413718	1.0066148039808445
				-4.904341419118892	1.0066145941904932
				-4.9042415758240665	1.0066143843763375
				-4.904141732529241	1.0066141745383745
				-4.904041889234415	1.0066139646766015
				-4.90394204593959	1.0066137547910157
				-4.903842202644764	1.0066135448816147
				-4.9037423593499385	1.0066133349483954
				-4.903642516055113	1.0066131249913555
				-4.903542672760287	1.006612915010492
				-4.903442829465462	1.0066127050058022
				-4.903342986170636	1.0066124949772837
				-4.9032431428758105	1.0066122849249335
				-4.903143299580985	1.0066120748487488
				-4.90304345628616	1.0066118647487272
				-4.902943612991335	1.006611654624866
				-4.902843769696509	1.0066114444771623
				-4.902743926401683	1.0066112343056135
				-4.902644083106858	1.0066110241102166
				-4.902544239812032	1.0066108138909695
				-4.902444396517207	1.006610603647869
				-4.902344553222381	1.0066103933809125
				-4.9022447099275555	1.0066101830900973
				-4.90214486663273	1.0066099727754207
				-4.902045023337904	1.0066097624368802
				-4.901945180043079	1.006609552074473
				-4.901845336748253	1.006609341688196
				-4.9017454934534275	1.006609131278047
				-4.901645650158603	1.006608920844023
				-4.901545806863777	1.0066087103861212
				-4.901445963568952	1.0066084999043392
				-4.901346120274126	1.006608289398674
				-4.9012462769793	1.0066080788691236
				-4.901146433684475	1.0066078683156843
				-4.901046590389649	1.0066076577383538
				-4.900946747094824	1.0066074471371296
				-4.900846903799998	1.0066072365120087
				-4.900747060505172	1.0066070258629882
				-4.900647217210347	1.0066068151900662
				-4.900547373915521	1.0066066044932391
				-4.900447530620696	1.0066063937725047
				-4.90034768732587	1.00660618302786
				-4.900247844031044	1.0066059722593028
				-4.90014800073622	1.0066057614668296
				-4.900048157441394	1.0066055506504386
				-4.8999483141465685	1.0066053398101262
				-4.899848470851743	1.0066051289458902
				-4.899748627556917	1.0066049180577274
				-4.899648784262092	1.0066047071456359
				-4.899548940967266	1.0066044962096123
				-4.8994490976724405	1.0066042852496542
				-4.899349254377615	1.006604074265759
				-4.899249411082789	1.0066038632579233
				-4.899149567787964	1.0066036522261452
				-4.899049724493138	1.0066034411704214
				-4.8989498811983125	1.0066032300907497
				-4.898850037903487	1.006603018987127
				-4.898750194608662	1.0066028078595508
				-4.898650351313837	1.006602596708018
				-4.898550508019011	1.0066023855325263
				-4.898450664724185	1.006602174333073
				-4.89835082142936	1.0066019631096552
				-4.898250978134534	1.00660175186227
				-4.898151134839709	1.0066015405909152
				-4.898051291544883	1.0066013292955875
				-4.8979514482500575	1.0066011179762846
				-4.897851604955232	1.0066009066330035
				-4.897751761660406	1.0066006952657418
				-4.897651918365581	1.0066004838744964
				-4.897552075070755	1.0066002724592646
				-4.8974522317759295	1.006600061020044
				-4.897352388481105	1.0065998495568318
				-4.897252545186279	1.0065996380696252
				-4.897152701891454	1.0065994265584213
				-4.897052858596628	1.0065992150232177
				-4.896953015301802	1.0065990034640113
				-4.896853172006977	1.0065987918808
				-4.896753328712151	1.0065985802735802
				-4.896653485417326	1.0065983686423499
				-4.8965536421225	1.0065981569871063
				-4.896453798827674	1.0065979453078462
				-4.896353955532849	1.0065977336045673
				-4.896254112238023	1.0065975218772667
				-4.896154268943198	1.006597310125942
				-4.896054425648372	1.00659709835059
				-4.895954582353547	1.0065968865512083
				-4.895854739058722	1.006596674727794
				-4.895754895763896	1.006596462880344
				-4.8956550524690705	1.0065962510088564
				-4.895555209174245	1.0065960391133282
				-4.895455365879419	1.006595827193756
				-4.895355522584594	1.0065956152501383
				-4.895255679289768	1.0065954032824713
				-4.8951558359949425	1.0065951912907527
				-4.895055992700117	1.0065949792749795
				-4.894956149405291	1.0065947672351494
				-4.894856306110466	1.0065945551712596
				-4.89475646281564	1.0065943430833073
				-4.8946566195208145	1.0065941309712894
				-4.89455677622599	1.0065939188352035
				-4.894456932931164	1.006593706675047
				-4.894357089636339	1.006593494490817
				-4.894257246341513	1.0065932822825108
				-4.8941574030466874	1.0065930700501255
				-4.894057559751862	1.0065928577936587
				-4.893957716457036	1.0065926455131073
				-4.893857873162211	1.0065924332084688
				-4.893758029867385	1.0065922208797407
				-4.8936581865725595	1.0065920085269195
				-4.893558343277734	1.0065917961500033
				-4.893458499982908	1.006591583748989
				-4.893358656688083	1.0065913713238737
				-4.893258813393257	1.006591158874655
				-4.8931589700984315	1.00659094640133
				-4.893059126803607	1.0065907339038958
				-4.892959283508781	1.00659052138235
				-4.892859440213956	1.0065903088366897
				-4.89275959691913	1.006590096266912
				-4.892659753624304	1.0065898836730147
				-4.892559910329479	1.0065896710549944
				-4.892460067034653	1.0065894584128487
				-4.892360223739828	1.006589245746575
				-4.892260380445002	1.0065890330561702
				-4.892160537150176	1.0065888203416318
				-4.892060693855351	1.006588607602957
				-4.891960850560525	1.006588394840143
				-4.8918610072657	1.0065881820531872
				-4.891761163970874	1.006587969242087
				-4.891661320676049	1.0065877564068393
				-4.891561477381224	1.0065875435474414
				-4.891461634086398	1.0065873306638906
				-4.8913617907915725	1.0065871177561845
				-4.891261947496747	1.00658690482432
				-4.891162104201921	1.0065866918682944
				-4.891062260907096	1.006586478888105
				-4.89096241761227	1.006586265883749
				-4.8908625743174445	1.0065860528552237
				-4.890762731022619	1.0065858398025265
				-4.890662887727793	1.0065856267256545
				-4.890563044432968	1.006585413624605
				-4.890463201138142	1.0065852004993752
				-4.8903633578433165	1.0065849873499626
				-4.890263514548492	1.006584774176364
				-4.890163671253666	1.0065845609785773
				-4.890063827958841	1.006584347756599
				-4.889963984664015	1.0065841345104267
				-4.8898641413691895	1.006583921240058
				-4.889764298074364	1.0065837079454896
				-4.889664454779538	1.006583494626719
				-4.889564611484713	1.0065832812837434
				-4.889464768189887	1.0065830679165606
				-4.8893649248950615	1.0065828545251667
				-4.889265081600236	1.00658264110956
				-4.88916523830541	1.006582427669737
				-4.889065395010585	1.0065822142056957
				-4.888965551715759	1.0065820007174329
				-4.8888657084209335	1.0065817872049456
				-4.888765865126109	1.0065815736682318
				-4.888666021831283	1.0065813601072882
				-4.888566178536458	1.006581146522112
				-4.888466335241632	1.0065809329127007
				-4.888366491946806	1.0065807192790515
				-4.888266648651981	1.0065805056211614
				-4.888166805357155	1.006580291939028
				-4.88806696206233	1.0065800782326486
				-4.887967118767504	1.00657986450202
				-4.887867275472678	1.00657965074714
				-4.887767432177853	1.0065794369680052
				-4.887667588883027	1.0065792231646136
				-4.887567745588202	1.0065790093369618
				-4.887467902293376	1.0065787954850474
				-4.887368058998551	1.0065785816088675
				-4.887268215703726	1.0065783677084192
				-4.8871683724089	1.0065781537837004
				-4.8870685291140745	1.0065779398347077
				-4.886968685819249	1.0065777258614386
				-4.886868842524423	1.00657751186389
				-4.886768999229598	1.0065772978420595
				-4.886669155934772	1.0065770837959445
				-4.8865693126399465	1.006576869725542
				-4.886469469345121	1.006576655630849
				-4.886369626050295	1.0065764415118632
				-4.88626978275547	1.0065762273685817
				-4.886169939460644	1.0065760132010013
				-4.8860700961658186	1.00657579900912
				-4.885970252870994	1.0065755847929347
				-4.885870409576168	1.0065753705524425
				-4.885770566281343	1.0065751562876408
				-4.885670722986517	1.0065749419985268
				-4.8855708796916915	1.0065747276850976
				-4.885471036396866	1.0065745133473507
				-4.88537119310204	1.0065742989852833
				-4.885271349807215	1.0065740845988926
				-4.885171506512389	1.0065738701881757
				-4.8850716632175635	1.00657365575313
				-4.884971819922738	1.0065734412937524
				-4.884871976627912	1.006573226810041
				-4.884772133333087	1.0065730123019918
				-4.884672290038261	1.006572797769603
				-4.884572446743436	1.0065725832128716
				-4.884472603448611	1.006572368631795
				-4.884372760153785	1.0065721540263697
				-4.88427291685896	1.0065719393965937
				-4.884173073564134	1.0065717247424641
				-4.884073230269308	1.0065715100639778
				-4.883973386974483	1.0065712953611323
				-4.883873543679657	1.006571080633925
				-4.883773700384832	1.006570865882353
				-4.883673857090006	1.0065706511064132
				-4.88357401379518	1.006570436306103
				-4.883474170500355	1.00657022148142
				-4.883374327205529	1.006570006632361
				-4.883274483910704	1.0065697917589236
				-4.883174640615879	1.0065695768611047
				-4.883074797321053	1.0065693619389018
				-4.882974954026228	1.006569146992312
				-4.882875110731402	1.0065689320213325
				-4.8827752674365765	1.0065687170259605
				-4.882675424141751	1.0065685020061934
				-4.882575580846925	1.006568286962028
				-4.8824757375521	1.0065680718934622
				-4.882375894257274	1.006567856800493
				-4.8822760509624485	1.0065676416831173
				-4.882176207667623	1.0065674265413327
				-4.882076364372797	1.0065672113751363
				-4.881976521077972	1.0065669961845252
				-4.881876677783146	1.0065667809694967
				-4.881776834488321	1.0065665657300482
				-4.881676991193496	1.006566350466177
				-4.88157714789867	1.0065661351778799
				-4.881477304603845	1.0065659198651544
				-4.881377461309019	1.0065657045279979
				-4.8812776180141935	1.006565489166407
				-4.881177774719368	1.0065652737803794
				-4.881077931424542	1.0065650583699126
				-4.880978088129717	1.0065648429350034
				-4.880878244834891	1.006564627475649
				-4.8807784015400655	1.0065644119918469
				-4.88067855824524	1.006564196483594
				-4.880578714950414	1.006563980950888
				-4.880478871655589	1.0065637653937258
				-4.880379028360763	1.0065635498121046
				-4.880279185065938	1.0065633342060216
				-4.880179341771113	1.006563118575474
				-4.880079498476287	1.0065629029204592
				-4.879979655181462	1.0065626872409745
				-4.879879811886636	1.006562471537017
				-4.87977996859181	1.0065622558085838
				-4.879680125296985	1.0065620400556723
				-4.879580282002159	1.0065618242782794
				-4.879480438707334	1.0065616084764029
				-4.879380595412508	1.0065613926500394
				-4.879280752117682	1.0065611767991867
				-4.879180908822857	1.0065609609238415
				-4.879081065528031	1.0065607450240013
				-4.878981222233206	1.0065605290996633
				-4.878881378938381	1.006560313150825
				-4.878781535643555	1.0065600971774828
				-4.87868169234873	1.0065598811796346
				-4.878581849053904	1.0065596651572777
				-4.8784820057590785	1.0065594491104088
				-4.878382162464253	1.0065592330390256
				-4.878282319169427	1.0065590169431249
				-4.878182475874602	1.0065588008227042
				-4.878082632579776	1.006558584677761
				-4.8779827892849505	1.0065583685082917
				-4.877882945990125	1.0065581523142941
				-4.877783102695299	1.0065579360957653
				-4.877683259400474	1.0065577198527027
				-4.877583416105648	1.006557503585103
				-4.8774835728108235	1.006557287292964
				-4.877383729515998	1.0065570709762826
				-4.877283886221172	1.0065568546350563
				-4.877184042926347	1.0065566382692817
				-4.877084199631521	1.0065564218789564
				-4.8769843563366955	1.006556205464078
				-4.87688451304187	1.0065559890246432
				-4.876784669747044	1.006555772560649
				-4.876684826452219	1.0065555560720933
				-4.876584983157393	1.006555339558973
				-4.8764851398625675	1.0065551230212852
				-4.876385296567742	1.0065549064590273
				-4.876285453272916	1.0065546898721962
				-4.876185609978091	1.0065544732607894
				-4.876085766683266	1.0065542566248042
				-4.87598592338844	1.0065540399642374
				-4.875886080093615	1.0065538232790867
				-4.875786236798789	1.006553606569349
				-4.875686393503964	1.0065533898350214
				-4.875586550209138	1.0065531730761015
				-4.875486706914312	1.0065529562925863
				-4.875386863619487	1.0065527394844729
				-4.875287020324661	1.0065525226517587
				-4.875187177029836	1.0065523057944408
				-4.87508733373501	1.0065520889125164
				-4.874987490440184	1.0065518720059825
				-4.874887647145359	1.006551655074837
				-4.874787803850533	1.0065514381190763
				-4.874687960555708	1.0065512211386982
				-4.874588117260883	1.0065510041336996
				-4.874488273966057	1.0065507871040777
				-4.874388430671232	1.0065505700498298
				-4.874288587376406	1.0065503529709532
				-4.8741887440815805	1.006550135867445
				-4.874088900786755	1.0065499187393023
				-4.873989057491929	1.0065497015865226
				-4.873889214197104	1.0065494844091025
				-4.873789370902278	1.00654926720704
				-4.8736895276074526	1.0065490499803318
				-4.873589684312627	1.006548832728975
				-4.873489841017801	1.0065486154529673
				-4.873389997722976	1.0065483981523056
				-4.87329015442815	1.006548180826987
				-4.8731903111333255	1.006547963477009
				-4.8730904678385	1.0065477461023684
				-4.872990624543674	1.0065475287030627
				-4.872890781248849	1.006547311279089
				-4.872790937954023	1.0065470938304446
				-4.8726910946591975	1.0065468763571268
				-4.872591251364372	1.0065466588591325
				-4.872491408069546	1.006546441336459
				-4.872391564774721	1.0065462237891036
				-4.872291721479895	1.0065460062170635
				-4.8721918781850695	1.0065457886203357
				-4.872092034890244	1.0065455709989175
				-4.871992191595418	1.0065453533528061
				-4.871892348300593	1.006545135681999
				-4.871792505005768	1.006544917986493
				-4.871692661710942	1.0065447002662855
				-4.871592818416117	1.0065444825213734
				-4.871492975121291	1.0065442647517542
				-4.871393131826466	1.006544046957425
				-4.87129328853164	1.006543829138383
				-4.871193445236814	1.0065436112946256
				-4.871093601941989	1.0065433934261496
				-4.870993758647163	1.0065431755329524
				-4.870893915352338	1.0065429576150313
				-4.870794072057512	1.0065427396723834
				-4.870694228762686	1.0065425217050057
				-4.870594385467861	1.0065423037128958
				-4.870494542173035	1.0065420856960505
				-4.87039469887821	1.0065418676544675
				-4.870294855583385	1.0065416495881434
				-4.870195012288559	1.0065414314970753
				-4.870095168993734	1.0065412133812612
				-4.869995325698908	1.0065409952406978
				-4.8698954824040825	1.0065407770753823
				-4.869795639109257	1.0065405588853118
				-4.869695795814431	1.0065403406704838
				-4.869595952519606	1.0065401224308952
				-4.86949610922478	1.006539904166543
				-4.869396265929955	1.0065396858774251
				-4.869296422635129	1.0065394675635382
				-4.869196579340303	1.0065392492248795
				-4.869096736045478	1.0065390308614461
				-4.868996892750653	1.0065388124732355
				-4.8688970494558275	1.0065385940602445
				-4.868797206161002	1.0065383756224708
				-4.868697362866176	1.0065381571599112
				-4.868597519571351	1.006537938672563
				-4.868497676276525	1.0065377201604233
				-4.8683978329816995	1.0065375016234894
				-4.868297989686874	1.0065372830617585
				-4.868198146392048	1.0065370644752278
				-4.868098303097223	1.0065368458638941
				-4.867998459802397	1.0065366272277554
				-4.8678986165075715	1.006536408566808
				-4.867798773212746	1.0065361898810494
				-4.86769892991792	1.0065359711704773
				-4.867599086623095	1.0065357524350882
				-4.86749924332827	1.0065355336748796
				-4.867399400033444	1.0065353148898484
				-4.867299556738619	1.0065350960799924
				-4.867199713443793	1.006534877245308
				-4.867099870148968	1.006534658385793
				-4.867000026854142	1.0065344395014442
				-4.866900183559316	1.006534220592259
				-4.866800340264491	1.0065340016582345
				-4.866700496969665	1.0065337826993679
				-4.86660065367484	1.0065335637156563
				-4.866500810380014	1.006533344707097
				-4.866400967085188	1.0065331256736874
				-4.866301123790363	1.006532906615424
				-4.866201280495537	1.0065326875323044
				-4.8661014372007125	1.006532468424326
				-4.866001593905887	1.0065322492914857
				-4.865901750611061	1.0065320301337808
				-4.865801907316236	1.0065318109512085
				-4.86570206402141	1.0065315917437656
				-4.8656022207265845	1.0065313725114495
				-4.865502377431759	1.0065311532542578
				-4.865402534136933	1.006530933972187
				-4.865302690842108	1.006530714665235
				-4.865202847547282	1.0065304953333982
				-4.865103004252457	1.0065302759766743
				-4.865003160957631	1.0065300565950603
				-4.864903317662805	1.0065298371885534
				-4.86480347436798	1.0065296177571508
				-4.864703631073155	1.0065293983008496
				-4.8646037877783295	1.0065291788196473
				-4.864503944483504	1.0065289593135405
				-4.864404101188678	1.0065287397825269
				-4.864304257893853	1.0065285202266032
				-4.864204414599027	1.006528300645767
				-4.8641045713042015	1.0065280810400155
				-4.864004728009376	1.0065278614093454
				-4.86390488471455	1.006527641753754
				-4.863805041419725	1.006527422073239
				-4.863705198124899	1.0065272023677967
				-4.8636053548300735	1.0065269826374252
				-4.863505511535248	1.006526762882121
				-4.863405668240422	1.0065265431018817
				-4.863305824945597	1.0065263232967039
				-4.863205981650772	1.0065261034665856
				-4.863106138355946	1.0065258836115232
				-4.863006295061121	1.0065256637315143
				-4.862906451766295	1.006525443826556
				-4.86280660847147	1.0065252238966456
				-4.862706765176644	1.0065250039417797
				-4.862606921881818	1.006524783961956
				-4.862507078586993	1.0065245639571716
				-4.862407235292167	1.0065243439274236
				-4.862307391997342	1.006524123872709
				-4.862207548702516	1.0065239037930254
				-4.86210770540769	1.0065236836883693
				-4.862007862112865	1.0065234635587386
				-4.861908018818039	1.00652324340413
				-4.8618081755232145	1.0065230232245408
				-4.861708332228389	1.0065228030199682
				-4.861608488933563	1.0065225827904094
				-4.861508645638738	1.0065223625358612
				-4.861408802343912	1.0065221422563213
				-4.8613089590490866	1.0065219219517867
				-4.861209115754261	1.0065217016222543
				-4.861109272459435	1.0065214812677217
				-4.86100942916461	1.0065212608881855
				-4.860909585869784	1.006521040483643
				-4.860809742574959	1.006520820054092
				-4.860709899280133	1.006520599599529
				-4.860610055985307	1.0065203791199515
				-4.860510212690482	1.0065201586153563
				-4.860410369395657	1.006519938085741
				-4.8603105261008315	1.0065197175311023
				-4.860210682806006	1.006519496951438
				-4.86011083951118	1.0065192763467443
				-4.860010996216355	1.0065190557170192
				-4.859911152921529	1.0065188350622598
				-4.8598113096267035	1.0065186143824627
				-4.859711466331878	1.0065183936776256
				-4.859611623037052	1.0065181729477455
				-4.859511779742227	1.0065179521928194
				-4.859411936447401	1.0065177314128446
				-4.8593120931525755	1.0065175106078181
				-4.85921224985775	1.0065172897777375
				-4.859112406562924	1.0065170689225993
				-4.859012563268099	1.0065168480424012
				-4.858912719973274	1.0065166271371402
				-4.858812876678448	1.0065164062068135
				-4.858713033383623	1.006516185251418
				-4.858613190088797	1.006515964270951
				-4.858513346793972	1.0065157432654097
				-4.858413503499146	1.0065155222347912
				-4.85831366020432	1.006515301179093
				-4.858213816909495	1.0065150800983118
				-4.858113973614669	1.0065148589924446
				-4.858014130319844	1.0065146378614893
				-4.857914287025018	1.0065144167054423
				-4.8578144437301924	1.0065141955243013
				-4.857714600435367	1.006513974318063
				-4.857614757140542	1.006513753086725
				-4.8575149138457165	1.006513531830284
				-4.857415070550891	1.0065133105487376
				-4.857315227256065	1.0065130892420824
				-4.85721538396124	1.0065128679103161
				-4.857115540666414	1.0065126465534355
				-4.857015697371589	1.006512425171438
				-4.856915854076763	1.0065122037643206
				-4.856816010781937	1.0065119823320805
				-4.856716167487112	1.0065117608747147
				-4.856616324192286	1.0065115393922206
				-4.856516480897461	1.0065113178845952
				-4.856416637602635	1.0065110963518358
				-4.856316794307809	1.006510874793939
				-4.856216951012984	1.0065106532109027
				-4.856117107718159	1.0065104316027238
				-4.8560172644233335	1.006510209969399
				-4.855917421128508	1.006509988310926
				-4.855817577833682	1.006509766627302
				-4.855717734538857	1.0065095449185237
				-4.855617891244031	1.0065093231845883
				-4.8555180479492055	1.0065091014254932
				-4.85541820465438	1.0065088796412354
				-4.855318361359554	1.006508657831812
				-4.855218518064729	1.0065084359972203
				-4.855118674769903	1.0065082141374575
				-4.8550188314750775	1.0065079922525206
				-4.854918988180252	1.0065077703424066
				-4.854819144885426	1.006507548407113
				-4.854719301590602	1.0065073264466367
				-4.854619458295776	1.0065071044609746
				-4.85451961500095	1.0065068824501244
				-4.854419771706125	1.0065066604140829
				-4.854319928411299	1.0065064383528473
				-4.854220085116474	1.006506216266415
				-4.854120241821648	1.0065059941547825
				-4.854020398526822	1.0065057720179473
				-4.853920555231997	1.006505549855907
				-4.853820711937171	1.0065053276686582
				-4.853720868642346	1.006505105456198
				-4.85362102534752	1.0065048832185237
				-4.8535211820526944	1.0065046609556325
				-4.853421338757869	1.0065044386675213
				-4.853321495463044	1.0065042163541877
				-4.8532216521682185	1.0065039940156282
				-4.853121808873393	1.0065037716518406
				-4.853021965578567	1.0065035492628216
				-4.852922122283742	1.0065033268485686
				-4.852822278988916	1.0065031044090782
				-4.852722435694091	1.0065028819443482
				-4.852622592399265	1.0065026594543756
				-4.852522749104439	1.0065024369391573
				-4.852422905809614	1.0065022143986906
				-4.852323062514788	1.0065019918329725
				-4.852223219219963	1.0065017692420002
				-4.852123375925137	1.0065015466257705
				-4.852023532630311	1.0065013239842815
				-4.851923689335486	1.0065011013175291
				-4.851823846040661	1.0065008786255116
				-4.8517240027458355	1.0065006559082255
				-4.85162415945101	1.0065004331656677
				-4.851524316156184	1.0065002103978358
				-4.851424472861359	1.006499987604727
				-4.851324629566533	1.0064997647863378
				-4.8512247862717075	1.0064995419426659
				-4.851124942976882	1.0064993190737084
				-4.851025099682056	1.0064990961794622
				-4.850925256387231	1.0064988732599245
				-4.850825413092405	1.0064986503150926
				-4.8507255697975795	1.0064984273449633
				-4.850625726502754	1.006498204349534
				-4.850525883207929	1.0064979813288017
				-4.850426039913104	1.0064977582827639
				-4.850326196618278	1.006497535211417
				-4.850226353323452	1.0064973121147587
				-4.850126510028627	1.006497088992786
				-4.850026666733801	1.006496865845496
				-4.849926823438976	1.0064966426728859
				-4.84982698014415	1.0064964194749524
				-4.849727136849324	1.0064961962516932
				-4.849627293554499	1.0064959730031053
				-4.849527450259673	1.0064957497291855
				-4.849427606964848	1.0064955264299313
				-4.849327763670022	1.0064953031053396
				-4.8492279203751965	1.0064950797554078
				-4.849128077080371	1.0064948563801326
				-4.849028233785546	1.0064946329795115
				-4.8489283904907206	1.0064944095535413
				-4.848828547195895	1.0064941861022196
				-4.848728703901069	1.006493962625543
				-4.848628860606244	1.0064937391235087
				-4.848529017311418	1.006493515596114
				-4.848429174016593	1.0064932920433565
				-4.848329330721767	1.0064930684652322
				-4.848229487426941	1.0064928448617392
				-4.848129644132116	1.006492621232874
				-4.84802980083729	1.0064923975786342
				-4.847929957542465	1.0064921738990167
				-4.847830114247639	1.0064919501940184
				-4.847730270952813	1.0064917264636368
				-4.847630427657989	1.0064915027078687
				-4.847530584363163	1.0064912789267115
				-4.8474307410683375	1.0064910551201622
				-4.847330897773512	1.006490831288218
				-4.847231054478686	1.0064906074308757
				-4.847131211183861	1.006490383548133
				-4.847031367889035	1.0064901596399864
				-4.8469315245942095	1.0064899357064334
				-4.846831681299384	1.0064897117474707
				-4.846731838004558	1.006489487763096
				-4.846631994709733	1.006489263753306
				-4.846532151414907	1.0064890397180983
				-4.8464323081200815	1.0064888156574694
				-4.846332464825256	1.0064885915714166
				-4.846232621530431	1.0064883674599372
				-4.846132778235606	1.0064881433230282
				-4.84603293494078	1.0064879191606868
				-4.845933091645954	1.00648769497291
				-4.845833248351129	1.006487470759695
				-4.845733405056303	1.0064872465210388
				-4.845633561761478	1.0064870222569386
				-4.845533718466652	1.0064867979673915
				-4.845433875171826	1.0064865736523947
				-4.845334031877001	1.006486349311945
				-4.845234188582175	1.00648612494604
				-4.84513434528735	1.0064859005546765
				-4.845034501992524	1.0064856761378513
				-4.8449346586976985	1.0064854516955624
				-4.844834815402873	1.006485227227806
				-4.844734972108048	1.0064850027345797
				-4.844635128813223	1.0064847782158806
				-4.844535285518397	1.0064845536717055
				-4.844435442223571	1.006484329102052
				-4.844335598928746	1.0064841045069166
				-4.84423575563392	1.006483879886297
				-4.844135912339095	1.00648365524019
				-4.844036069044269	1.0064834305685926
				-4.843936225749443	1.0064832058715023
				-4.843836382454618	1.0064829811489155
				-4.843736539159792	1.0064827564008303
				-4.843636695864967	1.006482531627243
				-4.843536852570141	1.006482306828151
				-4.843437009275315	1.0064820820035516
				-4.843337165980491	1.0064818571534415
				-4.843237322685665	1.006481632277818
				-4.8431374793908395	1.0064814073766783
				-4.843037636096014	1.0064811824500193
				-4.842937792801188	1.0064809574978384
				-4.842837949506363	1.0064807325201324
				-4.842738106211537	1.0064805075168985
				-4.8426382629167115	1.006480282488134
				-4.842538419621886	1.0064800574338357
				-4.84243857632706	1.0064798323540007
				-4.842338733032235	1.0064796072486264
				-4.842238889737409	1.0064793821177098
				-4.8421390464425835	1.006479156961248
				-4.842039203147758	1.0064789317792375
				-4.841939359852933	1.0064787065716765
				-4.841839516558108	1.0064784813385614
				-4.841739673263282	1.0064782560798895
				-4.841639829968456	1.0064780307956578
				-4.841539986673631	1.0064778054858632
				-4.841440143378805	1.0064775801505035
				-4.84134030008398	1.0064773547895751
				-4.841240456789154	1.0064771294030752
				-4.8411406134943284	1.0064769039910013
				-4.841040770199503	1.00647667855335
				-4.840940926904677	1.006476453090119
				-4.840841083609852	1.0064762276013046
				-4.840741240315026	1.0064760020869046
				-4.8406413970202005	1.0064757765469157
				-4.840541553725375	1.0064755509813352
				-4.84044171043055	1.0064753253901602
				-4.840341867135725	1.0064750997733876
				-4.840242023840899	1.0064748741310146
				-4.840142180546073	1.0064746484630382
				-4.840042337251248	1.0064744227694558
				-4.839942493956422	1.0064741970502642
				-4.839842650661597	1.0064739713054605
				-4.839742807366771	1.006473745535042
				-4.839642964071945	1.006473519739006
				-4.83954312077712	1.0064732939173486
				-4.839443277482294	1.0064730680700682
				-4.839343434187469	1.0064728421971607
				-4.839243590892643	1.0064726162986242
				-4.839143747597818	1.0064723903744552
				-4.839043904302993	1.0064721644246508
				-4.838944061008167	1.0064719384492085
				-4.8388442177133415	1.0064717124481248
				-4.838744374418516	1.0064714864213973
				-4.83864453112369	1.006471260369023
				-4.838544687828865	1.0064710342909986
				-4.838444844534039	1.0064708081873215
				-4.8383450012392135	1.006470582057989
				-4.838245157944388	1.0064703559029977
				-4.838145314649562	1.0064701297223448
				-4.838045471354737	1.006469903516028
				-4.837945628059911	1.0064696772840436
				-4.8378457847650855	1.0064694510263892
				-4.83774594147026	1.0064692247430616
				-4.837646098175435	1.0064689984340578
				-4.83754625488061	1.0064687720993752
				-4.837446411585784	1.006468545739011
				-4.837346568290958	1.0064683193529615
				-4.837246724996133	1.0064680929412249
				-4.837146881701307	1.0064678665037976
				-4.837047038406482	1.0064676400406765
				-4.836947195111656	1.0064674135518592
				-4.8368473518168305	1.0064671870373423
				-4.836747508522005	1.0064669604971235
				-4.836647665227179	1.0064667339311992
				-4.836547821932354	1.006466507339567
				-4.836447978637528	1.0064662807222238
				-4.8363481353427025	1.0064660540791668
				-4.836248292047878	1.0064658274103926
				-4.836148448753052	1.006465600715899
				-4.836048605458227	1.0064653739956824
				-4.835948762163401	1.0064651472497403
				-4.835848918868575	1.0064649204780698
				-4.83574907557375	1.006464693680668
				-4.835649232278924	1.0064644668575315
				-4.835549388984099	1.006464240008658
				-4.835449545689273	1.0064640131340443
				-4.835349702394447	1.0064637862336874
				-4.835249859099622	1.0064635593075846
				-4.835150015804796	1.0064633323557326
				-4.835050172509971	1.0064631053781288
				-4.834950329215145	1.0064628783747702
				-4.83485048592032	1.0064626513456538
				-4.834750642625495	1.006462424290777
				-4.834650799330669	1.0064621972101366
				-4.8345509560358435	1.0064619701037294
				-4.834451112741018	1.006461742971553
				-4.834351269446192	1.0064615158136043
				-4.834251426151367	1.0064612886298803
				-4.834151582856541	1.0064610614203782
				-4.8340517395617155	1.006460834185095
				-4.83395189626689	1.0064606069240276
				-4.833852052972064	1.0064603796371732
				-4.833752209677239	1.0064601523245291
				-4.833652366382413	1.006459924986092
				-4.8335525230875875	1.0064596976218592
				-4.833452679792762	1.006459470231828
				-4.833352836497937	1.0064592428159946
				-4.833252993203112	1.0064590153743573
				-4.833153149908286	1.0064587879069122
				-4.83305330661346	1.0064585604136567
				-4.832953463318635	1.006458332894588
				-4.832853620023809	1.0064581053497033
				-4.832753776728984	1.006457877778999
				-4.832653933434158	1.006457650182473
				-4.8325540901393325	1.0064574225601217
				-4.832454246844507	1.0064571949119425
				-4.832354403549681	1.0064569672379322
				-4.832254560254856	1.0064567395380886
				-4.83215471696003	1.0064565118124078
				-4.8320548736652045	1.0064562840608873
				-4.83195503037038	1.0064560562835245
				-4.831855187075554	1.006455828480316
				-4.831755343780729	1.006455600651259
				-4.831655500485903	1.0064553727963508
				-4.831555657191077	1.006455144915588
				-4.831455813896252	1.006454917008968
				-4.831355970601426	1.0064546890764878
				-4.831256127306601	1.0064544611181443
				-4.831156284011775	1.006454233133935
				-4.831056440716949	1.0064540051238564
				-4.830956597422124	1.006453777087906
				-4.830856754127298	1.0064535490260806
				-4.830756910832473	1.0064533209383775
				-4.830657067537647	1.0064530928247937
				-4.830557224242822	1.006452864685326
				-4.830457380947997	1.0064526365199717
				-4.830357537653171	1.006452408328728
				-4.8302576943583455	1.0064521801115915
				-4.83015785106352	1.0064519518685597
				-4.830058007768694	1.0064517235996298
				-4.829958164473869	1.0064514953047983
				-4.829858321179043	1.0064512669840626
				-4.8297584778842175	1.0064510386374197
				-4.829658634589392	1.0064508102648666
				-4.829558791294566	1.0064505818664002
				-4.829458947999741	1.0064503534420182
				-4.829359104704915	1.006450124991717
				-4.8292592614100895	1.006449896515494
				-4.829159418115265	1.0064496680133461
				-4.829059574820439	1.0064494394852705
				-4.828959731525614	1.006449210931264
				-4.828859888230788	1.0064489823513239
				-4.8287600449359624	1.0064487537454472
				-4.828660201641137	1.0064485251136308
				-4.828560358346311	1.006448296455872
				-4.828460515051486	1.0064480677721679
				-4.82836067175666	1.0064478390625153
				-4.8282608284618345	1.0064476103269115
				-4.828160985167009	1.0064473815653534
				-4.828061141872183	1.0064471527778378
				-4.827961298577358	1.006446923964362
				-4.827861455282532	1.0064466951249234
				-4.827761611987707	1.0064464662595187
				-4.827661768692882	1.0064462373681449
				-4.827561925398056	1.0064460084507991
				-4.827462082103231	1.0064457795074786
				-4.827362238808405	1.0064455505381802
				-4.827262395513579	1.0064453215429008
				-4.827162552218754	1.006445092521638
				-4.827062708923928	1.006444863474388
				-4.826962865629103	1.0064446344011488
				-4.826863022334277	1.0064444053019168
				-4.826763179039451	1.0064441761766894
				-4.826663335744626	1.0064439470254636
				-4.8265634924498	1.006443717848236
				-4.826463649154975	1.0064434886450044
				-4.826363805860149	1.0064432594157653
				-4.826263962565324	1.0064430301605158
				-4.826164119270499	1.0064428008792532
				-4.826064275975673	1.0064425715719743
				-4.8259644326808475	1.0064423422386763
				-4.825864589386022	1.0064421128793561
				-4.825764746091196	1.0064418834940112
				-4.825664902796371	1.006441654082638
				-4.825565059501545	1.006441424645234
				-4.8254652162067195	1.006441195181796
				-4.825365372911894	1.006440965692321
				-4.825265529617068	1.0064407361768064
				-4.825165686322243	1.006440506635249
				-4.825065843027417	1.006440277067646
				-4.8249659997325915	1.0064400474739938
				-4.824866156437767	1.0064398178542904
				-4.824766313142941	1.0064395882085324
				-4.824666469848116	1.0064393585367168
				-4.82456662655329	1.0064391288388406
				-4.8244667832584645	1.006438899114901
				-4.824366939963639	1.006438669364895
				-4.824267096668813	1.0064384395888195
				-4.824167253373988	1.006438209786672
				-4.824067410079162	1.0064379799584486
				-4.8239675667843365	1.0064377501041475
				-4.823867723489511	1.006437520223765
				-4.823767880194685	1.0064372903172982
				-4.82366803689986	1.0064370603847443
				-4.823568193605034	1.0064368304261004
				-4.823468350310209	1.0064366004413634
				-4.823368507015384	1.0064363704305304
				-4.823268663720558	1.0064361403935984
				-4.823168820425733	1.0064359103305645
				-4.823068977130907	1.0064356802414258
				-4.822969133836081	1.0064354501261792
				-4.822869290541256	1.0064352199848217
				-4.82276944724643	1.0064349898173504
				-4.822669603951605	1.0064347596237624
				-4.822569760656779	1.0064345294040546
				-4.822469917361953	1.0064342991582242
				-4.822370074067128	1.0064340688862683
				-4.822270230772302	1.0064338385881835
				-4.822170387477477	1.0064336082639673
				-4.822070544182651	1.0064333779136165
				-4.821970700887826	1.0064331475371284
				-4.821870857593001	1.0064329171344997
				-4.821771014298175	1.0064326867057274
				-4.8216711710033495	1.006432456250809
				-4.821571327708524	1.006432225769741
				-4.821471484413698	1.006431995262521
				-4.821371641118873	1.0064317647291452
				-4.821271797824047	1.0064315341696113
				-4.8211719545292215	1.0064313035839163
				-4.821072111234396	1.0064310729720571
				-4.82097226793957	1.0064308423340307
				-4.820872424644745	1.006430611669834
				-4.820772581349919	1.0064303809794644
				-4.820672738055094	1.0064301502629185
				-4.820572894760269	1.006429919520194
				-4.820473051465443	1.006429688751287
				-4.820373208170618	1.006429457956195
				-4.820273364875792	1.0064292271349153
				-4.8201735215809665	1.0064289962874444
				-4.820073678286141	1.00642876541378
				-4.819973834991315	1.0064285345139186
				-4.81987399169649	1.006428303587857
				-4.819774148401664	1.006428072635593
				-4.8196743051068385	1.006427841657123
				-4.819574461812013	1.0064276106524441
				-4.819474618517187	1.0064273796215537
				-4.819374775222362	1.0064271485644485
				-4.819274931927536	1.0064269174811256
				-4.819175088632711	1.006426686371582
				-4.819075245337886	1.0064264552358146
				-4.81897540204306	1.0064262240738209
				-4.818875558748235	1.0064259928855972
				-4.818775715453409	1.0064257616711414
				-4.818675872158583	1.0064255304304497
				-4.818576028863758	1.0064252991635196
				-4.818476185568932	1.006425067870348
				-4.818376342274107	1.0064248365509318
				-4.818276498979281	1.0064246052052686
				-4.818176655684455	1.0064243738333545
				-4.81807681238963	1.006424142435187
				-4.817976969094804	1.0064239110107631
				-4.817877125799979	1.00642367956008
				-4.817777282505154	1.0064234480831344
				-4.817677439210328	1.0064232165799236
				-4.817577595915503	1.0064229850504445
				-4.817477752620677	1.0064227534946941
				-4.8173779093258515	1.0064225219126695
				-4.817278066031026	1.0064222903043674
				-4.8171782227362	1.0064220586697852
				-4.817078379441375	1.0064218270089198
				-4.816978536146549	1.0064215953217681
				-4.8168786928517235	1.0064213636083272
				-4.816778849556898	1.006421131868594
				-4.816679006262072	1.006420900102566
				-4.816579162967247	1.00642066831024
				-4.816479319672421	1.0064204364916123
				-4.8163794763775964	1.0064202046466808
				-4.816279633082771	1.0064199727754422
				-4.816179789787945	1.0064197408778937
				-4.81607994649312	1.006419508954032
				-4.815980103198294	1.006419277003854
				-4.8158802599034685	1.0064190450273574
				-4.815780416608643	1.0064188130245384
				-4.815680573313817	1.0064185809953947
				-4.815580730018992	1.006418348939923
				-4.815480886724166	1.00641811685812
				-4.8153810434293405	1.0064178847499834
				-4.815281200134515	1.0064176526155095
				-4.815181356839689	1.006417420454696
				-4.815081513544864	1.0064171882675395
				-4.814981670250038	1.0064169560540368
				-4.814881826955213	1.0064167238141855
				-4.814781983660388	1.0064164915479823
				-4.814682140365562	1.006416259255424
				-4.814582297070737	1.006416026936508
				-4.814482453775911	1.006415794591231
				-4.814382610481085	1.0064155622195903
				-4.81428276718626	1.0064153298215825
				-4.814182923891434	1.0064150973972052
				-4.814083080596609	1.0064148649464548
				-4.813983237301783	1.0064146324693286
				-4.813883394006957	1.0064143999658235
				-4.813783550712132	1.0064141674359368
				-4.813683707417306	1.0064139348796652
				-4.813583864122481	1.0064137022970059
				-4.813484020827656	1.0064134696879554
				-4.81338417753283	1.0064132370525114
				-4.813284334238005	1.0064130043906707
				-4.813184490943179	1.0064127717024303
				-4.8130846476483535	1.0064125389877867
				-4.812984804353528	1.0064123062467378
				-4.812884961058702	1.0064120734792799
				-4.812785117763877	1.0064118406854101
				-4.812685274469051	1.0064116078651257
				-4.8125854311742255	1.0064113750184236
				-4.8124855878794	1.0064111421453006
				-4.812385744584574	1.006410909245754
				-4.812285901289749	1.0064106763197804
				-4.812186057994923	1.0064104433673775
				-4.8120862147000985	1.0064102103885415
				-4.811986371405273	1.0064099773832695
				-4.811886528110447	1.0064097443515594
				-4.811786684815622	1.006409511293407
				-4.811686841520796	1.00640927820881
				-4.8115869982259705	1.0064090450977654
				-4.811487154931145	1.00640881196027
				-4.811387311636319	1.0064085787963208
				-4.811287468341494	1.0064083456059147
				-4.811187625046668	1.0064081123890491
				-4.8110877817518425	1.0064078791457207
				-4.810987938457017	1.0064076458759263
				-4.810888095162191	1.0064074125796636
				-4.810788251867366	1.0064071792569287
				-4.810688408572541	1.0064069459077192
				-4.810588565277715	1.006406712532032
				-4.81048872198289	1.006406479129864
				-4.810388878688064	1.006406245701212
				-4.810289035393239	1.0064060122460734
				-4.810189192098413	1.0064057787644447
				-4.810089348803587	1.0064055452563234
				-4.809989505508762	1.0064053117217064
				-4.809889662213936	1.0064050781605907
				-4.809789818919111	1.006404844572973
				-4.809689975624285	1.0064046109588505
				-4.809590132329459	1.00640437731822
				-4.809490289034634	1.0064041436510787
				-4.809390445739808	1.0064039099574238
				-4.8092906024449835	1.0064036762372517
				-4.809190759150158	1.00640344249056
				-4.809090915855332	1.0064032087173453
				-4.808991072560507	1.0064029749176049
				-4.808891229265681	1.0064027410913354
				-4.8087913859708555	1.006402507238534
				-4.80869154267603	1.0064022733591977
				-4.808591699381204	1.0064020394533235
				-4.808491856086379	1.0064018055209085
				-4.808392012791553	1.0064015715619492
				-4.8082921694967276	1.0064013375764431
				-4.808192326201902	1.0064011035643874
				-4.808092482907076	1.0064008695257782
				-4.807992639612251	1.006400635460613
				-4.807892796317425	1.006400401368889
				-4.8077929530226005	1.006400167250603
				-4.807693109727775	1.006399933105752
				-4.807593266432949	1.006399698934333
				-4.807493423138124	1.0063994647363426
				-4.807393579843298	1.0063992305117784
				-4.8072937365484725	1.0063989962606368
				-4.807193893253647	1.0063987619829153
				-4.807094049958821	1.0063985276786107
				-4.806994206663996	1.0063982933477198
				-4.80689436336917	1.00639805899024
				-4.8067945200743445	1.0063978246061678
				-4.806694676779519	1.0063975901955005
				-4.806594833484693	1.0063973557582349
				-4.806494990189868	1.006397121294368
				-4.806395146895043	1.006396886803897
				-4.806295303600217	1.0063966522868184
				-4.806195460305392	1.00639641774313
				-4.806095617010566	1.0063961831728279
				-4.805995773715741	1.0063959485759097
				-4.805895930420915	1.006395713952372
				-4.805796087126089	1.006395479302212
				-4.805696243831264	1.0063952446254267
				-4.805596400536438	1.006395009922013
				-4.805496557241613	1.0063947751919675
				-4.805396713946787	1.0063945404352879
				-4.805296870651961	1.0063943056519709
				-4.805197027357136	1.006394070842013
				-4.80509718406231	1.0063938360054119
				-4.8049973407674855	1.0063936011421641
				-4.80489749747266	1.0063933662522668
				-4.804797654177834	1.0063931313357168
				-4.804697810883009	1.0063928963925113
				-4.804597967588183	1.006392661422647
				-4.8044981242933575	1.0063924264261213
				-4.804398280998532	1.0063921914029308
				-4.804298437703706	1.0063919563530725
				-4.804198594408881	1.0063917212765434
				-4.804098751114055	1.0063914861733405
				-4.80399890781923	1.006391251043461
				-4.803899064524404	1.0063910158869016
				-4.803799221229578	1.0063907807036596
				-4.803699377934753	1.0063905454937314
				-4.803599534639927	1.0063903102571141
				-4.8034996913451025	1.006390074993805
				-4.803399848050277	1.0063898397038014
				-4.803300004755451	1.0063896043870992
				-4.803200161460626	1.0063893690436962
				-4.8031003181658	1.0063891336735895
				-4.8030004748709745	1.0063888982767752
				-4.802900631576149	1.006388662853251
				-4.802800788281323	1.0063884274030137
				-4.802700944986498	1.00638819192606
				-4.802601101691672	1.0063879564223872
				-4.8025012583968465	1.0063877208919922
				-4.802401415102021	1.0063874853348722
				-4.802301571807195	1.0063872497510236
				-4.802201728512371	1.0063870141404436
				-4.802101885217545	1.0063867785031293
				-4.802002041922719	1.0063865428390777
				-4.801902198627894	1.0063863071482855
				-4.801802355333068	1.00638607143075
				-4.801702512038243	1.0063858356864679
				-4.801602668743417	1.0063855999154363
				-4.801502825448591	1.0063853641176521
				-4.801402982153766	1.0063851282931122
				-4.80130313885894	1.0063848924418137
				-4.801203295564115	1.0063846565637538
				-4.801103452269289	1.0063844206589287
				-4.801003608974463	1.006384184727336
				-4.800903765679638	1.0063839487689727
				-4.800803922384812	1.0063837127838353
				-4.8007040790899875	1.0063834767719213
				-4.800604235795162	1.0063832407332272
				-4.800504392500336	1.0063830046677502
[truncated: 98,000 more rows]
