# Supplementary material for: Coherence in cooperative photon emission from indistinguishable quantum emitters
Source: Sci Adv. 2022 Mar 18;8(11):eabm8171. doi: 10.1126/sciadv.abm8171 (PMC8932659; doi:10.1126/sciadv.abm8171)
Supplement: Supplementary file 2 — Dataset [file sciadv.abm8171_dataset.zip › dataset_coherence_cooperative/S5b.csv]

Data: Delay (ns)	Data: Norm. Coinc.	Fit, Convolved 0ns: Delay (ns)	Fit, Convolved 0ns: Norm. Coinc.	Fit, Deconvolved 0ns: Delay (ns)	Fit, Deconvolved 0ns: Norm. Coinc.	Fit, Convolved 12ns: Delay (ns)	Fit, Convolved 12ns: Norm. Coinc.	Fit, Deconvolved 12ns: Delay (ns)	Fit, Deconvolved 12ns: Norm. Coinc.
-66.28	0.0044988269794721415	-5.0	0.0002391664911438421	-5.0	0.00023618135181317253	-5.0	0.0004766654075961057	-5.0	0.0004707159435320823
-66.248	0.003912316715542522	-4.998999899989999	0.0002395387719055377	-4.998999899989999	0.00023654898597775823	-4.998999899989999	0.00047740737338572013	-4.998999899989999	0.0004714486485305176
-66.21600000000001	0.0027392961876832843	-4.997999799979998	0.00023991163215049112	-4.997999799979998	0.00023691719239281255	-4.997999799979998	0.0004781504941012515	-4.997999799979998	0.00047218249403974783
-66.184	0.0021527859237536655	-4.996999699969997	0.00024028507278071187	-4.996999699969997	0.0002372859719490865	-4.996999699969997	0.00047889477154042996	-4.996999699969997	0.00047291748183506355
-66.152	0.0027392961876832843	-4.995999599959996	0.00024065909469961442	-4.995999599959996	0.00023765532553871854	-4.995999599959996	0.00047964020750378286	-4.995999599959996	0.00047365361369452026
-66.12	0.0022994134897360704	-4.994999499949995	0.00024103369881201843	-4.994999499949995	0.0002380252540552349	-4.994999499949995	0.0004803868037946405	-4.994999499949995	0.0004743908913989396
-66.08800000000001	0.004058944281524927	-4.993999399939994	0.00024140888602415276	-4.993999399939994	0.00023839575839355366	-4.993999399939994	0.00048113456221914025	-4.993999399939994	0.0004751293167319169
-66.056	0.003472434017595308	-4.992999299929993	0.00024178465724365725	-4.992999299929993	0.0002387668394499848	-4.992999299929993	0.00048188348458623307	-4.992999299929993	0.000475868891479822
-66.024	0.0030325513196480937	-4.991999199919992	0.00024216101337958305	-4.991999199919992	0.0002391384981222343	-4.991999199919992	0.0004826335727076819	-4.991999199919992	0.00047660961743180665
-65.992	0.0030325513196480937	-4.990999099909991	0.00024253795534239783	-4.990999099909991	0.00023951073530940556	-4.990999099909991	0.0004833848283980715	-4.990999099909991	0.0004773514963798076
-65.96000000000001	0.005231964809384164	-4.98999899989999	0.00024291548404398514	-4.98999899989999	0.00023988355191200065	-4.98999899989999	0.0004841372534748124	-4.98999899989999	0.00047809453011854946
-65.928	0.005231964809384164	-4.988998899889989	0.0002432936003976499	-4.988998899889989	0.00024025694883192427	-4.988998899889989	0.00048489084975814197	-4.988998899889989	0.0004788387204455525
-65.896	0.0043521994134897365	-4.987998799879988	0.00024367230531811623	-4.987998799879988	0.0002406309269724843	-4.987998799879988	0.00048564561907113235	-4.987998799879988	0.0004795840691611328
-65.864	0.004205571847507332	-4.986998699869987	0.00024405159972153406	-4.986998699869987	0.0002410054872383953	-4.986998699869987	0.00048640156323969313	-4.986998699869987	0.0004803305780684109
-65.83200000000001	0.005818475073313783	-4.985998599859986	0.0002444314845254781	-4.985998599859986	0.00024138063053577943	-4.985998599859986	0.0004871586840925762	-4.985998599859986	0.00048107824897331215
-65.8	0.005818475073313783	-4.9849984998499846	0.0002448119606489523	-4.9849984998499846	0.00024175635777217005	-4.9849984998499846	0.00048791698346137947	-4.9849984998499846	0.00048182708368457456
-65.768	0.005525219941348974	-4.983998399839984	0.0002451930290123902	-4.983998399839984	0.00024213266985651232	-4.983998399839984	0.0004886764631805517	-4.983998399839984	0.00048257708401375
-65.736	0.00479208211143695	-4.982998299829983	0.00024557469053765866	-4.982998299829983	0.00024250956769916696	-4.982998299829983	0.0004894371250873967	-4.982998299829983	0.0004833282517752111
-65.70400000000001	0.006404985337243402	-4.981998199819982	0.0002459569461480601	-4.981998199819982	0.00024288705221191164	-4.981998199819982	0.0004901989710220837	-4.981998199819982	0.00048408058878615613
-65.672	0.005965102639296188	-4.980998099809981	0.00024633979676833234	-4.980998099809981	0.00024326512430794273	-4.980998099809981	0.0004909620028276359	-4.980998099809981	0.00048483409686660796
-65.64	0.0043521994134897365	-4.97999799979998	0.00024672324332465433	-4.97999799979998	0.00024364378490187883	-4.97999799979998	0.0004917262223499549	-4.97999799979998	0.0004855887778394275
-65.608	0.005525219941348974	-4.978997899789979	0.0002471072867446455	-4.978997899789979	0.00024402303490976142	-4.978997899789979	0.0004924916314378091	-4.978997899789979	0.00048634463353030785
-65.57600000000001	0.004938709677419355	-4.977997799779978	0.00024749192795737063	-4.977997799779978	0.0002444028752490587	-4.977997799779978	0.0004932582319428499	-4.977997799779978	0.0004871016657677893
-65.544	0.006551612903225807	-4.976997699769977	0.0002478771678933389	-4.976997699769977	0.0002447833068386661	-4.976997699769977	0.0004940260257196059	-4.976997699769977	0.00048785987638325296
-65.512	0.006258357771260998	-4.975997599759976	0.00024826300748450843	-4.975997599759976	0.0002451643305989099	-4.975997599759976	0.0004947950146254953	-4.975997599759976	0.0004886192672109353
-65.48	0.006551612903225807	-4.974997499749975	0.0002486494476642905	-4.974997499749975	0.0002455459474515497	-4.974997499749975	0.0004955652005208308	-4.974997499749975	0.0004893798400879261
-65.44800000000001	0.0068448680351906165	-4.973997399739974	0.0002490364893675446	-4.973997399739974	0.0002459281583197778	-4.973997399739974	0.0004963365852688113	-4.973997399739974	0.0004901415968541727
-65.416	0.012123460410557185	-4.972997299729973	0.0002494241335305897	-4.972997299729973	0.00024631096412822606	-4.972997299729973	0.0004971091707355465	-4.972997299729973	0.0004909045393524907
-65.384	0.005671847507331379	-4.971997199719972	0.00024981238109119915	-4.971997199719972	0.00024669436580296327	-4.971997199719972	0.0004978829587900408	-4.971997199719972	0.0004916686694285596
-65.352	0.008897653958944282	-4.970997099709971	0.00025020123298860874	-4.970997099709971	0.00024707836427150144	-4.970997099709971	0.0004986579513042198	-4.970997099709971	0.0004924339889309363
-65.32000000000001	0.006991495601173021	-4.96999699969997	0.00025059069016351393	-4.96999699969997	0.00024746296046279523	-4.96999699969997	0.0004994341501529104	-4.96999699969997	0.0004932004997110504
-65.288	0.012123460410557185	-4.968996899689969	0.0002509807535580745	-4.968996899689969	0.0002478481553072457	-4.968996899689969	0.0005002115572138653	-4.968996899689969	0.0004939682036232177
-65.256	0.010363929618768327	-4.967996799679968	0.00025137142411592035	-4.967996799679968	0.000248233949736703	-4.967996799679968	0.0005009901743677612	-4.967996799679968	0.0004947371025246385
-65.224	0.011830205278592375	-4.966996699669967	0.0002517627027821452	-4.966996699669967	0.00024862034468446577	-4.966996699669967	0.0005017700034981956	-4.966996699669967	0.0004955071982754031
-65.19200000000001	0.009924046920821114	-4.965996599659966	0.00025215459050331745	-4.965996599659966	0.0002490073410852878	-4.965996599659966	0.0005025510464917036	-4.965996599659966	0.000496278492738499
-65.16	0.011830205278592375	-4.964996499649965	0.0002525470882274761	-4.964996499649965	0.00024939493987537545	-4.964996499649965	0.0005033333052377532	-4.964996499649965	0.0004970509877798119
-65.128	0.010363929618768327	-4.963996399639964	0.00025294019690413997	-4.963996399639964	0.00024978314199239484	-4.963996399639964	0.0005041167816287588	-4.963996399639964	0.0004978246852681335
-65.096	0.013296480938416422	-4.962996299629963	0.0002533339174843008	-4.962996299629963	0.00025017194837546907	-4.962996299629963	0.0005049014775600734	-4.962996299629963	0.0004985995870751627
-65.06400000000001	0.011536950146627565	-4.961996199619962	0.0002537282509204339	-4.961996199619962	0.0002505613599651854	-4.961996199619962	0.0005056873949300047	-4.961996199619962	0.0004993756950755132
-65.032	0.015202639296187682	-4.960996099609961	0.0002541231981664973	-4.960996099609961	0.0002509513777035939	-4.960996099609961	0.0005064745356398151	-4.960996099609961	0.0005001530111467166
-65.0	0.014616129032258065	-4.95999599959996	0.0002545187601779327	-4.95999599959996	0.000251342002534211	-4.95999599959996	0.0005072629015937265	-4.95999599959996	0.0005009315371692257
-64.968	0.014616129032258065	-4.958995899589959	0.00025491493791166903	-4.958995899589959	0.00025173323540202255	-4.958995899589959	0.0005080524946989224	-4.958995899589959	0.0005017112750264224
-64.936	0.017841935483870967	-4.957995799579958	0.0002553117323261245	-4.957995799579958	0.0002521250772534844	-4.957995799579958	0.0005088433168655564	-4.957995799579958	0.000502492226604618
-64.904	0.0156425219941349	-4.956995699569957	0.0002557091443812111	-4.956995699569957	0.00025251752903652645	-4.956995699569957	0.000509635370006758	-4.956995699569957	0.0005032743937930621
-64.872	0.017402052785923754	-4.955995599559956	0.00025610717503833343	-4.955995599559956	0.00025291059170055337	-4.955995599559956	0.0005104286560386298	-4.955995599559956	0.0005040577784839432
-64.84	0.020774486803519062	-4.954995499549955	0.0002565058252603918	-4.954995499549955	0.00025330426619644833	-4.954995499549955	0.0005112231768802602	-4.954995499549955	0.0005048423825723964
-64.808	0.016962170087976538	-4.953995399539954	0.0002569050960117872	-4.953995399539954	0.0002536985534765745	-4.953995399539954	0.0005120189344537247	-4.953995399539954	0.000505628207956507
-64.776	0.02326715542521994	-4.952995299529953	0.0002573049882584214	-4.952995299529953	0.00025409345449477693	-4.952995299529953	0.0005128159306840907	-4.952995299529953	0.0005064152565373128
-64.744	0.020187976539589442	-4.951995199519952	0.0002577055029676985	-4.951995199519952	0.0002544889702063862	-4.951995199519952	0.0005136141674994198	-4.951995199519952	0.0005072035302188133
-64.712	0.021654252199413488	-4.950995099509951	0.000258106641108529	-4.950995099509951	0.0002548851015682191	-4.950995099509951	0.0005144136468307761	-4.950995099509951	0.0005079930309079695
-64.68	0.02473343108504399	-4.94999499949995	0.0002585084036513323	-4.94999499949995	0.00025528184953858265	-4.94999499949995	0.0005152143706122314	-4.94999499949995	0.0005087837605147126
-64.648	0.027079472140762464	-4.948994899489949	0.00025891079156803817	-4.948994899489949	0.0002556792150772747	-4.948994899489949	0.0005160163407808666	-4.948994899489949	0.0005095757209519448
-64.616	0.027226099706744868	-4.947994799479948	0.0002593138058320882	-4.947994799479948	0.000256077199145588	-4.947994799479948	0.0005168195592767765	-4.947994799479948	0.0005103689141355479
-64.584	0.02473343108504399	-4.946994699469947	0.00025971744741843945	-4.946994699469947	0.00025647580270631053	-4.946994699469947	0.0005176240280430766	-4.946994699469947	0.0005111633419843842
-64.552	0.029278885630498533	-4.945994599459946	0.00026012171730356863	-4.945994599459946	0.00025687502672372994	-4.945994599459946	0.0005184297490259092	-4.945994599459946	0.0005119590064203039
-64.52	0.031771554252199415	-4.944994499449945	0.0002605266164654698	-4.944994499449945	0.0002572748721636346	-4.944994499449945	0.000519236724174443	-4.944994499449945	0.000512755909368149
-64.488	0.03529061583577713	-4.943994399439944	0.00026093214588365993	-4.943994399439944	0.00025767533999331563	-4.943994399439944	0.0005200449554408812	-4.943994399439944	0.0005135540527557559
-64.456	0.03529061583577713	-4.942994299429943	0.00026133830653918196	-4.942994299429943	0.00025807643118157074	-4.942994299429943	0.0005208544447804683	-4.942994299429943	0.000514353438513964
-64.424	0.0344108504398827	-4.941994199419942	0.00026174509941460526	-4.941994199419942	0.00025847814669870464	-4.941994199419942	0.0005216651941514891	-4.941994199419942	0.0005151540685766165
-64.392	0.03367771260997068	-4.940994099409941	0.00026215252549402783	-4.940994099409941	0.00025888048751653345	-4.940994099409941	0.0005224772055152781	-4.940994099409941	0.0005159559448805681
-64.36	0.03910293255131965	-4.93999399939994	0.00026256058576307976	-4.93999399939994	0.00025928345460838497	-4.93999399939994	0.0005232904808362219	-4.93999399939994	0.0005167590693656869
-64.328	0.042915249266862174	-4.938993899389939	0.00026296928120892675	-4.938993899389939	0.00025968704894910273	-4.938993899389939	0.0005241050220817664	-4.938993899389939	0.0005175634439748614
-64.296	0.047020821114369504	-4.937993799379938	0.00026337861282026956	-4.937993799379938	0.00026009127151504786	-4.937993799379938	0.0005249208312224199	-4.937993799379938	0.000518369070654006
-64.264	0.04936686217008798	-4.936993699369937	0.00026378858158734793	-4.936993699369937	0.0002604961232841003	-4.936993699369937	0.0005257379102317538	-4.936993699369937	0.0005191759513520599
-64.232	0.05259266862170088	-4.935993599359936	0.00026419918850194453	-4.935993599359936	0.0002609016052356634	-4.935993599359936	0.0005265562610864198	-4.935993599359936	0.0005199840880210011
-64.2	0.05376568914956012	-4.934993499349935	0.00026461043455738425	-4.934993499349935	0.0002613077183506638	-4.934993499349935	0.0005273758857661383	-4.934993499349935	0.000520793482615841
-64.168	0.051712903225806454	-4.933993399339934	0.0002650223207485387	-4.933993399339934	0.00026171446361155607	-4.933993399339934	0.000528196786253714	-4.933993399339934	0.0005216041370946379
-64.136	0.05684486803519062	-4.932993299329933	0.00026543484807182755	-4.932993299329933	0.00026212184200232315	-4.932993299329933	0.0005290189645350387	-4.932993299329933	0.0005224160534184957
-64.104	0.05083313782991203	-4.931993199319932	0.00026584801752522287	-4.931993199319932	0.0002625298545084801	-4.931993199319932	0.0005298424225990962	-4.931993199319932	0.0005232292335515716
-64.072	0.05567184750733138	-4.930993099309931	0.0002662618301082495	-4.930993099309931	0.0002629385021170768	-4.930993099309931	0.0005306671624379655	-4.930993099309931	0.0005240436794610822
-64.04	0.06124369501466276	-4.92999299929993	0.0002666762868219866	-4.92999299929993	0.0002633477858166977	-4.92999299929993	0.000531493186046823	-4.92999299929993	0.0005248593931173018
-64.008	0.06784193548387098	-4.928992899289929	0.00026709138866907426	-4.928992899289929	0.0002637577065974677	-4.928992899289929	0.0005323204954239589	-4.928992899289929	0.0005256763764935765
-63.976	0.06813519061583578	-4.927992799279928	0.0002675071366537115	-4.927992799279928	0.00026416826545105183	-4.927992799279928	0.0005331490925707649	-4.927992799279928	0.0005264946315663193
-63.944	0.06989472140762464	-4.926992699269927	0.0002679235317816602	-4.926992699269927	0.0002645794633706597	-4.926992699269927	0.0005339789794917539	-4.926992699269927	0.0005273141603150245
-63.912	0.08235806451612904	-4.925992599259926	0.00026834057506024876	-4.925992599259926	0.00026499130135104585	-4.925992599259926	0.000534810158194554	-4.925992599259926	0.0005281349647222625
-63.88	0.0845574780058651	-4.9249924992499245	0.0002687582674983739	-4.9249924992499245	0.00026540378038851433	-4.9249924992499245	0.0005356426306899266	-4.9249924992499245	0.0005289570467736951
-63.848	0.0844108504398827	-4.923992399239924	0.0002691766101065016	-4.923992399239924	0.00026581690148091904	-4.923992399239924	0.0005364763989917535	-4.923992399239924	0.0005297804084580695
-63.816	0.09320850439882698	-4.922992299229923	0.00026959560389667076	-4.922992299229923	0.0002662306656276675	-4.922992299229923	0.0005373114651170558	-4.922992299229923	0.000530605051767233
-63.784	0.09482140762463344	-4.921992199219922	0.00027001524988249715	-4.921992199219922	0.0002666450738297239	-4.921992199219922	0.0005381478310859967	-4.921992199219922	0.0005314309786961318
-63.752	0.09790058651026393	-4.920992099209921	0.0002704355490791723	-4.920992099209921	0.0002670601270896082	-4.920992099209921	0.0005389854989218799	-4.920992099209921	0.000532258191242816
-63.72	0.10361906158357771	-4.91999199919992	0.0002708565025034697	-4.91999199919992	0.00026747582641140354	-4.91999199919992	0.0005398244706511593	-4.91999199919992	0.0005330866914084481
-63.688	0.10420557184750734	-4.918991899189919	0.0002712781111737431	-4.918991899189919	0.00026789217280075324	-4.918991899189919	0.0005406647483034424	-4.918991899189919	0.0005339164811973034
-63.656	0.11461612903225807	-4.917991799179918	0.0002717003761099355	-4.917991799179918	0.000268309167264869	-4.917991799179918	0.0005415063339115011	-4.917991799179918	0.0005347475626167796
-63.624	0.1154958944281525	-4.916991699169917	0.00027212329833357305	-4.916991699169917	0.00026872681081252715	-4.916991699169917	0.0005423492295112637	-4.916991699169917	0.0005355799376773952
-63.592	0.12825249266862168	-4.915991599159916	0.00027254687886777465	-4.915991599159916	0.0002691451044540768	-4.915991599159916	0.0005431934371418332	-4.915991599159916	0.0005364136083928022
-63.56	0.12913225806451611	-4.914991499149915	0.0002729711187372507	-4.914991499149915	0.00026956404920143884	-4.914991499149915	0.0005440389588454842	-4.914991499149915	0.0005372485767797857
-63.528	0.13294457478005864	-4.913991399139914	0.0002733960189683081	-4.913991399139914	0.0002699836460681088	-4.913991399139914	0.0005448857966676725	-4.913991399139914	0.0005380848448582685
-63.496	0.14995337243401757	-4.912991299129913	0.00027382158058884983	-4.912991299129913	0.0002704038960691609	-4.912991299129913	0.0005457339526570348	-4.912991299129913	0.0005389224146513198
-63.464	0.15523196480938414	-4.911991199119912	0.00027424780462837763	-4.911991199119912	0.0002708248002212475	-4.911991199119912	0.000546583428865397	-4.911991199119912	0.0005397612881851562
-63.432	0.16095043988269794	-4.910991099109911	0.0002746746921179994	-4.910991099109911	0.00027124635954260624	-4.910991099109911	0.0005474342273477827	-4.910991099109911	0.0005406014674891496
-63.4	0.17605307917888563	-4.90999099909991	0.000275102244090425	-4.90999099909991	0.00027166857505305674	-4.90999099909991	0.0005482863501624104	-4.90999099909991	0.0005414429545958292
-63.368	0.17444017595307917	-4.908990899089909	0.000275530461579973	-4.908990899089909	0.0002720914477740084	-4.908990899089909	0.0005491397993707024	-4.908990899089909	0.0005422857515408894
-63.336	0.19584780058651025	-4.907990799079908	0.0002759593456225716	-4.907990799079908	0.0002725149787284597	-4.907990799079908	0.0005499945770372912	-4.907990799079908	0.0005431298603631933
-63.304	0.19482140762463343	-4.906990699069907	0.0002763888972557626	-4.906990699069907	0.00027293916894100077	-4.906990699069907	0.0005508506852300245	-4.906990699069907	0.000543975283104776
-63.272	0.2127099706744868	-4.905990599059906	0.0002768191175187009	-4.905990599059906	0.0002733640194378179	-4.905990599059906	0.0005517081260199651	-4.905990599059906	0.0005448220218108535
-63.24	0.22341378299120235	-4.904990499049905	0.00027725000745215997	-4.904990499049905	0.00027378953124669353	-4.904990499049905	0.0005525669014814015	-4.904990499049905	0.000545670078529823
-63.208	0.2379299120234604	-4.903990399039904	0.00027768156809853317	-4.903990399039904	0.00027421570539701095	-4.903990399039904	0.0005534270136918508	-4.903990399039904	0.0005465194553132724
-63.176	0.24379501466275658	-4.902990299029903	0.0002781138005018375	-4.902990299029903	0.0002746425429197547	-4.902990299029903	0.0005542884647320661	-4.902990299029903	0.000547370154215981
-63.144	0.24570117302052785	-4.901990199019902	0.00027854670570771293	-4.901990199019902	0.00027507004484751506	-4.901990199019902	0.0005551512566860347	-4.901990199019902	0.0005482221772959281
-63.112	0.2640296187683284	-4.900990099009901	0.00027898028476342884	-4.900990099009901	0.0002754982122144894	-4.900990099009901	0.0005560153916409914	-4.900990099009901	0.000549075526614296
-63.08	0.27707947214076245	-4.8999899989999	0.0002794145387178837	-4.8999899989999	0.0002759270460564844	-4.8999899989999	0.0005568808716874193	-4.8999899989999	0.0005499302042354745
-63.048	0.29555454545454546	-4.898989898989899	0.0002798494686216095	-4.898989898989899	0.0002763565474109197	-4.898989898989899	0.000557747698919055	-4.898989898989899	0.0005507862122270684
-63.016	0.3094841642228739	-4.897989798979898	0.0002802850755267726	-4.897989798979898	0.00027678671731682915	-4.897989798979898	0.0005586158754328933	-4.897989798979898	0.000551643552659899
-62.984	0.33646363636363635	-4.896989698969897	0.00028072136048717776	-4.896989698969897	0.0002772175568148648	-4.896989698969897	0.0005594854033291943	-4.896989698969897	0.0005525022276080128
-62.952	0.3347041055718475	-4.895989598959896	0.00028115832455827066	-4.895989598959896	0.0002776490669472973	-4.895989598959896	0.0005603562847114891	-4.895989598959896	0.000553362239148683
-62.92	0.3544988269794721	-4.894989498949895	0.00028159596879713793	-4.894989498949895	0.0002780812487580208	-4.894989498949895	0.0005612285216865789	-4.894989498949895	0.0005542235893624175
-62.888	0.36036392961876834	-4.893989398939894	0.00028203429426251373	-4.893989398939894	0.0002785141032925542	-4.893989398939894	0.0005621021163645467	-4.893989398939894	0.0005550862803329629
-62.856	0.38690351906158355	-4.892989298929893	0.00028247330201477836	-4.892989298929893	0.00027894763159804306	-4.892989298929893	0.0005629770708587608	-4.892989298929893	0.0005559503141473075
-62.824	0.4036190615835777	-4.891989198919892	0.000282912993115965	-4.891989198919892	0.0002793818347232639	-4.891989198919892	0.000563853387285877	-4.891989198919892	0.0005568156928956904
-62.792	0.43338445747800586	-4.890989098909891	0.0002833533686297574	-4.890989098909891	0.00027981671371862484	-4.890989098909891	0.0005647310677658482	-4.890989098909891	0.0005576824186716022
-62.76	0.4608038123167155	-4.88998899889989	0.0002837944296214969	-4.88998899889989	0.0002802522696361699	-4.88998899889989	0.0005656101144219241	-4.88998899889989	0.0005585504935717942
-62.728	0.48323782991202346	-4.888988898889889	0.0002842361771581816	-4.888988898889889	0.00028068850352957976	-4.888988898889889	0.0005664905293806636	-4.888988898889889	0.0005594199196962795
-62.696	0.5072847507331378	-4.887988798879888	0.0002846786123084728	-4.887988798879888	0.0002811254164541763	-4.887988798879888	0.000567372314771932	-4.887988798879888	0.0005602906991483422
-62.664	0.5244401759530791	-4.886988698869887	0.0002851217361426924	-4.886988698869887	0.0002815630094669229	-4.886988698869887	0.000568255472728911	-4.886988698869887	0.0005611628340345378
-62.632	0.5511263929618768	-4.885988598859886	0.00028556554973283	-4.885988598859886	0.0002820012836264292	-4.885988598859886	0.0005691400053881017	-4.885988598859886	0.0005620363264647023
-62.6	0.5943815249266862	-4.884988498849885	0.00028601005415254454	-4.884988498849885	0.0002824402399929524	-4.884988498849885	0.0005700259148893378	-4.884988498849885	0.0005629111785519576
-62.568	0.6112436950146627	-4.883988398839884	0.00028645525047716393	-4.883988398839884	0.00028287987962839957	-4.883988398839884	0.0005709132033757716	-4.883988398839884	0.0005637873924127099
-62.536	0.6605105571847507	-4.882988298829883	0.00028690113978369205	-4.882988298829883	0.00028332020359633146	-4.882988298829883	0.0005718018729939021	-4.882988298829883	0.0005646649701666657
-62.504000000000005	0.694674780058651	-4.881988198819882	0.00028734772315080744	-4.881988198819882	0.0002837612129619635	-4.881988198819882	0.0005726919258935626	-4.881988198819882	0.000565543913936825
-62.472	0.7056718475073314	-4.880988098809881	0.00028779500165887007	-4.880988098809881	0.0002842029087921702	-4.880988098809881	0.0005735833642279381	-4.880988098809881	0.0005664242258494987
-62.44	0.7725340175953079	-4.87998799879988	0.00028824297638991865	-4.87998799879988	0.00028464529215548577	-4.87998799879988	0.0005744761901535598	-4.87998799879988	0.0005673059080343007
-62.408	0.7927686217008798	-4.878987898789879	0.0002886916484276775	-4.878987898789879	0.000285088364122108	-4.878987898789879	0.0005753704058303194	-4.878987898789879	0.0005681889626241658
-62.376000000000005	0.82693284457478	-4.877987798779878	0.00028914101885756024	-4.877987798779878	0.0002855321257639018	-4.877987798779878	0.0005762660134214741	-4.877987798779878	0.0005690733917553465
-62.344	0.8669621700879765	-4.876987698769877	0.00028959108876666547	-4.876987698769877	0.00028597657815439774	-4.876987698769877	0.0005771630150936366	-4.876987698769877	0.000569959197567418
-62.312	0.8797187683284458	-4.875987598759876	0.0002900418592437875	-4.875987598759876	0.0002864217223688006	-4.875987598759876	0.0005780614130168057	-4.875987598759876	0.0005708463822032914
-62.28	0.930158651026393	-4.874987498749875	0.00029049333137941237	-4.874987498749875	0.00028686755948398584	-4.874987498749875	0.0005789612093643459	-4.874987498749875	0.0005717349478092073
-62.248000000000005	0.9396894428152492	-4.873987398739874	0.0002909455062657284	-4.873987398739874	0.000287314090578508	-4.873987398739874	0.0005798624063130184	-4.873987398739874	0.000572624896534753
-62.216	0.9817715542521994	-4.872987298729873	0.0002913983849966184	-4.872987298729873	0.00028776131673259776	-4.872987298729873	0.000580765006042957	-4.872987298729873	0.0005735162305328561
-62.184	1.0001	-4.871987198719872	0.00029185196866767	-4.871987198719872	0.00028820923902816894	-4.871987198719872	0.0005816690107377002	-4.871987198719872	0.0005744089519598
-62.152	0.9876366568914956	-4.870987098709871	0.00029230625837617965	-4.870987098709871	0.00028865785854882	-4.870987098709871	0.0005825744225841849	-4.870987098709871	0.0005753030629752228
-62.120000000000005	0.9775193548387097	-4.86998699869987	0.0002927612552211461	-4.86998699869987	0.0002891071763798337	-4.86998699869987	0.0005834812437727452	-4.86998699869987	0.0005761985657421232
-62.088	0.9443815249266863	-4.868986898689869	0.00029321696030328324	-4.868986898689869	0.00028955719360818495	-4.868986898689869	0.0005843894764971306	-4.868986898689869	0.0005770954624268686
-62.056	0.945407917888563	-4.867986798679868	0.0002936733747250138	-4.867986798679868	0.000290007911322538	-4.867986798679868	0.0005852991229545015	-4.867986798679868	0.0005779937551991969
-62.024	0.8907158357771261	-4.866986698669867	0.000294130499590483	-4.866986698669867	0.00029045933061325435	-4.866986698669867	0.0005862101853454445	-4.866986698669867	0.0005788934462322248
-61.992000000000004	0.8609504398826979	-4.865986598659866	0.00029458833600554845	-4.865986598659866	0.0002909114525723898	-4.865986598659866	0.0005871226658739631	-4.865986598659866	0.0005797945377024501
-61.96	0.8197480938416423	-4.8649864986498645	0.0002950468850777929	-4.8649864986498645	0.0002913642782937032	-4.8649864986498645	0.0005880365667474979	-4.8649864986498645	0.0005806970317897603
-61.928	0.8061117302052786	-4.863986398639864	0.00029550614791652	-4.863986398639864	0.0002918178088726526	-4.863986398639864	0.0005889518901769215	-4.863986398639864	0.0005816009306774339
-61.896	0.7613903225806451	-4.862986298629863	0.00029596612563276487	-4.862986298629863	0.0002922720454064041	-4.862986298629863	0.0005898686383765535	-4.862986298629863	0.0005825062365521498
-61.864000000000004	0.7260530791788856	-4.861986198619862	0.0002964268193392875	-4.861986198619862	0.00029272698899383034	-4.861986198619862	0.0005907868135641537	-4.861986198619862	0.0005834129516039901
-61.832	0.6783991202346041	-4.860986098609861	0.00029688823015058135	-4.860986098609861	0.000293182640735514	-4.860986098609861	0.0005917064179609366	-4.860986098609861	0.0005843210780264447
-61.8	0.6357304985337243	-4.85998599859986	0.00029735035918287647	-4.85998599859986	0.0002936390017337519	-4.85998599859986	0.0005926274537915759	-4.85998599859986	0.0005852306180164199
-61.768	0.6410090909090909	-4.858985898589859	0.0002978132075541384	-4.858985898589859	0.0002940960730925559	-4.858985898589859	0.0005935499232842075	-4.858985898589859	0.0005861415737742395
-61.736000000000004	0.5861703812316715	-4.857985798579858	0.00029827677638407296	-4.857985798579858	0.000294553855917657	-4.857985798579858	0.0005944738286704328	-4.857985798579858	0.0005870539475036543
-61.704	0.5511263929618768	-4.856985698569857	0.00029874106679412887	-4.856985698569857	0.00029501235131650647	-4.856985698569857	0.0005953991721853289	-4.856985698569857	0.0005879677414118435
-61.672000000000004	0.5392495601173021	-4.855985598559856	0.00029920607990750265	-4.855985598559856	0.0002954715603982803	-4.855985598559856	0.0005963259560674537	-4.855985598559856	0.0005888829577094233
-61.64	0.5185750733137829	-4.854985498549855	0.00029967181684913656	-4.854985498549855	0.0002959314842738809	-4.854985498549855	0.0005972541825588468	-4.854985498549855	0.0005897995986104509
-61.608000000000004	0.48455747800586507	-4.853985398539854	0.0003001382787457242	-4.853985398539854	0.00029639212405593906	-4.853985398539854	0.0005981838539050378	-4.853985398539854	0.0005907176663324285
-61.576	0.4498067448680352	-4.852985298529853	0.0003006054667257145	-4.852985298529853	0.0002968534808588186	-4.852985298529853	0.0005991149723550541	-4.852985298529853	0.000591637163096312
-61.544000000000004	0.43954281524926686	-4.851985198519852	0.0003010733819193123	-4.851985198519852	0.0002973155557986169	-4.851985198519852	0.0006000475401614228	-4.851985198519852	0.0005925580911265119
-61.512	0.4175486803519061	-4.850985098509851	0.0003015420254584808	-4.850985098509851	0.00029777834999316954	-4.850985098509851	0.0006009815595801752	-4.850985098509851	0.0005934804526509041
-61.480000000000004	0.3981938416422287	-4.84998499849985	0.0003020113984769449	-4.84998499849985	0.00029824186456205127	-4.84998499849985	0.0006019170328708554	-4.84998499849985	0.0005944042499008295
-61.448	0.3791322580645161	-4.848984898489849	0.0003024815021101973	-4.848984898489849	0.00029870610062658013	-4.848984898489849	0.0006028539622965274	-4.848984898489849	0.0005953294851111042
-61.416000000000004	0.3627099706744868	-4.847984798479848	0.00030295233749549444	-4.847984798479848	0.0002991710593098196	-4.847984798479848	0.000603792350123774	-4.847984798479848	0.0005962561605200228
-61.384	0.3376366568914956	-4.846984698469847	0.00030342390577186445	-4.846984698469847	0.00029963674173658073	-4.846984698469847	0.0006047321986227069	-4.846984698469847	0.0005971842783693623
-61.352000000000004	0.33191818181818183	-4.845984598459846	0.00030389620808010936	-4.845984598459846	0.00030010314903342625	-4.845984598459846	0.0006056735100669745	-4.845984598459846	0.0005981138409043919
-61.32	0.3102173020527859	-4.844984498449845	0.0003043692455628065	-4.844984498449845	0.0003005702823286714	-4.844984498449845	0.0006066162867337605	-4.844984498449845	0.0005990448503738728
-61.288000000000004	0.29438152492668623	-4.843984398439844	0.00030484301936431024	-4.843984398439844	0.000301038142752389	-4.843984398439844	0.0006075605309037948	-4.843984398439844	0.0005999773090300691
-61.256	0.2819181818181818	-4.842984298429843	0.0003053175306307575	-4.842984298429843	0.00030150673143640975	-4.842984298429843	0.0006085062448613563	-4.842984298429843	0.0006009112191287488
-61.224000000000004	0.26183020527859235	-4.841984198419842	0.0003057927805100699	-4.841984198419842	0.0003019760495143268	-4.841984198419842	0.000609453430894282	-4.841984198419842	0.0006018465829291917
-61.192	0.2587510263929619	-4.840984098409841	0.00030626877015195464	-4.840984098409841	0.0003024460981214981	-4.840984098409841	0.0006104020912939691	-4.840984098409841	0.0006027834026941971
-61.160000000000004	0.23558387096774192	-4.83998399839984	0.0003067455007079085	-4.83998399839984	0.0003029168783950478	-4.83998399839984	0.0006113522283553777	-4.83998399839984	0.0006037216806900804
-61.128	0.21549589442815248	-4.838983898389839	0.00030722297333122205	-4.838983898389839	0.00030338839147387125	-4.838983898389839	0.0006123038443770492	-4.838983898389839	0.0006046614191866919
-61.096000000000004	0.21857507331378298	-4.837983798379838	0.00030770118917697987	-4.837983798379838	0.00030386063849863556	-4.837983798379838	0.0006132569416610924	-4.837983798379838	0.0006056026204574083
-61.064	0.20141964809384164	-4.836983698369837	0.0003081801494020645	-4.836983698369837	0.00030433362061178446	-4.836983698369837	0.0006142115225132068	-4.836983698369837	0.0006065452867791512
-61.032000000000004	0.19584780058651025	-4.835983598359836	0.00030865985516515925	-4.835983598359836	0.0003048073389575388	-4.835983598359836	0.0006151675892426762	-4.835983598359836	0.0006074894204323811
-61.0	0.18910293255131963	-4.834983498349835	0.000309140307626752	-4.834983498349835	0.00030528179468190103	-4.834983498349835	0.0006161251441623827	-4.834983498349835	0.0006084350237011109
-60.968	0.17488005865102638	-4.833983398339834	0.00030962150794913663	-4.833983398339834	0.00030575698893265876	-4.833983398339834	0.0006170841895888088	-4.833983398339834	0.0006093820988729104
-60.936	0.16681554252199413	-4.832983298329833	0.00031010345729641406	-4.832983298329833	0.00030623292285938324	-4.832983298329833	0.0006180447278420351	-4.832983298329833	0.000610330648238905
-60.904	0.16725542521994133	-4.831983198319832	0.00031058615683450205	-4.831983198319832	0.00030670959761343845	-4.831983198319832	0.0006190067612457674	-4.831983198319832	0.000611280674093793
-60.872	0.15904428152492667	-4.830983098309831	0.00031106960773112836	-4.830983098309831	0.0003071870143479777	-4.830983098309831	0.0006199702921273151	-4.830983098309831	0.0006122321787358375
-60.84	0.14276862170087976	-4.82998299829983	0.00031155381115584004	-4.82998299829983	0.00030766517421795136	-4.82998299829983	0.0006209353228176186	-4.82998299829983	0.0006131851644668864
-60.808	0.14188885630498532	-4.828982898289829	0.0003120387682800051	-4.828982898289829	0.00030814407838010617	-4.828982898289829	0.0006219018556512399	-4.828982898289829	0.000614139633592363
-60.776	0.1380765395894428	-4.827982798279828	0.00031252448027681556	-4.827982798279828	0.0003086237279929905	-4.827982798279828	0.0006228698929663846	-4.827982798279828	0.0006150955884212868
-60.744	0.11828181818181818	-4.826982698269827	0.00031301094832128816	-4.826982698269827	0.00030910412421695507	-4.826982698269827	0.0006238394371048876	-4.826982698269827	0.0006160530312662641
-60.712	0.12766598240469207	-4.825982598259826	0.0003134981735902686	-4.825982598259826	0.00030958526821415734	-4.825982598259826	0.0006248104904122333	-4.825982598259826	0.0006170119644435069
-60.68	0.11153695014662757	-4.824982498249825	0.0003139861572624363	-4.824982498249825	0.00031006716114856495	-4.824982498249825	0.000625783055237561	-4.824982498249825	0.00061797239027283
-60.648	0.10816451612903226	-4.823982398239824	0.0003144749005183031	-4.823982398239824	0.00031054980418595424	-4.823982398239824	0.000626757133933661	-4.823982398239824	0.0006189343110776583
-60.616	0.10992404692082111	-4.822982298229823	0.00031496440454022027	-4.822982298229823	0.00031103319849392	-4.822982298229823	0.0006277327288569868	-4.822982298229823	0.0006198977291850357
-60.584	0.10097976539589443	-4.821982198219822	0.0003154546705123774	-4.821982198219822	0.0003115173452418707	-4.821982198219822	0.0006287098423676601	-4.821982198219822	0.0006208626469256255
-60.552	0.08851642228739003	-4.820982098209821	0.00031594569962081	-4.820982098209821	0.00031200224560103856	-4.820982098209821	0.0006296884768294799	-4.820982098209821	0.0006218290666337216
-60.52	0.08103841642228739	-4.81998199819982	0.0003164374930533975	-4.81998199819982	0.00031248790074447577	-4.81998199819982	0.0006306686346099208	-4.81998199819982	0.0006227969906472489
-60.488	0.08558387096774193	-4.818981898189819	0.00031693005199986935	-4.818981898189819	0.00031297431184706297	-4.818981898189819	0.0006316503180801422	-4.818981898189819	0.0006237664213077735
-60.456	0.08719677419354839	-4.817981798179818	0.00031742337765180674	-4.817981798179818	0.0003134614800855087	-4.817981798179818	0.0006326335296149958	-4.817981798179818	0.0006247373609605057
-60.424	0.07649296187683284	-4.816981698169817	0.00031791747120264675	-4.816981698169817	0.00031394940663835233	-4.816981698169817	0.0006336182715930326	-4.816981698169817	0.0006257098119543053
-60.392	0.07297390029325514	-4.815981598159816	0.0003184123338476818	-4.815981598159816	0.0003144380926859692	-4.815981598159816	0.0006346045463965008	-4.815981598159816	0.00062668377664169
-60.36	0.07429354838709677	-4.814981498149815	0.00031890796678406643	-4.814981498149815	0.0003149275394105705	-4.814981498149815	0.0006355923564113581	-4.814981498149815	0.0006276592573788373
-60.328	0.06710879765395894	-4.813981398139814	0.00031940437121081867	-4.813981398139814	0.00031541774799620937	-4.813981398139814	0.0006365817040272806	-4.813981398139814	0.0006286362565255947
-60.296	0.06505601173020528	-4.812981298129813	0.00031990154832882233	-4.812981298129813	0.00031590871962877947	-4.812981298129813	0.0006375725916376596	-4.812981298129813	0.0006296147764454805
-60.264	0.06007067448680352	-4.811981198119812	0.00032039949934083075	-4.811981198119812	0.00031640045549602316	-4.811981198119812	0.0006385650216396114	-4.811981198119812	0.0006305948195056938
-60.232	0.05669824046920821	-4.810981098109811	0.00032089822545147006	-4.810981098109811	0.00031689295678753027	-4.810981098109811	0.0006395589964339858	-4.810981098109811	0.0006315763880771183
-60.2	0.05875102639296188	-4.80998099809981	0.0003213977278672403	-4.80998099809981	0.000317386224694742	-4.80998099809981	0.0006405545184253714	-4.80998099809981	0.0006325594845343266
-60.168	0.048193841642228744	-4.808980898089809	0.0003218980077965205	-4.808980898089809	0.00031788026041095505	-4.808980898089809	0.0006415515900220952	-4.808980898089809	0.0006335441112555897
-60.136	0.051712903225806454	-4.807980798079808	0.00032239906644956993	-4.807980798079808	0.00031837506513132256	-4.807980798079808	0.0006425502136362352	-4.807980798079808	0.0006345302706228783
-60.104	0.04936686217008798	-4.806980698069807	0.000322900905038532	-4.806980698069807	0.0003188706400528592	-4.806980698069807	0.000643550391683624	-4.806980698069807	0.000635517965021873
-60.072	0.045261290322580645	-4.805980598059806	0.00032340352477743797	-4.805980598059806	0.00031936698637444156	-4.805980598059806	0.0006445521265838568	-4.805980598059806	0.0006365071968419659
-60.04	0.04203548387096775	-4.8049804980498045	0.00032390692688220694	-4.8049804980498045	0.0003198641052968137	-4.8049804980498045	0.0006455554207602908	-4.8049804980498045	0.0006374979684762703
-60.008	0.03983607038123167	-4.803980398039804	0.0003244111125706515	-4.803980398039804	0.0003203619980225876	-4.803980398039804	0.0006465602766400569	-4.803980398039804	0.0006384902823216225
-59.976	0.038956304985337246	-4.802980298029803	0.00032491608306247976	-4.802980298029803	0.0003208606657562479	-4.802980298029803	0.0006475666966540667	-4.802980298029803	0.0006394841407785913
-59.944	0.038956304985337246	-4.801980198019802	0.00032542183957930007	-4.801980198019802	0.00032136010970415415	-4.801980198019802	0.0006485746832370124	-4.801980198019802	0.0006404795462514824
-59.912	0.03880967741935484	-4.800980098009801	0.0003259283833446192	-4.800980098009801	0.000321860331074543	-4.800980098009801	0.0006495842388273766	-4.800980098009801	0.0006414765011483417
-59.88	0.0313316715542522	-4.7999799979998	0.00032643571558385105	-4.7999799979998	0.0003223613310775327	-4.7999799979998	0.0006505953658674387	-4.7999799979998	0.0006424750078809662
-59.848	0.031185043988269795	-4.798979897989799	0.0003269438375243152	-4.798979897989799	0.00032286311092512434	-4.798979897989799	0.0006516080668032796	-4.798979897989799	0.0006434750688649046
-59.816	0.027519354838709677	-4.797979797979798	0.0003274527503952433	-4.797979797979798	0.00032336567183120644	-4.797979797979798	0.0006526223440847869	-4.797979797979798	0.0006444766865194676
-59.784	0.02883900293255132	-4.796979697969797	0.0003279624554277785	-4.796979697969797	0.000323869015011556	-4.796979697969797	0.000653638200165661	-4.796979697969797	0.0006454798632677303
-59.752	0.024880058651026393	-4.795979597959796	0.00032847295385498166	-4.795979597959796	0.00032437314168384324	-4.795979597959796	0.000654655637503423	-4.795979597959796	0.0006464846015365401
-59.72	0.02854574780058651	-4.794979497949795	0.00032898424691183375	-4.794979497949795	0.000324878053067634	-4.794979497949795	0.000655674658559421	-4.794979497949795	0.0006474909037565228
-59.688	0.025613196480938415	-4.793979397939794	0.00032949633583523563	-4.793979397939794	0.0003253837503843914	-4.793979397939794	0.0006566952657988301	-4.793979397939794	0.0006484987723620856
-59.656	0.021507624633431085	-4.792979297929793	0.0003300092218640157	-4.792979297929793	0.0003258902348574811	-4.792979297929793	0.000657717461690665	-4.792979297929793	0.0006495082097914271
-59.624	0.02356041055718475	-4.791979197919792	0.00033052290623892893	-4.791979197919792	0.00032639750771217186	-4.791979197919792	0.0006587412487077843	-4.791979197919792	0.0006505192184865394
-59.592	0.02385366568914956	-4.790979097909791	0.00033103739020266413	-4.790979097909791	0.00032690557017564086	-4.790979097909791	0.0006597666293268939	-4.790979097909791	0.0006515318008932179
-59.56	0.021067741935483872	-4.78997899789979	0.00033155267499984143	-4.78997899789979	0.00032741442347697413	-4.78997899789979	0.0006607936060285567	-4.78997899789979	0.0006525459594610623
-59.528	0.017841935483870967	-4.788978897889789	0.00033206876187702006	-4.788978897889789	0.0003279240688471722	-4.788978897889789	0.0006618221812971941	-4.788978897889789	0.000653561696643487
-59.496	0.017108797653958945	-4.787978797879788	0.00033258565208270043	-4.787978797879788	0.00032843450751915106	-4.787978797879788	0.0006628523576211023	-4.787978797879788	0.0006545790148977272
-59.464	0.017548680351906158	-4.786978697869787	0.00033310334686732426	-4.786978697869787	0.00032894574072774566	-4.786978697869787	0.0006638841374924386	-4.786978697869787	0.0006555979166848376
-59.432	0.018428445747800587	-4.785978597859786	0.0003336218474832803	-4.785978597859786	0.0003294577697097138	-4.785978597859786	0.0006649175234072497	-4.785978597859786	0.0006566184044697102
-59.4	0.014616129032258065	-4.784978497849785	0.00033414115518490766	-4.784978497849785	0.00032997059570373733	-4.784978497849785	0.0006659525178654601	-4.784978497849785	0.0006576404807210674
-59.368	0.015935777126099705	-4.783978397839784	0.00033466127122849814	-4.783978397839784	0.0003304842199504275	-4.783978397839784	0.0006669891233708958	-4.783978397839784	0.0006586641479114808
-59.336	0.014322873900293255	-4.782978297829783	0.00033518219687229684	-4.782978297829783	0.0003309986436923252	-4.782978297829783	0.0006680273424312669	-4.782978297829783	0.0006596894085173641
-59.304	0.016668914956011728	-4.781978197819782	0.00033570393337650875	-4.781978197819782	0.0003315138681739062	-4.781978197819782	0.0006690671775581961	-4.781978197819782	0.0006607162650189913
-59.272	0.016229032258064515	-4.780978097809781	0.0003362264820033033	-4.780978097809781	0.00033202989464158484	-4.780978097809781	0.000670108631267217	-4.780978097809781	0.0006617447199004951
-59.24	0.013736363636363635	-4.77997799779978	0.0003367498440168091	-4.77997799779978	0.00033254672434371226	-4.77997799779978	0.0006711517060777704	-4.77997799779978	0.0006627747756498734
-59.208	0.01227008797653959	-4.778977897789779	0.00033727402068312674	-4.778977897789779	0.0003330643585305864	-4.778977897789779	0.0006721964045132269	-4.778977897789779	0.0006638064347590003
-59.176	0.013589736070381232	-4.777977797779778	0.00033779901327032403	-4.777977797779778	0.0003335827984544478	-4.777977797779778	0.0006732427291008758	-4.777977797779778	0.0006648396997236233
-59.144	0.011243695014662757	-4.776977697769777	0.0003383248230484484	-4.776977697769777	0.0003341020453694901	-4.776977697769777	0.0006742906823719556	-4.776977697769777	0.0006658745730433818
-59.112	0.010510557184750732	-4.775977597759776	0.000338851451289517	-4.775977597759776	0.0003346221005318552	-4.775977597759776	0.0006753402668616259	-4.775977597759776	0.0006669110572217988
-59.08	0.01007067448680352	-4.774977497749775	0.0003393788992675314	-4.774977497749775	0.00033514296519964343	-4.774977497749775	0.0006763914851090063	-4.774977497749775	0.0006679491547662999
-59.048	0.010217302052785922	-4.773977397739774	0.0003399071682584775	-4.773977397739774	0.0003356646406329126	-4.773977397739774	0.0006774443396571648	-4.773977397739774	0.0006689888681882118
-59.016	0.010510557184750732	-4.772977297729773	0.0003404362595403227	-4.772977297729773	0.0003361871280936801	-4.772977297729773	0.0006784988330531279	-4.772977297729773	0.0006700302000027686
-58.984	0.009044281524926685	-4.771977197719772	0.00034096617439302807	-4.771977197719772	0.000336710428845931	-4.771977197719772	0.0006795549678478844	-4.771977197719772	0.0006710731527291222
-58.952	0.008311143695014662	-4.770977097709771	0.00034149691409854214	-4.770977097709771	0.0003372345441556143	-4.770977097709771	0.0006806127465963946	-4.770977097709771	0.0006721177288903436
-58.92	0.008311143695014662	-4.76997699769977	0.00034202847994081596	-4.76997699769977	0.00033775947529065306	-4.76997699769977	0.0006816721718576016	-4.76997699769977	0.0006731639310134327
-58.888	0.007431378299120235	-4.768976897689769	0.0003425608732057924	-4.768976897689769	0.0003382852235209405	-4.768976897689769	0.0006827332461944225	-4.768976897689769	0.0006742117616293218
-58.856	0.00728475073313783	-4.767976797679768	0.0003430940951814201	-4.767976797679768	0.0003388117901183501	-4.767976797679768	0.0006837959721737707	-4.767976797679768	0.0006752612232728835
-58.824	0.005671847507331379	-4.766976697669767	0.000343628147157649	-4.766976697669767	0.00033933917635673144	-4.766976697669767	0.0006848603523665502	-4.766976697669767	0.0006763123184829354
-58.792	0.006698240469208212	-4.765976597659766	0.000344163030426442	-4.765976597659766	0.00033986738351191997	-4.765976597659766	0.000685926389347674	-4.765976597659766	0.0006773650498022477
-58.760000000000005	0.006404985337243402	-4.764976497649765	0.00034469874628176853	-4.764976497649765	0.00034039641286173587	-4.764976497649765	0.0006869940856960552	-4.764976497649765	0.0006784194197775488
-58.728	0.005818475073313783	-4.763976397639764	0.000345235296019613	-4.763976397639764	0.00034092626568598793	-4.763976397639764	0.0006880634439946241	-4.763976397639764	0.0006794754309595298
-58.696	0.006258357771260998	-4.762976297629763	0.0003457726809379798	-4.762976297629763	0.00034145694326647797	-4.762976297629763	0.0006891344668303337	-4.762976297629763	0.0006805330859028543
-58.664	0.006404985337243402	-4.761976197619762	0.0003463109023368912	-4.761976197619762	0.000341988446887002	-4.761976197619762	0.0006902071567941629	-4.761976197619762	0.0006815923871661599
-58.632000000000005	0.005525219941348974	-4.760976097609761	0.00034684996151839316	-4.760976097609761	0.0003425207778333556	-4.760976097609761	0.0006912815164811209	-4.760976097609761	0.0006826533373120696
-58.6	0.005965102639296188	-4.75997599759976	0.0003473898597865583	-4.75997599759976	0.00034305393739333446	-4.75997599759976	0.0006923575484902573	-4.75997599759976	0.0006837159389071929
-58.568	0.005525219941348974	-4.758975897589759	0.00034793059844749185	-4.758975897589759	0.0003435879268567398	-4.758975897589759	0.0006934352554246708	-4.758975897589759	0.0006847801945221359
-58.536	0.006111730205278593	-4.757975797579758	0.00034847217880932873	-4.757975797579758	0.00034412274751538063	-4.757975797579758	0.0006945146398915082	-4.757975797579758	0.0006858461067315063
-58.504000000000005	0.004058944281524927	-4.756975697569757	0.0003490146021822408	-4.756975697569757	0.0003446584006630757	-4.756975697569757	0.0006955957045019744	-4.756975697569757	0.0006869136781139176
-58.472	0.005818475073313783	-4.755975597559756	0.00034955786987844105	-4.755975597559756	0.000345194887595659	-4.755975597559756	0.0006966784518713419	-4.755975597559756	0.0006879829112519995
-58.44	0.0046454545454545455	-4.754975497549755	0.00035010198321218394	-4.754975497549755	0.0003457322096109802	-4.754975497549755	0.0006977628846189531	-4.754975497549755	0.000689053808732399
-58.408	0.0036190615835777124	-4.753975397539754	0.00035064694349976885	-4.753975397539754	0.00034627036800891054	-4.753975397539754	0.000698849005368225	-4.753975397539754	0.0006901263731457925
-58.376000000000005	0.0037656891495601173	-4.752975297529753	0.0003511927520595445	-4.752975297529753	0.0003468093640913435	-4.752975297529753	0.0006999368167466592	-4.752975297529753	0.0006912006070868859
-58.344	0.0031791788856304986	-4.751975197519752	0.00035173941021191316	-4.751975197519752	0.0003473491991621998	-4.751975197519752	0.0007010263213858511	-4.751975197519752	0.0006922765131544261
-58.312	0.0030325513196480937	-4.750975097509751	0.0003522869192793309	-4.750975097509751	0.00034788987452742985	-4.750975097509751	0.0007021175219214861	-4.750975097509751	0.0006933540939512052
-58.28	0.0036190615835777124	-4.74997499749975	0.00035283528058631196	-4.74997499749975	0.000348431391495016	-4.74997499749975	0.0007032104209933561	-4.74997499749975	0.0006944333520840648
-58.248000000000005	0.004205571847507332	-4.748974897489749	0.0003533844954594341	-4.748974897489749	0.00034897375137497773	-4.748974897489749	0.000704305021245363	-4.748974897489749	0.0006955142901639065
-58.216	0.0037656891495601173	-4.747974797479748	0.00035393456522733914	-4.747974797479748	0.0003495169554793726	-4.747974797479748	0.0007054013253255215	-4.747974797479748	0.000696596910805694
-58.184	0.0027392961876832843	-4.746974697469747	0.000354485491220736	-4.746974697469747	0.0003500610051223015	-4.746974697469747	0.000706499335885969	-4.746974697469747	0.0006976812166284634
-58.152	0.0027392961876832843	-4.745974597459746	0.0003550372747724055	-4.745974597459746	0.0003506059016199099	-4.745974597459746	0.0007075990555829699	-4.745974597459746	0.0006987672102553253
-58.120000000000005	0.002885923753665689	-4.7449744974497445	0.0003555899172172043	-4.7449744974497445	0.00035115164629039285	-4.7449744974497445	0.0007087004870769271	-4.7449744974497445	0.0006998548943134757
-58.088	0.0030325513196480937	-4.743974397439744	0.0003561434198920662	-4.743974397439744	0.0003516982404539962	-4.743974397439744	0.0007098036330323811	-4.743974397439744	0.0007009442714341977
-58.056	0.0030325513196480937	-4.742974297429743	0.0003566977841360041	-4.742974297429743	0.00035224568543302176	-4.742974297429743	0.0007109084961180183	-4.742974297429743	0.0007020353442528714
-58.024	0.0018595307917888563	-4.741974197419742	0.00035725301129011866	-4.741974197419742	0.0003527939825518298	-4.741974197419742	0.0007120150790066882	-4.741974197419742	0.0007031281154089812
-57.992000000000004	0.001566275659824047	-4.740974097409741	0.0003578091026975954	-4.740974097409741	0.00035334313313684085	-4.740974097409741	0.0007131233843753888	-4.740974097409741	0.0007042225875461146
-57.96	0.004205571847507332	-4.73997399739974	0.00035836605970371164	-4.73997399739974	0.0003538931385165415	-4.73997399739974	0.0007142334149052937	-4.73997399739974	0.0007053187633119807
-57.928	0.002006158357771261	-4.738973897389739	0.000358923883655838	-4.738973897389739	0.000354444000021485	-4.738973897389739	0.0007153451732817423	-4.738973897389739	0.0007064166453584031
-57.896	0.0012730205278592376	-4.737973797379738	0.00035948257590344396	-4.737973797379738	0.000354995718984297	-4.737973797379738	0.0007164586621942659	-4.737973797379738	0.0007075162363413402
-57.864000000000004	0.002885923753665689	-4.736973697369737	0.00036004213779809816	-4.736973697369737	0.000355548296739676	-4.736973697369737	0.0007175738843365701	-4.736973697369737	0.000708617538920878
-57.832	0.0027392961876832843	-4.735973597359736	0.0003606025706934727	-4.735973597359736	0.00035610173462439896	-4.735973597359736	0.0007186908424065553	-4.735973597359736	0.0007097205557612468
-57.8	0.0022994134897360704	-4.734973497349735	0.0003611638759453489	-4.734973497349735	0.0003566560339773248	-4.734973497349735	0.0007198095391063326	-4.734973497349735	0.0007108252895308259
-57.768	0.002006158357771261	-4.733973397339734	0.00036172605491161615	-4.733973397339734	0.0003572111961393934	-4.733973397339734	0.0007209299771422044	-4.733973397339734	0.0007119317429021417
-57.736000000000004	0.00259266862170088	-4.732973297329733	0.0003622891089522795	-4.732973297329733	0.00035776722245363564	-4.732973297329733	0.0007220521592246953	-4.732973297329733	0.0007130399185518884
-57.704	0.0018595307917888563	-4.731973197319732	0.0003628530394294582	-4.731973197319732	0.00035832411426516935	-4.731973197319732	0.0007231760880685418	-4.731973197319732	0.0007141498191609188
-57.672	0.0021527859237536655	-4.730973097309731	0.0003634178477073951	-4.730973097309731	0.00035888187292120886	-4.730973097309731	0.0007243017663927168	-4.730973097309731	0.0007152614474142665
-57.64	0.0022994134897360704	-4.72997299729973	0.00036398353515245475	-4.72997299729973	0.0003594404997710639	-4.72997299729973	0.0007254291969204132	-4.72997299729973	0.0007163748060011369
-57.608000000000004	0.0018595307917888563	-4.728972897289729	0.0003645501031331271	-4.728972897289729	0.0003599999961661452	-4.728972897289729	0.0007265583823790704	-4.728972897289729	0.0007174898976149275
-57.576	0.0022994134897360704	-4.727972797279728	0.00036511755302003627	-4.727972797279728	0.00036056036345996807	-4.727972797279728	0.0007276893255003706	-4.727972797279728	0.000718606724953226
-57.544	0.002006158357771261	-4.726972697269727	0.00036568588618593614	-4.726972697269727	0.00036112160300815193	-4.726972697269727	0.0007288220290202512	-4.726972697269727	0.0007197252907178177
-57.512	0.002006158357771261	-4.725972597259726	0.00036625510400571984	-4.725972597259726	0.00036168371616842986	-4.725972597259726	0.0007299564956789037	-4.725972597259726	0.000720845597614696
-57.480000000000004	0.0012730205278592376	-4.724972497249725	0.0003668252078564181	-4.724972497249725	0.0003622467043006446	-4.724972497249725	0.0007310927282207853	-4.724972497249725	0.0007219676483540639
-57.448	0.001566275659824047	-4.723972397239724	0.000367396199117208	-4.723972397239724	0.0003628105687667593	-4.723972397239724	0.000732230729394631	-4.723972397239724	0.0007230914456503453
-57.416	0.0012730205278592376	-4.722972297229723	0.00036796807916941125	-4.722972297229723	0.0003633753109308536	-4.722972297229723	0.000733370501953449	-4.722972297229723	0.0007242169922221871
-57.384	0.0009797653958944282	-4.721972197219722	0.00036854084939650077	-4.721972197219722	0.00036394093215913334	-4.721972197219722	0.0007345120486545321	-4.721972197219722	0.0007253442907924699
-57.352000000000004	0.0008331378299120235	-4.720972097209721	0.0003691145111841022	-4.720972097209721	0.0003645074338199298	-4.720972097209721	0.000735655372259468	-4.720972097209721	0.0007264733440883123
-57.32	0.0018595307917888563	-4.71997199719972	0.0003696890659200001	-4.71997199719972	0.0003650748172837035	-4.71997199719972	0.0007368004755341443	-4.71997199719972	0.0007276041548410763
-57.288	0.0012730205278592376	-4.718971897189719	0.000370264514994136	-4.718971897189719	0.00036564308392304963	-4.718971897189719	0.0007379473612487492	-4.718971897189719	0.000728736725786378
-57.256	0.0005398826979472141	-4.717971797179718	0.0003708408597986168	-4.717971797179718	0.0003662122351126984	-4.717971797179718	0.0007390960321777854	-4.717971797179718	0.0007298710596640889
-57.224000000000004	0.001566275659824047	-4.716971697169717	0.00037141810172771603	-4.716971697169717	0.0003667822722295214	-4.716971697169717	0.0007402464911000741	-4.716971697169717	0.000731007159218348
-57.192	0.0006865102639296188	-4.715971597159716	0.000371996242177879	-4.715971597159716	0.0003673531966525319	-4.715971597159716	0.000741398740798765	-4.715971597159716	0.0007321450271975634
-57.160000000000004	0.0014196480938416423	-4.714971497149715	0.00037257528254772175	-4.714971497149715	0.00036792500976289103	-4.714971497149715	0.0007425527840613338	-4.714971497149715	0.0007332846663544229
-57.128	0.0008331378299120235	-4.713971397139714	0.00037315522423803993	-4.713971397139714	0.00036849771294390955	-4.713971397139714	0.0007437086236795991	-4.713971397139714	0.0007344260794458993
-57.096000000000004	0.0011263929618768329	-4.712971297129713	0.00037373606865180787	-4.712971297129713	0.00036907130758105053	-4.712971297129713	0.0007448662624497272	-4.712971297129713	0.0007355692692332548
-57.064	0.0006865102639296188	-4.711971197119712	0.0003743178171941853	-4.711971197119712	0.00036964579506193495	-4.711971197119712	0.0007460257031722314	-4.711971197119712	0.0007367142384820522
-57.032000000000004	0.0011263929618768329	-4.710971097109711	0.0003749004712725179	-4.710971097109711	0.0003702211767763425	-4.710971097109711	0.000747186948651987	-4.710971097109711	0.0007378609899621569
-57.0	0.0014196480938416423	-4.70997099709971	0.00037548403229634234	-4.70997099709971	0.0003707974541162172	-4.70997099709971	0.0007483500016982353	-4.70997099709971	0.000739009526447748
-56.968	0.0014196480938416423	-4.708970897089709	0.0003760685016773911	-4.708970897089709	0.00037137462847566897	-4.708970897089709	0.000749514865124593	-4.708970897089709	0.0007401598507173204
-56.936	0.0017129032258064517	-4.707970797079708	0.0003766538808295911	-4.707970797079708	0.00037195270125097845	-4.707970797079708	0.0007506815417490514	-4.707970797079708	0.0007413119655536963
-56.904	0.0009797653958944282	-4.706970697069707	0.0003772401711690717	-4.706970697069707	0.0003725316738405988	-4.706970697069707	0.00075185003439399	-4.706970697069707	0.0007424658737440274
-56.872	0.0008331378299120235	-4.705970597059706	0.0003778273741141664	-4.705970597059706	0.00037311154764516096	-4.705970597059706	0.0007530203458861835	-4.705970597059706	0.0007436215780798056
-56.84	0.0006865102639296188	-4.704970497049705	0.0003784154910854181	-4.704970497049705	0.000373692324067476	-4.704970497049705	0.0007541924790568055	-4.704970497049705	0.0007447790813568676
-56.808	0.0008331378299120235	-4.703970397039704	0.00037900452350557754	-4.703970397039704	0.00037427400451253733	-4.703970397039704	0.0007553664367414354	-4.703970397039704	0.0007459383863754007
-56.776	0.0009797653958944282	-4.702970297029703	0.00037959447279961296	-4.702970297029703	0.0003748565903875271	-4.702970297029703	0.0007565422217800677	-4.702970297029703	0.000747099495939953
-56.744	0.0005398826979472141	-4.701970197019702	0.0003801853403947088	-4.701970197019702	0.00037544008310181633	-4.701970197019702	0.0007577198370171182	-4.701970197019702	0.0007482624128594356
-56.712	0.0011263929618768329	-4.700970097009701	0.0003807771277202732	-4.700970097009701	0.0003760244840669711	-4.700970097009701	0.0007588992853014284	-4.700970097009701	0.0007494271399471349
-56.68	0.0009797653958944282	-4.6999699969997	0.00038136983620793655	-4.6999699969997	0.00037660979469675347	-4.6999699969997	0.0007600805694862744	-4.6999699969997	0.000750593680020713
-56.648	0.0009797653958944282	-4.698969896989699	0.00038196346729155937	-4.698969896989699	0.000377196016407127	-4.698969896989699	0.0007612636924293733	-4.698969896989699	0.0007517620359022201
-56.616	0.0008331378299120235	-4.697969796979698	0.00038255802240723505	-4.697969796979698	0.0003777831506162598	-4.697969796979698	0.000762448656992898	-4.697969796979698	0.0007529322104181011
-56.584	0.0005398826979472141	-4.696969696969697	0.0003831535029932896	-4.696969696969697	0.00037837119874452557	-4.696969696969697	0.0007636354660434634	-4.696969696969697	0.0007541042063991947
-56.552	0.0009797653958944282	-4.695969596959696	0.0003837499104902905	-4.695969596959696	0.00037896016221451116	-4.695969596959696	0.0007648241224521546	-4.695969596959696	0.0007552780266807515
-56.52	0.0008331378299120235	-4.694969496949695	0.00038434724634104527	-4.694969496949695	0.00037955004245101605	-4.694969496949695	0.0007660146290945258	-4.694969496949695	0.0007564536741024319
-56.488	0.0012730205278592376	-4.693969396939694	0.00038494551199061053	-4.693969396939694	0.0003801408408810588	-4.693969396939694	0.0007672069888506041	-4.693969396939694	0.0007576311515083193
-56.456	0.0006865102639296188	-4.692969296929693	0.00038554470888628846	-4.692969296929693	0.00038073255893387813	-4.692969296929693	0.0007684012046049024	-4.692969296929693	0.000758810461746921
-56.424	0.0006865102639296188	-4.6919691969196915	0.00038614483847763687	-4.6919691969196915	0.0003813251980409386	-4.6919691969196915	0.0007695972792464221	-4.6919691969196915	0.0007599916076711814
-56.392	0.0005398826979472141	-4.690969096909691	0.000386745902216468	-4.690969096909691	0.0003819187596359319	-4.690969096909691	0.0007707952156686626	-4.690969096909691	0.0007611745921384829
-56.36	0.0012730205278592376	-4.68996899689969	0.00038734790155685664	-4.68996899689969	0.00038251324515478207	-4.68996899689969	0.0007719950167696247	-4.68996899689969	0.0007623594180106567
-56.328	0.0003932551319648094	-4.688968896889689	0.0003879508379551375	-4.688968896889689	0.0003831086560356485	-4.688968896889689	0.000773196685451825	-4.688968896889689	0.0007635460881539916
-56.296	0.0006865102639296188	-4.687968796879688	0.0003885547128699141	-4.687968796879688	0.00038370499371892806	-4.687968796879688	0.0007744002246222899	-4.687968796879688	0.0007647346054392315
-56.264	0.0006865102639296188	-4.686968696869687	0.00038915952776206184	-4.686968696869687	0.00038430225964726126	-4.686968696869687	0.0007756056371925842	-4.686968696869687	0.0007659249727415964
-56.232	0.0006865102639296188	-4.685968596859686	0.0003897652840947266	-4.685968596859686	0.0003849004552655325	-4.685968596859686	0.0007768129260787882	-4.685968596859686	0.0007671171929407741
-56.2	0.0012730205278592376	-4.6849684968496845	0.0003903719833333348	-4.6849684968496845	0.000385499582020877	-4.6849684968496845	0.0007780220942015352	-4.6849684968496845	0.0007683112689209425
-56.168	0.0008331378299120235	-4.683968396839684	0.00039097962694559165	-4.683968396839684	0.00038609964136268095	-4.683968396839684	0.0007792331444859948	-4.683968396839684	0.0007695072035707615
-56.136	0.0009797653958944282	-4.682968296829683	0.00039158821640148913	-4.682968296829683	0.00038670063474258734	-4.682968296829683	0.0007804460798618974	-4.682968296829683	0.0007707049997833936
-56.104	0.0009797653958944282	-4.681968196819682	0.0003921977531733066	-4.681968196819682	0.0003873025636145002	-4.681968196819682	0.0007816609032635302	-4.681968196819682	0.0007719046604565023
-56.072	0.0005398826979472141	-4.680968096809681	0.0003928082387356126	-4.680968096809681	0.0003879054294345833	-4.680968096809681	0.0007828776176297453	-4.680968096809681	0.0007731061884922603
-56.04	0.0006865102639296188	-4.67996799679968	0.0003934196745652768	-4.67996799679968	0.000388509233661271	-4.67996799679968	0.0007840962259039794	-4.67996799679968	0.0007743095867973606
-56.008	0.0012730205278592376	-4.678967896789679	0.0003940320621414613	-4.678967896789679	0.0003891139777552638	-4.678967896789679	0.0007853167310342339	-4.678967896789679	0.0007755148582830159
-55.976	0.0006865102639296188	-4.677967796779678	0.0003946454029456351	-4.677967796779678	0.00038971966317954005	-4.677967796779678	0.000786539135973117	-4.677967796779678	0.0007767220058649773
-55.944	0.0002466275659824047	-4.676967696769677	0.00039525969846156914	-4.676967696769677	0.0003903262913993512	-4.676967696769677	0.0007877634436778164	-4.676967696769677	0.0007779310324635269
-55.912	0.0003932551319648094	-4.675967596759676	0.0003958749501753501	-4.675967596759676	0.000390933863882233	-4.675967596759676	0.0007889896571101403	-4.675967596759676	0.000779141941003499
-55.88	0.0009797653958944282	-4.674967496749675	0.0003964911595753728	-4.674967496749675	0.0003915423820980043	-4.674967496749675	0.000790217779236493	-4.674967496749675	0.0007803547344142777
-55.848	0.0005398826979472141	-4.673967396739674	0.0003971083281523474	-4.673967396739674	0.0003921518475187699	-4.673967396739674	0.0007914478130278996	-4.673967396739674	0.0007815694156298057
-55.816	0.0011263929618768329	-4.672967296729673	0.0003977264573993125	-4.672967296729673	0.0003927622616189298	-4.672967296729673	0.0007926797614600163	-4.672967296729673	0.0007827859875885958
-55.784	0.0009797653958944282	-4.671967196719672	0.0003983455488116219	-4.671967196719672	0.0003933736258751751	-4.671967196719672	0.0007939136275131242	-4.671967196719672	0.0007840044532337311
-55.752	0.0006865102639296188	-4.670967096709671	0.00039896560388696267	-4.670967096709671	0.0003939859417664994	-4.670967096709671	0.0007951494141721447	-4.670967096709671	0.0007852248155128793
-55.72	0.0005398826979472141	-4.66996699669967	0.00039958662412534863	-4.66996699669967	0.0003945992107741943	-4.66996699669967	0.0007963871244266444	-4.66996699669967	0.0007864470773782936
-55.688	0.0001	-4.668966896689669	0.00040020861102913483	-4.668966896689669	0.0003952134343818608	-4.668966896689669	0.0007976267612708506	-4.668966896689669	0.0007876712417868243
-55.656	0.0006865102639296188	-4.667966796679668	0.00040083156610300886	-4.667966796679668	0.00039582861407540764	-4.667966796679668	0.0007988683277036421	-4.667966796679668	0.0007888973116999247
-55.624	0.0008331378299120235	-4.666966696669667	0.00040145549085400214	-4.666966696669667	0.000396444751343056	-4.666966696669667	0.0008001118267285693	-4.666966696669667	0.0007901252900836552
-55.592	0.0003932551319648094	-4.665966596659666	0.0004020803867914945	-4.665966596659666	0.00039706184767534494	-4.665966596659666	0.0008013572613538598	-4.665966596659666	0.0007913551799086963
-55.56	0.0008331378299120235	-4.664966496649665	0.0004027062554272128	-4.664966496649665	0.00039767990456513223	-4.664966496649665	0.0008026046345924234	-4.664966496649665	0.0007925869841503499
-55.528	0.0008331378299120235	-4.663966396639664	0.00040333309827523666	-4.663966396639664	0.0003982989235076008	-4.663966396639664	0.0008038539494618559	-4.663966396639664	0.0007938207057885517
-55.496	0.0011263929618768329	-4.662966296629663	0.0004039609168520027	-4.662966296629663	0.0003989189060002595	-4.662966296629663	0.0008051052089844522	-4.662966296629663	0.000795056347807873
-55.464	0.0002466275659824047	-4.661966196619662	0.00040458971267631104	-4.661966196619662	0.00039953985354294934	-4.661966196619662	0.0008063584161872146	-4.661966196619662	0.0007962939131975333
-55.432	0.0008331378299120235	-4.660966096609661	0.0004052194872693217	-4.660966096609661	0.0004001617676378459	-4.660966096609661	0.0008076135741018536	-4.660966096609661	0.0007975334049514047
-55.4	0.0008331378299120235	-4.65996599659966	0.00040585024215456406	-4.65996599659966	0.000400784649789462	-4.65996599659966	0.0008088706857647986	-4.65996599659966	0.0007987748260680175
-55.368	0.0008331378299120235	-4.658965896589659	0.00040648197885794033	-4.658965896589659	0.00040140850150465374	-4.658965896589659	0.0008101297542172093	-4.658965896589659	0.0008000181795505723
-55.336	0.0008331378299120235	-4.657965796579658	0.0004071146989077274	-4.657965796579658	0.0004020333242926213	-4.657965796579658	0.0008113907825049755	-4.657965796579658	0.0008012634684069416
-55.304	0.0009797653958944282	-4.656965696569657	0.00040774840383457904	-4.656965696569657	0.00040265911966491544	-4.656965696569657	0.0008126537736787291	-4.656965696569657	0.0008025106956496825
-55.272000000000006	0.0003932551319648094	-4.655965596559656	0.0004083830951715331	-4.655965596559656	0.00040328588913543853	-4.655965596559656	0.0008139187307938493	-4.655965596559656	0.0008037598642960388
-55.24	0.0006865102639296188	-4.654965496549655	0.0004090187744540149	-4.654965496549655	0.0004039136342204505	-4.654965496549655	0.0008151856569104762	-4.654965496549655	0.0008050109773679531
-55.208	0.0006865102639296188	-4.653965396539654	0.0004096554432198381	-4.653965396539654	0.0004045423564385713	-4.653965396539654	0.0008164545550935062	-4.653965396539654	0.0008062640378920714
-55.176	0.0008331378299120235	-4.652965296529653	0.0004102931030092097	-4.652965296529653	0.0004051720573107836	-4.652965296529653	0.0008177254284126106	-4.652965296529653	0.0008075190488997492
-55.144000000000005	0.0011263929618768329	-4.651965196519652	0.0004109317553647361	-4.651965196519652	0.0004058027383604395	-4.651965196519652	0.0008189982799422403	-4.651965196519652	0.000808776013427063
-55.112	0.0008331378299120235	-4.650965096509651	0.00041157140183142426	-4.650965096509651	0.00040643440111326023	-4.650965096509651	0.0008202731127616285	-4.650965096509651	0.000810034934514813
-55.08	0.0006865102639296188	-4.64996499649965	0.0004122120439566847	-4.64996499649965	0.000407067047097344	-4.64996499649965	0.0008215499299548025	-4.64996499649965	0.0008112958152085345
-55.048	0.0005398826979472141	-4.648964896489649	0.00041285368329033694	-4.648964896489649	0.0004077006778431657	-4.648964896489649	0.0008228287346105889	-4.648964896489649	0.0008125586585585017
-55.016000000000005	0.0012730205278592376	-4.6479647964796476	0.00041349632138461484	-4.6479647964796476	0.0004083352948835843	-4.6479647964796476	0.0008241095298226268	-4.6479647964796476	0.0008138234676197386
-54.984	0.0008331378299120235	-4.646964696469647	0.0004141399597941674	-4.646964696469647	0.0004089708997538432	-4.646964696469647	0.0008253923186893659	-4.646964696469647	0.0008150902454520223
-54.952	0.0014196480938416423	-4.645964596459646	0.00041478460007606156	-4.645964596459646	0.0004096074939915766	-4.645964596459646	0.0008266771043140779	-4.645964596459646	0.000816358995119894
-54.92	0.0008331378299120235	-4.644964496449645	0.00041543024378979147	-4.644964496449645	0.0004102450791368121	-4.644964496449645	0.0008279638898048752	-4.644964496449645	0.0008176297196926679
-54.888000000000005	0.0011263929618768329	-4.643964396439644	0.0004160768924972762	-4.643964396439644	0.0004108836567319737	-4.643964396439644	0.0008292526782746938	-4.643964396439644	0.0008189024222444287
-54.856	0.001566275659824047	-4.642964296429643	0.0004167245477628671	-4.642964296429643	0.0004115232283218874	-4.642964296429643	0.0008305434728413262	-4.642964296429643	0.0008201771058540547
-54.824	0.0009797653958944282	-4.641964196419642	0.0004173732111533495	-4.641964196419642	0.00041216379545378255	-4.641964196419642	0.0008318362766274088	-4.641964196419642	0.000821453773605208
-54.792	0.0003932551319648094	-4.640964096409641	0.00041802288423794983	-4.640964096409641	0.00041280535967729834	-4.640964096409641	0.0008331310927604515	-4.640964096409641	0.0008227324285863597
-54.760000000000005	0.0003932551319648094	-4.63996399639964	0.000418673568588335	-4.63996399639964	0.0004134479225444847	-4.63996399639964	0.0008344279243728183	-4.63996399639964	0.0008240130738907791
-54.728	0.0012730205278592376	-4.638963896389639	0.0004193252657786183	-4.638963896389639	0.00041409148560980807	-4.638963896389639	0.0008357267746017562	-4.638963896389639	0.0008252957126165581
-54.696	0.0002466275659824047	-4.637963796379638	0.0004199779773853656	-4.637963796379638	0.00041473605043015606	-4.637963796379638	0.0008370276465893994	-4.637963796379638	0.0008265803478666086
-54.664	0.0014196480938416423	-4.636963696369637	0.0004206317049875943	-4.636963696369637	0.00041538161856483595	-4.636963696369637	0.0008383305434827628	-4.636963696369637	0.0008278669827486682
-54.632000000000005	0.0009797653958944282	-4.635963596359636	0.0004212864501667814	-4.635963596359636	0.0004160281915755869	-4.635963596359636	0.00083963546843377	-4.635963596359636	0.0008291556203753196
-54.6	0.0005398826979472141	-4.634963496349635	0.0004219422145068631	-4.634963496349635	0.0004166757710265743	-4.634963496349635	0.0008409424245992387	-4.634963496349635	0.0008304462638639824
-54.568	0.0008331378299120235	-4.633963396339634	0.000422598999594245	-4.633963396339634	0.00041732435848440303	-4.633963396339634	0.0008422514151409181	-4.633963396339634	0.0008317389163369367
-54.536	0.0005398826979472141	-4.632963296329633	0.0004232568070177992	-4.632963296329633	0.00041797395551811204	-4.632963296329633	0.0008435624432254618	-4.632963296329633	0.0008330335809213144
-54.504000000000005	0.0008331378299120235	-4.6319631963196315	0.00042391563836887075	-4.6319631963196315	0.00041862456369918594	-4.6319631963196315	0.0008448755120244627	-4.6319631963196315	0.0008343302607491237
-54.472	0.0006865102639296188	-4.630963096309631	0.00042457549524128326	-4.630963096309631	0.0004192761846015535	-4.630963096309631	0.0008461906247144424	-4.630963096309631	0.0008356289589572389
-54.44	0.0017129032258064517	-4.62996299629963	0.00042523637923134127	-4.62996299629963	0.00041992881980159414	-4.62996299629963	0.0008475077844768798	-4.62996299629963	0.0008369296786874248
-54.408	0.0014196480938416423	-4.628962896289629	0.00042589829193783417	-4.628962896289629	0.00042058247087814276	-4.628962896289629	0.0008488269944981931	-4.628962896289629	0.0008382324230863337
-54.376000000000005	0.0014196480938416423	-4.627962796279628	0.0004265612349620374	-4.627962796279628	0.00042123713941248777	-4.627962796279628	0.0008501482579697638	-4.627962796279628	0.000839537195305514
-54.344	0.0008331378299120235	-4.626962696269627	0.000427225209907723	-4.626962696269627	0.00042189282698838364	-4.626962696269627	0.0008514715780879478	-4.626962696269627	0.0008408439985014231
-54.312	0.0009797653958944282	-4.625962596259626	0.00042789021838115604	-4.625962596259626	0.00042254953519204567	-4.625962596259626	0.0008527969580540692	-4.625962596259626	0.0008421528358354284
-54.28	0.0005398826979472141	-4.6249624962496245	0.0004285562619911044	-4.6249624962496245	0.00042320726561216273	-4.6249624962496245	0.0008541244010744359	-4.6249624962496245	0.0008434637104738214
-54.248000000000005	0.0012730205278592376	-4.623962396239624	0.00042922334234883706	-4.623962396239624	0.00042386601983989195	-4.623962396239624	0.0008554539103603466	-4.623962396239624	0.0008447766255878193
-54.216	0.001566275659824047	-4.622962296229623	0.0004298914610681344	-4.622962296229623	0.0004245257994688711	-4.622962296229623	0.0008567854891281051	-4.622962296229623	0.0008460915843535771
-54.184	0.001566275659824047	-4.621962196219622	0.0004305606197652874	-4.621962196219622	0.000425186606095217	-4.621962196219622	0.0008581191405990132	-4.621962196219622	0.0008474085899521948
-54.152	0.0014196480938416423	-4.620962096209621	0.00043123082005910217	-4.620962096209621	0.00042584844131753036	-4.620962096209621	0.0008594548679993895	-4.620962096209621	0.0008487276455697206
-54.120000000000005	0.001566275659824047	-4.61996199619962	0.00043190206357090517	-4.61996199619962	0.00042651130673690164	-4.61996199619962	0.0008607926745605765	-4.61996199619962	0.000850048754397166
-54.088	0.0021527859237536655	-4.618961896189619	0.0004325743519245483	-4.618961896189619	0.0004271752039569119	-4.618961896189619	0.0008621325635189472	-4.618961896189619	0.0008513719196305062
-54.056	0.0036190615835777124	-4.6179617961796176	0.00043324768674640805	-4.6179617961796176	0.0004278401345836402	-4.6179617961796176	0.0008634745381159082	-4.6179617961796176	0.0008526971444706939
-54.024	0.0017129032258064517	-4.616961696169617	0.0004339220696653941	-4.616961696169617	0.00042850610022566354	-4.616961696169617	0.000864818601597912	-4.616961696169617	0.0008540244321236617
-53.992000000000004	0.0027392961876832843	-4.615961596159616	0.0004345975023129515	-4.615961596159616	0.0004291731024940645	-4.615961596159616	0.0008661647572164718	-4.615961596159616	0.0008553537858003345
-53.96	0.0008331378299120235	-4.614961496149615	0.00043527398632306637	-4.614961496149615	0.00042984114300243295	-4.614961496149615	0.0008675130082281526	-4.614961496149615	0.0008566852087166355
-53.928	0.0022994134897360704	-4.613961396139614	0.00043595152333226474	-4.613961396139614	0.0004305102233668697	-4.613961396139614	0.0008688633578945924	-4.613961396139614	0.0008580187040934912
-53.896	0.0022994134897360704	-4.612961296129613	0.00043663011497962356	-4.612961296129613	0.0004311803452059924	-4.612961296129613	0.0008702158094825062	-4.612961296129613	0.0008593542751568448
-53.864000000000004	0.001566275659824047	-4.611961196119612	0.00043730976290676856	-4.611961196119612	0.00043185151014093684	-4.611961196119612	0.0008715703662636969	-4.611961196119612	0.0008606919251376581
-53.832	0.0031791788856304986	-4.610961096109611	0.00043799046875788285	-4.610961096109611	0.00043252371979536375	-4.610961096109611	0.0008729270315150544	-4.610961096109611	0.000862031657271925
-53.8	0.00259266862170088	-4.60996099609961	0.0004386722341797068	-4.60996099609961	0.00043319697579545963	-4.60996099609961	0.0008742858085185718	-4.60996099609961	0.0008633734748006731
-53.768	0.0021527859237536655	-4.608960896089609	0.00043935506082154533	-4.608960896089609	0.0004338712797699435	-4.608960896089609	0.0008756467005613513	-4.608960896089609	0.0008647173809699781
-53.736000000000004	0.002446041055718475	-4.607960796079608	0.0004400389503352719	-4.607960796079608	0.00043454663335006967	-4.607960796079608	0.0008770097109356147	-4.607960796079608	0.0008660633790309675
-53.704	0.0030325513196480937	-4.606960696069607	0.00044072390437532806	-4.606960696069607	0.00043522303816963015	-4.606960696069607	0.0008783748429387017	-4.606960696069607	0.0008674114722398277
-53.672	0.002885923753665689	-4.605960596059606	0.00044140992459873327	-4.605960596059606	0.0004359004958649621	-4.605960596059606	0.0008797420998730899	-4.605960596059606	0.0008687616638578163
-53.64	0.0031791788856304986	-4.604960496049605	0.00044209701266508444	-4.604960496049605	0.00043657900807494786	-4.604960496049605	0.0008811114850463948	-4.604960496049605	0.0008701139571512645
-53.608000000000004	0.0036190615835777124	-4.603960396039604	0.00044278517023656466	-4.603960396039604	0.00043725857644102257	-4.603960396039604	0.0008824830017713825	-4.603960396039604	0.000871468355391591
-53.576	0.002885923753665689	-4.602960296029603	0.00044347439897794033	-4.602960296029603	0.0004379392026071747	-4.602960296029603	0.0008838566533659732	-4.602960296029603	0.0008728248618553032
-53.544	0.0037656891495601173	-4.601960196019602	0.00044416470055657183	-4.601960196019602	0.00043862088821995323	-4.601960196019602	0.0008852324431532516	-4.601960196019602	0.0008741834798240103
-53.512	0.004205571847507332	-4.600960096009601	0.0004448560766424158	-4.600960096009601	0.0004393036349284696	-4.600960096009601	0.0008866103744614838	-4.600960096009601	0.000875544212584433
-53.480000000000004	0.00259266862170088	-4.5999599959996	0.0004455485289080251	-4.5999599959996	0.00043998744438440143	-4.5999599959996	0.0008879904506241003	-4.5999599959996	0.0008769070634283999
-53.448	0.0022994134897360704	-4.598959895989599	0.00044624205902855886	-4.598959895989599	0.00044067231824199886	-4.598959895989599	0.0008893726749797357	-4.598959895989599	0.000878272035652873
-53.416	0.0037656891495601173	-4.597959795979598	0.0004469366686817816	-4.597959795979598	0.00044135825815808533	-4.597959795979598	0.0008907570508722099	-4.597959795979598	0.0008796391325599381
-53.384	0.0043521994134897365	-4.596959695969597	0.0004476323595480726	-4.596959695969597	0.00044204526579206486	-4.596959695969597	0.000892143581650558	-4.596959695969597	0.0008810083574568261
-53.352000000000004	0.0043521994134897365	-4.595959595959596	0.0004483291333104227	-4.595959595959596	0.00044273334280592287	-4.595959595959596	0.0008935322706690193	-4.595959595959596	0.0008823797136559134
-53.32	0.0044988269794721415	-4.594959495949595	0.00044902699165444415	-4.594959495949595	0.00044342249086423274	-4.594959495949595	0.0008949231212870553	-4.594959495949595	0.000883753204474733
-53.288	0.009337536656891495	-4.593959395939594	0.00044972593626837695	-4.593959395939594	0.0004441127116341603	-4.593959395939594	0.0008963161368693693	-4.593959395939594	0.0008851288332359849
-53.256	0.005525219941348974	-4.592959295929593	0.00045042596884308243	-4.592959295929593	0.00044480400678546296	-4.592959295929593	0.0008977113207858822	-4.592959295929593	0.000886506603267534
-53.224000000000004	0.0046454545454545455	-4.591959195919592	0.00045112709107205664	-4.591959195919592	0.0004454963779905004	-4.591959195919592	0.0008991086764117759	-4.591959195919592	0.0008878865179024342
-53.192	0.005818475073313783	-4.590959095909591	0.0004518293046514323	-4.590959095909591	0.0004461898269242336	-4.590959095909591	0.000900508207127475	-4.590959095909591	0.0008892685804789184
-53.160000000000004	0.005818475073313783	-4.58995899589959	0.0004525326112799834	-4.58995899589959	0.00044688435526423224	-4.58995899589959	0.0009019099163186803	-4.58995899589959	0.0008906527943404247
-53.128	0.006551612903225807	-4.588958895889589	0.0004532370126591248	-4.588958895889589	0.0004475799646906756	-4.588958895889589	0.0009033138073763447	-4.588958895889589	0.0008920391628355864
-53.096000000000004	0.00787126099706745	-4.5879587958795875	0.0004539425104929228	-4.5879587958795875	0.0004482766568863601	-4.5879587958795875	0.0009047198836967146	-4.5879587958795875	0.0008934276893182591
-53.064	0.006258357771260998	-4.586958695869587	0.000454649106488094	-4.586958695869587	0.00044897443353669985	-4.586958695869587	0.0009061281486813105	-4.586958695869587	0.0008948183771475082
-53.032000000000004	0.008164516129032257	-4.585958595859586	0.00045535680235401403	-4.585958595859586	0.00044967329632973326	-4.585958595859586	0.0009075386057369622	-4.585958595859586	0.000896211229687637
-53.0	0.009337536656891495	-4.584958495849585	0.0004560655998027182	-4.584958495849585	0.000450373246956128	-4.584958495849585	0.0009089512582757892	-4.584958495849585	0.0008976062503081816
-52.968	0.010657184750733137	-4.583958395839584	0.00045677550054890395	-4.583958395839584	0.00045107428710917913	-4.583958395839584	0.0009103661097152254	-4.583958395839584	0.0008990034423839219
-52.936	0.008604398826979472	-4.582958295829583	0.0004574865063099449	-4.582958295829583	0.0004517764184848227	-4.582958295829583	0.000911783163478033	-4.582958295829583	0.0009004028092948936
-52.904	0.01007067448680352	-4.581958195819582	0.0004581986188058796	-4.581958195819582	0.0004524796427816294	-4.581958195819582	0.0009132024229922881	-4.581958195819582	0.000901804354426391
-52.872	0.008311143695014662	-4.580958095809581	0.00045891183975943	-4.580958095809581	0.000453183961700819	-4.580958095809581	0.000914623891691415	-4.580958095809581	0.0009032080811689815
-52.84	0.007431378299120235	-4.57995799579958	0.00045962617089599466	-4.57995799579958	0.0004538893769462544	-4.57995799579958	0.0009160475730141692	-4.57995799579958	0.0009046139929185041
-52.808	0.010217302052785922	-4.578957895789579	0.00046034161394366453	-4.578957895789579	0.0004545958902244547	-4.578957895789579	0.0009174734704046768	-4.578957895789579	0.0009060220930760904
-52.776	0.010363929618768327	-4.577957795779578	0.0004610581706332142	-4.577957795779578	0.00045530350324459395	-4.577957795779578	0.00091890158731241	-4.577957795779578	0.0009074323850481634
-52.744	0.01197683284457478	-4.576957695769577	0.00046177584269811397	-4.576957695769577	0.0004560122177185055	-4.576957695769577	0.0009203319271922131	-4.576957695769577	0.0009088448722464467
-52.712	0.01139032258064516	-4.575957595759576	0.0004624946318745364	-4.575957595759576	0.0004567220353606897	-4.575957595759576	0.000921764493504316	-4.575957595759576	0.0009102595580879776
-52.68	0.013003225806451612	-4.574957495749575	0.0004632145399013503	-4.574957495749575	0.00045743295788831215	-4.574957495749575	0.000923199289714327	-4.574957495749575	0.0009116764459951089
-52.648	0.01168357771260997	-4.573957395739574	0.0004639355685201365	-4.573957395739574	0.00045814498702121596	-4.573957395739574	0.0009246363192932498	-4.573957395739574	0.0009130955393955245
-52.616	0.013003225806451612	-4.572957295729573	0.00046465771947518054	-4.572957295729573	0.00045885812448191656	-4.572957295729573	0.0009260755857174898	-4.572957295729573	0.0009145168417222399
-52.584	0.01637565982404692	-4.5719571957195715	0.00046538099451349266	-4.5719571957195715	0.0004595723719956152	-4.5719571957195715	0.0009275170924688732	-4.5719571957195715	0.0009159403564136173
-52.552	0.014029618768328445	-4.570957095709571	0.00046610539538479286	-4.570957095709571	0.0004602877312901938	-4.570957095709571	0.0009289608430346318	-4.570957095709571	0.0009173660869133686
-52.52	0.017255425219941348	-4.56995699569957	0.00046683092384152905	-4.56995699569957	0.0004610042040962282	-4.56995699569957	0.000930406840907435	-4.56995699569957	0.000918794036670568
-52.488	0.01828181818181818	-4.568956895689569	0.0004675575816388787	-4.568956895689569	0.00046172179214698587	-4.568956895689569	0.000931855089585387	-4.568956895689569	0.0009202242091396584
-52.456	0.015935777126099705	-4.567956795679568	0.00046828537053474853	-4.567956795679568	0.00046244049717843194	-4.567956795679568	0.0009333055925720376	-4.567956795679568	0.0009216566077804574
-52.424	0.020187976539589442	-4.566956695669567	0.00046901429228978154	-4.566956695669567	0.0004631603209292352	-4.566956695669567	0.0009347583533763867	-4.566956695669567	0.0009230912360581717
-52.392	0.019308211143695013	-4.565956595659566	0.00046974434866736133	-4.565956595659566	0.000463881265140769	-4.565956595659566	0.0009362133755128972	-4.565956595659566	0.0009245280974433982
-52.36	0.019014956011730203	-4.5649564956495645	0.0004704755414336196	-4.5649564956495645	0.0004646033315571191	-4.5649564956495645	0.0009376706625015066	-4.5649564956495645	0.0009259671954121394
-52.328	0.021800879765395895	-4.563956395639564	0.0004712078723574342	-4.563956395639564	0.0004653265219250845	-4.563956395639564	0.0009391302178676296	-4.563956395639564	0.000927408533445805
-52.296	0.025026686217008796	-4.562956295629563	0.000471941343210435	-4.562956295629563	0.0004660508379941842	-4.562956295629563	0.0009405920451421629	-4.562956295629563	0.0009288521150312267
-52.264	0.02795923753665689	-4.561956195619562	0.0004726759557670132	-4.561956195619562	0.00046677628151666086	-4.561956195619562	0.0009420561478615081	-4.561956195619562	0.0009302979436606635
-52.232	0.024586803519061583	-4.560956095609561	0.0004734117118043209	-4.560956095609561	0.0004675028542474831	-4.560956095609561	0.0009435225295675661	-4.560956095609561	0.0009317460228318076
-52.2	0.02605307917888563	-4.55995599559956	0.0004741486131022745	-4.55995599559956	0.0004682305579443529	-4.55995599559956	0.0009449911938077519	-4.55995599559956	0.0009331963560477994
-52.168	0.026199706744868035	-4.558955895589559	0.00047488666144356213	-4.558955895589559	0.000468959394367707	-4.558955895589559	0.0009464621441350012	-4.558955895589559	0.0009346489468172286
-52.136	0.0282524926686217	-4.5579557955795575	0.00047562585861364825	-4.5579557955795575	0.00046968936528072377	-4.5579557955795575	0.000947935384107784	-4.5579557955795575	0.0009361037986541496
-52.104	0.030012023460410556	-4.556955695569557	0.0004763662064007758	-4.556955695569557	0.00047042047244932433	-4.556955695569557	0.0009494109172901072	-4.556955695569557	0.0009375609150780837
-52.072	0.0313316715542522	-4.555955595559556	0.0004771077065959687	-4.555955595559556	0.0004711527176421803	-4.555955595559556	0.0009508887472515217	-4.555955595559556	0.0009390202996140325
-52.04	0.03162492668621701	-4.554955495549555	0.00047785036099304285	-4.554955495549555	0.0004718861026307159	-4.554955495549555	0.0009523688775671416	-4.554955495549555	0.0009404819557924853
-52.008	0.03397096774193549	-4.553955395539554	0.00047859417138860464	-4.553955395539554	0.0004726206291891117	-4.553955395539554	0.0009538513118176417	-4.553955395539554	0.0009419458871494236
-51.976	0.03807653958944282	-4.552955295529553	0.00047933913958205567	-4.552955295529553	0.00047335629909431174	-4.552955295529553	0.000955336053589269	-4.552955295529553	0.0009434120972263367
-51.944	0.03983607038123167	-4.551955195519552	0.00048008526737559914	-4.551955195519552	0.0004740931141260241	-4.551955195519552	0.0009568231064738548	-4.551955195519552	0.000944880589570223
-51.912	0.03792991202346041	-4.550955095509551	0.00048083255657424534	-4.550955095509551	0.00047483107606672886	-4.550955095509551	0.0009583124740688242	-4.550955095509551	0.0009463513677336055
-51.88	0.045847800586510265	-4.54995499549955	0.0004815810089858134	-4.54995499549955	0.00047557018670167905	-4.54995499549955	0.0009598041599771977	-4.54995499549955	0.0009478244352745339
-51.848	0.043941642228739	-4.548954895489549	0.00048233062642093455	-4.548954895489549	0.000476310447818908	-4.548954895489549	0.0009612981678076022	-4.548954895489549	0.0009492997957565971
-51.816	0.05127302052785924	-4.547954795479548	0.00048308141069305954	-4.547954795479548	0.000477051861209232	-4.547954795479548	0.0009627945011742934	-4.547954795479548	0.0009507774527489354
-51.784	0.0436483870967742	-4.546954695469547	0.00048383336361846387	-4.546954695469547	0.0004777944286662537	-4.546954695469547	0.0009642931636971368	-4.546954695469547	0.0009522574098262356
-51.752	0.051712903225806454	-4.545954595459546	0.00048458648701624787	-4.545954595459546	0.00047853815198636954	-4.545954595459546	0.0009657941590016449	-4.545954595459546	0.0009537396705687593
-51.72	0.04966011730205279	-4.544954495449545	0.0004853407827083431	-4.544954495449545	0.0004792830329687702	-4.544954495449545	0.0009672974907189626	-4.544954495449545	0.0009552242385623305
-51.688	0.05405894428152493	-4.543954395439544	0.00048609625251951993	-4.543954395439544	0.00048002907341544894	-4.543954395439544	0.0009688031624859031	-4.543954395439544	0.0009567111173983653
-51.656	0.053619061583577717	-4.542954295429543	0.00048685289827738685	-4.542954295429543	0.0004807762751312021	-4.542954295429543	0.0009703111779449226	-4.542954295429543	0.0009582003106738598
-51.624	0.06212346041055719	-4.541954195419542	0.00048761072181239634	-4.541954195419542	0.0004815246399236362	-4.541954195419542	0.0009718215407441582	-4.541954195419542	0.0009596918219914176
-51.592	0.05904428152492669	-4.540954095409541	0.0004883697249578537	-4.540954095409541	0.00048227416960317323	-4.540954095409541	0.0009733342545374216	-4.540954095409541	0.0009611856549592468
-51.56	0.06696217008797654	-4.53995399539954	0.0004891299095499143	-4.53995399539954	0.00048302486598304897	-4.53995399539954	0.0009748493229842166	-4.53995399539954	0.00096268181319117
-51.528	0.0720941348973607	-4.538953895389539	0.0004898912774275942	-4.538953895389539	0.00048377673087932673	-4.538953895389539	0.0009763667497497376	-4.538953895389539	0.0009641803003066392
-51.496	0.07385366568914957	-4.537953795379538	0.0004906538304327692	-4.537953795379538	0.00048452976611089156	-4.537953795379538	0.0009778865385048792	-4.537953795379538	0.0009656811199307338
-51.464	0.07869237536656892	-4.536953695369537	0.0004914175704101857	-4.536953695369537	0.00048528397349946505	-4.536953695369537	0.00097940869292627	-4.536953695369537	0.0009671842756941851
-51.432	0.08074516129032258	-4.535953595359536	0.0004921824992074596	-4.535953595359536	0.00048603935486959943	-4.535953595359536	0.0009809332166962389	-4.535953595359536	0.0009686897712333658
-51.4	0.08587712609970674	-4.534953495349535	0.0004929486186750806	-4.534953495349535	0.0004867959120486898	-4.534953495349535	0.0009824601135028596	-4.534953495349535	0.0009701976101903173
-51.368	0.08968944281524927	-4.533953395339534	0.0004937159306664243	-4.533953395339534	0.0004875536468669771	-4.533953395339534	0.0009839893870399422	-4.533953395339534	0.0009717077962127468
-51.336	0.0908624633431085	-4.532953295329533	0.0004944844370377464	-4.532953295329533	0.0004883125611575467	-4.532953295329533	0.000985521041007051	-4.532953295329533	0.0009732203329540376
-51.304	0.10185953079178886	-4.531953195319532	0.0004952541396481956	-4.531953195319532	0.0004890726567563427	-4.531953195319532	0.0009870550791095025	-4.531953195319532	0.0009747352240732634
-51.272000000000006	0.10391231671554252	-4.530953095309531	0.0004960250403598092	-4.530953095309531	0.0004898339355021615	-4.530953095309531	0.000988591505058383	-4.530953095309531	0.0009762524732351898
-51.24	0.11388299120234605	-4.52995299529953	0.0004967971410375302	-4.52995299529953	0.0004905963992366673	-4.52995299529953	0.0009901303225705567	-4.52995299529953	0.0009777720841102906
-51.208	0.11769530791788857	-4.528952895289529	0.0004975704435491983	-4.528952895289529	0.0004913600498043858	-4.528952895289529	0.0009916715353686764	-4.528952895289529	0.0009792940603747494
-51.176	0.12693284457478005	-4.5279527952795275	0.000498344949765565	-4.5279527952795275	0.0004921248890527186	-4.5279527952795275	0.0009932151471811828	-4.5279527952795275	0.0009808184057104755
-51.144000000000005	0.12781260997067448	-4.526952695269527	0.0004991206615602898	-4.526952695269527	0.0004928909188319383	-4.526952695269527	0.0009947611617423207	-4.526952695269527	0.0009823451238051058
-51.112	0.13705014662756598	-4.525952595259526	0.0004998975808099521	-4.525952595259526	0.0004936581409952016	-4.525952595259526	0.0009963095827921573	-4.525952595259526	0.0009838742183520203
-51.08	0.1471674486803519	-4.524952495249525	0.0005006757093940515	-4.524952495249525	0.0004944265573985483	-4.524952495249525	0.0009978604140765698	-4.524952495249525	0.0009854056930503475
-51.048	0.14614105571847505	-4.523952395239524	0.0005014550491950119	-4.523952395239524	0.000495196169900906	-4.523952395239524	0.0009994136593472706	-4.523952395239524	0.0009869395516049716
-51.016000000000005	0.15112639296187683	-4.522952295229523	0.000502235602098188	-4.522952295229523	0.0004959669803640981	-4.522952295229523	0.0010009693223618121	-4.522952295229523	0.000988475797726547
-50.984	0.1574313782991202	-4.521952195219522	0.0005030173699918714	-4.521952195219522	0.0004967389906528442	-4.521952195219522	0.001002527406883599	-4.521952195219522	0.000990014435131501
-50.952	0.17106774193548385	-4.520952095209521	0.0005038003547672892	-4.520952095209521	0.0004975122026347681	-4.520952095209521	0.0010040879166818878	-4.520952095209521	0.0009915554675420483
-50.92	0.1811850439882698	-4.51995199519952	0.0005045845583186145	-4.51995199519952	0.000498286618180399	-4.51995199519952	0.0010056508555318041	-4.51995199519952	0.0009930988986861953
-50.888000000000005	0.1914489736070381	-4.518951895189519	0.0005053699825429683	-4.518951895189519	0.0004990622391631793	-4.518951895189519	0.001007216227214352	-4.518951895189519	0.000994644732297753
-50.856	0.19262199413489736	-4.517951795179518	0.0005061566293404267	-4.517951795179518	0.000499839067459467	-4.517951795179518	0.0010087840355164203	-4.517951795179518	0.0009961929721163448
-50.824	0.20728475073313782	-4.516951695169517	0.0005069445006140195	-4.516951695169517	0.0005006171049485404	-4.516951695169517	0.0010103542842307901	-4.516951695169517	0.0009977436218874124
-50.792	0.22751935483870966	-4.515951595159516	0.000507733598269742	-4.515951595159516	0.000501396353512604	-4.515951595159516	0.0010119269771561481	-4.515951595159516	0.0009992966853622305
-50.760000000000005	0.2319181818181818	-4.514951495149515	0.0005085239242165542	-4.514951495149515	0.0005021768150367907	-4.514951495149515	0.0010135021180970967	-4.514951495149515	0.0010008521662979105
-50.728	0.24232873900293253	-4.513951395139514	0.0005093154803663905	-4.513951395139514	0.0005029584914091693	-4.513951395139514	0.0010150797108641548	-4.513951395139514	0.0010024100684574149
-50.696	0.2501	-4.512951295129513	0.0005101082686341577	-4.512951295129513	0.0005037413845207463	-4.512951295129513	0.0010166597592737741	-4.512951295129513	0.0010039703956095597
-50.664	0.27048123167155425	-4.5119511951195115	0.0005109022909377459	-4.5119511951195115	0.000504525496265473	-4.5119511951195115	0.0010182422671483492	-4.5119511951195115	0.0010055331515290318
-50.632000000000005	0.2764929618768328	-4.510951095109511	0.0005116975491980293	-4.510951095109511	0.000505310828540247	-4.510951095109511	0.0010198272383162266	-4.510951095109511	0.0010070983399963894
-50.6	0.29570117302052784	-4.50995099509951	0.0005124940453388726	-4.50995099509951	0.0005060973832449203	-4.50995099509951	0.0010214146766117044	-4.50995099509951	0.0010086659647980784
-50.568	0.3165222873900293	-4.508950895089509	0.0005132917812871358	-4.508950895089509	0.000506885162282302	-4.508950895089509	0.0010230045858750563	-4.508950895089509	0.0010102360297264382
-50.536	0.3288390029325513	-4.507950795079508	0.0005140907589726764	-4.507950795079508	0.0005076741675581615	-4.507950795079508	0.0010245969699525287	-4.507950795079508	0.0010118085385797094
-50.504000000000005	0.3399826979472141	-4.506950695069507	0.0005148909803283588	-4.506950695069507	0.0005084644009812369	-4.506950695069507	0.0010261918326963592	-4.506950695069507	0.0010133834951620473
-50.472	0.3600706744868035	-4.505950595059506	0.0005156924472900526	-4.505950595059506	0.0005092558644632354	-4.505950595059506	0.0010277891779647778	-4.505950595059506	0.0010149609032835262
-50.44	0.38514398826979473	-4.5049504950495045	0.0005164951617966436	-4.5049504950495045	0.0005100485599188416	-4.5049504950495045	0.0010293890096220227	-4.5049504950495045	0.0010165407667601539
-50.408	0.3936483870967742	-4.503950395039504	0.0005172991257900333	-4.503950395039504	0.000510842489265719	-4.503950395039504	0.0010309913315383473	-4.503950395039504	0.0010181230894138749
-50.376000000000005	0.4006865102639296	-4.502950295029503	0.0005181043412151487	-4.502950295029503	0.0005116376544245173	-4.502950295029503	0.0010325961475900257	-4.502950295029503	0.0010197078750725844
-50.344	0.45215278592375363	-4.501950195019502	0.000518910810019942	-4.501950195019502	0.0005124340573188759	-4.501950195019502	0.0010342034616593729	-4.501950195019502	0.0010212951275701398
-50.312	0.46388299120234605	-4.500950095009501	0.0005197185341553975	-4.500950095009501	0.0005132316998754268	-4.500950095009501	0.001035813277634735	-4.500950095009501	0.0010228848507463568
-50.28	0.4882231671554252	-4.4999499949995	0.000520527515575539	-4.4999499949995	0.0005140305840238033	-4.4999499949995	0.0010374255994105295	-4.4999499949995	0.0010244770484470395
-50.248000000000005	0.49907360703812315	-4.498949894989499	0.0005213377562374282	-4.498949894989499	0.0005148307116966405	-4.498949894989499	0.0010390404308872148	-4.498949894989499	0.001026071724523968
-50.216	0.52326715542522	-4.4979497949794975	0.0005221492581011762	-4.4979497949794975	0.0005156320848295832	-4.4979497949794975	0.0010406577759713325	-4.4979497949794975	0.0010276688828349252
-50.184	0.5618302052785924	-4.496949694969497	0.0005229620231299427	-4.496949694969497	0.0005164347053612877	-4.496949694969497	0.0010422776385755048	-4.496949694969497	0.0010292685272436945
-50.152	0.5921821114369501	-4.495949594959496	0.0005237760532899458	-4.495949594959496	0.0005172385752334288	-4.495949594959496	0.0010439000226184383	-4.495949594959496	0.001030870661620075
-50.120000000000005	0.6259064516129033	-4.494949494949495	0.0005245913505504635	-4.494949494949495	0.0005180436963907055	-4.494949494949495	0.0010455249320249496	-4.494949494949495	0.001032475289839894
-50.088	0.6561117302052786	-4.493949394939494	0.0005254079168838361	-4.493949394939494	0.0005188500707808398	-4.493949394939494	0.0010471523707259501	-4.493949394939494	0.0010340824157850015
-50.056	0.7096307917888562	-4.492949294929493	0.0005262257542654788	-4.492949294929493	0.0005196577003545894	-4.492949294929493	0.0010487823426584895	-4.492949294929493	0.001035692043343302
-50.024	0.713882991202346	-4.491949194919492	0.0005270448646738791	-4.491949194919492	0.0005204665870657459	-4.491949194919492	0.001050414851765723	-4.491949194919492	0.00103730417640874
-49.992000000000004	0.7518595307917888	-4.490949094909491	0.0005278652500906029	-4.490949094909491	0.000521276732871144	-4.490949094909491	0.0010520499019969628	-4.490949094909491	0.0010389188188813325
-49.96	0.7905692082111437	-4.48994899489949	0.000528686912500303	-4.48994899489949	0.0005220881397306626	-4.48994899489949	0.001053687497307653	-4.48994899489949	0.0010405359746671564
-49.928	0.8364636363636363	-4.488948894889489	0.0005295098538907212	-4.488948894889489	0.0005229008096072324	-4.488948894889489	0.0010553276416594118	-4.488948894889489	0.0010421556476783776
-49.896	0.8605105571847507	-4.487948794879488	0.0005303340762526935	-4.487948794879488	0.0005237147444668412	-4.487948794879488	0.0010569703390200095	-4.487948794879488	0.001043777841833248
-49.864000000000004	0.8873434017595307	-4.486948694869487	0.0005311595815801508	-4.486948694869487	0.0005245299462785328	-4.486948694869487	0.0010586155933633948	-4.486948694869487	0.0010454025610561165
-49.832	0.9417422287390029	-4.485948594859486	0.0005319863718701365	-4.485948594859486	0.0005253464170144209	-4.485948594859486	0.0010602634086697112	-4.485948594859486	0.0010470298092774444
-49.8	0.9734137829912023	-4.484948494849485	0.0005328144491227927	-4.484948494849485	0.0005261641586496839	-4.484948494849485	0.00106191378892529	-4.484948494849485	0.001048659590433808
-49.768	0.9773727272727273	-4.483948394839484	0.0005336438153413819	-4.483948394839484	0.00052698317316258	-4.483948394839484	0.0010635667381226656	-4.483948394839484	0.0010502919084679134
-49.736000000000004	0.9911557184750733	-4.482948294829483	0.0005344744725322789	-4.482948294829483	0.0005278034625344417	-4.482948294829483	0.0010652222602605896	-4.482948294829483	0.0010519267673286016
-49.704	0.9779592375366569	-4.481948194819482	0.0005353064227049895	-4.481948194819482	0.0005286250287496895	-4.481948194819482	0.001066880359344045	-4.481948194819482	0.0010535641709708621
-49.672	0.9874900293255132	-4.480948094809481	0.000536139667872141	-4.480948094809481	0.0005294478737958316	-4.480948094809481	0.0010685410393842382	-4.480948094809481	0.0010552041233558413
-49.64	0.9527392961876833	-4.47994799479948	0.0005369742100494937	-4.47994799479948	0.0005302719996634687	-4.47994799479948	0.0010702043043986221	-4.47994799479948	0.0010568466284508482
-49.608000000000004	0.921507624633431	-4.478947894789479	0.0005378100512559508	-4.478947894789479	0.0005310974083463018	-4.478947894789479	0.001071870158410908	-4.478947894789479	0.001058491690229371
-49.576	0.8882231671554253	-4.477947794779478	0.0005386471935135538	-4.477947794779478	0.0005319241018411338	-4.477947794779478	0.001073538605451068	-4.477947794779478	0.0010601393126710792
-49.544	0.8402759530791789	-4.476947694769477	0.0005394856388474924	-4.476947694769477	0.0005327520821478777	-4.476947694769477	0.0010752096495553435	-4.476947694769477	0.001061789499761841
-49.512	0.8418888563049853	-4.475947594759476	0.0005403253892861052	-4.475947594759476	0.0005335813512695561	-4.475947594759476	0.0010768832947662594	-4.475947594759476	0.0010634422554937246
-49.480000000000004	0.7835310850439883	-4.474947494749475	0.0005411664468608982	-4.474947494749475	0.0005344119112123135	-4.474947494749475	0.0010785595451326415	-4.474947494749475	0.0010650975838650155
-49.448	0.749366862170088	-4.473947394739474	0.0005420088136065297	-4.473947394739474	0.0005352437639854155	-4.473947394739474	0.0010802384047096073	-4.473947394739474	0.0010667554888802225
-49.416	0.7184284457478006	-4.472947294729473	0.0005428524915608279	-4.472947294729473	0.0005360769116012541	-4.472947294729473	0.0010819198775585891	-4.472947294729473	0.001068415974550085
-49.384	0.6718008797653959	-4.471947194719472	0.0005436974827647965	-4.471947194719472	0.0005369113560753559	-4.471947194719472	0.001083603967747346	-4.471947194719472	0.0010700790448915894
-49.352000000000004	0.6322114369501466	-4.470947094709471	0.0005445437892626127	-4.470947094709471	0.0005377470994263826	-4.470947094709471	0.0010852906793499659	-4.470947094709471	0.0010717447039279707
-49.32	0.6198947214076246	-4.46994699469947	0.0005453914131016355	-4.46994699469947	0.0005385841436761404	-4.46994699469947	0.001086980016446875	-4.46994699469947	0.0010734129556887303
-49.288	0.5788390029325513	-4.468946894689469	0.0005462403563324109	-4.468946894689469	0.0005394224908495804	-4.468946894689469	0.0010886719831248535	-4.468946894689469	0.0010750838042096385
-49.256	0.5591909090909091	-4.467946794679468	0.0005470906210086809	-4.467946794679468	0.0005402621429748075	-4.467946794679468	0.0010903665834770472	-4.467946794679468	0.0010767572535327493
-49.224000000000004	0.5276659824046921	-4.466946694669467	0.0005479422091873787	-4.466946694669467	0.0005411031020830832	-4.466946694669467	0.001092063821602967	-4.466946694669467	0.0010784333077064096
-49.192	0.5119768328445747	-4.465946594659466	0.0005487951229286411	-4.465946594659466	0.0005419453702088296	-4.465946594659466	0.0010937637016085054	-4.465946594659466	0.0010801119707852644
-49.16	0.4657891495601173	-4.464946494649465	0.0005496493642958141	-4.464946494649465	0.0005427889493896373	-4.464946494649465	0.0010954662276059525	-4.464946494649465	0.0010817932468302743
-49.128	0.45493870967741934	-4.463946394639464	0.0005505049353554536	-4.463946394639464	0.0005436338416662669	-4.463946394639464	0.0010971714037139924	-4.463946394639464	0.0010834771399087166
-49.096000000000004	0.4319181818181818	-4.462946294629463	0.0005513618381773312	-4.462946294629463	0.0005444800490826574	-4.462946294629463	0.0010988792340577234	-4.462946294629463	0.001085163654094204
-49.064	0.4001	-4.461946194619462	0.0005522200748344409	-4.461946194619462	0.0005453275736859273	-4.461946194619462	0.0011005897227686619	-4.461946194619462	0.0010868527934666864
-49.032	0.3915956011730205	-4.460946094609461	0.0005530796474030055	-4.460946094609461	0.0005461764175263839	-4.460946094609461	0.0011023028739847612	-4.460946094609461	0.0010885445621124676
-49.0	0.36036392961876834	-4.45994599459946	0.0005539405579624784	-4.45994599459946	0.0005470265826575237	-4.45994599459946	0.0011040186918504123	-4.45994599459946	0.0010902389641242087
-48.968	0.34878035190615836	-4.4589458945894584	0.0005548028085955484	-4.4589458945894584	0.000547878071136042	-4.4589458945894584	0.0011057371805164543	-4.4589458945894584	0.0010919360036009452
-48.936	0.33573049853372433	-4.457945794579458	0.0005556664013881468	-4.457945794579458	0.000548730885021833	-4.457945794579458	0.00110745834414019	-4.457945794579458	0.0010936356846480892
-48.903999999999996	0.3157891495601173	-4.456945694569457	0.0005565313384294542	-4.456945694569457	0.0005495850263779994	-4.456945694569457	0.0011091821868853978	-4.456945694569457	0.0010953380113774456
-48.872	0.30347243401759527	-4.455945594559456	0.0005573976218119011	-4.455945594559456	0.0005504404972708548	-4.455945594559456	0.0011109087129223278	-4.455945594559456	0.0010970429879072201
-48.84	0.2851439882697947	-4.454945494549455	0.0005582652536311736	-4.454945494549455	0.0005512972997699281	-4.454945494549455	0.0011126379264277285	-4.454945494549455	0.001098750618362026
-48.808	0.2715076246334311	-4.453945394539454	0.0005591342359862237	-4.453945394539454	0.0005521554359479714	-4.453945394539454	0.0011143698315848507	-4.453945394539454	0.0011004609068729003
-48.775999999999996	0.2662290322580645	-4.452945294529453	0.0005600045709792689	-4.452945294529453	0.0005530149078809612	-4.452945294529453	0.0011161044325834516	-4.452945294529453	0.0011021738575773064
-48.744	0.24438152492668622	-4.4519451945194515	0.0005608762607157973	-4.4519451945194515	0.0005538757176481074	-4.4519451945194515	0.0011178417336198134	-4.4519451945194515	0.001103889474619152
-48.712	0.2376366568914956	-4.450945094509451	0.0005617493073045754	-4.450945094509451	0.0005547378673318546	-4.450945094509451	0.0011195817388967464	-4.450945094509451	0.0011056077621487913
-48.68	0.23045190615835776	-4.44994499449945	0.0005626237128576549	-4.44994499449945	0.0005556013590178901	-4.44994499449945	0.0011213244526236095	-4.44994499449945	0.0011073287243230407
-48.647999999999996	0.21227008797653957	-4.448944894489449	0.0005634994794903704	-4.448944894489449	0.0005564661947951483	-4.448944894489449	0.0011230698790163105	-4.448944894489449	0.0011090523653051912
-48.616	0.21183020527859237	-4.447944794479448	0.0005643766093213527	-4.447944794479448	0.000557332376755813	-4.447944794479448	0.0011248180222973119	-4.447944794479448	0.0011107786892650038
-48.584	0.193941642228739	-4.446944694469447	0.000565255104472529	-4.446944694469447	0.0005581999069953272	-4.446944694469447	0.001126568886695668	-4.446944694469447	0.001112507700378742
-48.552	0.181624926686217	-4.445944594459446	0.0005661349670691307	-4.445944594459446	0.0005590687876123932	-4.445944594459446	0.001128322476446994	-4.445944594459446	0.0011142394028291589
-48.519999999999996	0.17707947214076245	-4.4449444944494445	0.0005670161992396956	-4.4449444944494445	0.0005599390207089827	-4.4449444944494445	0.0011300787957935136	-4.4449444944494445	0.0011159738008055297
-48.488	0.17326715542521992	-4.443944394439444	0.0005678988031160748	-4.443944394439444	0.0005608106083903367	-4.443944394439444	0.0011318378489840407	-4.443944394439444	0.0011177108985036383
-48.456	0.16637565982404692	-4.442944294429443	0.0005687827808334401	-4.442944294429443	0.0005616835527649747	-4.442944294429443	0.0011335996402740216	-4.442944294429443	0.00111945070012581
-48.424	0.15259266862170087	-4.441944194419442	0.0005696681345302857	-4.441944194419442	0.0005625578559447001	-4.441944194419442	0.0011353641739255105	-4.441944194419442	0.0011211932098809088
-48.391999999999996	0.1474607038123167	-4.440944094409441	0.000570554866348432	-4.440944094409441	0.0005634335200445983	-4.440944094409441	0.001137131454207193	-4.440944094409441	0.0011229384319843428
-48.36	0.13587712609970673	-4.43994399439944	0.000571442978433038	-4.43994399439944	0.0005643105471830534	-4.43994399439944	0.0011389014853944203	-4.43994399439944	0.001124686370658094
-48.328	0.1319181818181818	-4.438943894389439	0.000572332472932598	-4.438943894389439	0.0005651889394817404	-4.438943894389439	0.0011406742717691761	-4.438943894389439	0.0011264370301307038
-48.296	0.12370703812316716	-4.4379437943794375	0.0005732233519989534	-4.4379437943794375	0.0005660686990656438	-4.4379437943794375	0.0011424498176201238	-4.4379437943794375	0.001128190414637307
-48.264	0.12341378299120234	-4.436943694369437	0.0005741156177872924	-4.436943694369437	0.0005669498280630493	-4.436943694369437	0.0011442281272425869	-4.436943694369437	0.0011299465284196199
-48.232	0.1093375366568915	-4.435943594359436	0.0005750092724561582	-4.435943594359436	0.0005678323286055592	-4.435943594359436	0.0011460092049385981	-4.435943594359436	0.0011317053757259707
-48.2	0.10699149560117302	-4.434943494349435	0.0005759043181674594	-4.434943494349435	0.000568716202828095	-4.434943494349435	0.0011477930550168667	-4.434943494349435	0.0011334669608112963
-48.168000000000006	0.09614105571847507	-4.433943394339434	0.0005768007570864605	-4.433943394339434	0.0005696014528688962	-4.433943394339434	0.0011495796817928149	-4.433943394339434	0.0011352312879371546
-48.136	0.09804721407624634	-4.432943294329433	0.0005776985913818053	-4.432943294329433	0.0005704880808695375	-4.432943294329433	0.0011513690895885833	-4.432943294329433	0.0011369983613717417
-48.104	0.09350175953079179	-4.431943194319432	0.0005785978232255074	-4.431943194319432	0.00057137608897492	-4.431943194319432	0.0011531612827330438	-4.431943194319432	0.0011387681853898932
-48.072	0.09291524926686218	-4.430943094309431	0.0005794984547929651	-4.430943094309431	0.0005722654793332903	-4.430943094309431	0.0011549562655617984	-4.430943094309431	0.0011405407642731023
-48.040000000000006	0.0811850439882698	-4.42994299429943	0.0005804004882629585	-4.42994299429943	0.0005731562540962329	-4.42994299429943	0.0011567540424171996	-4.42994299429943	0.0011423161023095228
-48.008	0.0783991202346041	-4.428942894289429	0.0005813039258176631	-4.428942894289429	0.0005740484154186862	-4.428942894289429	0.0011585546176483689	-4.428942894289429	0.0011440942037939871
-47.976	0.08059853372434019	-4.427942794279428	0.0005822087696426527	-4.427942794279428	0.0005749419654589409	-4.427942794279428	0.0011603579956111847	-4.427942794279428	0.0011458750730280118
-47.944	0.07238739002932551	-4.426942694269427	0.0005831150219268963	-4.426942694269427	0.0005758369063786467	-4.426942694269427	0.001162164180668311	-4.426942694269427	0.0011476587143198068
-47.912000000000006	0.07458680351906159	-4.425942594259426	0.0005840226848627769	-4.425942594259426	0.0005767332403428194	-4.425942594259426	0.0011639731771892023	-4.425942594259426	0.001149445131984292
-47.88	0.06461612903225807	-4.424942494249425	0.0005849317606460855	-4.424942494249425	0.0005776309695198436	-4.424942494249425	0.0011657849895501196	-4.424942494249425	0.0011512343303430993
-47.848	0.0657891495601173	-4.423942394239424	0.0005858422514760352	-4.423942394239424	0.0005785300960814808	-4.423942394239424	0.0011675996221341262	-4.423942394239424	0.0011530263137245922
-47.816	0.05904428152492669	-4.422942294229423	0.0005867541595552584	-4.422942294229423	0.000579430622202871	-4.422942294229423	0.0011694170793311131	-4.422942294229423	0.0011548210864638672
-47.784000000000006	0.05801788856304985	-4.421942194219422	0.0005876674870898186	-4.421942194219422	0.0005803325500625415	-4.421942194219422	0.0011712373655378043	-4.421942194219422	0.0011566186529027719
-47.752	0.05141964809384165	-4.420942094209421	0.0005885822362892144	-4.420942094209421	0.0005812358818424109	-4.420942094209421	0.0011730604851577715	-4.420942094209421	0.0011584190173899122
-47.72	0.0530325513196481	-4.41994199419942	0.0005894984093663792	-4.41994199419942	0.0005821406197277925	-4.41994199419942	0.0011748864426014323	-4.41994199419942	0.0011602221842806598
-47.688	0.05024662756598241	-4.418941894189419	0.0005904160085376957	-4.418941894189419	0.0005830467659074033	-4.418941894189419	0.0011767152422860765	-4.418941894189419	0.0011620281579371703
-47.656000000000006	0.04247536656891496	-4.417941794179418	0.0005913350360229928	-4.417941794179418	0.0005839543225733652	-4.417941794179418	0.0011785468886358653	-4.417941794179418	0.0011638369427283855
-47.624	0.045407917888563055	-4.416941694169417	0.0005922554940455591	-4.416941694169417	0.000584863291921214	-4.416941694169417	0.0011803813860818513	-4.416941694169417	0.0011656485430300504
-47.592	0.04570117302052786	-4.415941594159416	0.0005931773848321393	-4.415941594159416	0.000585773676149902	-4.415941594159416	0.0011822187390619788	-4.415941594159416	0.0011674629632247187
-47.56	0.03910293255131965	-4.414941494149415	0.0005941007106129464	-4.414941494149415	0.0005866854774618046	-4.414941494149415	0.001184058952021103	-4.414941494149415	0.0011692802077017683
-47.528000000000006	0.041155718475073315	-4.413941394139414	0.0005950254736216674	-4.413941394139414	0.0005875986980627263	-4.413941394139414	0.001185902029411002	-4.413941394139414	0.0011711002808574094
-47.496	0.03880967741935484	-4.412941294129413	0.000595951676095461	-4.412941294129413	0.0005885133401619035	-4.412941294129413	0.0011877479756903738	-4.412941294129413	0.0011729231870946928
-47.464	0.03470410557184751	-4.411941194119412	0.0005968793202749729	-4.411941194119412	0.0005894294059720131	-4.411941194119412	0.0011895967953248652	-4.411941194119412	0.0011747489308235259
-47.432	0.03411759530791789	-4.410941094109411	0.0005978084084043327	-4.410941094109411	0.0005903468977091748	-4.410941094109411	0.001191448492787068	-4.410941094109411	0.0011765775164606774
-47.400000000000006	0.028692375366568913	-4.40994099409941	0.0005987389427311681	-4.40994099409941	0.0005912658175929594	-4.40994099409941	0.0011933030725565438	-4.40994099409941	0.0011784089484297945
-47.368	0.030891788856304985	-4.408940894089409	0.0005996709255065997	-4.408940894089409	0.0005921861678463908	-4.408940894089409	0.001195160539119817	-4.408940894089409	0.0011802432311614067
-47.336	0.030451906158357772	-4.407940794079408	0.0006006043589852558	-4.407940794079408	0.000593107950695955	-4.407940794079408	0.0011970208969703995	-4.407940794079408	0.0011820803690929416
-47.304	0.025906451612903225	-4.406940694069407	0.0006015392454252749	-4.406940694069407	0.0005940311683716032	-4.406940694069407	0.0011988841506088092	-4.406940694069407	0.0011839203666687379
-47.272000000000006	0.023120527859237537	-4.405940594059406	0.000602475587088308	-4.405940594059406	0.0005949558231067566	-4.405940594059406	0.001200750304542547	-4.405940594059406	0.001185763228340042
-47.24	0.026639589442815248	-4.404940494049405	0.0006034133862395276	-4.404940494049405	0.0005958819171383151	-4.404940494049405	0.0012026193632861506	-4.404940494049405	0.001187608958565042
-47.208	0.02356041055718475	-4.403940394039404	0.0006043526451476311	-4.403940394039404	0.0005968094527066581	-4.403940394039404	0.0012044913313611668	-4.403940394039404	0.0011894575618088524
-47.176	0.021214369501466275	-4.402940294029403	0.0006052933660848513	-4.402940294029403	0.0005977384320556545	-4.402940294029403	0.0012063662132962044	-4.402940294029403	0.001191309042543551
-47.144000000000005	0.02297390029325513	-4.401940194019402	0.0006062355513269522	-4.401940194019402	0.0005986688574326644	-4.401940194019402	0.0012082440136268933	-4.401940194019402	0.0011931634052481633
-47.112	0.021067741935483872	-4.400940094009401	0.0006071792031532448	-4.400940094009401	0.0005996007310885472	-4.400940094009401	0.0012101247368959463	-4.400940094009401	0.0011950206544087006
-47.08	0.01828181818181818	-4.3999399939994	0.0006081243238465846	-4.3999399939994	0.0006005340552776648	-4.3999399939994	0.0012120083876531315	-4.3999399939994	0.0011968807945181444
-47.048	0.019601466275659823	-4.398939893989398	0.0006090709156933852	-4.398939893989398	0.0006014688322578902	-4.398939893989398	0.0012138949704553125	-4.398939893989398	0.0011987438300764789
-47.016000000000005	0.019014956011730203	-4.397939793979398	0.0006100189809836137	-4.397939793979398	0.0006024050642906084	-4.397939793979398	0.001215784489866435	-4.397939793979398	0.001200609765590687
-46.984	0.016815542521994135	-4.396939693969397	0.0006109685220108037	-4.396939693969397	0.0006033427536407258	-4.396939693969397	0.0012176769504575482	-4.396939693969397	0.00120247860557477
-46.952	0.017548680351906158	-4.395939593959396	0.0006119195410720646	-4.395939593959396	0.0006042819025766765	-4.395939593959396	0.0012195723568068362	-4.395939593959396	0.001204350354549759
-46.92	0.016522287390029325	-4.394939493949395	0.0006128720404680727	-4.394939493949395	0.0006052225133704209	-4.394939493949395	0.0012214707134995803	-4.394939493949395	0.0012062250170437124
-46.888000000000005	0.01417624633431085	-4.393939393939394	0.0006138260225030885	-4.393939393939394	0.00060616458829746	-4.393939393939394	0.001223372025128222	-4.393939393939394	0.0012081025975917493
-46.856	0.015495894428152492	-4.392939293929393	0.0006147814894849611	-4.392939293929393	0.0006071081296368338	-4.392939293929393	0.0012252762962923335	-4.392939293929393	0.0012099831007360354
-46.824	0.01168357771260997	-4.3919391939193915	0.0006157384437251322	-4.3919391939193915	0.0006080531396711331	-4.3919391939193915	0.00122718353159867	-4.3919391939193915	0.0012118665310258195
-46.792	0.01227008797653959	-4.390939093909391	0.0006166968875386393	-4.390939093909391	0.0006089996206864984	-4.390939093909391	0.0012290937356611291	-4.390939093909391	0.0012137528930174185
-46.760000000000005	0.012123460410557185	-4.38993899389939	0.0006176568232441224	-4.38993899389939	0.0006099475749726309	-4.38993899389939	0.0012310069131008096	-4.38993899389939	0.0012156421912742526
-46.728	0.01227008797653959	-4.388938893889389	0.0006186182531638379	-4.388938893889389	0.0006108970048227969	-4.388938893889389	0.0012329230685460021	-4.388938893889389	0.001217534430366841
-46.696	0.011243695014662757	-4.387938793879388	0.0006195811796236471	-4.387938793879388	0.000611847912533828	-4.387938793879388	0.0012348422066321956	-4.387938793879388	0.001219429614872815
-46.664	0.010657184750733137	-4.386938693869387	0.0006205456049530392	-4.386938693869387	0.0006128003004061373	-4.386938693869387	0.0012367643320020944	-4.386938693869387	0.0012213277493769354
-46.632000000000005	0.010217302052785922	-4.385938593859386	0.0006215115314851228	-4.385938593859386	0.0006137541707437119	-4.385938593859386	0.0012386894493056292	-4.385938593859386	0.0012232288384710958
-46.6	0.012123460410557185	-4.3849384938493845	0.000622478961556648	-4.3849384938493845	0.0006147095258541319	-4.3849384938493845	0.0012406175631999809	-4.3849384938493845	0.0012251328867543413
-46.568	0.010803812316715542	-4.383938393839384	0.0006234478975079919	-4.383938393839384	0.0006156663680485629	-4.383938393839384	0.0012425486783495601	-4.383938393839384	0.0012270398988328715
-46.536	0.01007067448680352	-4.382938293829383	0.000624418341683179	-4.382938293829383	0.0006166246996417736	-4.382938293829383	0.0012444827994260502	-4.382938293829383	0.001228949879320059
-46.504000000000005	0.008164516129032257	-4.381938193819382	0.000625390296429886	-4.381938193819382	0.0006175845229521335	-4.381938193819382	0.0012464199311084069	-4.381938193819382	0.0012308628328364585
-46.472	0.006551612903225807	-4.380938093809381	0.0006263637640994393	-4.380938093809381	0.0006185458403016197	-4.380938093809381	0.0012483600780828661	-4.380938093809381	0.0012327787640098117
-46.44	0.010217302052785922	-4.37993799379938	0.0006273387470468252	-4.37993799379938	0.0006195086540158263	-4.37993799379938	0.0012503032450429557	-4.37993799379938	0.0012346976774750698
-46.408	0.008017888563049852	-4.378937893789379	0.0006283152476306965	-4.378937893789379	0.0006204729664239644	-4.378937893789379	0.0012522494366895096	-4.378937893789379	0.0012366195778743937
-46.376000000000005	0.0068448680351906165	-4.3779377937793775	0.0006292932682133826	-4.3779377937793775	0.0006214387798588743	-4.3779377937793775	0.0012541986577306876	-4.3779377937793775	0.001238544469857175
-46.344	0.007431378299120235	-4.376937693769377	0.0006302728111608811	-4.376937693769377	0.0006224060966570228	-4.376937693769377	0.00125615091288197	-4.376937693769377	0.0012404723580800366
-46.312	0.0068448680351906165	-4.375937593759376	0.0006312538788428779	-4.375937593759376	0.0006233749191585185	-4.375937593759376	0.001258106206866174	-4.375937593759376	0.001242403247206855
-46.28	0.0071381231671554255	-4.374937493749375	0.0006322364736327487	-4.374937493749375	0.0006243452497071107	-4.374937493749375	0.0012600645444134778	-4.374937493749375	0.0012443371419087648
-46.248000000000005	0.006404985337243402	-4.373937393739374	0.0006332205979075612	-4.373937393739374	0.0006253170906501955	-4.373937393739374	0.0012620259302614188	-4.373937393739374	0.0012462740468641698
-46.216	0.00479208211143695	-4.372937293729373	0.0006342062540480824	-4.372937293729373	0.0006262904443388257	-4.372937293729373	0.001263990369154904	-4.372937293729373	0.0012482139667587587
-46.184	0.0068448680351906165	-4.371937193719372	0.0006351934444387853	-4.371937193719372	0.0006272653131277105	-4.371937193719372	0.001265957865846229	-4.371937193719372	0.001250156906285511
-46.152	0.005965102639296188	-4.370937093709371	0.000636182171467859	-4.370937093709371	0.0006282416993752278	-4.370937093709371	0.0012679284250950915	-4.370937093709371	0.0012521028701447145
-46.120000000000005	0.005525219941348974	-4.36993699369937	0.0006371724375272056	-4.36993699369937	0.0006292196054434238	-4.36993699369937	0.0012699020516685946	-4.36993699369937	0.0012540518630439698
-46.088	0.005378592375366569	-4.368936893689369	0.0006381642450124492	-4.368936893689369	0.0006301990336980228	-4.368936893689369	0.0012718787503412556	-4.368936893689369	0.0012560038896982078
-46.056	0.006111730205278593	-4.367936793679368	0.0006391575963229478	-4.367936793679368	0.0006311799865084322	-4.367936793679368	0.0012738585258950355	-4.367936793679368	0.0012579589548296992
-46.024	0.0043521994134897365	-4.366936693669367	0.000640152493861792	-4.366936693669367	0.0006321624662477455	-4.366936693669367	0.00127584138311933	-4.366936693669367	0.0012599170631680614
-45.992000000000004	0.003912316715542522	-4.365936593659366	0.0006411489400358113	-4.365936593659366	0.0006331464752927525	-4.365936593659366	0.0012778273268109932	-4.365936593659366	0.0012618782194502786
-45.96	0.00479208211143695	-4.364936493649365	0.0006421469372555822	-4.364936493649365	0.0006341320160239405	-4.364936493649365	0.0012798163617743423	-4.364936493649365	0.001263842428420704
-45.928	0.0031791788856304986	-4.363936393639364	0.0006431464879354365	-4.363936393639364	0.0006351190908255045	-4.363936393639364	0.0012818084928211805	-4.363936393639364	0.0012658096948310797
-45.896	0.004058944281524927	-4.362936293629363	0.0006441475944934622	-4.362936293629363	0.0006361077020853482	-4.362936293629363	0.0012838037247707935	-4.362936293629363	0.0012677800234405408
-45.864000000000004	0.003912316715542522	-4.361936193619362	0.0006451502593515091	-4.361936193619362	0.0006370978521950944	-4.361936193619362	0.0012858020624499668	-4.361936193619362	0.0012697534190156312
-45.832	0.0030325513196480937	-4.360936093609361	0.0006461544849351999	-4.360936093609361	0.0006380895435500887	-4.360936093609361	0.0012878035106930151	-4.360936093609361	0.0012717298863303202
-45.8	0.002885923753665689	-4.35993599359936	0.0006471602736739325	-4.35993599359936	0.0006390827785494029	-4.35993599359936	0.0012898080743417588	-4.35993599359936	0.0012737094301659973
-45.768	0.003472434017595308	-4.358935893589359	0.0006481676280008857	-4.358935893589359	0.0006400775595958462	-4.358935893589359	0.0012918157582455612	-4.358935893589359	0.0012756920553115036
-45.736000000000004	0.002885923753665689	-4.357935793579358	0.0006491765503530242	-4.357935793579358	0.0006410738890959654	-4.357935793579358	0.0012938265672613367	-4.357935793579358	0.0012776777665631286
-45.704	0.004058944281524927	-4.356935693569357	0.0006501870431711101	-4.356935693569357	0.0006420717694600557	-4.356935693569357	0.0012958405062535618	-4.356935693569357	0.0012796665687246325
-45.672	0.0031791788856304986	-4.355935593559356	0.0006511991088997027	-4.355935593559356	0.0006430712031021618	-4.355935593559356	0.001297857580094281	-4.355935593559356	0.0012816584666072487
-45.64	0.003912316715542522	-4.354935493549355	0.0006522127499871648	-4.354935493549355	0.0006440721924400878	-4.354935493549355	0.0012998777936631175	-4.354935493549355	0.0012836534650297006
-45.608000000000004	0.0046454545454545455	-4.353935393539354	0.0006532279688856712	-4.353935393539354	0.0006450747398954015	-4.353935393539354	0.0013019011518473037	-4.353935393539354	0.0012856515688182185
-45.576	0.0037656891495601173	-4.352935293529353	0.000654244768051217	-4.352935293529353	0.000646078847893438	-4.352935293529353	0.0013039276595416668	-4.352935293529353	0.0012876527828065323
-45.544	0.00259266862170088	-4.351935193519352	0.0006552631499436153	-4.351935193519352	0.0006470845188633105	-4.351935193519352	0.0013059573216486619	-4.351935193519352	0.0012896571118359108
-45.512	0.002446041055718475	-4.350935093509351	0.0006562831170265114	-4.350935093509351	0.0006480917552379105	-4.350935093509351	0.0013079901430783619	-4.350935093509351	0.001291664560755144
-45.480000000000004	0.0014196480938416423	-4.34993499349935	0.0006573046717673838	-4.34993499349935	0.0006491005594539192	-4.34993499349935	0.0013100261287485053	-4.34993499349935	0.0012936751344205836
-45.448	0.0021527859237536655	-4.348934893489349	0.0006583278166375545	-4.348934893489349	0.000650110933951808	-4.348934893489349	0.0013120652835844609	-4.348934893489349	0.0012956888376961268
-45.416	0.003912316715542522	-4.347934793479348	0.000659352554112188	-4.347934793479348	0.000651122881175849	-4.347934793479348	0.0013141076125192793	-4.347934793479348	0.0012977056754532531
-45.384	0.0021527859237536655	-4.346934693469347	0.0006603788866703068	-4.346934693469347	0.0006521364035741206	-4.346934693469347	0.0013161531204936839	-4.346934693469347	0.0012997256525710203
-45.352000000000004	0.0012730205278592376	-4.345934593459346	0.0006614068167947876	-4.345934593459346	0.0006531515035985068	-4.345934593459346	0.0013182018124560952	-4.345934593459346	0.0013017487739360788
-45.32	0.0021527859237536655	-4.344934493449345	0.0006624363469723761	-4.344934493449345	0.0006541681837047143	-4.344934493449345	0.001320253693362627	-4.344934493449345	0.0013037750444426896
-45.288	0.0017129032258064517	-4.343934393439344	0.0006634674796936836	-4.343934393439344	0.0006551864463522662	-4.343934393439344	0.0013223087681771125	-4.343934393439344	0.001305804468992728
-45.256	0.002006158357771261	-4.342934293429343	0.000664500217453204	-4.342934293429343	0.0006562062940045204	-4.342934293429343	0.001324367041871113	-4.342934293429343	0.0013078370524957042
-45.224000000000004	0.0011263929618768329	-4.341934193419342	0.0006655345627493101	-4.341934193419342	0.0006572277291286629	-4.341934193419342	0.0013264285194239248	-4.341934193419342	0.0013098727998687623
-45.192	0.001566275659824047	-4.3409340934093406	0.0006665705180842667	-4.3409340934093406	0.0006582507541957263	-4.3409340934093406	0.0013284932058226012	-4.3409340934093406	0.0013119117160367124
-45.16	0.0018595307917888563	-4.33993399339934	0.0006676080859642289	-4.33993399339934	0.0006592753716805832	-4.33993399339934	0.0013305611060619416	-4.33993399339934	0.0013139538059320165
-45.128	0.0012730205278592376	-4.338933893389338	0.0006686472688992593	-4.338933893389338	0.0006603015840619655	-4.338933893389338	0.001332632225144549	-4.338933893389338	0.0013159990744948287
-45.096000000000004	0.0011263929618768329	-4.337933793379338	0.0006696880694033231	-4.337933793379338	0.0006613293938224572	-4.337933793379338	0.0013347065680807848	-4.337933793379338	0.0013180475266729784
-45.064	0.001566275659824047	-4.336933693369337	0.0006707304899942977	-4.336933693369337	0.0006623588034485096	-4.336933693369337	0.0013367841398888253	-4.336933693369337	0.0013200991674220085
-45.032	0.0012730205278592376	-4.335933593359336	0.0006717745331939858	-4.335933593359336	0.0006633898154304468	-4.335933593359336	0.0013388649455946518	-4.335933593359336	0.0013221540017051712
-45.0	0.002006158357771261	-4.334933493349335	0.0006728202015281093	-4.334933493349335	0.000664422432262463	-4.334933493349335	0.0013409489902320763	-4.334933493349335	0.0013242120344934417
-44.968	0.0008331378299120235	-4.333933393339334	0.0006738674975263271	-4.333933393339334	0.0006654566564426422	-4.333933393339334	0.0013430362788427357	-4.333933393339334	0.0013262732707655374
-44.936	0.0017129032258064517	-4.332933293329333	0.0006749164237222272	-4.332933293329333	0.0006664924904729498	-4.332933293329333	0.0013451268164761205	-4.332933293329333	0.001328337715507921
-44.903999999999996	0.0012730205278592376	-4.3319331933193315	0.0006759669826533526	-4.3319331933193315	0.0006675299368592526	-4.3319331933193315	0.0013472206081895804	-4.3319331933193315	0.0013304053737148225
-44.872	0.0012730205278592376	-4.330933093309331	0.0006770191768611879	-4.330933093309331	0.0006685689981113113	-4.330933093309331	0.001349317659048342	-4.330933093309331	0.0013324762503882396
-44.84	0.0018595307917888563	-4.32993299329933	0.0006780730088911768	-4.32993299329933	0.000669609676742799	-4.32993299329933	0.0013514179741255057	-4.32993299329933	0.0013345503505379603
-44.808	0.0011263929618768329	-4.328932893289329	0.000679128481292726	-4.328932893289329	0.0006706519752712988	-4.328932893289329	0.0013535215585020759	-4.328932893289329	0.001336627679181571
-44.775999999999996	0.001566275659824047	-4.327932793279328	0.0006801855966192083	-4.327932793279328	0.0006716958962183123	-4.327932793279328	0.0013556284172669692	-4.327932793279328	0.0013387082413444638
-44.744	0.0017129032258064517	-4.326932693269327	0.0006812443574279729	-4.326932693269327	0.000672741442109268	-4.326932693269327	0.0013577385555170142	-4.326932693269327	0.0013407920420598594
-44.712	0.0011263929618768329	-4.325932593259326	0.0006823047662803489	-4.325932593259326	0.0006737886154735229	-4.325932593259326	0.0013598519783569773	-4.325932593259326	0.0013428790863688072
-44.68	0.0018595307917888563	-4.3249324932493245	0.0006833668257416529	-4.3249324932493245	0.0006748374188443739	-4.3249324932493245	0.0013619686908995727	-4.3249324932493245	0.0013449693793202084
-44.647999999999996	0.001566275659824047	-4.323932393239324	0.000684430538381194	-4.323932393239324	0.0006758878547590588	-4.323932393239324	0.0013640886982654748	-4.323932393239324	0.0013470629259708185
-44.616	0.0014196480938416423	-4.322932293229323	0.0006854959067722812	-4.322932293229323	0.0006769399257587664	-4.322932293229323	0.0013662120055833206	-4.322932293229323	0.001349159731385268
-44.584	0.0012730205278592376	-4.321932193219322	0.0006865629334922297	-4.321932193219322	0.0006779936343886412	-4.321932193219322	0.001368338617989738	-4.321932193219322	0.0013512598006360703
-44.552	0.0011263929618768329	-4.320932093209321	0.0006876316211223643	-4.320932093209321	0.000679048983197788	-4.320932093209321	0.0013704685406293454	-4.320932093209321	0.0013533631388036318
-44.519999999999996	0.0011263929618768329	-4.31993199319932	0.0006887019722480322	-4.31993199319932	0.0006801059747392814	-4.31993199319932	0.0013726017786547739	-4.31993199319932	0.0013554697509762714
-44.488	0.0011263929618768329	-4.318931893189319	0.0006897739894585991	-4.318931893189319	0.0006811646115701682	-4.318931893189319	0.0013747383372266697	-4.318931893189319	0.001357579642250223
-44.456	0.0014196480938416423	-4.3179317931793175	0.0006908476753474666	-4.3179317931793175	0.0006822248962514775	-4.3179317931793175	0.0013768782215137154	-4.3179317931793175	0.0013596928177296585
-44.424	0.0009797653958944282	-4.316931693169317	0.0006919230325120689	-4.316931693169317	0.0006832868313482226	-4.316931693169317	0.0013790214366926426	-4.316931693169317	0.00136180928252669
-44.391999999999996	0.0006865102639296188	-4.315931593159316	0.0006930000635538879	-4.315931593159316	0.0006843504194294115	-4.315931593159316	0.001381167987948232	-4.315931593159316	0.0013639290417613906
-44.36	0.001566275659824047	-4.314931493149315	0.0006940787710784513	-4.314931493149315	0.0006854156630680509	-4.314931493149315	0.0013833178804733394	-4.314931493149315	0.001366052100561803
-44.328	0.0008331378299120235	-4.313931393139314	0.0006951591576953426	-4.313931393139314	0.0006864825648411507	-4.313931393139314	0.0013854711194689038	-4.313931393139314	0.0013681784640639488
-44.296	0.0006865102639296188	-4.312931293129313	0.0006962412260182115	-4.312931293129313	0.0006875511273297352	-4.312931293129313	0.0013876277101439651	-4.312931293129313	0.0013703081374118488
-44.264	0.0018595307917888563	-4.311931193119312	0.0006973249786647705	-4.311931193119312	0.000688621353118843	-4.311931193119312	0.0013897876577156592	-4.311931193119312	0.0013724411257575256
-44.232	0.0008331378299120235	-4.3109310931093106	0.0006984104182568107	-4.3109310931093106	0.0006896932447975398	-4.3109310931093106	0.001391950967409254	-4.3109310931093106	0.0013745774342610272
-44.2	0.0006865102639296188	-4.30993099309931	0.0006994975474202018	-4.30993099309931	0.0006907668049589183	-4.30993099309931	0.001394117644458144	-4.30993099309931	0.0013767170680904278
-44.168000000000006	0.0006865102639296188	-4.308930893089309	0.0007005863687849046	-4.308930893089309	0.0006918420362001101	-4.308930893089309	0.0013962876941038733	-4.308930893089309	0.001378860032421849
-44.136	0.0011263929618768329	-4.307930793079308	0.0007016768849849697	-4.307930793079308	0.0006929189411222891	-4.307930793079308	0.001398461121596148	-4.307930793079308	0.0013810063324394741
-44.104	0.0008331378299120235	-4.306930693069307	0.0007027690986585486	-4.306930693069307	0.0006939975223306762	-4.306930693069307	0.0014006379321928333	-4.306930693069307	0.001383155973335544
-44.072	0.0012730205278592376	-4.305930593059306	0.0007038630124479028	-4.305930593059306	0.0006950777824345504	-4.305930593059306	0.0014028181311600014	-4.305930593059306	0.0013853089603103963
-44.040000000000006	0.0008331378299120235	-4.304930493049305	0.0007049586289994027	-4.304930493049305	0.00069615972404725	-4.304930493049305	0.0014050017237718924	-4.304930493049305	0.001387465298572448
-44.008	0.0008331378299120235	-4.303930393039304	0.0007060559509635394	-4.303930393039304	0.0006972433497861827	-4.303930393039304	0.0014071887153109819	-4.303930393039304	0.0013896249933382395
-43.976	0.0009797653958944282	-4.302930293029303	0.0007071549809949289	-4.302930293029303	0.0006983286622728291	-4.302930293029303	0.0014093791110679468	-4.302930293029303	0.0013917880498324148
-43.944	0.0009797653958944282	-4.301930193019302	0.0007082557217523222	-4.301930193019302	0.0006994156641327514	-4.301930193019302	0.0014115729163417222	-4.301930193019302	0.001393954473287764
-43.912000000000006	0.0011263929618768329	-4.300930093009301	0.0007093581758986076	-4.300930093009301	0.0007005043579956005	-4.300930093009301	0.001413770136439475	-4.300930093009301	0.0013961242689452184
-43.88	0.0006865102639296188	-4.2999299929993	0.0007104623461008134	-4.2999299929993	0.0007015947464951151	-4.2999299929993	0.0014159707766766266	-4.2999299929993	0.0013982974420538594
-43.848	0.001566275659824047	-4.298929892989299	0.0007115682350301312	-4.298929892989299	0.0007026868322691409	-4.298929892989299	0.0014181748423769003	-4.298929892989299	0.001400473997870953
-43.816	0.0009797653958944282	-4.297929792979298	0.0007126758453618973	-4.297929792979298	0.0007037806179596222	-4.297929792979298	0.0014203823388722766	-4.297929792979298	0.001402653941661933
-43.784000000000006	0.0008331378299120235	-4.296929692969297	0.0007137851797756219	-4.296929692969297	0.0007048761062126228	-4.296929692969297	0.001422593271503054	-4.296929692969297	0.0014048372787004455
-43.752	0.0002466275659824047	-4.295929592959296	0.0007148962409549792	-4.295929592959296	0.0007059732996783194	-4.295929592959296	0.0014248076456178282	-4.295929592959296	0.001407024014268329
-43.72	0.0005398826979472141	-4.294929492949295	0.0007160090315878268	-4.294929492949295	0.0007070722010110167	-4.294929492949295	0.0014270254665735423	-4.294929492949295	0.0014092141536556572
-43.688	0.0005398826979472141	-4.293929392939294	0.0007171235543662055	-4.293929392939294	0.0007081728128691539	-4.293929392939294	0.001429246739735458	-4.293929392939294	0.0014114077021607325
-43.656000000000006	0.0002466275659824047	-4.292929292929293	0.0007182398119863378	-4.292929292929293	0.0007092751379153012	-4.292929292929293	0.0014314714704771923	-4.292929292929293	0.0014136046650901025
-43.624	0.0017129032258064517	-4.291929192919292	0.0007193578071486592	-4.291929192919292	0.0007103791788161814	-4.291929192919292	0.0014336996641807383	-4.291929192919292	0.0014158050477585788
-43.592	0.0006865102639296188	-4.290929092909291	0.0007204775425577934	-4.290929092909291	0.0007114849382426607	-4.290929092909291	0.001435931326236455	-4.290929092909291	0.0014180088554892427
-43.56	0.0011263929618768329	-4.28992899289929	0.0007215990209225832	-4.28992899289929	0.0007125924188697703	-4.28992899289929	0.0014381664620430929	-4.28992899289929	0.0014202160936134646
-43.528000000000006	0.0003932551319648094	-4.288928892889289	0.0007227222449560809	-4.288928892889289	0.0007137016233766977	-4.288928892889289	0.0014404050770078056	-4.288928892889289	0.0014224267674709094
-43.496	0.0012730205278592376	-4.287928792879288	0.0007238472173755722	-4.287928792879288	0.0007148125544468074	-4.287928792879288	0.0014426471765461753	-4.287928792879288	0.0014246408824095576
-43.464	0.0009797653958944282	-4.286928692869287	0.000724973940902563	-4.286928692869287	0.0007159252147676376	-4.286928692869287	0.0014448927660821978	-4.286928692869287	0.0014268584437857133
-43.432	0.0008331378299120235	-4.285928592859286	0.0007261024182627976	-4.285928592859286	0.0007170396070309095	-4.285928592859286	0.0014471418510483174	-4.285928592859286	0.0014290794569640148
-43.400000000000006	0.0003932551319648094	-4.284928492849285	0.0007272326521862683	-4.284928492849285	0.0007181557339325365	-4.284928492849285	0.00144939443688544	-4.284928492849285	0.0014313039273174564
-43.368	0.0006865102639296188	-4.283928392839284	0.0007283646454072121	-4.283928392839284	0.0007192735981726258	-4.283928392839284	0.001451650529042937	-4.283928392839284	0.0014335318602273902
-43.336	0.0005398826979472141	-4.282928292829283	0.000729498400664122	-4.282928292829283	0.0007203932024554898	-4.282928292829283	0.001453910132978658	-4.282928292829283	0.0014357632610835498
-43.304	0.0009797653958944282	-4.281928192819282	0.0007306339206997535	-4.281928192819282	0.0007215145494896487	-4.281928192819282	0.00145617325415895	-4.281928192819282	0.001437998135284054
-43.272000000000006	0.0005398826979472141	-4.2809280928092805	0.0007317712082611366	-4.2809280928092805	0.0007226376419878408	-4.2809280928092805	0.0014584398980586743	-4.2809280928092805	0.001440236488235428
-43.24	0.0005398826979472141	-4.27992799279928	0.0007329102660995731	-4.27992799279928	0.0007237624826670244	-4.27992799279928	0.0014607100701612124	-4.27992799279928	0.0014424783253526086
-43.208	0.0012730205278592376	-4.278927892789278	0.0007340510969706475	-4.278927892789278	0.0007248890742483906	-4.278927892789278	0.0014629837759584743	-4.278927892789278	0.001444723652058967
-43.176	0.0003932551319648094	-4.277927792779278	0.0007351937036342291	-4.277927792779278	0.0007260174194573607	-4.277927792779278	0.0014652610209509212	-4.277927792779278	0.0014469724737863092
-43.144000000000005	0.0005398826979472141	-4.276927692769277	0.000736338088854497	-4.276927692769277	0.0007271475210236046	-4.276927692769277	0.0014675418106475874	-4.276927692769277	0.0014492247959749015
-43.112	0.0011263929618768329	-4.275927592759276	0.0007374842553999195	-4.275927592759276	0.0007282793816810383	-4.275927592759276	0.0014698261505660668	-4.275927592759276	0.0014514806240734787
-43.08	0.0006865102639296188	-4.274927492749275	0.0007386322060432783	-4.274927492749275	0.0007294130041678328	-4.274927492749275	0.0014721140462325467	-4.274927492749275	0.0014537399635392518
-43.048	0.0006865102639296188	-4.273927392739274	0.0007397819435616757	-4.273927392739274	0.000730548391226423	-4.273927392739274	0.0014744055031818224	-4.273927392739274	0.0014560028198379324
-43.016000000000005	0.0008331378299120235	-4.272927292729273	0.0007409334707365323	-4.272927292729273	0.0007316855456035107	-4.272927292729273	0.0014767005269573012	-4.272927292729273	0.0014582691984437346
-42.984	0.0008331378299120235	-4.2719271927192715	0.0007420867903535975	-4.2719271927192715	0.0007328244700500754	-4.2719271927192715	0.0014789991231110144	-4.2719271927192715	0.0014605391048393992
-42.952	0.0005398826979472141	-4.270927092709271	0.0007432419052029578	-4.270927092709271	0.0007339651673213766	-4.270927092709271	0.0014813012972036378	-4.270927092709271	0.0014628125445161947
-42.92	0.0009797653958944282	-4.26992699269927	0.000744398818079048	-4.26992699269927	0.0007351076401769643	-4.26992699269927	0.0014836070548045093	-4.26992699269927	0.0014650895229739423
-42.888000000000005	0.0006865102639296188	-4.268926892689269	0.0007455575317806454	-4.268926892689269	0.0007362518913806842	-4.268926892689269	0.001485916401491628	-4.268926892689269	0.001467370045721024
-42.856	0.0005398826979472141	-4.267926792679268	0.0007467180491108861	-4.267926792679268	0.0007373979237006821	-4.267926792679268	0.0014882293428516759	-4.267926792679268	0.0014696541182743913
-42.824	0.0006865102639296188	-4.266926692669267	0.0007478803728772725	-4.266926692669267	0.0007385457399094153	-4.266926692669267	0.001490545884480039	-4.266926692669267	0.0014719417461595895
-42.792	0.0005398826979472141	-4.265926592659266	0.0007490445058916756	-4.265926592659266	0.0007396953427836542	-4.265926592659266	0.001492866031980804	-4.265926592659266	0.0014742329349107586
-42.760000000000005	0.0009797653958944282	-4.2649264926492645	0.000750210450970341	-4.2649264926492645	0.0007408467351044944	-4.2649264926492645	0.0014951897909667852	-4.2649264926492645	0.0014765276900706593
-42.728	0.0008331378299120235	-4.263926392639264	0.0007513782109338988	-4.263926392639264	0.0007419999196573571	-4.263926392639264	0.00149751716705953	-4.263926392639264	0.001478826017190674
-42.696	0.0005398826979472141	-4.262926292629263	0.0007525477886073743	-4.262926292629263	0.0007431548992320021	-4.262926292629263	0.0014998481658893418	-4.262926292629263	0.0014811279218308283
-42.664	0.0005398826979472141	-4.261926192619262	0.0007537191868201847	-4.261926192619262	0.0007443116766225318	-4.261926192619262	0.001502182793095288	-4.261926192619262	0.001483433409559809
-42.632000000000005	0.0003932551319648094	-4.260926092609261	0.0007548924084061534	-4.260926092609261	0.0007454702546273948	-4.260926092609261	0.0015045210543252027	-4.260926092609261	0.0014857424859549585
-42.6	0.0018595307917888563	-4.25992599259926	0.0007560674562035154	-4.25992599259926	0.0007466306360493999	-4.25992599259926	0.0015068629552357263	-4.25992599259926	0.0014880551566023113
-42.568	0.0005398826979472141	-4.258925892589259	0.0007572443330549244	-4.258925892589259	0.0007477928236957149	-4.258925892589259	0.0015092085014922964	-4.258925892589259	0.00149037142709659
-42.536	0.0008331378299120235	-4.2579257925792575	0.000758423041807457	-4.2579257925792575	0.0007489568203778807	-4.2579257925792575	0.0015115576987691658	-4.2579257925792575	0.0014926913030412318
-42.504000000000005	0.0006865102639296188	-4.256925692569257	0.0007596035853126217	-4.256925692569257	0.0007501226289118117	-4.256925692569257	0.001513910552749425	-4.256925692569257	0.0014950147900483907
-42.472	0.0002466275659824047	-4.255925592559256	0.0007607859664263695	-4.255925592559256	0.0007512902521178075	-4.255925592559256	0.0015162670691250125	-4.255925592559256	0.0014973418937389586
-42.44	0.0009797653958944282	-4.254925492549255	0.0007619701880090908	-4.254925492549255	0.0007524596928205577	-4.254925492549255	0.0015186272535967255	-4.254925492549255	0.001499672619742582
-42.408	0.0006865102639296188	-4.253925392539254	0.0007631562529256337	-4.253925392539254	0.0007536309538491469	-4.253925392539254	0.0015209911118742232	-4.253925392539254	0.0015020069736976578
-42.376000000000005	0.0011263929618768329	-4.252925292529253	0.0007643441640453021	-4.252925292529253	0.0007548040380370665	-4.252925292529253	0.001523358649676078	-4.252925292529253	0.001504344961251375
-42.344	0.0009797653958944282	-4.251925192519252	0.0007655339242418705	-4.251925192519252	0.0007559789482222153	-4.251925192519252	0.0015257298727297352	-4.251925192519252	0.001506686588059697
-42.312	0.0011263929618768329	-4.2509250925092505	0.0007667255363935828	-4.2509250925092505	0.0007571556872469124	-4.2509250925092505	0.0015281047867715754	-4.2509250925092505	0.001509031859787407
-42.28	0.0009797653958944282	-4.24992499249925	0.0007679190033831637	-4.24992499249925	0.0007583342579578988	-4.24992499249925	0.0015304833975468917	-4.24992499249925	0.0015113807821080898
-42.248000000000005	0.0006865102639296188	-4.248924892489249	0.0007691143280978267	-4.248924892489249	0.000759514663206348	-4.248924892489249	0.0015328657108099432	-4.248924892489249	0.001513733360704175
-42.216	0.0005398826979472141	-4.247924792479248	0.0007703115134292807	-4.247924792479248	0.0007606969058478742	-4.247924792479248	0.0015352517323239238	-4.247924792479248	0.0015160896012669323
-42.184	0.0012730205278592376	-4.246924692469247	0.0007715105622737309	-4.246924692469247	0.00076188098874253	-4.246924692469247	0.0015376414678610068	-4.246924692469247	0.0015184495094964874
-42.152	0.0009797653958944282	-4.245924592459246	0.0007727114775318971	-4.245924592459246	0.0007630669147548279	-4.245924592459246	0.0015400349232023507	-4.245924592459246	0.0015208130911018435
-42.120000000000005	0.0009797653958944282	-4.244924492449245	0.0007739142621090088	-4.244924492449245	0.0007642546867537319	-4.244924492449245	0.0015424321041381177	-4.244924492449245	0.001523180351800886
-42.088	0.0009797653958944282	-4.243924392439244	0.0007751189189148224	-4.243924392439244	0.0007654443076126791	-4.243924392439244	0.0015448330164674745	-4.243924392439244	0.0015255512973204068
-42.056	0.0006865102639296188	-4.242924292429243	0.0007763254508636183	-4.242924292429243	0.0007666357802095714	-4.242924292429243	0.001547237665998607	-4.242924292429243	0.0015279259333961005
-42.024	0.001566275659824047	-4.241924192419242	0.0007775338608742175	-4.241924192419242	0.0007678291074267977	-4.241924192419242	0.0015496460585487707	-4.241924192419242	0.001530304265772603
-41.992000000000004	0.001566275659824047	-4.240924092409241	0.0007787441518699877	-4.240924092409241	0.0007690242921512307	-4.240924092409241	0.001552058199944248	-4.240924092409241	0.0015326863002034865
-41.96	0.0018595307917888563	-4.23992399239924	0.0007799563267788373	-4.23992399239924	0.0007702213372742353	-4.23992399239924	0.0015544740960204012	-4.23992399239924	0.0015350720424512757
-41.928	0.0009797653958944282	-4.238923892389239	0.0007811703885332418	-4.238923892389239	0.0007714202456916807	-4.238923892389239	0.0015568937526216737	-4.238923892389239	0.0015374614982874711
-41.896	0.0017129032258064517	-4.237923792379238	0.0007823863400702324	-4.237923792379238	0.000772621020303938	-4.237923792379238	0.0015593171756016141	-4.237923792379238	0.0015398546734925519
-41.864000000000004	0.0006865102639296188	-4.236923692369237	0.0007836041843314236	-4.236923692369237	0.0007738236640159015	-4.236923692369237	0.00156174437082287	-4.236923692369237	0.0015422515738559993
-41.832	0.0012730205278592376	-4.235923592359236	0.0007848239242629958	-4.235923592359236	0.0007750281797369778	-4.235923592359236	0.0015641753441572204	-4.235923592359236	0.0015446522051763025
-41.8	0.0017129032258064517	-4.234923492349235	0.0007860455628157254	-4.234923492349235	0.00077623457038111	-4.234923492349235	0.0015666101014855862	-4.234923492349235	0.0015470565732609786
-41.768	0.0018595307917888563	-4.233923392339234	0.0007872691029449822	-4.233923392339234	0.0007774428388667738	-4.233923392339234	0.0015690486486980417	-4.233923392339234	0.0015494646839265866
-41.736000000000004	0.0018595307917888563	-4.232923292329233	0.0007884945476107271	-4.232923292329233	0.0007786529881169872	-4.232923292329233	0.0015714909916938252	-4.232923292329233	0.0015518765429987332
-41.704	0.002006158357771261	-4.231923192319232	0.0007897218997775372	-4.231923192319232	0.0007798650210593201	-4.231923192319232	0.001573937136381364	-4.231923192319232	0.0015542921563121007
-41.672	0.002446041055718475	-4.230923092309231	0.0007909511624145981	-4.230923092309231	0.0007810789406258971	-4.230923092309231	0.0015763870886782762	-4.230923092309231	0.0015567115297104464
-41.64	0.002006158357771261	-4.22992299229923	0.0007921823384957265	-4.22992299229923	0.0007822947497534096	-4.22992299229923	0.0015788408545113967	-4.22992299229923	0.0015591346690466302
-41.608000000000004	0.0017129032258064517	-4.228922892289229	0.0007934154309993564	-4.228922892289229	0.0007835124513831177	-4.228922892289229	0.0015812984398167805	-4.228922892289229	0.0015615615801826163
-41.576	0.0014196480938416423	-4.227922792279228	0.0007946504429085653	-4.227922792279228	0.0007847320484608617	-4.227922792279228	0.0015837598505397256	-4.227922792279228	0.0015639922689894984
-41.544	0.002006158357771261	-4.226922692269227	0.0007958873772110753	-4.226922692269227	0.0007859535439370678	-4.226922692269227	0.0015862250926347897	-4.226922692269227	0.0015664267413475082
-41.512	0.0027392961876832843	-4.225922592259226	0.0007971262368992529	-4.225922592259226	0.0007871769407667523	-4.225922592259226	0.001588694172065786	-4.225922592259226	0.0015688650031460273
-41.480000000000004	0.00259266862170088	-4.224922492249225	0.0007983670249701289	-4.224922492249225	0.0007884022419095341	-4.224922492249225	0.0015911670948058226	-4.224922492249225	0.0015713070602836091
-41.448	0.0021527859237536655	-4.223922392239224	0.0007996097444253939	-4.223922392239224	0.0007896294503296367	-4.223922392239224	0.001593643866837297	-4.223922392239224	0.0015737529186679831
-41.416	0.002006158357771261	-4.222922292229223	0.0008008543982714175	-4.222922292229223	0.0007908585689959003	-4.222922292229223	0.00159612449415193	-4.222922292229223	0.001576202584216081
-41.384	0.0022994134897360704	-4.221922192219222	0.0008021009895192419	-4.221922192219222	0.0007920896008817835	-4.221922192219222	0.0015986089827507543	-4.221922192219222	0.0015786560628540383
-41.352000000000004	0.002446041055718475	-4.2209220922092205	0.0008033495211846015	-4.2209220922092205	0.0007933225489653761	-4.2209220922092205	0.001601097338644155	-4.2209220922092205	0.0015811133605172206
-41.32	0.0030325513196480937	-4.21992199219922	0.0008045999962879211	-4.21992199219922	0.0007945574162294016	-4.21992199219922	0.0016035895678518663	-4.21992199219922	0.0015835744831502272
-41.288	0.0030325513196480937	-4.218921892189218	0.000805852417854333	-4.218921892189218	0.000795794205661228	-4.218921892189218	0.0016060856764029982	-4.218921892189218	0.0015860394367069157
-41.256	0.003325806451612903	-4.217921792179218	0.000807106788913671	-4.217921792179218	0.0007970329202528716	-4.217921792179218	0.0016085856703360393	-4.217921792179218	0.0015885082271504065
-41.224000000000004	0.0037656891495601173	-4.216921692169217	0.0008083631125004893	-4.216921692169217	0.0007982735630010079	-4.216921692169217	0.0016110895556988804	-4.216921692169217	0.0015909808604531056
-41.192	0.001566275659824047	-4.215921592159216	0.0008096213916540683	-4.215921592159216	0.0007995161369069768	-4.215921592159216	0.0016135973385488327	-4.215921592159216	0.001593457342596715
-41.16	0.0037656891495601173	-4.214921492149215	0.0008108816294184127	-4.214921492149215	0.0008007606449767883	-4.214921492149215	0.0016161090249526228	-4.214921492149215	0.0015959376795722452
-41.128	0.003472434017595308	-4.213921392139214	0.0008121438288422714	-4.213921392139214	0.0008020070902211344	-4.213921392139214	0.0016186246209864315	-4.213921392139214	0.0015984218773800359
-41.096000000000004	0.0030325513196480937	-4.212921292129213	0.0008134079929791346	-4.212921292129213	0.0008032554756553907	-4.212921292129213	0.00162114413273589	-4.212921292129213	0.0016009099420297621
-41.064	0.005231964809384164	-4.2119211921192115	0.0008146741248872513	-4.2119211921192115	0.0008045058042996291	-4.2119211921192115	0.0016236675662961134	-4.2119211921192115	0.0016034018795404589
-41.032	0.004938709677419355	-4.210921092109211	0.0008159422276296238	-4.210921092109211	0.0008057580791786203	-4.210921092109211	0.0016261949277716896	-4.210921092109211	0.001605897695940525
-41.0	0.0043521994134897365	-4.20992099209921	0.0008172123042740267	-4.20992099209921	0.0008070123033218449	-4.20992099209921	0.0016287262232767149	-4.20992099209921	0.0016083973972677449
-40.968	0.004058944281524927	-4.208920892089209	0.0008184843578930116	-4.208920892089209	0.0008082684797634996	-4.208920892089209	0.0016312614589348183	-4.208920892089209	0.001610900989569308
-40.936	0.0036190615835777124	-4.207920792079208	0.0008197583915639088	-4.207920792079208	0.0008095266115425017	-4.207920792079208	0.001633800640879129	-4.207920792079208	0.0016134084789018012
-40.903999999999996	0.004205571847507332	-4.206920692069207	0.0008210344083688406	-4.206920692069207	0.0008107867017025023	-4.206920692069207	0.0016363437752523514	-4.206920692069207	0.0016159198713312569
-40.872	0.005378592375366569	-4.205920592059206	0.0008223124113947252	-4.205920592059206	0.0008120487532918869	-4.205920592059206	0.001638890868206729	-4.205920592059206	0.0016184351729331325
-40.84	0.005231964809384164	-4.2049204920492045	0.0008235924037332909	-4.2049204920492045	0.000813312769363789	-4.2049204920492045	0.001641441925904111	-4.2049204920492045	0.0016209543897923598
-40.808	0.006111730205278593	-4.203920392039204	0.0008248743884810737	-4.203920392039204	0.0008145787529760922	-4.203920392039204	0.0016439969545159019	-4.203920392039204	0.0016234775280033241
-40.775999999999996	0.0043521994134897365	-4.202920292029203	0.0008261583687394279	-4.202920292029203	0.000815846707191441	-4.202920292029203	0.0016465559602231367	-4.202920292029203	0.001626004593669912
-40.744	0.006404985337243402	-4.201920192019202	0.0008274443476145472	-4.201920192019202	0.0008171166350772503	-4.201920192019202	0.0016491189492164736	-4.201920192019202	0.0016285355929055072
-40.712	0.0071381231671554255	-4.200920092009201	0.0008287323282174442	-4.200920092009201	0.0008183885397057028	-4.200920092009201	0.001651685927696188	-4.200920092009201	0.001631070531833
-40.68	0.005231964809384164	-4.1999199919992	0.0008300223136639864	-4.1999199919992	0.0008196624241537719	-4.1999199919992	0.001654256901872226	-4.1999199919992	0.001633609416584828
-40.647999999999996	0.008017888563049852	-4.198919891989199	0.0008313143070748819	-4.198919891989199	0.0008209382915032112	-4.198919891989199	0.001656831877964177	-4.198919891989199	0.001636152253302957
-40.616	0.005671847507331379	-4.1979197919791975	0.0008326083115757097	-4.1979197919791975	0.0008222161448405815	-4.1979197919791975	0.0016594108622013475	-4.1979197919791975	0.00163869904813893
-40.584	0.0068448680351906165	-4.196919691969197	0.000833904330296901	-4.196919691969197	0.0008234959872572391	-4.196919691969197	0.0016619938608227005	-4.196919691969197	0.0016412498072538484
-40.552	0.00728475073313783	-4.195919591959196	0.0008352023663737615	-4.195919591959196	0.000824777821849357	-4.195919591959196	0.0016645808800769338	-4.195919591959196	0.0016438045368184185
-40.519999999999996	0.008164516129032257	-4.194919491949195	0.0008365024229464903	-4.194919491949195	0.00082606165171793	-4.194919491949195	0.0016671719262224736	-4.194919491949195	0.0016463632430129458
-40.488	0.008897653958944282	-4.193919391939194	0.000837804503160158	-4.193919391939194	0.0008273474799687727	-4.193919391939194	0.001669767005527478	-4.193919391939194	0.0016489259320273525
-40.456	0.0094841642228739	-4.192919291929193	0.0008391086101647412	-4.192919291929193	0.0008286353097125428	-4.192919291929193	0.0016723661242698618	-4.192919291929193	0.0016514926100612026
-40.424	0.008897653958944282	-4.191919191919192	0.0008404147471151121	-4.191919191919192	0.0008299251440647313	-4.191919191919192	0.001674969288737312	-4.191919191919192	0.0016540632833237036
-40.391999999999996	0.012123460410557185	-4.1909190919091905	0.0008417229171710657	-4.1909190919091905	0.0008312169861456879	-4.1909190919091905	0.0016775765052273151	-4.1909190919091905	0.0016566379580337342
-40.36	0.011536950146627565	-4.18991899189919	0.0008430331234973022	-4.18991899189919	0.0008325108390806103	-4.18991899189919	0.0016801877800471478	-4.18991899189919	0.001659216640419848
-40.328	0.00977741935483871	-4.188918891889189	0.0008443453692634545	-4.188918891889189	0.0008338067059995685	-4.188918891889189	0.0016828031195139017	-4.188918891889189	0.001661799336720297
-40.296	0.01139032258064516	-4.187918791879188	0.0008456596576440926	-4.187918791879188	0.0008351045900375016	-4.187918791879188	0.0016854225299545137	-4.187918791879188	0.0016643860531830447
-40.264	0.01139032258064516	-4.186918691869187	0.000846975991818723	-4.186918691869187	0.0008364044943342272	-4.186918691869187	0.0016880460177057638	-4.186918691869187	0.0016669767960657744
-40.232	0.012856598240469207	-4.185918591859186	0.0008482943749718015	-4.185918591859186	0.0008377064220344538	-4.185918591859186	0.0016906735891142905	-4.185918591859186	0.0016695715716359173
-40.2	0.012563343108504398	-4.184918491849185	0.0008496148102927405	-4.184918491849185	0.0008390103762877815	-4.184918491849185	0.0016933052505366142	-4.184918491849185	0.0016721703861706536
-40.168000000000006	0.015202639296187682	-4.183918391839184	0.0008509373009759232	-4.183918391839184	0.0008403163602487159	-4.183918391839184	0.0016959410083391547	-4.183918391839184	0.0016747732459569398
-40.136	0.013296480938416422	-4.182918291829183	0.0008522618502206997	-4.182918291829183	0.0008416243770766703	-4.182918291829183	0.0016985808688982397	-4.182918291829183	0.0016773801572915136
-40.104	0.015495894428152492	-4.181918191819182	0.0008535884612313983	-4.181918191819182	0.0008429344299359782	-4.181918191819182	0.0017012248386001133	-4.181918191819182	0.0016799911264809182
-40.072	0.016229032258064515	-4.180918091809181	0.0008549171372173412	-4.180918091809181	0.000844246521995899	-4.180918091809181	0.0017038729238409733	-4.180918091809181	0.0016826061598415132
-40.040000000000006	0.017255425219941348	-4.17991799179918	0.0008562478813928442	-4.17991799179918	0.0008455606564306223	-4.17991799179918	0.0017065251310269685	-4.17991799179918	0.0016852252636994855
-40.008	0.01798856304985337	-4.178917891789179	0.0008575806969772235	-4.178917891789179	0.0008468768364192826	-4.178917891789179	0.0017091814665742143	-4.178917891789179	0.0016878484443908755
-39.976	0.017108797653958945	-4.177917791779178	0.0008589155871948081	-4.177917791779178	0.0008481950651459597	-4.177917791779178	0.0017118419369088161	-4.177917791779178	0.0016904757082615801
-39.944	0.021067741935483872	-4.176917691769177	0.0008602525552749485	-4.176917691769177	0.0008495153457996924	-4.176917691769177	0.0017145065484668884	-4.176917691769177	0.0016931070616673799
-39.912000000000006	0.017841935483870967	-4.175917591759176	0.0008615916044520217	-4.175917591759176	0.0008508376815744814	-4.175917591759176	0.0017171753076945598	-4.175917591759176	0.0016957425109739431
-39.88	0.022534017595307917	-4.174917491749175	0.0008629327379654347	-4.174917491749175	0.000852162075669301	-4.174917491749175	0.0017198482210479843	-4.174917491749175	0.0016983820625568508
-39.848	0.021067741935483872	-4.173917391739174	0.0008642759590596408	-4.173917391739174	0.0008534885312881046	-4.173917391739174	0.0017225252949933814	-4.173917391739174	0.0017010257228016077
-39.816	0.02268064516129032	-4.172917291729173	0.0008656212709841465	-4.172917291729173	0.0008548170516398317	-4.172917291729173	0.0017252065360070239	-4.172917291729173	0.0017036734981036542
-39.784000000000006	0.026786217008797655	-4.171917191719172	0.00086696867699351	-4.171917191719172	0.000856147639938419	-4.171917191719172	0.0017278919505752692	-4.171917191719172	0.0017063253948683917
-39.752	0.025173313782991202	-4.170917091709171	0.0008683181803473581	-4.170917091709171	0.0008574802994028036	-4.170917091709171	0.0017305815451945678	-4.170917091709171	0.0017089814195111858
-39.72	0.024000293255131963	-4.16991699169917	0.0008696697843103942	-4.16991699169917	0.0008588150332569359	-4.16991699169917	0.0017332753263714915	-4.16991699169917	0.0017116415784573938
-39.688	0.02766598240469208	-4.168916891689169	0.0008710234921524029	-4.168916891689169	0.0008601518447297819	-4.168916891689169	0.0017359733006227318	-4.168916891689169	0.0017143058781423693
-39.656000000000006	0.030598533724340175	-4.167916791679168	0.000872379307148254	-4.167916791679168	0.0008614907370553358	-4.167916791679168	0.0017386754744751227	-4.167916791679168	0.0017169743250114856
-39.624	0.032358064516129034	-4.166916691669167	0.0008737372325779201	-4.166916691669167	0.0008628317134726266	-4.166916691669167	0.0017413818544656672	-4.166916691669167	0.0017196469255201545
-39.592	0.03338445747800587	-4.165916591659166	0.0008750972717264783	-4.165916591659166	0.0008641747772257219	-4.165916591659166	0.0017440924471415335	-4.165916591659166	0.0017223236861338218
-39.56	0.03690351906158358	-4.164916491649165	0.000876459427884118	-4.164916491649165	0.0008655199315637432	-4.164916491649165	0.0017468072590600897	-4.164916491649165	0.0017250046133280147
-39.528000000000006	0.0344108504398827	-4.163916391639164	0.0008778237043461505	-4.163916391639164	0.0008668671797408656	-4.163916391639164	0.0017495262967888961	-4.163916391639164	0.0017276897135883216
-39.496	0.03617038123167156	-4.162916291629163	0.0008791901044130174	-4.162916291629163	0.0008682165250163336	-4.162916291629163	0.0017522495669057623	-4.162916291629163	0.0017303789934104458
-39.464	0.03880967741935484	-4.161916191619162	0.0008805586313902985	-4.161916191619162	0.0008695679706544612	-4.161916191619162	0.0017549770759987106	-4.161916191619162	0.0017330724593001834
-39.432	0.03968944281524927	-4.1609160916091605	0.0008819292885887173	-4.1609160916091605	0.0008709215199246475	-4.1609160916091605	0.0017577088306660262	-4.1609160916091605	0.0017357701177734702
-39.400000000000006	0.04614105571847508	-4.15991599159916	0.0008833020793241501	-4.15991599159916	0.000872277176101377	-4.15991599159916	0.001760444837516269	-4.15991599159916	0.0017384719753563774
-39.368	0.046434310850439885	-4.158915891589158	0.0008846770069176384	-4.158915891589158	0.0008736349424642351	-4.158915891589158	0.001763185103168288	-4.158915891589158	0.001741178038585139
-39.336	0.05156627565982405	-4.157915791579158	0.0008860540746953923	-4.157915791579158	0.0008749948222979087	-4.157915791579158	0.001765929634251227	-4.157915791579158	0.0017438883140061588
-39.304	0.0533258064516129	-4.156915691569157	0.0008874332859887957	-4.156915691569157	0.0008763568188922	-4.156915691569157	0.0017686784374045495	-4.156915691569157	0.0017466028081760327
-39.272000000000006	0.04863372434017595	-4.155915591559156	0.0008888146441344205	-4.155915591559156	0.0008777209355420322	-4.155915591559156	0.0017714315192780628	-4.155915591559156	0.001749321527661569
-39.24	0.051126392961876835	-4.154915491549155	0.0008901981524740367	-4.154915491549155	0.0008790871755474554	-4.154915491549155	0.0017741888865319135	-4.154915491549155	0.001752044479039782
-39.208	0.06095043988269795	-4.153915391539154	0.0008915838143546081	-4.153915391539154	0.0008804555422136595	-4.153915391539154	0.0017769505458366261	-4.153915391539154	0.001754771668897942
-39.176	0.06476275659824048	-4.152915291529153	0.0008929716331283143	-4.152915291529153	0.0008818260388509761	-4.152915291529153	0.0017797165038730908	-4.152915291529153	0.001757503103833555
-39.144000000000005	0.06842844574780059	-4.1519151915191514	0.0008943616121525514	-4.1519151915191514	0.0008831986687748927	-4.1519151915191514	0.001782486767332627	-4.1519151915191514	0.001760238790454414
-39.112	0.06476275659824048	-4.150915091509151	0.0008957537547899419	-4.150915091509151	0.000884573435306055	-4.150915091509151	0.0017852613429169366	-4.150915091509151	0.0017629787353785806
-39.08	0.07385366568914957	-4.14991499149915	0.0008971480644083405	-4.14991499149915	0.0008859503417702791	-4.14991499149915	0.0017880402373381733	-4.14991499149915	0.0017657229452344321
-39.048	0.07326715542521994	-4.148914891489149	0.0008985445443808492	-4.148914891489149	0.000887329391498561	-4.148914891489149	0.0017908234573189327	-4.148914891489149	0.001768471426660657
-39.016000000000005	0.07678621700879766	-4.147914791479148	0.0008999431980858148	-4.147914791479148	0.0008887105878270744	-4.147914791479148	0.0017936110095922813	-4.147914791479148	0.0017712241863062756
-38.984	0.08910293255131965	-4.146914691469147	0.0009013440289068487	-4.146914691469147	0.0008900939340971947	-4.146914691469147	0.0017964029009017548	-4.146914691469147	0.0017739812308306627
-38.952	0.09276862170087977	-4.145914591459146	0.0009027470402328216	-4.145914591459146	0.0008914794336554905	-4.145914591459146	0.0017991991380013903	-4.145914591459146	0.0017767425669035538
-38.92	0.0936483870967742	-4.1449144914491445	0.0009041522354578888	-4.1449144914491445	0.0008928670898537476	-4.1449144914491445	0.0018019997276557435	-4.1449144914491445	0.0017795082012050736
-38.888000000000005	0.093941642228739	-4.143914391439144	0.0009055596179814815	-4.143914391439144	0.0008942569060489609	-4.143914391439144	0.001804804676639891	-4.143914391439144	0.0017822781404257322
-38.856	0.10435219941348974	-4.142914291429143	0.0009069691912083262	-4.142914291429143	0.0008956488856033585	-4.142914291429143	0.0018076139917394618	-4.142914291429143	0.001785052391266469
-38.824	0.10435219941348974	-4.141914191419142	0.0009083809585484489	-4.141914191419142	0.0008970430318843987	-4.141914191419142	0.0018104276797506439	-4.141914191419142	0.0017878309604386464
-38.792	0.10977741935483872	-4.140914091409141	0.0009097949234171821	-4.140914091409141	0.0008984393482647802	-4.140914091409141	0.0018132457474802114	-4.140914091409141	0.001790613854664071
-38.760000000000005	0.11505601173020528	-4.13991399139914	0.0009112110892351787	-4.13991399139914	0.0008998378381224559	-4.13991399139914	0.00181606820174552	-4.13991399139914	0.0017934010806750194
-38.728	0.1215076246334311	-4.138913891389139	0.0009126294594284071	-4.138913891389139	0.0009012385048406303	-4.138913891389139	0.0018188950493745462	-4.138913891389139	0.00179619264521424
-38.696	0.1289856304985337	-4.1379137913791375	0.0009140500374281828	-4.1379137913791375	0.0009026413518077832	-4.1379137913791375	0.0018217262972058923	-4.1379137913791375	0.0017989885550349837
-38.664	0.13367771260997066	-4.136913691369137	0.0009154728266711468	-4.136913691369137	0.0009040463824176589	-4.136913691369137	0.0018245619520888129	-4.136913691369137	0.001801788816901007
-38.632000000000005	0.13529061583577712	-4.135913591359136	0.0009168978305993026	-4.135913591359136	0.000905453600069293	-4.135913591359136	0.0018274020208832098	-4.135913591359136	0.0018045934375865995
-38.6	0.14936686217008796	-4.134913491349135	0.0009183250526600065	-4.134913491349135	0.0009068630081670087	-4.134913491349135	0.0018302465104596743	-4.134913491349135	0.0018074024238765953
-38.568	0.1564049853372434	-4.133913391339134	0.000919754496305977	-4.133913391339134	0.0009082746101204268	-4.133913391339134	0.001833095427699486	-4.133913391339134	0.001810215782566385
-38.536	0.17150762463343108	-4.132913291329133	0.0009211861649953182	-4.132913291329133	0.0009096884093444789	-4.132913291329133	0.0018359487794946403	-4.132913291329133	0.001813033520461943
-38.504000000000005	0.1720941348973607	-4.131913191319132	0.0009226200621915035	-4.131913191319132	0.0009111044092594087	-4.131913191319132	0.0018388065727478556	-4.131913191319132	0.0018158556443798315
-38.472	0.18045190615835777	-4.1309130913091305	0.0009240561913634078	-4.1309130913091305	0.0009125226132907879	-4.1309130913091305	0.001841668814372598	-4.1309130913091305	0.001818682161147229
-38.44	0.19071583577712609	-4.12991299129913	0.0009254945559852985	-4.12991299129913	0.0009139430248695166	-4.12991299129913	0.0018445355112931003	-4.12991299129913	0.0018215130776019358
-38.408	0.2100706744868035	-4.128912891289129	0.0009269351595368609	-4.128912891289129	0.000915365647431838	-4.128912891289129	0.0018474066704443602	-4.128912891289129	0.0018243484005923993
-38.376000000000005	0.2066982404692082	-4.127912791279128	0.0009283780055031867	-4.127912791279128	0.0009167904844193448	-4.127912791279128	0.0018502822987721819	-4.127912791279128	0.0018271881369777278
-38.344	0.2128565982404692	-4.126912691269127	0.0009298230973747956	-4.126912691269127	0.0009182175392789836	-4.126912691269127	0.0018531624032331717	-4.126912691269127	0.0018300322936277015
-38.312	0.22766598240469207	-4.125912591259126	0.0009312704386476463	-4.125912591259126	0.0009196468154630706	-4.125912591259126	0.0018560469907947792	-4.125912591259126	0.0018328808774227998
-38.28	0.25156627565982403	-4.124912491249125	0.0009327200328231304	-4.124912491249125	0.0009210783164292925	-4.124912491249125	0.0018589360684352811	-4.124912491249125	0.0018357338952542058
-38.248000000000005	0.2503932551319648	-4.123912391239124	0.0009341718834080973	-4.123912391239124	0.0009225120456407212	-4.123912391239124	0.0018618296431438296	-4.123912391239124	0.0018385913540238364
-38.216	0.27678621700879763	-4.122912291229123	0.0009356259939148494	-4.122912291229123	0.0009239480065658165	-4.122912291229123	0.0018647277219204486	-4.122912291229123	0.0018414532606443447
-38.184	0.2814782991202346	-4.121912191219122	0.0009370823678611631	-4.121912191219122	0.0009253862026784394	-4.121912191219122	0.001867630311776061	-4.121912191219122	0.001844319622039147
-38.152	0.29526129032258064	-4.120912091209121	0.0009385410087702847	-4.120912091209121	0.0009268266374578583	-4.120912091209121	0.0018705374197325094	-4.120912091209121	0.0018471904451424438
-38.120000000000005	0.3064049853372434	-4.11991199119912	0.0009400019201709456	-4.11991199119912	0.0009282693143887555	-4.11991199119912	0.0018734490528225498	-4.11991199119912	0.0018500657368992137
-38.088	0.33265131964809386	-4.118911891189119	0.0009414651055973742	-4.118911891189119	0.0009297142369612404	-4.118911891189119	0.001876365218089905	-4.118911891189119	0.0018529455042652584
-38.056	0.3552319648093841	-4.117911791179118	0.0009429305685892987	-4.117911791179118	0.0009311614086708523	-4.117911791179118	0.0018792859225892457	-4.117911791179118	0.0018558297542072002
-38.024	0.3729739002932551	-4.116911691169117	0.0009443983126919535	-4.116911691169117	0.0009326108330185748	-4.116911691169117	0.0018822111733862294	-4.116911691169117	0.0018587184937025106
-37.992000000000004	0.39291524926686217	-4.115911591159116	0.000945868341456094	-4.115911591159116	0.0009340625135108377	-4.115911591159116	0.0018851409775575134	-4.115911591159116	0.001861611729739516
-37.96	0.4121234604105572	-4.114911491149115	0.0009473406584380072	-4.114911491149115	0.0009355164536595319	-4.114911491149115	0.0018880753421907722	-4.114911491149115	0.001864509469317424
-37.928	0.42385366568914956	-4.113911391139114	0.0009488152671995078	-4.113911391139114	0.0009369726569820145	-4.113911391139114	0.001891014274384712	-4.113911391139114	0.0018674117194463435
-37.896	0.45229941348973607	-4.112911291129113	0.0009502921713079599	-4.112911291129113	0.0009384311270011159	-4.112911291129113	0.0018939577812490753	-4.112911291129113	0.0018703184871472786
-37.864000000000004	0.47136099706744866	-4.111911191119112	0.000951771374336283	-4.111911191119112	0.000939891867245153	-4.111911191119112	0.001896905869904701	-4.111911191119112	0.0018732297794521822
-37.832	0.4822114369501466	-4.110911091109111	0.0009532528798629526	-4.110911091109111	0.0009413548812479318	-4.110911091109111	0.001899858547483479	-4.110911091109111	0.001876145603403933
-37.8	0.5286923753665689	-4.10991099109911	0.0009547366914720175	-4.10991099109911	0.0009428201725487625	-4.10991099109911	0.001902815821128424	-4.10991099109911	0.0018790659660563919
-37.768	0.5531791788856305	-4.108910891089109	0.0009562228127531036	-4.108910891089109	0.000944287744692461	-4.108910891089109	0.0019057776979936492	-4.108910891089109	0.0018819908744743805
-37.736000000000004	0.5600706744868035	-4.107910791079108	0.0009577112473014281	-4.107910791079108	0.0009457576012293637	-4.107910791079108	0.001908744185244432	-4.107910791079108	0.0018849203357337336
-37.704	0.6077246334310851	-4.106910691069107	0.0009592019987178039	-4.106910691069107	0.0009472297457153357	-4.106910691069107	0.0019117152900571764	-4.106910691069107	0.0018878543569212935
-37.672	0.6430618768328445	-4.105910591059106	0.0009606950706086416	-4.105910591059106	0.0009487041817117695	-4.105910591059106	0.001914691019619464	-4.105910591059106	0.00189079294513493
-37.64	0.659190909090909	-4.104910491049105	0.0009621904665859807	-4.104910491049105	0.0009501809127856115	-4.104910491049105	0.001917671381130078	-4.104910491049105	0.0018937361074835683
-37.608000000000004	0.6885164222873901	-4.103910391039104	0.0009636881902674673	-4.103910391039104	0.0009516599425093499	-4.103910391039104	0.0019206563817989926	-4.103910391039104	0.0018966838510871924
-37.576	0.737783284457478	-4.102910291029103	0.0009651882452763897	-4.102910291029103	0.0009531412744610446	-4.102910291029103	0.0019236460288474088	-4.102910291029103	0.0018996361830768782
-37.544	0.7684284457478006	-4.101910191019102	0.0009666906352416663	-4.101910191019102	0.0009546249122243148	-4.101910191019102	0.0019266403295077551	-4.101910191019102	0.0019025931105947863
-37.512	0.8109504398826979	-4.1009100910091005	0.0009681953637978801	-4.1009100910091005	0.000956110859388368	-4.1009100910091005	0.001929639291023754	-4.1009100910091005	0.0019055546407942155
-37.480000000000004	0.8487803519061583	-4.0999099909991	0.0009697024345852566	-4.0999099909991	0.0009575991195479896	-4.0999099909991	0.0019326429206503633	-4.0999099909991	0.0019085207808395774
-37.448	0.8788390029325513	-4.098909890989098	0.0009712118512496921	-4.098909890989098	0.0009590896963035677	-4.098909890989098	0.0019356512256538591	-4.098909890989098	0.0019114915379064561
-37.416	0.9273727272727272	-4.097909790979098	0.0009727236174427602	-4.097909790979098	0.0009605825932610903	-4.097909790979098	0.0019386642133118073	-4.097909790979098	0.0019144669191815853
-37.384	0.9521527859237536	-4.096909690969097	0.00097423773682172	-4.096909690969097	0.0009620778140321603	-4.096909690969097	0.0019416818909131317	-4.096909690969097	0.001917446931862902
-37.352000000000004	0.9701879765395894	-4.095909590959096	0.0009757542130495238	-4.095909590959096	0.0009635753622340062	-4.095909590959096	0.0019447042657580727	-4.095909590959096	0.0019204315831595398
-37.32	0.9605105571847508	-4.094909490949095	0.0009772730497948137	-4.094909490949095	0.0009650752414894781	-4.094909490949095	0.0019477313451582434	-4.094909490949095	0.0019234208802918521
-37.288	0.9676953079178886	-4.093909390939094	0.0009787942507319654	-4.093909390939094	0.0009665774554270763	-4.093909390939094	0.0019507631364366496	-4.093909390939094	0.0019264148304914367
-37.256	0.9744401759530792	-4.092909290929093	0.0009803178195410523	-4.092909290929093	0.0009680820076809388	-4.092909290929093	0.0019537996469276837	-4.092909290929093	0.0019294134410011417
-37.224000000000004	0.9663756598240469	-4.091909190919091	0.0009818437599078895	-4.091909190919091	0.0009695889018908709	-4.091909190919091	0.0019568408839771537	-4.091909190919091	0.001932416719075096
-37.192	0.943208504398827	-4.090909090909091	0.0009833720755240188	-4.090909090909091	0.0009710981417023332	-4.090909090909091	0.001959886854942302	-4.090909090909091	0.0019354246719787136
-37.16	0.9024460410557185	-4.08990899089909	0.0009849027700867437	-4.08990899089909	0.00097260973076647	-4.08990899089909	0.0019629375671918387	-4.08990899089909	0.0019384373069887219
-37.128	0.8776659824046921	-4.088908890889089	0.000986435847299109	-4.088908890889089	0.0009741236727401052	-4.088908890889089	0.0019659930281059235	-4.088908890889089	0.001941454631393176
-37.096000000000004	0.8496601173020528	-4.087908790879088	0.0009879713108699273	-4.087908790879088	0.0009756399712857534	-4.087908790879088	0.00196905324507621	-4.087908790879088	0.0019444766524914698
-37.064	0.7970208211143694	-4.086908690869087	0.0009895091645137912	-4.086908690869087	0.0009771586300716336	-4.086908690869087	0.0019721182255058654	-4.086908690869087	0.001947503377594366
-37.032	0.7759064516129032	-4.085908590859086	0.0009910494119510682	-4.085908590859086	0.0009786796527716719	-4.085908590859086	0.0019751879768095766	-4.085908590859086	0.0019505348140240008
-37.0	0.7341175953079179	-4.0849084908490845	0.0009925920569079183	-4.0849084908490845	0.0009802030430655162	-4.0849084908490845	0.001978262506413565	-4.0849084908490845	0.0019535709691139145
-36.968	0.6905692082111436	-4.083908390839084	0.0009941371031163002	-4.083908390839084	0.0009817288046385392	-4.083908390839084	0.0019813418217556143	-4.083908390839084	0.001956611850209055
-36.936	0.6501	-4.082908290829083	0.0009956845543139913	-4.082908290829083	0.0009832569411818528	-4.082908290829083	0.0019844259302850956	-4.082908290829083	0.001959657464665809
-36.903999999999996	0.6366102639296187	-4.081908190819082	0.0009972344142445758	-4.081908190819082	0.0009847874563923148	-4.081908190819082	0.001987514839462964	-4.081908190819082	0.001962707819852014
-36.872	0.6096307917888563	-4.080908090809081	0.0009987866866574685	-4.080908090809081	0.0009863203539725344	-4.080908090809081	0.0019906085567617895	-4.080908090809081	0.0019657629231469714
-36.84	0.57693284457478	-4.07990799079908	0.0010003413753079252	-4.07990799079908	0.0009878556376308881	-4.07990799079908	0.0019937070896657813	-4.07990799079908	0.0019688227819414745
-36.808	0.5322114369501466	-4.078907890789079	0.001001898483957045	-4.078907890789079	0.0009893933110815222	-4.078907890789079	0.0019968104456707944	-4.078907890789079	0.0019718874036378153
-36.775999999999996	0.5144695014662757	-4.0779077907790775	0.0010034580163717783	-4.0779077907790775	0.0009909333780443671	-4.0779077907790775	0.001999918632284346	-4.0779077907790775	0.0019749567956498138
-36.744	0.48851642228739	-4.076907690769077	0.0010050199763249393	-4.076907690769077	0.0009924758422451404	-4.076907690769077	0.002003031657025642	-4.076907690769077	0.0019780309654028254
-36.712	0.48338445747800585	-4.075907590759076	0.0010065843675952247	-4.075907590759076	0.0009940207074153624	-4.075907590759076	0.002006149527425601	-4.075907590759076	0.001981109920333766
-36.68	0.45787126099706743	-4.074907490749075	0.0010081511939672011	-4.074907490749075	0.0009955679772923616	-4.074907490749075	0.0020092722510268554	-4.074907490749075	0.0019841936678911295
-36.647999999999996	0.42722609970674486	-4.073907390739074	0.0010097204592313302	-4.073907390739074	0.0009971176556192814	-4.073907390739074	0.0020123998353837763	-4.073907390739074	0.0019872822155349986
-36.616	0.40537859237536655	-4.072907290729073	0.0010112921671839783	-4.072907290729073	0.0009986697461450954	-4.072907290729073	0.002015532288062504	-4.072907290729073	0.0019903755707370743
-36.584	0.3788390029325513	-4.071907190719072	0.0010128663216274186	-4.071907190719072	0.00100022425262461	-4.071907190719072	0.002018669616640947	-4.071907190719072	0.0019934737409806817
-36.552	0.3734137829912023	-4.0709070907090705	0.0010144429263698397	-4.0709070907090705	0.0010017811788184789	-4.0709070907090705	0.0020218118287088126	-4.0709070907090705	0.0019965767337608007
-36.519999999999996	0.34218211143695015	-4.06990699069907	0.0010160219852253605	-4.06990699069907	0.0010033405284932074	-4.06990699069907	0.0020249589318676177	-4.06990699069907	0.0019996845565840708
-36.488	0.33045190615835773	-4.068906890689069	0.0010176035020140412	-4.068906890689069	0.0010049023054211658	-4.068906890689069	0.0020281109337307213	-4.068906890689069	0.0020027972169688207
-36.456	0.324733431085044	-4.067906790679068	0.0010191874805618828	-4.067906790679068	0.0010064665133805964	-4.067906790679068	0.002031267841923329	-4.067906790679068	0.0020059147224450865
-36.424	0.29804721407624635	-4.066906690669067	0.001020773924700843	-4.066906690669067	0.0010080331561556207	-4.066906690669067	0.002034429664082502	-4.066906690669067	0.002009037080554611
-36.391999999999996	0.28734340175953077	-4.065906590659066	0.0010223628382688464	-4.065906590659066	0.0010096022375362542	-4.065906590659066	0.0020375964078572202	-4.065906590659066	0.0020121642988508944
-36.36	0.26725542521994133	-4.064906490649065	0.001023954225109792	-4.064906490649065	0.0010111737613184078	-4.064906490649065	0.0020407680809083352	-4.064906490649065	0.0020152963848991757
-36.328	0.2540589442815249	-4.063906390639064	0.0010255480890735604	-4.063906390639064	0.0010127477313039057	-4.063906390639064	0.002043944690908648	-4.063906390639064	0.0020184333462764897
-36.296	0.24188885630498533	-4.062906290629063	0.0010271444340160247	-4.062906290629063	0.0010143241513004859	-4.062906290629063	0.0020471262455428836	-4.062906290629063	0.002021575190571646
-36.264	0.22942551319648094	-4.061906190619062	0.001028743263799062	-4.061906190619062	0.0010159030251218155	-4.061906190619062	0.002050312752507748	-4.061906190619062	0.0020247219253852772
-36.232	0.2194548387096774	-4.060906090609061	0.001030344582290563	-4.060906090609061	0.001017484356587502	-4.060906090609061	0.0020535042195119206	-4.060906090609061	0.0020278735583298536
-36.2	0.2125633431085044	-4.05990599059906	0.0010319483933644322	-4.05990599059906	0.0010190681495230896	-4.05990599059906	0.002056700654276064	-4.05990599059906	0.002031030097029676
-36.168000000000006	0.20625835777126098	-4.058905890589059	0.0010335547009006128	-4.058905890589059	0.0010206544077600876	-4.058905890589059	0.002059902064532888	-4.058905890589059	0.002034191549120934
-36.136	0.19526129032258063	-4.057905790579058	0.0010351635087850828	-4.057905790579058	0.0010222431351359603	-4.057905790579058	0.0020631084580271155	-4.057905790579058	0.002037357922251682
-36.104	0.17781260997067447	-4.056905690569057	0.001036774820909868	-4.056905690569057	0.0010238343354941528	-4.056905690569057	0.0020663198425155387	-4.056905690569057	0.0020405292240819033
-36.072	0.176199706744868	-4.055905590559056	0.0010383886411730566	-4.055905590559056	0.001025428012684088	-4.055905590559056	0.002069536225767005	-4.055905590559056	0.0020437054622834787
-36.040000000000006	0.16534926686217008	-4.054905490549055	0.0010400049734787982	-4.054905490549055	0.0010270241705611833	-4.054905490549055	0.0020727576155624857	-4.054905490549055	0.0020468866445402523
-36.008	0.16358973607038121	-4.053905390539054	0.0010416238217373357	-4.053905390539054	0.0010286228129868604	-4.053905390539054	0.002075984019695034	-4.053905390539054	0.00205007277854802
-35.976	0.13983607038123166	-4.052905290529053	0.0010432451898649765	-4.052905290529053	0.0010302239438285433	-4.052905290529053	0.002079215445969846	-4.052905290529053	0.0020532638720145535
-35.944	0.14687419354838707	-4.051905190519052	0.0010448690817841423	-4.051905190519052	0.0010318275669596872	-4.051905190519052	0.0020824519022042656	-4.051905190519052	0.0020564599326596293
-35.912000000000006	0.14027595307917887	-4.050905090509051	0.0010464955014233479	-4.050905090509051	0.0010334336862597656	-4.050905090509051	0.0020856933962278136	-4.050905090509051	0.0020596609682150334
-35.88	0.1317715542521994	-4.04990499049905	0.0010481244527172351	-4.04990499049905	0.0010350423056143018	-4.04990499049905	0.0020889399358821827	-4.04990499049905	0.0020628669864245935
-35.848	0.11505601173020528	-4.048904890489049	0.0010497559396065589	-4.048904890489049	0.0010366534289148565	-4.048904890489049	0.0020921915290212784	-4.048904890489049	0.0020660779950441846
-35.816	0.1187217008797654	-4.047904790479048	0.0010513899660382158	-4.047904790479048	0.0010382670600590578	-4.047904790479048	0.0020954481835112355	-4.047904790479048	0.0020692940018417596
-35.784000000000006	0.11505601173020528	-4.046904690469047	0.0010530265359652508	-4.046904690469047	0.0010398832029505968	-4.046904690469047	0.0020987099072304304	-4.046904690469047	0.002072515014597363
-35.752	0.10669824046920821	-4.045904590459046	0.0010546656533468486	-4.045904590459046	0.001041501861499239	-4.045904590459046	0.0021019767080694986	-4.045904590459046	0.002075741041103143
-35.72	0.10493870967741936	-4.044904490449045	0.0010563073221483683	-4.044904490449045	0.0010431230396208404	-4.044904490449045	0.002105248593931366	-4.044904490449045	0.002078972089163385
-35.688	0.09731407624633431	-4.043904390439044	0.001057951546341334	-4.043904390439044	0.0010447467412373485	-4.043904390439044	0.002108525572731251	-4.043904390439044	0.002082208166594516
-35.656000000000006	0.09335513196480939	-4.042904290429043	0.0010595983299034638	-4.042904290429043	0.0010463729702768199	-4.042904290429043	0.0021118076523967003	-4.042904290429043	0.0020854492812251353
-35.624	0.08573049853372434	-4.041904190419042	0.0010612476768186525	-4.041904190419042	0.0010480017306734213	-4.041904190419042	0.0021150948408675957	-4.041904190419042	0.0020886954408960213
-35.592	0.07707947214076247	-4.0409040904090405	0.001062899591077009	-4.0409040904090405	0.0010496330263674487	-4.0409040904090405	0.0021183871460961775	-4.0409040904090405	0.0020919466534601657
-35.56	0.08030527859237536	-4.03990399039904	0.0010645540766748402	-4.03990399039904	0.001051266861305324	-4.03990399039904	0.0021216845760470746	-4.03990399039904	0.0020952029267827747
-35.528000000000006	0.07370703812316716	-4.038903890389038	0.0010662111376146916	-4.038903890389038	0.001052903239439623	-4.038903890389038	0.002124987138697298	-4.038903890389038	0.0020984642687413065
-35.496	0.0718008797653959	-4.037903790379038	0.0010678707779053203	-4.037903790379038	0.001054542164729062	-4.037903790379038	0.002128294842036283	-4.037903790379038	0.002101730687225472
-35.464	0.06828181818181818	-4.036903690369037	0.0010695330015617367	-4.036903690369037	0.0010561836411385297	-4.036903690369037	0.0021316076940658996	-4.036903690369037	0.0021050021901372704
-35.432	0.06461612903225807	-4.035903590359036	0.001071197812605202	-4.035903590359036	0.0010578276726390828	-4.035903590359036	0.0021349257028004825	-4.035903590359036	0.002108278785390999
-35.400000000000006	0.06505601173020528	-4.034903490349035	0.0010728652150632245	-4.034903490349035	0.0010594742632079577	-4.034903490349035	0.002138248876266825	-4.034903490349035	0.0021115604809132708
-35.368	0.0561117302052786	-4.033903390339034	0.0010745352129695937	-4.033903390339034	0.001061123416828585	-4.033903390339034	0.0021415772225042277	-4.033903390339034	0.002114847284643043
-35.336	0.057578005865102644	-4.032903290329033	0.0010762078103643698	-4.032903290329033	0.0010627751374905933	-4.032903290329033	0.0021449107495644963	-4.032903290329033	0.002118139204531624
-35.304	0.054792082111436956	-4.031903190319031	0.0010778830112939143	-4.031903190319031	0.0010644294291898245	-4.031903190319031	0.0021482494655119776	-4.031903190319031	0.0021214362485427055
-35.272000000000006	0.05039325513196481	-4.030903090309031	0.0010795608198108716	-4.030903090309031	0.0010660862959283376	-4.030903090309031	0.002151593378423565	-4.030903090309031	0.002124738424652369
-35.24	0.0467275659824047	-4.02990299029903	0.001081241239974204	-4.02990299029903	0.001067745741714423	-4.02990299029903	0.002154942496388724	-4.02990299029903	0.002128045740849115
-35.208	0.04496803519061584	-4.028902890289029	0.001082924275849195	-4.028902890289029	0.001069407770562612	-4.028902890289029	0.0021582968275095245	-4.028902890289029	0.0021313582051338815
-35.176	0.04452815249266862	-4.027902790279028	0.0010846099315074463	-4.027902790279028	0.0010710723864936812	-4.027902790279028	0.002161656379900627	-4.027902790279028	0.0021346758255200524
-35.144000000000005	0.044234897360703816	-4.026902690269027	0.0010862982110269065	-4.026902690269027	0.0010727395935346703	-4.026902690269027	0.0021650211616893408	-4.026902690269027	0.002137998610033494
-35.112	0.03661026392961877	-4.025902590259026	0.0010879891184918664	-4.025902590259026	0.0010744093957188831	-4.025902590259026	0.0021683911810156118	-4.025902590259026	0.0021413265667125578
-35.08	0.039542815249266866	-4.0249024902490245	0.001089682657992981	-4.0249024902490245	0.0010760817970859073	-4.0249024902490245	0.0021717664460320744	-4.0249024902490245	0.0021446597036081146
-35.048	0.034264222873900296	-4.023902390239024	0.0010913788336272645	-4.023902390239024	0.001077756801681613	-4.023902390239024	0.0021751469649040327	-4.023902390239024	0.0021479980287835597
-35.016000000000005	0.035877126099706745	-4.022902290229023	0.001093077649498114	-4.022902290229023	0.0010794344135581723	-4.022902290229023	0.002178532745809512	-4.022902290229023	0.002151341550314845
-34.984	0.030598533724340175	-4.021902190219022	0.0010947791097153162	-4.021902190219022	0.0010811146367740649	-4.021902190219022	0.0021819237969392742	-4.021902190219022	0.0021546902762904943
-34.952	0.029278885630498533	-4.020902090209021	0.0010964832183950513	-4.020902090209021	0.0010827974753940847	-4.020902090209021	0.0021853201264968145	-4.020902090209021	0.0021580442148116156
-34.92	0.031771554252199415	-4.01990199019902	0.001098189979659907	-4.01990199019902	0.0010844829334893575	-4.01990199019902	0.0021887217426984048	-4.01990199019902	0.0021614033739919335
-34.888000000000005	0.02913225806451613	-4.018901890189019	0.001099899397638888	-4.018901890189019	0.001086171015137342	-4.018901890189019	0.0021921286537731066	-4.018901890189019	0.002164767761957796
-34.856	0.026639589442815248	-4.0179017901790175	0.0011016114764674306	-4.0179017901790175	0.0010878617244218483	-4.0179017901790175	0.002195540867962799	-4.0179017901790175	0.0021681373868482068
-34.824	0.030305278592375366	-4.016901690169017	0.0011033262202874068	-4.016901690169017	0.0010895550654330395	-4.016901690169017	0.0021989583935221723	-4.016901690169017	0.0021715122568148324
-34.792	0.025759824046920822	-4.015901590159016	0.0011050436332471303	-4.015901590159016	0.0010912510422674483	-4.015901590159016	0.0022023812387187733	-4.015901590159016	0.0021748923800220307
-34.760000000000005	0.025173313782991202	-4.014901490149015	0.0011067637195013816	-4.014901490149015	0.0010929496590279843	-4.014901490149015	0.0022058094118330377	-4.014901490149015	0.0021782777646468755
-34.728	0.02326715542521994	-4.013901390139014	0.0011084864832114035	-4.013901390139014	0.0010946509198239414	-4.013901390139014	0.002209242921158255	-4.013901390139014	0.0021816684188791504
-34.696	0.02004134897360704	-4.012901290129013	0.0011102119285449135	-4.012901290129013	0.0010963548287710133	-4.012901290129013	0.0022126817750006515	-4.012901290129013	0.00218506435092141
-34.664	0.019308211143695013	-4.011901190119012	0.0011119400596761215	-4.011901190119012	0.0010980613899912973	-4.011901190119012	0.002216125981679358	-4.011901190119012	0.0021884655689889537
-34.632000000000005	0.01974809384164223	-4.0109010901090105	0.001113670880785737	-4.0109010901090105	0.0010997706076133105	-4.0109010901090105	0.002219575549526494	-4.0109010901090105	0.0021918720813098908
-34.6	0.020334604105571846	-4.00990099009901	0.0011154043960609724	-4.00990099009901	0.0011014824857719931	-4.00990099009901	0.0022230304868871	-4.00990099009901	0.0021952838961251165
-34.568	0.017841935483870967	-4.008900890089009	0.0011171406096955555	-4.008900890089009	0.0011031970286087235	-4.008900890089009	0.0022264908021192385	-4.008900890089009	0.002198701021688372
-34.536	0.017255425219941348	-4.007900790079008	0.0011188795258897572	-4.007900790079008	0.0011049142402713313	-4.007900790079008	0.002229956503593981	-4.007900790079008	0.002202123466266239
-34.504000000000005	0.015349266862170087	-4.006900690069007	0.0011206211488503678	-4.006900690069007	0.0011066341249140923	-4.006900690069007	0.002233427599695418	-4.006900690069007	0.002205551238138162
-34.472	0.016668914956011728	-4.005900590059006	0.001122365482790739	-4.005900590059006	0.0011083566866977614	-4.005900590059006	0.0022369040988206947	-4.005900590059006	0.002208984345596484
-34.44	0.01227008797653959	-4.004900490049005	0.00112411253193077	-4.004900490049005	0.001110081929789558	-4.004900490049005	0.0022403860093800103	-4.004900490049005	0.002212422796946438
-34.408	0.01417624633431085	-4.0039003900390036	0.001125862300496947	-4.0039003900390036	0.0011118098583632005	-4.0039003900390036	0.0022438733397966994	-4.0039003900390036	0.0022158666005062094
-34.376000000000005	0.013296480938416422	-4.002900290029003	0.0011276147927223147	-4.002900290029003	0.001113540476598892	-4.002900290029003	0.002247366098507162	-4.002900290029003	0.002219315764606905
-34.344	0.01388299120234604	-4.001900190019002	0.001129370012846518	-4.001900190019002	0.0011152737886833532	-4.001900190019002	0.0022508642939609498	-4.001900190019002	0.0022227702975926205
-34.312	0.011830205278592375	-4.000900090009001	0.0011311279651158072	-4.000900090009001	0.0011170097988098188	-4.000900090009001	0.0022543679346207703	-4.000900090009001	0.002226230207820432
-34.28	0.011830205278592375	-3.999899989999	0.0011328886537830271	-3.999899989999	0.0011187485111780445	-3.999899989999	0.002257877028962501	-3.999899989999	0.00222969550366042
-34.248000000000005	0.01007067448680352	-3.9988998899889987	0.001134652083107657	-3.9988998899889987	0.0011204899299943354	-3.9988998899889987	0.0022613915854752045	-3.9988998899889987	0.0022331661934957016
-34.216	0.007578005865102639	-3.997899789978998	0.0011364182573557905	-3.997899789978998	0.001122234059471531	-3.997899789978998	0.0022649116126611593	-3.997899789978998	0.0022366422857224345
-34.184000000000005	0.010363929618768327	-3.9968996899689966	0.0011381871808001868	-3.9968996899689966	0.0011239809038290421	-3.9968996899689966	0.0022684371190358947	-3.9968996899689966	0.002240123788749854
-34.152	0.00919090909090909	-3.995899589958996	0.001139958857720231	-3.995899589958996	0.0011257304672928348	-3.995899589958996	0.002271968113128179	-3.995899589958996	0.002243610711000277
-34.120000000000005	0.00728475073313783	-3.994899489948995	0.0011417332924019822	-3.994899489948995	0.0011274827540954633	-3.994899489948995	0.0022755046034800557	-3.994899489948995	0.0022471030609091387
-34.088	0.00728475073313783	-3.993899389938994	0.0011435104891381743	-3.993899389938994	0.0011292377684760672	-3.993899389938994	0.0022790465986468646	-3.993899389938994	0.0022506008469249956
-34.056000000000004	0.009630791788856305	-3.992899289928993	0.0011452904522282169	-3.992899289928993	0.0011309955146803826	-3.992899289928993	0.002282594107197283	-3.992899289928993	0.0022541040775095646
-34.024	0.010217302052785922	-3.9918991899189917	0.001147073185978212	-3.9918991899189917	0.001132755996960758	-3.9918991899189917	0.0022861471377132944	-3.9918991899189917	0.0022576127611377236
-33.992000000000004	0.00479208211143695	-3.990899089908991	0.0011488586947009654	-3.990899089908991	0.0011345192195761583	-3.990899089908991	0.0022897056987902595	-3.990899089908991	0.002261126906297552
-33.96	0.00787126099706745	-3.9898989898989896	0.0011506469827160038	-3.9898989898989896	0.0011362851867921819	-3.9898989898989896	0.0022932697990369197	-3.9898989898989896	0.002264646521490337
-33.928000000000004	0.006991495601173021	-3.988898889888989	0.0011524380543495698	-3.988898889888989	0.0011380539028810624	-3.988898889888989	0.0022968394470754133	-3.988898889888989	0.0022681716152305963
-33.896	0.005378592375366569	-3.987898789878988	0.0011542319139346401	-3.987898789878988	0.0011398253721216882	-3.987898789878988	0.0023004146515412886	-3.987898789878988	0.002271702196046105
-33.864000000000004	0.006551612903225807	-3.986898689868987	0.0011560285658109401	-3.986898689868987	0.0011415995987996066	-3.986898689868987	0.0023039954210835557	-3.986898689868987	0.0022752382724779137
-33.832	0.00508533724340176	-3.985898589858986	0.0011578280143249538	-3.985898589858986	0.0011433765872070345	-3.985898589858986	0.002307581764364671	-3.985898589858986	0.002278779853080361
-33.800000000000004	0.0068448680351906165	-3.9848984898489848	0.0011596302638299226	-3.9848984898489848	0.0011451563416428738	-3.9848984898489848	0.0023111736900605848	-3.9848984898489848	0.0022823269464211098
-33.768	0.006258357771260998	-3.983898389838984	0.0011614353186858674	-3.983898389838984	0.001146938866412714	-3.983898389838984	0.002314771206860746	-3.983898389838984	0.0022858795610811488
-33.736000000000004	0.006991495601173021	-3.9828982898289826	0.001163243183259601	-3.9828982898289826	0.0011487241658288511	-3.9828982898289826	0.002318374323468131	-3.9828982898289826	0.0022894377056548354
-33.704	0.0037656891495601173	-3.981898189818982	0.0011650538619247316	-3.981898189818982	0.0011505122442102898	-3.981898189818982	0.002321983048599266	-3.981898189818982	0.0022930013887498936
-33.672000000000004	0.005525219941348974	-3.980898089808981	0.00116686735906167	-3.980898089808981	0.001152303105882761	-3.980898089808981	0.002325597390984235	-3.980898089808981	0.0022965706189874537
-33.64	0.0043521994134897365	-3.97989798979898	0.0011686836790576517	-3.97989798979898	0.001154096755178729	-3.97989798979898	0.0023292173593667345	-3.97989798979898	0.002300145405002064
-33.608000000000004	0.00508533724340176	-3.978897889788979	0.001170502826306742	-3.978897889788979	0.0011558931964373996	-3.978897889788979	0.0023328429625040416	-3.978897889788979	0.002303725755441709
-33.576	0.004938709677419355	-3.977897789778978	0.0011723248052098421	-3.977897789778978	0.001157692434004737	-3.977897789778978	0.0023364742091670867	-3.977897789778978	0.002307311678967842
-33.544000000000004	0.0044988269794721415	-3.976897689768977	0.0011741496201747065	-3.976897689768977	0.0011594944722334666	-3.976897689768977	0.002340111108140438	-3.976897689768977	0.0023109031842553883
-33.512	0.0031791788856304986	-3.9758975897589757	0.0011759772756159497	-3.9758975897589757	0.0011612993154830934	-3.9758975897589757	0.0023437536682223486	-3.9758975897589757	0.0023145002799927874
-33.480000000000004	0.004205571847507332	-3.974897489748975	0.0011778077759550638	-3.974897489748975	0.0011631069681199045	-3.974897489748975	0.002347401898224763	-3.974897489748975	0.002318102974881993
-33.448	0.004205571847507332	-3.973897389738974	0.0011796411256204148	-3.973897389738974	0.0011649174345169872	-3.973897389738974	0.002351055806973337	-3.973897389738974	0.0023217112776385113
-33.416000000000004	0.004205571847507332	-3.972897289728973	0.0011814773290472651	-3.972897289728973	0.0011667307190542358	-3.972897289728973	0.002354715403307478	-3.972897289728973	0.0023253251969914137
-33.384	0.003912316715542522	-3.971897189718972	0.0011833163906777866	-3.971897189718972	0.0011685468261183594	-3.971897189718972	0.0023583806960803307	-3.971897189718972	0.0023289447416833544
-33.352000000000004	0.0027392961876832843	-3.970897089708971	0.001185158314961062	-3.970897089708971	0.0011703657601029	-3.970897089708971	0.002362051694158847	-3.970897089708971	0.0023325699204706026
-33.32	0.002885923753665689	-3.96989698969897	0.0011870031063530965	-3.96989698969897	0.0011721875254082346	-3.96989698969897	0.0023657284064237533	-3.96989698969897	0.002336200742123048
-33.288000000000004	0.003472434017595308	-3.9688968896889687	0.0011888507693168374	-3.9688968896889687	0.001174012126441595	-3.9688968896889687	0.0023694108417696294	-3.9688968896889687	0.0023398372154242487
-33.256	0.0036190615835777124	-3.967896789678968	0.0011907013083221779	-3.967896789678968	0.0011758395676170676	-3.967896789678968	0.0023730990091048675	-3.967896789678968	0.002343479349171411
-33.224000000000004	0.0030325513196480937	-3.9668966896689666	0.001192554727845967	-3.9668966896689666	0.0011776698533556159	-3.9668966896689666	0.0023767929173517553	-3.9668966896689666	0.002347127152175459
-33.192	0.0036190615835777124	-3.965896589658966	0.0011944110323720237	-3.965896589658966	0.0011795029880850797	-3.965896589658966	0.0023804925754464436	-3.965896589658966	0.0023507806332610094
-33.160000000000004	0.0027392961876832843	-3.964896489648965	0.0011962702263911473	-3.964896489648965	0.0011813389762401958	-3.964896489648965	0.00238419799233902	-3.964896489648965	0.0023544398012664346
-33.128	0.00259266862170088	-3.963896389638964	0.001198132314401131	-3.963896389638964	0.0011831778222626034	-3.963896389638964	0.0023879091769934873	-3.963896389638964	0.002358104665043853
-33.096000000000004	0.0021527859237536655	-3.962896289628963	0.0011999973009067606	-3.962896289628963	0.0011850195306008534	-3.962896289628963	0.0023916261383877886	-3.962896289628963	0.002361775233459162
-33.064	0.001566275659824047	-3.9618961896189617	0.001201865190419846	-3.9618961896189617	0.001186864105710425	-3.9618961896189617	0.002395348885513875	-3.9618961896189617	0.002365451515392067
-33.032000000000004	0.001566275659824047	-3.960896089608961	0.0012037359874592078	-3.960896089608961	0.0011887115520537283	-3.960896089608961	0.0023990774273776622	-3.960896089608961	0.0023691335197360843
-33.0	0.00259266862170088	-3.9598959895989596	0.0012056096965507145	-3.9598959895989596	0.0011905618741001281	-3.9598959895989596	0.002402811772999111	-3.9598959895989596	0.0023728212553985896
-32.968	0.002006158357771261	-3.958895889588959	0.001207486322227267	-3.958895889588959	0.0011924150763259356	-3.958895889588959	0.0024065519314121933	-3.958895889588959	0.002376514731300803
-32.936	0.0021527859237536655	-3.957895789578958	0.0012093658690288294	-3.957895789578958	0.0011942711632144383	-3.957895789578958	0.0024102979116649758	-3.957895789578958	0.002380213956377851
-32.904	0.0022994134897360704	-3.956895689568957	0.0012112483415024375	-3.956895689568957	0.0011961301392559005	-3.956895689568957	0.002414049722819585	-3.956895689568957	0.0023839189395787543
-32.872	0.0018595307917888563	-3.955895589558956	0.0012131337442021894	-3.955895589558956	0.0011979920089475735	-3.955895589558956	0.0024178073739522595	-3.955895589558956	0.0023876296898664717
-32.84	0.0022994134897360704	-3.9548954895489548	0.0012150220816892925	-3.9548954895489548	0.001199856776793714	-3.9548954895489548	0.0024215708741533695	-3.9548954895489548	0.002391346216217907
-32.808	0.0031791788856304986	-3.953895389538954	0.0012169133585320374	-3.953895389538954	0.0012017244473055844	-3.953895389538954	0.002425340232527435	-3.953895389538954	0.002395068527623943
-32.776	0.002006158357771261	-3.9528952895289526	0.0012188075793058395	-3.9528952895289526	0.0012035950250014783	-3.9528952895289526	0.002429115458193143	-3.9528952895289526	0.002398796633089456
-32.744	0.0018595307917888563	-3.951895189518952	0.0012207047485932228	-3.951895189518952	0.0012054685144067111	-3.951895189518952	0.0024328965602833726	-3.951895189518952	0.002402530541633335
-32.712	0.0014196480938416423	-3.950895089508951	0.0012226048709838605	-3.950895089508951	0.0012073449200536543	-3.950895089508951	0.002436683547945235	-3.950895089508951	0.0024062702622885145
-32.68	0.002006158357771261	-3.94989498949895	0.0012245079510745565	-3.94989498949895	0.0012092242464817257	-3.94989498949895	0.0024404764303400566	-3.94989498949895	0.002410015804101982
-32.648	0.002006158357771261	-3.948894889488949	0.0012264139934692769	-3.948894889488949	0.001211106498237415	-3.948894889488949	0.002444275216643441	-3.948894889488949	0.002413767176134815
-32.616	0.001566275659824047	-3.947894789478948	0.0012283230027791549	-3.947894789478948	0.0012129916798742856	-3.947894789478948	0.0024480799160452654	-3.947894789478948	0.002417524387462186
-32.584	0.0012730205278592376	-3.946894689468947	0.0012302349836225005	-3.946894689468947	0.0012148797959529915	-3.946894689468947	0.0024518905377497206	-3.946894689468947	0.002421287447173403
-32.552	0.001566275659824047	-3.9458945894589457	0.0012321499406248145	-3.9458945894589457	0.0012167708510412863	-3.9458945894589457	0.0024557070909753155	-3.9458945894589457	0.002425056364371919
-32.52	0.001566275659824047	-3.944894489448945	0.0012340678784187918	-3.944894489448945	0.0012186648497140315	-3.944894489448945	0.0024595295849549085	-3.944894489448945	0.002428831148175352
-32.488	0.0018595307917888563	-3.943894389438944	0.0012359888016443498	-3.943894389438944	0.0012205617965532138	-3.943894389438944	0.002463358028935745	-3.943894389438944	0.0024326118077155215
-32.456	0.0014196480938416423	-3.942894289428943	0.0012379127149486145	-3.942894289428943	0.0012224616961479477	-3.942894289428943	0.002467192432179435	-3.942894289428943	0.0024363983521384523
-32.424	0.0006865102639296188	-3.941894189418942	0.0012398396229859638	-3.941894189418942	0.001224364553094497	-3.941894189418942	0.002471032803962035	-3.941894189418942	0.0024401907906044136
-32.392	0.0011263929618768329	-3.940894089408941	0.0012417695304180018	-3.940894089408941	0.0012262703719962747	-3.940894089408941	0.00247487915357402	-3.940894089408941	0.002443989132287926
-32.36	0.0008331378299120235	-3.93989398939894	0.0012437024419136038	-3.93989398939894	0.0012281791574638638	-3.93989398939894	0.002478731490320339	-3.93989398939894	0.0024477933863777963
-32.328	0.0012730205278592376	-3.9388938893889387	0.0012456383621489084	-3.9388938893889387	0.0012300909141150238	-3.9388938893889387	0.0024825898235204236	-3.9388938893889387	0.0024516035620771345
-32.296	0.0009797653958944282	-3.937893789378938	0.0012475772958073273	-3.937893789378938	0.0012320056465746996	-3.937893789378938	0.002486454162508196	-3.937893789378938	0.00245541966860337
-32.264	0.0017129032258064517	-3.9368936893689366	0.001249519247579574	-3.9368936893689366	0.0012339233594750405	-3.9368936893689366	0.0024903245166321302	-3.9368936893689366	0.0024592417151882875
-32.232	0.001566275659824047	-3.935893589358936	0.0012514642221636539	-3.935893589358936	0.0012358440574554007	-3.935893589358936	0.002494200895255238	-3.935893589358936	0.0024630697110780346
-32.2	0.0012730205278592376	-3.934893489348935	0.0012534122242648935	-3.934893489348935	0.0012377677451623614	-3.934893489348935	0.002498083307755102	-3.934893489348935	0.0024669036655331563
-32.168	0.0005398826979472141	-3.933893389338934	0.0012553632585959342	-3.933893389338934	0.0012396944272497336	-3.933893389338934	0.002501971763523918	-3.933893389338934	0.0024707435878286127
-32.136	0.0011263929618768329	-3.932893289328933	0.0012573173298767665	-3.932893289328933	0.001241624108378575	-3.932893289328933	0.0025058662719684875	-3.932893289328933	0.0024745894872537947
-32.104	0.0011263929618768329	-3.9318931893189317	0.0012592744428347135	-3.9318931893189317	0.0012435567932171964	-3.9318931893189317	0.002509766842510258	-3.9318931893189317	0.0024784413731125617
-32.072	0.0006865102639296188	-3.930893089308931	0.0012612346022044725	-3.930893089308931	0.001245492486441178	-3.930893089308931	0.0025136734845853403	-3.930893089308931	0.0024822992547232463
-32.04	0.0009797653958944282	-3.9298929892989296	0.0012631978127281007	-3.9298929892989296	0.001247431192733378	-3.9298929892989296	0.0025175862076445383	-3.9298929892989296	0.002486163141418695
-32.008	0.0014196480938416423	-3.928892889288929	0.0012651640791550383	-3.928892889288929	0.0012493729167839425	-3.928892889288929	0.002521505021153363	-3.928892889288929	0.002490033042546271
-31.976	0.0006865102639296188	-3.927892789278928	0.0012671334062421221	-3.927892789278928	0.0012513176632903196	-3.927892789278928	0.002525429934592062	-3.927892789278928	0.002493908967467898
-31.944000000000003	0.0006865102639296188	-3.926892689268927	0.0012691057987535936	-3.926892689268927	0.0012532654369572713	-3.926892689268927	0.0025293609574556417	-3.926892689268927	0.002497790925560067
-31.912	0.0011263929618768329	-3.925892589258926	0.0012710812614611083	-3.925892589258926	0.00125521624249688	-3.925892589258926	0.002533298099253875	-3.925892589258926	0.002501678926213862
-31.880000000000003	0.0008331378299120235	-3.9248924892489248	0.0012730597991437494	-3.9248924892489248	0.0012571700846285667	-3.9248924892489248	0.002537241369511351	-3.9248924892489248	0.0025055729788349907
-31.848	0.0005398826979472141	-3.923892389238924	0.0012750414165880423	-3.923892389238924	0.0012591269680790958	-3.923892389238924	0.0025411907777674837	-3.923892389238924	0.0025094730928437946
-31.816000000000003	0.0012730205278592376	-3.9228922892289226	0.0012770261185879605	-3.9228922892289226	0.001261086897582593	-3.9228922892289226	0.0025451463335765282	-3.9228922892289226	0.002513379277675287
-31.784	0.0008331378299120235	-3.921892189218922	0.0012790139099449437	-3.921892189218922	0.0012630498778805493	-3.921892189218922	0.00254910804650762	-3.921892189218922	0.0025172915427791585
-31.752000000000002	0.001566275659824047	-3.920892089208921	0.0012810047954679006	-3.920892089208921	0.00126501591372184	-3.920892089208921	0.0025530759261447778	-3.920892089208921	0.0025212098976198152
-31.72	0.0012730205278592376	-3.91989198919892	0.0012829987799732345	-3.91989198919892	0.001266985009862733	-3.91989198919892	0.0025570499820869595	-3.91989198919892	0.002525134351676396
-31.688000000000002	0.0008331378299120235	-3.918891889188919	0.001284995868284835	-3.918891889188919	0.0012689571710668968	-3.918891889188919	0.0025610302239480395	-3.918891889188919	0.0025290649144427877
-31.656	0.0006865102639296188	-3.917891789178918	0.0012869960652341097	-3.917891789178918	0.0012709324021054197	-3.917891789178918	0.0025650166613568758	-3.917891789178918	0.0025330015954276633
-31.624000000000002	0.0003932551319648094	-3.916891689168917	0.001288999375659986	-3.916891689168917	0.0012729107077568123	-3.916891689168917	0.0025690093039572974	-3.916891689168917	0.002536944404154488
-31.592	0.0005398826979472141	-3.9158915891589157	0.0012910058044089167	-3.9158915891589157	0.001274892092807028	-3.9158915891589157	0.002573008161408174	-3.9158915891589157	0.002540893350161565
-31.560000000000002	0.0012730205278592376	-3.914891489148915	0.0012930153563349097	-3.914891489148915	0.0012768765620494668	-3.914891489148915	0.0025770132433833672	-3.914891489148915	0.0025448484430020237
-31.528	0.0014196480938416423	-3.913891389138914	0.0012950280362995197	-3.913891389138914	0.0012788641202849931	-3.913891389138914	0.0025810245595718397	-3.913891389138914	0.002548809692243886
-31.496000000000002	0.0012730205278592376	-3.912891289128913	0.001297043849171879	-3.912891289128913	0.0012808547723219446	-3.912891289128913	0.002585042119677606	-3.912891289128913	0.0025527771074700502
-31.464	0.0005398826979472141	-3.911891189118912	0.0012990627998286878	-3.911891189118912	0.001282848522976141	-3.911891189118912	0.0025890659334198035	-3.911891189118912	0.0025567506982783427
-31.432000000000002	0.0014196480938416423	-3.910891089108911	0.0013010848931542475	-3.910891089108911	0.0012848453770709027	-3.910891089108911	0.0025930960105326785	-3.910891089108911	0.002560730474281519
-31.4	0.0014196480938416423	-3.90989098909891	0.0013031101340404557	-3.90989098909891	0.0012868453394370525	-3.90989098909891	0.002597132360765654	-3.90989098909891	0.002564716445107306
-31.368000000000002	0.0006865102639296188	-3.9088908890889087	0.0013051385273868351	-3.9088908890889087	0.0012888484149129436	-3.9088908890889087	0.00260117499388331	-3.9088908890889087	0.0025687086203984165
-31.336	0.0006865102639296188	-3.907890789078908	0.0013071700781005198	-3.907890789078908	0.0012908546083444474	-3.907890789078908	0.0026052239196654326	-3.907890789078908	0.0025727070098125653
-31.304000000000002	0.0009797653958944282	-3.9068906890689066	0.0013092047910963024	-3.9068906890689066	0.0012928639245849921	-3.9068906890689066	0.002609279147907038	-3.9068906890689066	0.0025767116230225127
-31.272	0.0006865102639296188	-3.905890589058906	0.0013112426712966058	-3.905890589058906	0.001294876368495548	-3.905890589058906	0.002613340688418364	-3.905890589058906	0.0025807224697160566
-31.240000000000002	0.0009797653958944282	-3.904890489048905	0.001313283723631532	-3.904890489048905	0.001296891944944665	-3.904890489048905	0.0026174085510249556	-3.904890489048905	0.0025847395595960973
-31.208	0.0005398826979472141	-3.903890389038904	0.0013153279530388469	-3.903890389038904	0.0012989106588084617	-3.903890389038904	0.0026214827455676177	-3.903890389038904	0.00258876290238062
-31.176000000000002	0.0008331378299120235	-3.902890289028903	0.0013173753644640112	-3.902890289028903	0.0013009325149706537	-3.902890289028903	0.0026255632819025005	-3.902890289028903	0.002592792507802748
-31.144	0.0003932551319648094	-3.9018901890189017	0.0013194259628601791	-3.9018901890189017	0.0013029575183225557	-3.9018901890189017	0.0026296501699010714	-3.9018901890189017	0.0025968283856107484
-31.112000000000002	0.0001	-3.900890089008901	0.00132147975318821	-3.900890089008901	0.0013049856737630944	-3.900890089008901	0.002633743419450184	-3.900890089008901	0.0026008705455680646
-31.08	0.0009797653958944282	-3.8998899889988996	0.001323536740416703	-3.8998899889988996	0.0013070169861988318	-3.8998899889988996	0.002637843040452074	-3.8998899889988996	0.0026049189974533407
-31.048000000000002	0.0002466275659824047	-3.898889888988899	0.0013255969295219697	-3.898889888988899	0.001309051460543954	-3.898889888988899	0.0026419490428243866	-3.898889888988899	0.0026089737510604344
-31.016	0.0008331378299120235	-3.897889788978898	0.0013276603254880868	-3.897889788978898	0.0013110891017203107	-3.897889788978898	0.0026460614365002083	-3.897889788978898	0.002613034816198457
-30.984	0.0009797653958944282	-3.896889688968897	0.0013297269333068774	-3.896889688968897	0.0013131299146574025	-3.896889688968897	0.0026501802314280835	-3.896889688968897	0.00261710220269178
-30.951999999999998	0.0011263929618768329	-3.895889588958896	0.0013317967579779442	-3.895889588958896	0.0013151739042924118	-3.895889588958896	0.0026543054375720546	-3.895889588958896	0.002621175920380076
-30.92	0.0005398826979472141	-3.8948894889488948	0.0013338698045086666	-3.8948894889488948	0.0013172210755701991	-3.8948894889488948	0.0026584370649116533	-3.8948894889488948	0.0026252559791183246
-30.887999999999998	0.0001	-3.893889388938894	0.0013359460779142184	-3.893889388938894	0.001319271433443328	-3.893889388938894	0.0026625751234419653	-3.893889388938894	0.002629342388776851
-30.856	0.0008331378299120235	-3.8928892889288926	0.001338025583217588	-3.8928892889288926	0.001321324982872071	-3.8928892889288926	0.002666719623173624	-3.8928892889288926	0.0026334351592413483
-30.823999999999998	0.0009797653958944282	-3.891889188918892	0.0013401083254495749	-3.891889188918892	0.0013233817288244181	-3.891889188918892	0.0026708705741328473	-3.891889188918892	0.002637534300412886
-30.792	0.0005398826979472141	-3.890889088908891	0.0013421943096488121	-3.890889088908891	0.0013254416762760982	-3.890889088908891	0.0026750279863614556	-3.890889088908891	0.0026416398222079544
-30.759999999999998	0.0005398826979472141	-3.88988898889889	0.0013442835408617785	-3.88988898889889	0.0013275048302105815	-3.88988898889889	0.0026791918699169055	-3.88988898889889	0.0026457517345584796
-30.728	0.0006865102639296188	-3.888888888888889	0.001346376024142809	-3.888888888888889	0.0013295711956190991	-3.888888888888889	0.0026833622348723077	-3.888888888888889	0.00264987004741184
-30.695999999999998	0.0002466275659824047	-3.887888788878888	0.001348471764554101	-3.887888788878888	0.0013316407775006483	-3.887888788878888	0.002687539091316457	-3.887888788878888	0.0026539947707309077
-30.664	0.001566275659824047	-3.886888688868887	0.001350570767165737	-3.886888688868887	0.0013337135808620117	-3.886888688868887	0.0026917224493538377	-3.886888688868887	0.0026581259144940533
-30.631999999999998	0.0006865102639296188	-3.8858885888588857	0.0013526730370556944	-3.8858885888588857	0.001335789610717765	-3.8858885888588857	0.002695912319104676	-3.8858885888588857	0.002662263488695189
-30.6	0.0011263929618768329	-3.884888488848885	0.0013547785793098506	-3.884888488848885	0.0013378688720902872	-3.884888488848885	0.002700108710704948	-3.884888488848885	0.0026664075033437725
-30.567999999999998	0.0011263929618768329	-3.883888388838884	0.001356887399021998	-3.883888388838884	0.001339951370009779	-3.883888388838884	0.0027043116343063987	-3.883888388838884	0.002670557968464851
-30.536	0.0005398826979472141	-3.882888288828883	0.001358999501293868	-3.882888288828883	0.001342037109514271	-3.882888288828883	0.0027085211000766004	-3.882888288828883	0.0026747148940990755
-30.503999999999998	0.0014196480938416423	-3.881888188818882	0.0013611148912351235	-3.881888188818882	0.0013441260956496336	-3.881888188818882	0.0027127371181989127	-3.881888188818882	0.0026788782903027185
-30.472	0.0008331378299120235	-3.880888088808881	0.0013632335739633909	-3.880888088808881	0.0013462183334695963	-3.880888088808881	0.002716959698872584	-3.880888088808881	0.0026830481671477166
-30.439999999999998	0.0006865102639296188	-3.87988798879888	0.001365355554604252	-3.87988798879888	0.0013483138280357505	-3.87988798879888	0.002721188852312711	-3.87988798879888	0.0026872245347216734
-30.408	0.0011263929618768329	-3.8788878887888787	0.0013674808382912772	-3.8788878887888787	0.0013504125844175725	-3.8788878887888787	0.0027254245887503065	-3.8788878887888787	0.002691407403127905
-30.375999999999998	0.0012730205278592376	-3.877887788778878	0.0013696094301660266	-3.877887788778878	0.0013525146076924246	-3.877887788778878	0.0027296669184323076	-3.877887788778878	0.0026955967824854434
-30.344	0.0006865102639296188	-3.8768876887688766	0.00137174133537806	-3.8768876887688766	0.001354619902945578	-3.8768876887688766	0.0027339158516215944	-3.8768876887688766	0.002699792682929083
-30.311999999999998	0.0009797653958944282	-3.875887588758876	0.0013738765590849543	-3.875887588758876	0.001356728475270215	-3.875887588758876	0.0027381713985970245	-3.875887588758876	0.0027039951146093826
-30.28	0.0009797653958944282	-3.874887488748875	0.0013760151064523207	-3.874887488748875	0.001358840329767451	-3.874887488748875	0.0027424335696534566	-3.874887488748875	0.0027082040876927086
-30.248000000000005	0.0012730205278592376	-3.873887388738874	0.0013781569826538083	-3.873887388738874	0.001360955471546341	-3.873887388738874	0.0027467023751017836	-3.873887388738874	0.002712419612361253
-30.216	0.0008331378299120235	-3.872887288728873	0.0013803021928711142	-3.872887288728873	0.00136307390572389	-3.872887288728873	0.002750977825268922	-3.872887288728873	0.002716641698813049
-30.184000000000005	0.0005398826979472141	-3.8718871887188717	0.0013824507422940128	-3.8718871887188717	0.0013651956374250733	-3.8718871887188717	0.0027552599304979017	-3.8718871887188717	0.0027208703572620136
-30.152	0.0008331378299120235	-3.870887088708871	0.0013846026361203493	-3.870887088708871	0.0013673206717828396	-3.870887088708871	0.0027595487011478083	-3.870887088708871	0.002725105597937951
-30.120000000000005	0.0003932551319648094	-3.8698869886988696	0.001386757879556063	-3.8698869886988696	0.0013694490139381321	-3.8698869886988696	0.0027638441475938903	-3.8698869886988696	0.0027293474310866074
-30.088	0.0006865102639296188	-3.868886888688869	0.0013889164778151952	-3.868886888688869	0.0013715806690398932	-3.868886888688869	0.0027681462802275126	-3.868886888688869	0.0027335958669696516
-30.056000000000004	0.0014196480938416423	-3.867886788678868	0.001391078436119907	-3.867886788678868	0.0013737156422450824	-3.867886788678868	0.002772455109456251	-3.867886788678868	0.002737850915864751
-30.024	0.0012730205278592376	-3.866886688668867	0.0013932437597004915	-3.866886688668867	0.001375853938718689	-3.866886688668867	0.002776770645703854	-3.866886688668867	0.002742112588065553
-29.992000000000004	0.0006865102639296188	-3.865886588658866	0.001395412453795373	-3.865886588658866	0.0013779955636337377	-3.865886588658866	0.002781092899410302	-3.865886588658866	0.0027463808938817387
-29.96	0.0009797653958944282	-3.8648864886488647	0.001397584523651144	-3.8648864886488647	0.0013801405221713107	-3.8648864886488647	0.0027854218810318353	-3.8648864886488647	0.00275065584363903
-29.928000000000004	0.001566275659824047	-3.863886388638864	0.0013997599745225512	-3.863886388638864	0.0013822888195205501	-3.863886388638864	0.0027897576010409517	-3.863886388638864	0.002754937447679219
-29.896	0.0009797653958944282	-3.8628862886288626	0.0014019388116725347	-3.8628862886288626	0.001384440460878685	-3.8628862886288626	0.002794100069926478	-3.8628862886288626	0.002759225716360214
-29.864000000000004	0.0009797653958944282	-3.861886188618862	0.0014041210403722122	-3.861886188618862	0.0013865954514510226	-3.861886188618862	0.0027984492981935265	-3.861886188618862	0.002763520660056017
-29.832	0.0014196480938416423	-3.860886088608861	0.001406306665900925	-3.860886088608861	0.0013887537964509848	-3.860886088608861	0.002802805296363611	-3.860886088608861	0.0027678222891568075
-29.800000000000004	0.0012730205278592376	-3.85988598859886	0.001408495693546218	-3.85988598859886	0.0013909155011001021	-3.85988598859886	0.0028071680749745882	-3.85988598859886	0.0027721306140689158
-29.768	0.0009797653958944282	-3.858885888588859	0.0014106881286038676	-3.858885888588859	0.001393080570628034	-3.858885888588859	0.0028115376445807254	-3.858885888588859	0.0027764456452148848
-29.736000000000004	0.0009797653958944282	-3.8578857885788578	0.0014128839763779086	-3.8578857885788578	0.0013952490102725843	-3.8578857885788578	0.0028159140157527234	-3.8578857885788578	0.00278076739303347
-29.704	0.0011263929618768329	-3.856885688568857	0.0014150832421806114	-3.856885688568857	0.0013974208252797047	-3.856885688568857	0.002820297199077736	-3.856885688568857	0.002785095867979683
-29.672000000000004	0.0021527859237536655	-3.8558855885588557	0.001417285931332543	-3.8558855885588557	0.0013995960209035234	-3.8558855885588557	0.0028246872051593923	-3.8558855885588557	0.0027894310805248097
-29.64	0.0011263929618768329	-3.854885488548855	0.0014194920491625211	-3.854885488548855	0.0014017746024063329	-3.854885488548855	0.0028290840446178254	-3.854885488548855	0.002793773041156428
-29.608000000000004	0.0012730205278592376	-3.853885388538854	0.0014217016010076872	-3.853885388538854	0.0014039565750586323	-3.853885388538854	0.0028334877280897157	-3.853885388538854	0.00279812176037845
-29.576	0.0006865102639296188	-3.852885288528853	0.0014239145922134717	-3.852885288528853	0.0014061419441391144	-3.852885288528853	0.002837898266228276	-3.852885288528853	0.0028024772487111296
-29.544000000000004	0.0014196480938416423	-3.851885188518852	0.0014261310281336364	-3.851885188518852	0.0014083307149346963	-3.851885188518852	0.0028423156697033203	-3.851885188518852	0.0028068395166911033
-29.512	0.0008331378299120235	-3.850885088508851	0.001428350914130274	-3.850885088508851	0.0014105228927405195	-3.850885088508851	0.0028467399492012584	-3.850885088508851	0.002811208574871401
-29.480000000000004	0.0006865102639296188	-3.84988498849885	0.0014305742555738253	-3.84988498849885	0.0014127184828599724	-3.84988498849885	0.0028511711154251473	-3.84988498849885	0.002815584433821486
-29.448	0.0014196480938416423	-3.8488848884888487	0.0014328010578430932	-3.8488848884888487	0.0014149174906046991	-3.8488848884888487	0.0028556091790947	-3.8488848884888487	0.0028199671041272737
-29.416000000000004	0.0017129032258064517	-3.847884788478848	0.0014350313263252455	-3.847884788478848	0.0014171199212946086	-3.847884788478848	0.0028600541509462996	-3.847884788478848	0.0028243565963911497
-29.384	0.0018595307917888563	-3.8468846884688466	0.0014372650664158484	-3.8468846884688466	0.0014193257802578968	-3.8468846884688466	0.0028645060417330677	-3.8468846884688466	0.0028287529212320138
-29.352000000000004	0.0021527859237536655	-3.845884588458846	0.0014395022835188562	-3.845884588458846	0.001421535072831048	-3.845884588458846	0.002868964862224845	-3.845884588458846	0.002833156089285284
-29.32	0.001566275659824047	-3.844884488448845	0.0014417429830466484	-3.844884488448845	0.0014237478043588594	-3.844884488448845	0.002873430623208242	-3.844884488448845	0.0028375661112029424
-29.288000000000004	0.0011263929618768329	-3.843884388438844	0.0014439871704200122	-3.843884388438844	0.0014259639801944433	-3.843884388438844	0.0028779033354866556	-3.843884388438844	0.0028419829976535443
-29.256	0.0022994134897360704	-3.8428842884288428	0.001446234851068192	-3.8428842884288428	0.00142818360569925	-3.8428842884288428	0.002882383009880316	-3.8428842884288428	0.002846406759322259
-29.224000000000004	0.0018595307917888563	-3.8418841884188417	0.0014484860304288694	-3.8418841884188417	0.0014304066862430717	-3.8418841884188417	0.002886869657226263	-3.8418841884188417	0.0028508374069108793
-29.192	0.001566275659824047	-3.840884088408841	0.0014507407139481977	-3.840884088408841	0.0014326332272040618	-3.840884088408841	0.0028913632883784345	-3.840884088408841	0.002855274951137863
-29.160000000000004	0.0017129032258064517	-3.8398839883988396	0.0014529989070808124	-3.8398839883988396	0.0014348632339687474	-3.8398839883988396	0.0028958639142076595	-3.8398839883988396	0.0028597194027383532
-29.128	0.0018595307917888563	-3.838883888388839	0.00145526061528983	-3.838883888388839	0.0014370967119320367	-3.838883888388839	0.002900371545601674	-3.838883888388839	0.0028641707724641925
-29.096000000000004	0.0018595307917888563	-3.837883788378838	0.0014575258440468815	-3.837883788378838	0.0014393336664972405	-3.837883788378838	0.0029048861934651738	-3.837883788378838	0.0028686290710839713
-29.064	0.002446041055718475	-3.836883688368837	0.0014597945988321047	-3.836883688368837	0.0014415741030760771	-3.836883688368837	0.0029094078687198254	-3.836883688368837	0.0028730943093830392
-29.032000000000004	0.0018595307917888563	-3.835883588358836	0.0014620668851341825	-3.835883588358836	0.0014438180270886923	-3.835883588358836	0.0029139365823042927	-3.835883588358836	0.0028775664981635276
-29.0	0.0021527859237536655	-3.8348834883488347	0.0014643427084503247	-3.8348834883488347	0.0014460654439636662	-3.8348834883488347	0.00291847234517427	-3.8348834883488347	0.0028820456482443915
-28.968000000000004	0.002446041055718475	-3.833883388338834	0.0014666220742863174	-3.833883388338834	0.0014483163591380325	-3.833883388338834	0.002923015168302501	-3.833883388338834	0.002886531770461417
-28.936	0.0021527859237536655	-3.8328832883288326	0.0014689049881565054	-3.8328832883288326	0.0014505707780572896	-3.8328832883288326	0.002927565062678814	-3.8328832883288326	0.0028910248756672673
-28.904000000000003	0.00259266862170088	-3.831883188318832	0.001471191455583819	-3.831883188318832	0.0014528287061754074	-3.831883188318832	0.0029321220393101447	-3.831883188318832	0.0028955249747314874
-28.872	0.002006158357771261	-3.830883088308831	0.0014734814820997891	-3.830883088308831	0.0014550901489548513	-3.830883088308831	0.0029366861092205523	-3.830883088308831	0.0029000320785405502
-28.840000000000003	0.0027392961876832843	-3.82988298829883	0.0014757750732445583	-3.82988298829883	0.001457355111866589	-3.82988298829883	0.0029412572834512742	-3.82988298829883	0.002904546197997874
-28.808	0.004058944281524927	-3.828882888288829	0.0014780722345668904	-3.828882888288829	0.0014596236003901024	-3.828882888288829	0.002945835573060711	-3.828882888288829	0.002909067344023841
-28.776000000000003	0.002446041055718475	-3.8278827882788278	0.001480372971624187	-3.8278827882788278	0.0014618956200134075	-3.8278827882788278	0.002950420989124493	-3.8278827882788278	0.002913595527555843
-28.744	0.0027392961876832843	-3.826882688268827	0.0014826772899825056	-3.826882688268827	0.0014641711762330583	-3.826882688268827	0.0029550135427354827	-3.826882688268827	0.002918130759548282
-28.712000000000003	0.0031791788856304986	-3.8258825882588257	0.0014849851952165617	-3.8258825882588257	0.0014664502745541702	-3.8258825882588257	0.0029596132450038265	-3.8258825882588257	0.002922673050972633
-28.68	0.0030325513196480937	-3.824882488248825	0.0014872966929097564	-3.824882488248825	0.0014687329204904243	-3.824882488248825	0.002964220107056932	-3.824882488248825	0.002927222412817425
-28.648000000000003	0.003472434017595308	-3.823882388238824	0.0014896117886541746	-3.823882388238824	0.001471019119564088	-3.823882388238824	0.0029688341400395516	-3.823882388238824	0.002931778856088306
-28.616	0.0044988269794721415	-3.822882288228823	0.0014919304880506169	-3.822882288228823	0.0014733088773060253	-3.822882288228823	0.0029734553551137902	-3.822882288228823	0.0029363423918080554
-28.584000000000003	0.003912316715542522	-3.821882188218822	0.001494252796708591	-3.821882188218822	0.0014756021992557065	-3.821882188218822	0.002978083763459104	-3.821882188218822	0.002940913031016601
-28.552	0.005818475073313783	-3.820882088208821	0.001496578720246346	-3.820882088208821	0.0014778990909612298	-3.820882088208821	0.0029827193762723718	-3.820882088208821	0.0029454907847710665
-28.520000000000003	0.005378592375366569	-3.81988198819882	0.0014989082642908728	-3.81988198819882	0.001480199557979325	-3.81988198819882	0.002987362204767883	-3.81988198819882	0.002950075664145773
-28.488	0.003912316715542522	-3.8188818881888187	0.0015012414344779195	-3.8188818881888187	0.0014825036058753783	-3.8188818881888187	0.0029920122601774144	-3.8188818881888187	0.002954667680232301
-28.456000000000003	0.005818475073313783	-3.817881788178818	0.0015035782364520177	-3.817881788178818	0.0014848112402234333	-3.817881788178818	0.002996669553750178	-3.817881788178818	0.002959266844139467
-28.424	0.005525219941348974	-3.8168816881688166	0.0015059186758664734	-3.8168816881688166	0.0014871224666062166	-3.8168816881688166	0.0030013340967529464	-3.8168816881688166	0.0029638731669934105
-28.392000000000003	0.0037656891495601173	-3.815881588158816	0.001508262758383403	-3.815881588158816	0.0014894372906151395	-3.815881588158816	0.003006005900469989	-3.815881588158816	0.0029684866599375584
-28.36	0.005231964809384164	-3.814881488148815	0.0015106104896737299	-3.814881488148815	0.0014917557178503221	-3.814881488148815	0.0030106849762031704	-3.814881488148815	0.002973107334132712
-28.328000000000003	0.006551612903225807	-3.813881388138814	0.0015129618754172113	-3.813881388138814	0.0014940777539206016	-3.813881388138814	0.003015371335271921	-3.813881388138814	0.0029777352007570243
-28.296	0.005671847507331379	-3.8128812881288128	0.0015153169213024406	-3.8128812881288128	0.0014964034044435436	-3.8128812881288128	0.003020064989013316	-3.8128812881288128	0.0029823702710060607
-28.264000000000003	0.006404985337243402	-3.8118811881188117	0.0015176756330268762	-3.8118811881188117	0.001498732675045463	-3.8118811881188117	0.0030247659487820577	-3.8118811881188117	0.0029870125560928036
-28.232	0.008017888563049852	-3.810881088108811	0.0015200380162968298	-3.810881088108811	0.0015010655713614263	-3.810881088108811	0.0030294742259505333	-3.810881088108811	0.0029916620672476965
-28.200000000000003	0.0068448680351906165	-3.8098809880988096	0.0015224040768275194	-3.8098809880988096	0.0015034020990352837	-3.8098809880988096	0.0030341898319088327	-3.8098809880988096	0.002996318815718664
-28.168	0.0071381231671554255	-3.808880888088809	0.0015247738203430332	-3.808880888088809	0.0015057422637196562	-3.808880888088809	0.0030389127780647658	-3.808880888088809	0.003000982812771131
-28.136000000000003	0.007431378299120235	-3.807880788078808	0.0015271472525763927	-3.807880788078808	0.001508086071075979	-3.807880788078808	0.0030436430758439144	-3.807880788078808	0.0030056540696880686
-28.104	0.007578005865102639	-3.806880688068807	0.00152952437926953	-3.806880688068807	0.0015104335267744895	-3.806880688068807	0.0030483807366896228	-3.806880688068807	0.003010332597770001
-28.072000000000003	0.008311143695014662	-3.805880588058806	0.0015319052061733259	-3.805880588058806	0.001512784636494259	-3.805880588058806	0.003053125772063078	-3.805880588058806	0.003015018408335051
-28.04	0.010510557184750732	-3.8048804880488047	0.0015342897390476062	-3.8048804880488047	0.0015151394059231946	-3.8048804880488047	0.0030578781934432744	-3.8048804880488047	0.0030197115127189506
-28.008000000000003	0.008604398826979472	-3.803880388038804	0.0015366779836611638	-3.803880388038804	0.0015174978407580606	-3.803880388038804	0.0030626380123271	-3.803880388038804	0.003024411922275082
-27.976	0.010950439882697947	-3.8028802880288026	0.0015390699457917812	-3.8028802880288026	0.0015198599467044925	-3.8028802880288026	0.003067405240229332	-3.8028802880288026	0.0030291196483745036
-27.944000000000003	0.010510557184750732	-3.801880188018802	0.001541465631226219	-3.801880188018802	0.0015222257294769963	-3.801880188018802	0.003072179888682664	-3.801880188018802	0.0030338347024059615
-27.912	0.010803812316715542	-3.800880088008801	0.0015438650457602603	-3.800880088008801	0.0015245951947989891	-3.800880088008801	0.0030769619692377487	-3.800880088008801	0.0030385570957759435
-27.880000000000003	0.010803812316715542	-3.7998799879988	0.001546268195198706	-3.7998799879988	0.0015269683484027867	-3.7998799879988	0.0030817514934632	-3.7998799879988	0.0030432868399086796
-27.848	0.011536950146627565	-3.798879887988799	0.0015486750853553944	-3.798879887988799	0.001529345196029634	-3.798879887988799	0.003086548472945678	-3.798879887988799	0.003048023946246194
-27.816000000000003	0.013296480938416422	-3.7978797879787978	0.0015510857220532117	-3.7978797879787978	0.0015317257434297098	-3.7978797879787978	0.0030913529192898347	-3.7978797879787978	0.00305276842624831
-27.784	0.01139032258064516	-3.796879687968797	0.0015535001111241082	-3.796879687968797	0.0015341099963621467	-3.796879687968797	0.003096164844118416	-3.796879687968797	0.0030575202913926975
-27.752000000000002	0.013296480938416422	-3.7958795879587957	0.0015559182584091202	-3.7958795879587957	0.0015364979605950436	-3.7958795879587957	0.00310098425907225	-3.7958795879587957	0.0030622795531748933
-27.72	0.014029618768328445	-3.794879487948795	0.00155834016975837	-3.794879487948795	0.0015388896419054738	-3.794879487948795	0.0031058111758102813	-3.794879487948795	0.003067046223108317
-27.688000000000002	0.014029618768328445	-3.793879387938794	0.001560765851031088	-3.793879387938794	0.0015412850460795105	-3.793879387938794	0.0031106456060095945	-3.793879387938794	0.00307182031272432
-27.656	0.014029618768328445	-3.792879287928793	0.0015631953080956244	-3.792879287928793	0.0015436841789122277	-3.792879287928793	0.003115487561365481	-3.792879287928793	0.0030766018335722034
-27.624000000000002	0.015935777126099705	-3.791879187918792	0.0015656285468294746	-3.791879187918792	0.0015460870462077263	-3.791879187918792	0.0031203370535914025	-3.791879187918792	0.0030813907972192353
-27.592	0.015789149560117302	-3.790879087908791	0.0015680655731192693	-3.790879087908791	0.0015484936537791376	-3.790879087908791	0.0031251940944190754	-3.790879087908791	0.003086187215250703
-27.560000000000002	0.017108797653958945	-3.78987898789879	0.0015705063928608117	-3.78987898789879	0.0015509040074486457	-3.78987898789879	0.0031300586955984606	-3.78987898789879	0.0030909910992699134
-27.528	0.01857507331378299	-3.7888788878887887	0.001572951011959086	-3.7888788878887887	0.001553318113047499	-3.7888788878887887	0.003134930868897822	-3.7888788878887887	0.003095802460898248
-27.496000000000002	0.021360997067448678	-3.787878787878788	0.0015753994363282614	-3.787878787878788	0.0015557359764160185	-3.787878787878788	0.003139810626103742	-3.787878787878788	0.003100621311775165
-27.464	0.023707038123167153	-3.7868786878687866	0.0015778516718917175	-3.7868786878687866	0.001558157603403623	-3.7868786878687866	0.003144697979021141	-3.7868786878687866	0.0031054476635582534
-27.432000000000002	0.01916158357771261	-3.785878587858786	0.0015803077245820515	-3.785878587858786	0.0015605829998688319	-3.785878587858786	0.0031495929394733174	-3.785878587858786	0.003110281527923235
-27.4	0.022534017595307917	-3.784878487848785	0.0015827676003411046	-3.784878487848785	0.001563012171679288	-3.784878487848785	0.0031544955193019736	-3.784878487848785	0.0031151229165640153
-27.368000000000002	0.025906451612903225	-3.783878387838784	0.0015852313051199628	-3.783878387838784	0.001565445124711769	-3.783878387838784	0.003159405730367258	-3.783878387838784	0.003119971841192702
-27.336	0.022827272727272727	-3.7828782878287828	0.0015876988448789732	-3.7828782878287828	0.0015678818648521989	-3.7828782878287828	0.0031643235845477484	-3.7828782878287828	0.0031248283135396253
-27.304000000000002	0.027519354838709677	-3.7818781878187817	0.0015901702255877628	-3.7818781878187817	0.001570322397995663	-3.7818781878187817	0.0031692490937405542	-3.7818781878187817	0.003129692345353385
-27.272	0.02883900293255132	-3.780878087808781	0.0015926454532252585	-3.780878087808781	0.0015727667300464271	-3.780878087808781	0.003174182269861271	-3.780878087808781	0.003134563948400858
-27.240000000000002	0.02795923753665689	-3.7798779877987796	0.0015951245337796885	-3.7798779877987796	0.0015752148669179492	-3.7798779877987796	0.003179123124844047	-3.7798779877987796	0.0031394431344672494
-27.208	0.02854574780058651	-3.778877887788779	0.0015976074732486022	-3.778877887788779	0.0015776668145328866	-3.778877887788779	0.0031840716706416157	-3.778877887788779	0.003144329915356095
-27.176000000000002	0.029865395894428153	-3.777877787778778	0.0016000942776388883	-3.777877787778778	0.001580122578823123	-3.777877787778778	0.0031890279192253114	-3.777877787778778	0.003149224302889315
-27.144	0.03382434017595308	-3.776877687768777	0.0016025849529667923	-3.776877687768777	0.0015825821657297755	-3.776877687768777	0.003193991882585116	-3.776877687768777	0.003154126308907229
-27.112000000000002	0.03309120234604106	-3.775877587758776	0.0016050795052579116	-3.775877587758776	0.0015850455812032051	-3.775877587758776	0.0031989635727296436	-3.775877587758776	0.00315903594526858
-27.08	0.03514398826979472	-3.7748774877487747	0.0016075779405472375	-3.7748774877487747	0.001587512831203042	-3.7748774877487747	0.0032039430016862387	-3.7748774877487747	0.0031639532238505806
-27.048000000000002	0.040569208211143695	-3.773877387738774	0.001610080264879149	-3.773877387738774	0.0015899839216981888	-3.773877387738774	0.003208930181500928	-3.773877387738774	0.0031688781565489175
-27.016	0.04144897360703813	-3.7728772877287726	0.0016125864843074364	-3.7728772877287726	0.0015924588586668446	-3.7728772877287726	0.0032139251242385295	-3.7728772877287726	0.0031738107552778155
-26.984	0.04350175953079179	-3.771877187718772	0.0016150966048953123	-3.771877187718772	0.0015949376480965103	-3.771877187718772	0.0032189278419825977	-3.771877187718772	0.003178751031970016
-26.951999999999998	0.0468741935483871	-3.770877087708771	0.00161761063271543	-3.770877087708771	0.0015974202959840112	-3.770877087708771	0.00322393834683554	-3.770877087708771	0.003183698998576863
-26.92	0.04614105571847508	-3.76987698769877	0.0016201285738499027	-3.76987698769877	0.0015999068083355085	-3.76987698769877	0.003228956650918571	-3.76987698769877	0.0031886546670682825
-26.887999999999998	0.04658093841642229	-3.768876887688769	0.0016226504343902967	-3.768876887688769	0.0016023971911665086	-3.768876887688769	0.003233982766371781	-3.768876887688769	0.0031936180494328468
-26.856	0.04790058651026393	-3.7678767876787678	0.0016251762204376786	-3.7678767876787678	0.001604891450501889	-3.7678767876787678	0.003239016705354162	-3.7678767876787678	0.003198589157677778
-26.823999999999998	0.05537859237536657	-3.766876687668767	0.0016277059381025968	-3.766876687668767	0.0016073895923758984	-3.766876687668767	0.0032440584800436318	-3.766876687668767	0.0032035680038289957
-26.792	0.05977741935483871	-3.7658765876587657	0.0016302395935051278	-3.7658765876587657	0.0016098916228321906	-3.7658765876587657	0.0032491081026370643	-3.7658765876587657	0.003208554599931143
-26.759999999999998	0.059484164222873906	-3.764876487648765	0.0016327771927748583	-3.764876487648765	0.0016123975479238124	-3.764876487648765	0.0032541655853502937	-3.764876487648765	0.003213548958047591
-26.728	0.06080381231671555	-3.763876387638764	0.0016353187420509378	-3.763876387638764	0.0016149073737132492	-3.763876387638764	0.003259230940418223	-3.763876387638764	0.0032185510902605166
-26.695999999999998	0.06329648093841643	-3.762876287628763	0.001637864247482054	-3.762876287628763	0.0016174211062724127	-3.762876287628763	0.0032643041800947464	-3.762876287628763	0.003223561008670881
-26.664	0.0718008797653959	-3.761876187618762	0.0016404137152264769	-3.761876187618762	0.001619938751682674	-3.761876187618762	0.003269385316652863	-3.761876187618762	0.0032285787253984954
-26.631999999999998	0.07590645161290323	-3.760876087608761	0.0016429671514520633	-3.760876087608761	0.0016224603160348665	-3.760876087608761	0.0032744743623846634	-3.760876087608761	0.0032336042525820253
-26.6	0.08309120234604106	-3.75987598759876	0.0016455245623362602	-3.75987598759876	0.0016249858054293049	-3.75987598759876	0.0032795713296013803	-3.75987598759876	0.0032386376023790394
-26.567999999999998	0.07575982404692082	-3.7588758875887587	0.0016480859540661593	-3.7588758875887587	0.0016275152259758096	-3.7588758875887587	0.0032846762306334007	-3.7588758875887587	0.0032436787869660312
-26.536	0.08206480938416423	-3.757875787578758	0.0016506513328384427	-3.757875787578758	0.0016300485837936975	-3.757875787578758	0.0032897890778303043	-3.757875787578758	0.0032487278185384374
-26.503999999999998	0.08587712609970674	-3.7568756875687566	0.0016532207048594815	-3.7568756875687566	0.0016325858850118281	-3.7568756875687566	0.003294909883560907	-3.7568756875687566	0.0032537847093106922
-26.472	0.09892697947214077	-3.755875587558756	0.0016557940763452725	-3.755875587558756	0.0016351271357685853	-3.755875587558756	0.003300038660213266	-3.755875587558756	0.003258849471516228
-26.439999999999998	0.09790058651026393	-3.754875487548755	0.0016583714535215212	-3.754875487548755	0.001637672342211924	-3.754875487548755	0.0033051754201947237	-3.754875487548755	0.0032639221174075327
-26.408	0.10083313782991203	-3.753875387538754	0.0016609528426235996	-3.753875387538754	0.0016402215104993588	-3.753875387538754	0.0033103201759319295	-3.753875387538754	0.003269002659256154
-26.375999999999998	0.1093375366568915	-3.7528752875287528	0.0016635382498966036	-3.7528752875287528	0.0016427746467979967	-3.7528752875287528	0.003315472939870897	-3.7528752875287528	0.0032740911093527537
-26.344	0.11124369501466276	-3.7518751875187517	0.001666127681595338	-3.7518751875187517	0.0016453317572845403	-3.7518751875187517	0.0033206337244769853	-3.7518751875187517	0.003279187480007112
-26.311999999999998	0.11300322580645161	-3.750875087508751	0.0016687211439843524	-3.750875087508751	0.0016478928481453113	-3.750875087508751	0.0033258025422349714	-3.750875087508751	0.00328429178354818
-26.28	0.12883900293255132	-3.7498749874987496	0.0016713186433379528	-3.7498749874987496	0.0016504579255762625	-3.7498749874987496	0.003330979405649074	-3.7498749874987496	0.0032894040323240984
-26.248000000000005	0.12737272727272725	-3.748874887488749	0.0016739201859402024	-3.748874887488749	0.0016530269957829875	-3.748874887488749	0.0033361643272429593	-3.748874887488749	0.003294524238702221
-26.216	0.13895630498533723	-3.747874787478748	0.0016765257780849581	-3.747874787478748	0.0016556000649807455	-3.747874787478748	0.003341357319559789	-3.747874787478748	0.0032996524150691623
-26.184000000000005	0.14966011730205278	-3.746874687468747	0.001679135426075861	-3.746874687468747	0.0016581771393944667	-3.746874687468747	0.0033465583951622652	-3.746874687468747	0.0033047885738308144
-26.152	0.1477539589442815	-3.745874587458746	0.0016817491362263826	-3.745874587458746	0.0016607582252587776	-3.745874587458746	0.0033517675666326343	-3.745874587458746	0.003309932727412377
-26.120000000000005	0.1630032258064516	-3.7448744874487447	0.001684366914859804	-3.7448744874487447	0.0016633433288180033	-3.7448744874487447	0.00335698484657271	-3.7448744874487447	0.0033150848882583894
-26.088	0.16974809384164222	-3.743874387438744	0.0016869887683092707	-3.743874387438744	0.001665932456326195	-3.743874387438744	0.0033622102476039534	-3.743874387438744	0.003320245068832768
-26.056000000000004	0.1628565982404692	-3.7428742874287426	0.0016896147029177723	-3.7428742874287426	0.0016685256140471403	-3.7428742874287426	0.003367443782367456	-3.7428742874287426	0.003325413281618829
-26.024	0.18015865102639295	-3.741874187418742	0.001692244725038176	-3.741874187418742	0.001671122808254373	-3.741874187418742	0.0033726854635239864	-3.741874187418742	0.003330589539119313
-25.992000000000004	0.20420557184750732	-3.740874087408741	0.0016948788410332458	-3.740874087408741	0.0016737240452311987	-3.740874087408741	0.0033779353037540227	-3.740874087408741	0.0033357738538564298
-25.96	0.20244604105571845	-3.73987398739874	0.001697517057275638	-3.73987398739874	0.001676329331270699	-3.73987398739874	0.0033831933157577837	-3.73987398739874	0.0033409662383718803
-25.928000000000004	0.21476275659824046	-3.738873887388739	0.001700159380147948	-3.738873887388739	0.0016789386726757589	-3.738873887388739	0.0033884595122552503	-3.738873887388739	0.003346166705226881
-25.896	0.22150762463343107	-3.7378737873787378	0.0017028058160426826	-3.7378737873787378	0.0016815520757590676	-3.7378737873787378	0.0033937339059862057	-3.7378737873787378	0.0033513752670022096
-25.864000000000004	0.24438152492668622	-3.736873687368737	0.001705456371362326	-3.736873687368737	0.001684169546843148	-3.736873687368737	0.0033990165097102626	-3.736873687368737	0.0033565919362982173
-25.832	0.25229941348973606	-3.7358735873587356	0.0017081110525193168	-3.7358735873587356	0.001686791092260364	-3.7358735873587356	0.0034043073362068996	-3.7358735873587356	0.0033618167257348794
-25.800000000000004	0.2756131964809384	-3.734873487348735	0.0017107698659360737	-3.734873487348735	0.0016894167183529344	-3.734873487348735	0.003409606398275487	-3.734873487348735	0.0033670496479518038
-25.768	0.2788390029325513	-3.733873387338734	0.0017134328180450204	-3.733873387338734	0.0016920464314729546	-3.733873387338734	0.003414913708735308	-3.733873387338734	0.003372290715608281
-25.736000000000004	0.29188885630498534	-3.732873287328733	0.0017160999152885928	-3.732873287328733	0.0016946802379824086	-3.732873287328733	0.0034202292804256214	-3.732873287328733	0.003377539941383308
-25.704	0.31212346041055716	-3.731873187318732	0.0017187711641192525	-3.731873187318732	0.0016973181442531805	-3.731873187318732	0.0034255531262056445	-3.731873187318732	0.003382797337975607
-25.672000000000004	0.318575073313783	-3.730873087308731	0.001721446570999509	-3.730873087308731	0.0016999601566670798	-3.730873087308731	0.0034308852589546327	-3.730873087308731	0.003388062918103681
-25.64	0.33851642228739004	-3.72987298729873	0.0017241261424019336	-3.72987298729873	0.0017026062816158447	-3.72987298729873	0.0034362256915718673	-3.72987298729873	0.003393336694505812
-25.608000000000004	0.3564049853372434	-3.7288728872887287	0.00172680988480917	-3.7288728872887287	0.0017052565255011704	-3.7288728872887287	0.0034415744369767466	-3.7288728872887287	0.003398618679940138
-25.576	0.3923287390029325	-3.727872787278728	0.00172949780471396	-3.727872787278728	0.0017079108947347101	-3.727872787278728	0.0034469315081087242	-3.727872787278728	0.0034039088871846194
-25.544000000000004	0.41080381231671553	-3.7268726872687266	0.0017321899086191461	-3.7268726872687266	0.0017105693957381062	-3.7268726872687266	0.003452296917927451	-3.7268726872687266	0.003409207329037145
-25.512	0.4064049853372434	-3.725872587258726	0.0017348862030377007	-3.725872587258726	0.0017132320349429917	-3.725872587258726	0.0034576706794127096	-3.725872587258726	0.00341451401831549
-25.480000000000004	0.4278126099706745	-3.724872487248725	0.0017375866944927302	-3.724872487248725	0.0017158988187910159	-3.724872487248725	0.0034630528055645013	-3.724872487248725	0.003419828967857404
-25.448	0.45405894428152493	-3.723872387238724	0.0017402913895175	-3.723872387238724	0.0017185697537338569	-3.723872387238724	0.0034684433094030673	-3.723872387238724	0.0034251521905206144
-25.416000000000004	0.46754868035190617	-3.7228722872287228	0.0017430002946554413	-3.7228722872287228	0.0017212448462332313	-3.7228722872287228	0.003473842203968903	-3.7228722872287228	0.003430483699182855
-25.384	0.49614105571847505	-3.7218721872187217	0.0017457134164601833	-3.7218721872187217	0.0017239241027609217	-3.7218721872187217	0.003479249502322827	-3.7218721872187217	0.0034358235067419173
-25.352000000000004	0.5242935483870967	-3.720872087208721	0.0017484307614955416	-3.720872087208721	0.001726607529798779	-3.720872087208721	0.003484665217545948	-3.720872087208721	0.0034411716261156526
-25.32	0.5369035190615835	-3.7198719871987196	0.0017511523363355616	-3.7198719871987196	0.0017292951338387518	-3.7198719871987196	0.0034900893627397896	-3.7198719871987196	0.003446528070242045
-25.288000000000004	0.5889563049853372	-3.718871887188719	0.0017538781475645233	-3.718871887188719	0.0017319869213828876	-3.718871887188719	0.0034955219510262076	-3.718871887188719	0.0034518928520791835
-25.256	0.6061117302052785	-3.717871787178718	0.0017566082017769458	-3.717871787178718	0.0017346828989433622	-3.717871787178718	0.0035009629955475422	-3.717871787178718	0.0034572659846053623
-25.224000000000004	0.6622700879765395	-3.716871687168717	0.00175934250557763	-3.716871687168717	0.001737383073042488	-3.716871687168717	0.0035064125094665427	-3.716871687168717	0.003462647480819051
-25.192	0.6854372434017595	-3.715871587158716	0.0017620810655816458	-3.715871587158716	0.0017400874502127273	-3.715871587158716	0.0035118705059664812	-3.715871587158716	0.003468037353738969
-25.160000000000004	0.7068448680351906	-3.7148714871487147	0.0017648238884143744	-3.7148714871487147	0.0017427960369967176	-3.7148714871487147	0.0035173369982511304	-3.7148714871487147	0.0034734356164040866
-25.128	0.7468741935483871	-3.713871387138714	0.0017675709807114925	-3.713871387138714	0.001745508839947274	-3.713871387138714	0.003522811999544824	-3.713871387138714	0.0034788422818736813
-25.096000000000004	0.7800120234604105	-3.7128712871287126	0.001770322349119033	-3.7128712871287126	0.0017482258656274254	-3.7128712871287126	0.003528295523092482	-3.7128712871287126	0.003484257363227357
-25.064	0.8382231671554252	-3.711871187118712	0.0017730780002933467	-3.711871187118712	0.0017509471206104004	-3.711871187118712	0.0035337875821596335	-3.711871187118712	0.003489680873565068
-25.032000000000004	0.8471674486803519	-3.710871087108711	0.0017758379409011705	-3.710871087108711	0.0017536726114796785	-3.710871087108711	0.0035392881900324622	-3.710871087108711	0.003495112826007173
-25.0	0.8867568914956011	-3.70987098709871	0.0017786021776196035	-3.70987098709871	0.0017564023448289742	-3.70987098709871	0.0035447973600178234	-3.70987098709871	0.00350055323369444
-24.968000000000004	0.9407158357771261	-3.708870887088709	0.0017813707171361538	-3.708870887088709	0.0017591363272622764	-3.708870887088709	0.003550315105443312	-3.708870887088709	0.0035060021097881038
-24.936	0.944674780058651	-3.7078707870787078	0.00178414356614873	-3.7078707870787078	0.0017618745653938473	-3.7078707870787078	0.0035558414396572283	-3.7078707870787078	0.0035114594674698738
-24.904000000000003	0.9826513196480938	-3.706870687068707	0.0017869207313656681	-3.706870687068707	0.001764617065848251	-3.706870687068707	0.003561376376028685	-3.706870687068707	0.0035169253199419876
-24.872	0.976199706744868	-3.7058705870587056	0.001789702219505757	-3.7058705870587056	0.0017673638352603644	-3.7058705870587056	0.0035669199279475916	-3.7058705870587056	0.003522399680427233
-24.840000000000003	0.9748800586510263	-3.704870487048705	0.0017924880372982368	-3.704870487048705	0.0017701148802753896	-3.704870487048705	0.0035724721088246972	-3.704870487048705	0.0035278825621689685
-24.808	0.9663756598240469	-3.703870387038704	0.0017952781914828235	-3.703870387038704	0.0017728702075488786	-3.703870387038704	0.00357803293209163	-3.703870387038704	0.0035333739784311827
-24.776000000000003	0.9518595307917889	-3.702870287028703	0.0017980726888097301	-3.702870287028703	0.0017756298237467394	-3.702870287028703	0.00358360241120091	-3.702870287028703	0.003538873942498496
-24.744	0.9371967741935484	-3.701870187018702	0.00180087153603968	-3.701870187018702	0.0017783937355452628	-3.701870187018702	0.003589180559626035	-3.701870187018702	0.00354438246767622
-24.712000000000003	0.9154958944281525	-3.700870087008701	0.0018036747399439105	-3.700870087008701	0.0017811619496311273	-3.700870087008701	0.0035947673908614335	-3.700870087008701	0.0035498995672903657
-24.68	0.8628565982404692	-3.6998699869987	0.0018064823073042104	-3.6998699869987	0.0017839344727014256	-3.6998699869987	0.0036003629184225587	-3.6998699869987	0.003555425254687694
-24.648000000000003	0.837783284457478	-3.6988698869886987	0.0018092942449129273	-3.6988698869886987	0.001786711311463676	-3.6988698869886987	0.0036059671558459107	-3.6988698869886987	0.0035609595432357453
-24.616	0.7803052785923753	-3.697869786978698	0.0018121105595729776	-3.697869786978698	0.0017894924726358347	-3.697869786978698	0.0036115801166890426	-3.697869786978698	0.003566502446322853
-24.584000000000003	0.7646161290322581	-3.6968696869686966	0.0018149312580978696	-3.6968696869686966	0.001792277962946322	-3.6968696869686966	0.0036172018145306144	-3.6968696869686966	0.0035720539773582065
-24.552	0.7333844574780058	-3.695869586958696	0.001817756347311717	-3.695869586958696	0.0017950677891340266	-3.695869586958696	0.003622832262970429	-3.695869586958696	0.003577614149771854
-24.520000000000003	0.6800120234604106	-3.694869486948695	0.0018205858340492671	-3.694869486948695	0.001797861957948335	-3.694869486948695	0.003628471475629454	-3.694869486948695	0.0035831829770147585
-24.488	0.6657891495601173	-3.693869386938694	0.001823419725155894	-3.693869386938694	0.0018006604761491335	-3.693869386938694	0.003634119466149868	-3.693869386938694	0.0035887604725588188
-24.456000000000003	0.5995134897360703	-3.6928692869286928	0.0018262580274876392	-3.6928692869286928	0.00180346335050684	-3.6928692869286928	0.0036397762481950625	-3.6928692869286928	0.0035943466498968976
-24.424	0.5817715542521994	-3.6918691869186917	0.001829100747911209	-3.6918691869186917	0.0018062705878024046	-3.6918691869186917	0.0036454418354497187	-3.6918691869186917	0.003599941522542869
-24.392000000000003	0.5770794721407625	-3.690869086908691	0.0018319478933040108	-3.690869086908691	0.0018090821948273396	-3.690869086908691	0.0036511162416198143	-3.690869086908691	0.0036055451040316318
-24.36	0.549366862170088	-3.6898689868986896	0.001834799470554149	-3.6898689868986896	0.0018118981783837294	-3.6898689868986896	0.0036567994804326555	-3.6898689868986896	0.003611157407919166
-24.328000000000003	0.512416715542522	-3.688868886888689	0.0018376554865604522	-3.688868886888689	0.0018147185452842436	-3.688868886888689	0.003662491565636917	-3.688868886888689	0.0036167784477825395
-24.296	0.47839912023460407	-3.687868786878688	0.001840515948232497	-3.687868786878688	0.001817543302352162	-3.687868786878688	0.0036681925110026757	-3.687868786878688	0.003622408237219962
-24.264000000000003	0.4728272727272727	-3.686868686868687	0.001843380862490612	-3.686868686868687	0.001820372456421387	-3.686868686868687	0.0036739023303214565	-3.686868686868687	0.003628046789850812
-24.232	0.44174222873900293	-3.685868586858686	0.001846250236265893	-3.685868586858686	0.0018232060143364556	-3.685868586858686	0.0036796210374062167	-3.685868586858686	0.003633694119315657
-24.200000000000003	0.43103841642228735	-3.6848684868486847	0.0018491240765002395	-3.6848684868486847	0.0018260439829525651	-3.6848684868486847	0.0036853486460914665	-3.6848684868486847	0.0036393502392763097
-24.168	0.39790058651026394	-3.683868386838684	0.0018520023901463485	-3.683868386838684	0.00182888636913558	-3.683868386838684	0.003691085170233198	-3.683868386838684	0.0036450151634158357
-24.136000000000003	0.38279794721407623	-3.6828682868286826	0.0018548851841677426	-3.6828682868286826	0.0018317331797620593	-3.6828682868286826	0.0036968306237089976	-3.6828682868286826	0.003650688905438612
-24.104	0.3690149560117302	-3.681868186818682	0.0018577724655387858	-3.681868186818682	0.0018345844217192604	-3.681868186818682	0.0037025850204180514	-3.681868186818682	0.0036563714790703358
-24.072000000000003	0.34922023460410556	-3.680868086808681	0.0018606642412447	-3.680868086808681	0.001837440101905169	-3.680868086808681	0.0037083483742811774	-3.680868086808681	0.0036620628980580773
-24.04	0.3348507331378299	-3.67986798679868	0.0018635605182815889	-3.67986798679868	0.0018403002272285073	-3.67986798679868	0.0037141206992408766	-3.67986798679868	0.0036677631761703067
-24.008000000000003	0.3020061583577712	-3.678867886788679	0.0018664613036564316	-3.678867886788679	0.0018431648046087503	-3.678867886788679	0.0037199020092613198	-3.678867886788679	0.0036734723271969146
-23.976	0.306991495601173	-3.6778677867786778	0.0018693666043871333	-3.6778677867786778	0.0018460338409761502	-3.6778677867786778	0.003725692318328454	-3.6778677867786778	0.003679190364949271
-23.944000000000003	0.28573049853372434	-3.676867686768677	0.0018722764275025156	-3.676867686768677	0.0018489073432717423	-3.676867686768677	0.003731491640449957	-3.676867686768677	0.003684917303260228
-23.912	0.267841935483871	-3.6758675867586756	0.001875190780042339	-3.6758675867586756	0.0018517853184473734	-3.6758675867586756	0.00373729998965535	-3.6758675867586756	0.0036906531559841938
-23.880000000000003	0.24892697947214076	-3.674867486748675	0.001878109669057331	-3.674867486748675	0.0018546677734657072	-3.674867486748675	0.0037431173799959494	-3.674867486748675	0.0036963979369971085
-23.848	0.2351439882697947	-3.673867386738674	0.001881033101609195	-3.673867386738674	0.001857554715300251	-3.673867386738674	0.0037489438255449902	-3.673867386738674	0.0037021516601965453
-23.816000000000003	0.23543724340175953	-3.672867286728673	0.0018839610847706273	-3.672867286728673	0.0018604461509353696	-3.672867286728673	0.0037547793403975784	-3.672867286728673	0.003707914339501685
-23.784	0.21212346041055719	-3.671867186718672	0.0018868936256253295	-3.671867186718672	0.0018633420873662944	-3.671867186718672	0.003760623938670769	-3.671867186718672	0.0037136859888533907
-23.752000000000002	0.21505601173020528	-3.670867086708671	0.0018898307312680447	-3.670867086708671	0.0018662425315991544	-3.670867086708671	0.003766477634503598	-3.670867086708671	0.0037194666222142123
-23.72	0.20317917888563047	-3.66986698669867	0.001892772408804539	-3.66986698669867	0.0018691474906509782	-3.66986698669867	0.0037723404420571065	-3.66986698669867	0.0037252562535684433
-23.688000000000002	0.18661026392961877	-3.6688668866886687	0.0018957186653516757	-3.6688668866886687	0.0018720569715497295	-3.6688668866886687	0.003778212375514377	-3.6688668866886687	0.0037310548969221448
-23.656	0.17942551319648092	-3.667866786678668	0.0018986695080373546	-3.667866786678668	0.0018749709813342978	-3.667866786678668	0.003784093449080562	-3.667866786678668	0.00373686256630317
-23.624000000000002	0.16754868035190615	-3.6668666866686666	0.0019016249440006131	-3.6668666866686666	0.001877889527054548	-3.6668666866686666	0.0037899836769829513	-3.6668666866686666	0.003742679275761222
-23.592	0.17297390029325513	-3.665866586658666	0.0019045849803915689	-3.665866586658666	0.0018808126157713017	-3.665866586658666	0.003795883073470937	-3.665866586658666	0.003748505039367851
-23.560000000000002	0.15728475073313783	-3.664866486648665	0.0019075496243714954	-3.664866486648665	0.0018837402545563908	-3.664866486648665	0.0038017916528161368	-3.664866486648665	0.003754339871216539
-23.528	0.14027595307917887	-3.663866386638664	0.0019105188831128048	-3.663866386638664	0.0018866724504926435	-3.663866386638664	0.0038077094293123494	-3.663866386638664	0.003760183785422683
-23.496000000000002	0.13749002932551319	-3.6628662866286628	0.0019134927637990795	-3.6628662866286628	0.0018896092106739225	-3.6628662866286628	0.0038136364172756494	-3.6628662866286628	0.003766036796123665
-23.464	0.1320648093841642	-3.6618661866186617	0.0019164712736250804	-3.6618661866186617	0.001892550542205129	-3.6618661866186617	0.003819572631044376	-3.6618661866186617	0.0037718989174788625
-23.432000000000002	0.12942551319648093	-3.660866086608661	0.001919454419796762	-3.660866086608661	0.0018954964522022242	-3.660866086608661	0.003825518084979188	-3.660866086608661	0.003777770163669701
-23.4	0.12400029325513197	-3.6598659865986596	0.0019224422095313277	-3.6598659865986596	0.0018984469477922586	-3.6598659865986596	0.0038314727934631167	-3.6598659865986596	0.0037836505488996813
-23.368000000000002	0.1219475073313783	-3.658865886588659	0.0019254346500571745	-3.658865886588659	0.0019014020361133599	-3.658865886588659	0.0038374367709015597	-3.658865886588659	0.0037895400873944026
-23.336	0.10948416422287391	-3.657865786578658	0.0019284317486139941	-3.657865786578658	0.001904361724314787	-3.657865786578658	0.0038434100317223485	-3.657865786578658	0.0037954387934016217
-23.304000000000002	0.10684486803519062	-3.656865686568657	0.001931433512452718	-3.656865686568657	0.0019073260195569142	-3.656865686568657	0.0038493925903757627	-3.656865686568657	0.003801346681191259
-23.272	0.09335513196480939	-3.655865586558656	0.0019344399488355841	-3.655865586558656	0.0019102949290112743	-3.655865586558656	0.0038553844613345998	-3.655865586558656	0.0038072637650554604
-23.240000000000002	0.09643431085043988	-3.6548654865486547	0.0019374510650361242	-3.6548654865486547	0.001913268459860555	-3.6548654865486547	0.003861385659094151	-3.6548654865486547	0.0038131900593086055
-23.208	0.09350175953079179	-3.653865386538654	0.0019404668683392016	-3.653865386538654	0.001916246619298633	-3.653865386538654	0.0038673961981722915	-3.653865386538654	0.003819125578287365
-23.176000000000002	0.08543724340175954	-3.6528652865286526	0.0019434873660410237	-3.6528652865286526	0.0019192294145305832	-3.6528652865286526	0.0038734160931095	-3.6528652865286526	0.0038250703363507258
-23.144	0.08279794721407625	-3.651865186518652	0.001946512565449148	-3.651865186518652	0.0019222168527726939	-3.651865186518652	0.003879445358468869	-3.651865186518652	0.003831024347880016
-23.112000000000002	0.08030527859237536	-3.650865086508651	0.001949542473882518	-3.650865086508651	0.0019252089412524933	-3.650865086508651	0.003885484008836176	-3.650865086508651	0.0038369876272789597
-23.08	0.07590645161290323	-3.64986498649865	0.0019525770986714589	-3.64986498649865	0.001928205687208755	-3.64986498649865	0.003891532058819897	-3.64986498649865	0.0038429601889737007
-23.048000000000002	0.0720941348973607	-3.648864886488649	0.0019556164471577256	-3.648864886488649	0.001931207097891529	-3.648864886488649	0.0038975895230512446	-3.648864886488649	0.0038489420474128277
-23.016	0.07737272727272727	-3.6478647864786478	0.001958660526694481	-3.6478647864786478	0.001934213180562145	-3.6478647864786478	0.003903656416184206	-3.6478647864786478	0.0038549332170674344
-22.984	0.06754868035190616	-3.646864686468647	0.0019617093446463616	-3.646864686468647	0.0019372239424932437	-3.646864686468647	0.003909732752895578	-3.646864686468647	0.0038609337124311254
-22.951999999999998	0.06300322580645161	-3.6458645864586456	0.00196476290838945	-3.6458645864586456	0.0019402393909687863	-3.6458645864586456	0.00391581854788501	-3.6458645864586456	0.0038669435480200797
-22.92	0.056404985337243405	-3.644864486448645	0.0019678212253113167	-3.644864486448645	0.001943259533284069	-3.644864486448645	0.003921913815875029	-3.644864486448645	0.003872962738373058
-22.887999999999998	0.05435219941348974	-3.643864386438644	0.0019708843028110362	-3.643864386438644	0.0019462843767457515	-3.643864386438644	0.003928018571611068	-3.643864386438644	0.0038789912980514633
-22.856	0.051712903225806454	-3.642864286428643	0.0019739521482992034	-3.642864286428643	0.0019493139286718673	-3.642864286428643	0.003934132829861536	-3.642864286428643	0.0038850292416393616
-22.823999999999998	0.05068651026392962	-3.641864186418642	0.00197702476919795	-3.641864186418642	0.0019523481963918407	-3.641864186418642	0.003940256605417809	-3.641864186418642	0.003891076583743512
-22.792	0.05068651026392962	-3.640864086408641	0.0019801021729409477	-3.640864086408641	0.001955387187246506	-3.640864086408641	0.00394638991309429	-3.640864086408641	0.003897133338993424
-22.759999999999998	0.04408826979472141	-3.63986398639864	0.0019831843669734697	-3.63986398639864	0.0019584309085881285	-3.63986398639864	0.003952532767728454	-3.63986398639864	0.003903199522041364
-22.728	0.045261290322580645	-3.6388638863886387	0.0019862713587523576	-3.6388638863886387	0.00196147936778042	-3.6388638863886387	0.003958685184180855	-3.6388638863886387	0.003909275147562421
-22.695999999999998	0.04203548387096775	-3.637863786378638	0.001989363155746072	-3.637863786378638	0.001964532572198553	-3.637863786378638	0.003964847177335193	-3.637863786378638	0.003915360230254511
-22.664	0.03792991202346041	-3.6368636863686366	0.0019924597654347	-3.6368636863686366	0.001967590529229186	-3.6368636863686366	0.003971018762098329	-3.6368636863686366	0.003921454784838445
-22.631999999999998	0.03778328445747801	-3.635863586358636	0.0019955611953099694	-3.635863586358636	0.0019706532462704716	-3.635863586358636	0.003977199953400321	-3.635863586358636	0.0039275588260579315
-22.6	0.03367771260997068	-3.634863486348635	0.001998667452875278	-3.634863486348635	0.001973720730732085	-3.634863486348635	0.003983390766194481	-3.634863486348635	0.003933672368679641
-22.567999999999998	0.032944574780058654	-3.633863386338634	0.0020017785456457	-3.633863386338634	0.0019767929900352376	-3.633863386338634	0.003989591215457391	-3.633863386338634	0.003939795427493228
-22.536	0.031771554252199415	-3.6328632863286328	0.002004894481148012	-3.6328632863286328	0.001979870031612688	-3.6328632863286328	0.003995801316188935	-3.6328632863286328	0.003945928017311359
-22.503999999999998	0.034264222873900296	-3.6318631863186317	0.002008015266920712	-3.6318631863186317	0.001982951862908774	-3.6318631863186317	0.00400202108341237	-3.6318631863186317	0.003952070152969772
-22.472	0.029865395894428153	-3.630863086308631	0.0020111409105140273	-3.630863086308631	0.001986038491379416	-3.630863086308631	0.004008250532174299	-3.630863086308631	0.003958221849327277
-22.439999999999998	0.026492961876832845	-3.6298629862986296	0.0020142714194899426	-3.6298629862986296	0.0019891299244921487	-3.6298629862986296	0.004014489677544799	-3.6298629862986296	0.003964383121265847
-22.408	0.029278885630498533	-3.628862886288629	0.0020174068014222196	-3.628862886288629	0.0019922261697261257	-3.628862886288629	0.004020738534617349	-3.628862886288629	0.003970553983690575
-22.375999999999998	0.02297390029325513	-3.627862786278628	0.0020205470638964044	-3.627862786278628	0.001995327234572149	-3.627862786278628	0.004026997118508971	-3.627862786278628	0.003976734451529797
-22.344	0.023707038123167153	-3.626862686268627	0.002023692214509861	-3.626862686268627	0.0019984331265326827	-3.626862686268627	0.004033265444360178	-3.626862686268627	0.003982924539735061
-22.311999999999998	0.021507624633431085	-3.625862586258626	0.00202684226087177	-3.625862586258626	0.0020015438531218676	-3.625862586258626	0.004039543527335068	-3.625862586258626	0.003989124263281191
-22.28	0.02385366568914956	-3.6248624862486247	0.0020299972106031764	-3.6248624862486247	0.002004659421865546	-3.6248624862486247	0.004045831382621355	-3.6248624862486247	0.003995333637166332
-22.248000000000005	0.018721700879765397	-3.623862386238624	0.0020331570713369644	-3.623862386238624	0.002007779840301272	-3.623862386238624	0.004052129025430363	-3.623862386238624	0.004001552676411955
-22.216	0.017548680351906158	-3.6228622862286226	0.0020363218507179343	-3.6228622862286226	0.002010905115978346	-3.6228622862286226	0.004058436470997141	-3.6228622862286226	0.004007781396062946
-22.184000000000005	0.019014956011730203	-3.621862186218622	0.002039491556402757	-3.621862186218622	0.0020140352564578037	-3.621862186218622	0.004064753734580387	-3.621862186218622	0.004014019811187565
-22.152	0.019014956011730203	-3.620862086208621	0.002042666196060038	-3.620862086208621	0.002017170269312466	-3.620862086208621	0.004071080831462619	-3.620862086208621	0.004020267936877569
-22.120000000000005	0.01916158357771261	-3.61986198619862	0.002045845777370327	-3.61986198619862	0.0020203101621269395	-3.61986198619862	0.004077417776950088	-3.61986198619862	0.004026525788248176
-22.088	0.016962170087976538	-3.618861886188619	0.00204903030802612	-3.618861886188619	0.002023454942497637	-3.618861886188619	0.0040837645863729104	-3.618861886188619	0.004032793380438155
-22.056000000000004	0.016082404692082112	-3.6178617861786178	0.0020522197957319028	-3.6178617861786178	0.0020266046180328003	-3.6178617861786178	0.004090121275085038	-3.6178617861786178	0.004039070728609819
-22.024	0.015789149560117302	-3.616861686168617	0.0020554142482041354	-3.616861686168617	0.0020297591963525105	-3.616861686168617	0.0040964878584643346	-3.616861686168617	0.004045357847949095
-21.992000000000004	0.01417624633431085	-3.6158615861586156	0.0020586136731713207	-3.6158615861586156	0.0020329186850887248	-3.6158615861586156	0.0041028643519126036	-3.6158615861586156	0.00405165475366555
-21.96	0.013296480938416422	-3.614861486148615	0.0020618180783739596	-3.614861486148615	0.0020360830918852635	-3.614861486148615	0.004109250770855614	-3.614861486148615	0.004057961460992413
-21.928000000000004	0.013003225806451612	-3.613861386138614	0.002065027471564633	-3.613861386138614	0.002039252424397865	-3.613861386138614	0.004115647130743149	-3.613861386138614	0.0040642779851866396
-21.896	0.01476275659824047	-3.612861286128613	0.0020682418605079762	-3.612861286128613	0.002042426690294174	-3.612861286128613	0.0041220534470490355	-3.612861286128613	0.004070604341528921
-21.864000000000004	0.013003225806451612	-3.611861186118612	0.0020714612529807216	-3.611861186118612	0.0020456058972537815	-3.611861186118612	0.004128469735271208	-3.611861186118612	0.004076940545323746
-21.832	0.01227008797653959	-3.610861086108611	0.0020746856567717006	-3.610861086108611	0.0020487900529682253	-3.610861086108611	0.004134896010931689	-3.610861086108611	0.004083286611899412
-21.800000000000004	0.01227008797653959	-3.60986098609861	0.002077915079681872	-3.60986098609861	0.0020519791651410248	-3.60986098609861	0.004141332289576696	-3.60986098609861	0.00408964255660809
-21.768	0.01168357771260997	-3.6088608860886087	0.00208114952952435	-3.6088608860886087	0.002055173241487692	-3.6088608860886087	0.004147778586776632	-3.6088608860886087	0.004096008394825843
-21.736000000000004	0.010510557184750732	-3.607860786078608	0.0020843890141244025	-3.607860786078608	0.0020583722897357455	-3.607860786078608	0.004154234918126133	-3.607860786078608	0.00410238414195266
-21.704	0.01007067448680352	-3.6068606860686065	0.002087633541319483	-3.6068606860686065	0.0020615763176247423	-3.6068606860686065	0.004160701299244107	-3.6068606860686065	0.004108769813412517
-21.672000000000004	0.010657184750733137	-3.605860586058606	0.0020908831189592443	-3.605860586058606	0.002064785332906281	-3.605860586058606	0.004167177745773786	-3.605860586058606	0.004115165424653381
-21.64	0.009337536656891495	-3.604860486048605	0.002094137754905573	-3.604860486048605	0.0020679993433440347	-3.604860486048605	0.004173664273382749	-3.604860486048605	0.004121570991147281
-21.608000000000004	0.008457771260997067	-3.603860386038604	0.002097397457032577	-3.603860386038604	0.002071218356713758	-3.603860386038604	0.004180160897762949	-3.603860386038604	0.004127986528390314
-21.576	0.00977741935483871	-3.6028602860286028	0.002100662233226636	-3.6028602860286028	0.0020744423808033165	-3.6028602860286028	0.0041866676346307835	-3.6028602860286028	0.004134412051902714
-21.544000000000004	0.005671847507331379	-3.6018601860186017	0.002103932091386405	-3.6018601860186017	0.0020776714234126948	-3.6018601860186017	0.004193184499727088	-3.6018601860186017	0.004140847577228858
-21.512	0.006698240469208212	-3.600860086008601	0.0021072070394228385	-3.600860086008601	0.002080905492354025	-3.600860086008601	0.00419971150881724	-3.600860086008601	0.00414729311993733
-21.480000000000004	0.0068448680351906165	-3.5998599859985996	0.002110487085259202	-3.5998599859985996	0.0020841445954516017	-3.5998599859985996	0.004206248677691123	-3.5998599859985996	0.004153748695620946
-21.448	0.008017888563049852	-3.598859885988599	0.0021137722368310963	-3.598859885988599	0.0020873887405418973	-3.598859885988599	0.004212796022163203	-3.598859885988599	0.004160214319896785
-21.416000000000004	0.005965102639296188	-3.597859785978598	0.0021170625020864903	-3.597859785978598	0.0020906379354735894	-3.597859785978598	0.004219353558072578	-3.597859785978598	0.004166690008406246
-21.384	0.0068448680351906165	-3.596859685968597	0.0021203578889857078	-3.596859685968597	0.0020938921881075686	-3.596859685968597	0.004225921301282999	-3.596859685968597	0.004173175776815073
-21.352000000000004	0.005671847507331379	-3.595859585958596	0.0021236584055014814	-3.595859585958596	0.0020971515063169708	-3.595859585958596	0.0042324992676828765	-3.595859585958596	0.004179671640813385
-21.32	0.006111730205278593	-3.5948594859485947	0.002126964059618944	-3.5948594859485947	0.002100415897987183	-3.5948594859485947	0.004239087473185411	-3.5948594859485947	0.004186177616115739
-21.288000000000004	0.005818475073313783	-3.593859385938594	0.0021302748593356752	-3.593859385938594	0.0021036853710158726	-3.593859385938594	0.0042456859337285215	-3.593859385938594	0.004192693718461139
-21.256	0.0031791788856304986	-3.5928592859285926	0.0021335908126616943	-3.5928592859285926	0.0021069599333130035	-3.5928592859285926	0.004252294665274958	-3.5928592859285926	0.004199219963613099
-21.224000000000004	0.0044988269794721415	-3.591859185918592	0.0021369119276194912	-3.591859185918592	0.002110239592800849	-3.591859185918592	0.004258913683812312	-3.591859185918592	0.004205756367359659
-21.192	0.005231964809384164	-3.590859085908591	0.002140238212244056	-3.590859085908591	0.0021135243574140214	-3.590859085908591	0.004265543005353063	-3.590859085908591	0.004212302945513445
-21.160000000000004	0.004938709677419355	-3.58985898589859	0.002143569674582884	-3.58985898589859	0.002116814235099486	-3.58985898589859	0.00427218264593463	-3.58985898589859	0.004218859713911694
-21.128	0.0037656891495601173	-3.588858885888589	0.002146906322695989	-3.588858885888589	0.0021201092338165753	-3.588858885888589	0.004278832621619361	-3.588858885888589	0.0042254266884162875
-21.096000000000004	0.004205571847507332	-3.5878587858785878	0.002150248164655951	-3.5878587858785878	0.0021234093615370205	-3.5878587858785878	0.004285492948494647	-3.5878587858785878	0.004232003884913808
-21.064	0.0043521994134897365	-3.586858685868587	0.0021535952085479084	-3.586858685868587	0.0021267146262449574	-3.586858685868587	0.004292163642672884	-3.586858685868587	0.004238591319315555
-21.032000000000004	0.004058944281524927	-3.5858585858585856	0.0021569474624695867	-3.5858585858585856	0.0021300250359369576	-3.5858585858585856	0.0042988447202915656	-3.5858585858585856	0.004245189007557609
-21.0	0.0027392961876832843	-3.584858485848585	0.0021603049345313204	-3.584858485848585	0.0021333405986220366	-3.584858485848585	0.0043055361975133065	-3.584858485848585	0.004251796965600841
-20.968000000000004	0.0036190615835777124	-3.583858385838584	0.0021636676328560716	-3.583858385838584	0.0021366613223216834	-3.583858385838584	0.004312238090525871	-3.583858385838584	0.004258415209430977
-20.936	0.00479208211143695	-3.582858285828583	0.002167035565579457	-3.582858285828583	0.0021399872150698767	-3.582858285828583	0.004318950415542246	-3.582858285828583	0.004265043755058627
-20.904000000000003	0.0031791788856304986	-3.581858185818582	0.002170408740849741	-3.581858185818582	0.0021433182849130957	-3.581858185818582	0.004325673188800601	-3.581858185818582	0.004271682618519312
-20.872	0.0030325513196480937	-3.580858085808581	0.0021737871668278935	-3.580858085808581	0.0021466545399103565	-3.580858085808581	0.004332406426564448	-3.580858085808581	0.0042783318158735265
-20.840000000000003	0.0021527859237536655	-3.57985798579858	0.0021771708516875824	-3.57985798579858	0.002149995988133213	-3.57985798579858	0.004339150145122558	-3.57985798579858	0.004284991363206748
-20.808	0.003472434017595308	-3.5788578857885787	0.0021805598036151942	-3.5788578857885787	0.002153342637665794	-3.5788578857885787	0.004345904360789102	-3.5788578857885787	0.004291661276629519
-20.776000000000003	0.0022994134897360704	-3.577857785778578	0.0021839540308098717	-3.577857785778578	0.0021566944966048053	-3.577857785778578	0.004352669089903597	-3.577857785778578	0.004298341572277422
-20.744	0.003325806451612903	-3.5768576857685765	0.0021873535414835186	-3.5768576857685765	0.002160051573059568	-3.5768576857685765	0.004359444348831056	-3.5768576857685765	0.004305032266311199
-20.712000000000003	0.002885923753665689	-3.575857585758576	0.0021907583438608275	-3.575857585758576	0.00216341387515202	-3.575857585758576	0.004366230153961893	-3.575857585758576	0.004311733374916701
-20.68	0.0018595307917888563	-3.574857485748575	0.0021941684461792878	-3.574857485748575	0.0021667814110167493	-3.574857485748575	0.004373026521712095	-3.574857485748575	0.004318444914305017
-20.648000000000003	0.002446041055718475	-3.573857385738574	0.0021975838566892286	-3.573857385738574	0.0021701541888010088	-3.573857385738574	0.004379833468523172	-3.573857385738574	0.004325166900712438
-20.616	0.002446041055718475	-3.5728572857285728	0.002201004583653803	-3.5728572857285728	0.00217353221666473	-3.5728572857285728	0.004386651010862237	-3.5728572857285728	0.004331899350400547
-20.584000000000003	0.002006158357771261	-3.5718571857185717	0.0022044306353490545	-3.5718571857185717	0.0021769155027805565	-3.5718571857185717	0.004393479165222029	-3.5718571857185717	0.004338642279656227
-20.552	0.0030325513196480937	-3.570857085708571	0.0022078620200638834	-3.570857085708571	0.002180304055333846	-3.570857085708571	0.004400317948120952	-3.570857085708571	0.004345395704791721
-20.520000000000003	0.0018595307917888563	-3.5698569856985696	0.0022112987461001283	-3.5698569856985696	0.0021836978825227143	-3.5698569856985696	0.0044071673761031565	-3.5698569856985696	0.004352159642144667
-20.488	0.0030325513196480937	-3.568856885688569	0.002214740821772515	-3.568856885688569	0.0021870969925580214	-3.568856885688569	0.0044140274657384895	-3.568856885688569	0.004358934108078109
-20.456000000000003	0.001566275659824047	-3.567856785678568	0.0022181882554087556	-3.567856785678568	0.002190501393663431	-3.567856785678568	0.004420898233622643	-3.567856785678568	0.0043657191189805985
-20.424	0.00259266862170088	-3.566856685668567	0.0022216410553494944	-3.566856685668567	0.002193911094075394	-3.566856685668567	0.004427779696377104	-3.566856685668567	0.004372514691266167
-20.392000000000003	0.001566275659824047	-3.565856585658566	0.0022250992299483823	-3.565856585658566	0.0021973261020431954	-3.565856585658566	0.004434671870649269	-3.565856585658566	0.004379320841374414
-20.36	0.002446041055718475	-3.5648564856485647	0.0022285627875720643	-3.5648564856485647	0.0022007464258289576	-3.5648564856485647	0.004441574773112406	-3.5648564856485647	0.004386137585770513
-20.328000000000003	0.0018595307917888563	-3.563856385638564	0.002232031736600207	-3.563856385638564	0.0022041720737076623	-3.563856385638564	0.004448488420465761	-3.563856385638564	0.00439296494094528
-20.296	0.0018595307917888563	-3.5628562856285626	0.0022355060854255537	-3.5628562856285626	0.0022076030539671916	-3.5628562856285626	0.004455412829434577	-3.5628562856285626	0.004399802923415199
-20.264000000000003	0.001566275659824047	-3.561856185618562	0.002238985842453872	-3.561856185618562	0.002211039374908307	-3.561856185618562	0.00446234801677012	-3.561856185618562	0.004406651549722451
-20.232	0.0014196480938416423	-3.560856085608561	0.0022424710161040567	-3.560856085608561	0.002214481044844715	-3.560856085608561	0.00446929399924973	-3.560856085608561	0.004413510836434983
-20.200000000000003	0.0009797653958944282	-3.55985598559856	0.0022459616148080785	-3.55985598559856	0.0022179280721030515	-3.55985598559856	0.0044762507936768605	-3.55985598559856	0.004420380800146513
-20.168	0.001566275659824047	-3.558855885588559	0.0022494576470110605	-3.558855885588559	0.002221380465022925	-3.558855885588559	0.004483218416881145	-3.558855885588559	0.004427261457476608
-20.136000000000003	0.0011263929618768329	-3.5578557855785578	0.002252959121171251	-3.5578557855785578	0.002224838231956919	-3.5578557855785578	0.0044901968857183755	-3.5578557855785578	0.004434152825070687
-20.104	0.001566275659824047	-3.556855685568557	0.0022564660457600936	-3.556855685568557	0.0022283013812706303	-3.556855685568557	0.004497186217070604	-3.556855685568557	0.00444105491960009
-20.072000000000003	0.0017129032258064517	-3.5558555855585556	0.0022599784292622023	-3.5558555855585556	0.002231769921342676	-3.5558555855585556	0.00450418642784617	-3.5558555855585556	0.004447967757762107
-20.04	0.0012730205278592376	-3.554855485548555	0.0022634962801754044	-3.554855485548555	0.0022352438605647154	-3.554855485548555	0.004511197534979708	-3.554855485548555	0.00445489135628001
-20.008000000000003	0.0018595307917888563	-3.553855385538554	0.002267019607010767	-3.553855385538554	0.0022387232073414797	-3.553855385538554	0.004518219555432226	-3.553855385538554	0.004461825731903108
-19.976	0.002006158357771261	-3.552855285528553	0.0022705484182925914	-3.552855285528553	0.002242207970090776	-3.552855285528553	0.004525252506191137	-3.552855285528553	0.004468770901406788
-19.944000000000003	0.0017129032258064517	-3.551855185518552	0.0022740827225584737	-3.551855185518552	0.0022456981572435276	-3.551855185518552	0.004532296404270285	-3.551855185518552	0.004475726881592532
-19.912	0.0012730205278592376	-3.550855085508551	0.0022776225283592786	-3.550855085508551	0.0022491937772437746	-3.550855085508551	0.004539351266710004	-3.550855085508551	0.004482693689287994
-19.880000000000003	0.0014196480938416423	-3.54985498549855	0.002281167844259203	-3.54985498549855	0.002252694838548709	-3.54985498549855	0.004546417110577146	-3.54985498549855	0.004489671341347005
-19.848	0.0011263929618768329	-3.5488548854885487	0.0022847186788357717	-3.5488548854885487	0.002256201349628693	-3.5488548854885487	0.004553493952965139	-3.5488548854885487	0.0044966598546496445
-19.816000000000003	0.0006865102639296188	-3.547854785478548	0.0022882750406798594	-3.547854785478548	0.002259713318967266	-3.547854785478548	0.004560581810994015	-3.547854785478548	0.004503659246102254
-19.784	0.0012730205278592376	-3.5468546854685465	0.0022918369383957216	-3.5468546854685465	0.002263230755061187	-3.5468546854685465	0.004567680701810454	-3.5468546854685465	0.004510669532637504
-19.752000000000002	0.0009797653958944282	-3.545854585458546	0.0022954043806010125	-3.545854585458546	0.0022667536664204347	-3.545854585458546	0.004574790642587816	-3.545854585458546	0.004517690731214408
-19.72	0.0009797653958944282	-3.544854485448545	0.002298977375926797	-3.544854485448545	0.0022702820615682425	-3.544854485448545	0.004581911650526206	-3.544854485448545	0.004524722858818389
-19.688000000000002	0.0011263929618768329	-3.543854385438544	0.0023025559330175803	-3.543854385438544	0.0022738159490411154	-3.543854385438544	0.004589043742852501	-3.543854385438544	0.004531765932461308
-19.656	0.0012730205278592376	-3.5428542854285427	0.002306140060531334	-3.5428542854285427	0.0022773553373888426	-3.5428542854285427	0.004596186936820388	-3.5428542854285427	0.004538819969181496
-19.624000000000002	0.0011263929618768329	-3.5418541854185417	0.002309729767139495	-3.5418541854185417	0.002280900235174527	-3.5418541854185417	0.004603341249710416	-3.5418541854185417	0.004545884986043821
-19.592	0.0008331378299120235	-3.540854085408541	0.002313325061527018	-3.540854085408541	0.002284450650974606	-3.540854085408541	0.004610506698830026	-3.540854085408541	0.004552961000139698
-19.560000000000002	0.0011263929618768329	-3.5398539853985396	0.0023169259523923695	-3.5398539853985396	0.0022880065933788716	-3.5398539853985396	0.004617683301513598	-3.5398539853985396	0.004560048028587158
-19.528	0.0005398826979472141	-3.538853885388539	0.002320532448447562	-3.538853885388539	0.0022915680709904816	-3.538853885388539	0.004624871075122506	-3.538853885388539	0.004567146088530869
-19.496000000000002	0.0008331378299120235	-3.537853785378538	0.0023241445584181748	-3.537853785378538	0.0022951350924259946	-3.537853785378538	0.004632070037045135	-3.537853785378538	0.004574255197142192
-19.464	0.0009797653958944282	-3.536853685368537	0.0023277622910433653	-3.536853685368537	0.0022987076663153853	-3.536853685368537	0.004639280204696946	-3.536853685368537	0.004581375371619218
-19.432000000000002	0.0005398826979472141	-3.5358535853585358	0.0023313856550759063	-3.5358535853585358	0.0023022858013020597	-3.5358535853585358	0.0046465015955204966	-3.5358535853585358	0.004588506629186799
-19.4	0.0006865102639296188	-3.5348534853485347	0.0023350146592821964	-3.5348534853485347	0.002305869506042886	-3.5348534853485347	0.004653734226985524	-3.5348534853485347	0.004595648987096611
-19.368000000000002	0.0009797653958944282	-3.533853385338534	0.0023386493124422795	-3.533853385338534	0.0023094587892082048	-3.533853385338534	0.004660978116588905	-3.533853385338534	0.004602802462627164
-19.336	0.0006865102639296188	-3.5328532853285326	0.0023422896233498696	-3.5328532853285326	0.002313053659481863	-3.5328532853285326	0.004668233281854823	-3.5328532853285326	0.004609967073083897
-19.304000000000002	0.0009797653958944282	-3.531853185318532	0.0023459356008123803	-3.531853185318532	0.002316654125561221	-3.531853185318532	0.00467549974033466	-3.531853185318532	0.004617142835799144
-19.272	0.0011263929618768329	-3.530853085308531	0.002349587253650927	-3.530853085308531	0.0023202601961571836	-3.530853085308531	0.004682777509607196	-3.530853085308531	0.004624329768132255
-19.240000000000002	0.0012730205278592376	-3.52985298529853	0.0023532445907003697	-3.52985298529853	0.002323871879994221	-3.52985298529853	0.004690066607278506	-3.52985298529853	0.004631527887469576
-19.208	0.0006865102639296188	-3.528852885288529	0.0023569076208093133	-3.528852885288529	0.00232748918581038	-3.528852885288529	0.0046973670509821205	-3.528852885288529	0.004638737211224535
-19.176000000000002	0.0012730205278592376	-3.5278527852785277	0.0023605763528401578	-3.5278527852785277	0.0023311121223573176	-3.5278527852785277	0.004704678858378992	-3.5278527852785277	0.00464595775683765
-19.144	0.0009797653958944282	-3.526852685268527	0.0023642507956690745	-3.526852685268527	0.0023347406984003108	-3.526852685268527	0.004712002047157552	-3.526852685268527	0.004653189541776586
-19.112000000000002	0.0005398826979472141	-3.5258525852585256	0.0023679309581860894	-3.5258525852585256	0.002338374922718296	-3.5258525852585256	0.004719336635033818	-3.5258525852585256	0.0046604325835362245
-19.08	0.0002466275659824047	-3.524852485248525	0.0023716168492950323	-3.524852485248525	0.0023420148041038576	-3.524852485248525	0.004726682639751314	-3.524852485248525	0.004667686899638634
-19.048000000000002	0.0005398826979472141	-3.523852385238524	0.002375308477913629	-3.523852385238524	0.0023456603513632916	-3.523852385238524	0.004734040079081237	-3.523852385238524	0.004674952507633205
-19.016	0.0008331378299120235	-3.522852285228523	0.002379005852973472	-3.522852285228523	0.002349311573316591	-3.522852285228523	0.004741408970822414	-3.522852285228523	0.004682229425096608
-18.984	0.0011263929618768329	-3.521852185218522	0.002382708983420059	-3.521852185218522	0.0023529684787974812	-3.521852185218522	0.004748789332801406	-3.521852185218522	0.004689517669632895
-18.951999999999998	0.0012730205278592376	-3.5208520852085208	0.002386417878212835	-3.5208520852085208	0.00235663107665345	-3.5208520852085208	0.004756181182872495	-3.5208520852085208	0.004696817258873506
-18.92	0.0003932551319648094	-3.51985198519852	0.002390132546325162	-3.51985198519852	0.0023602993757457493	-3.51985198519852	0.004763584538917768	-3.51985198519852	0.004704128210477336
-18.887999999999998	0.0009797653958944282	-3.5188518851885187	0.002393852996744416	-3.5188518851885187	0.0023639733849494427	-3.5188518851885187	0.00477099941884715	-3.5188518851885187	0.004711450542130767
-18.856	0.0002466275659824047	-3.517851785178518	0.002397579238471923	-3.517851785178518	0.0023676531131533902	-3.517851785178518	0.004778425840598436	-3.517851785178518	0.0047187842715476986
-18.823999999999998	0.0008331378299120235	-3.5168516851685165	0.0024013112805230594	-3.5168516851685165	0.002371338569260316	-3.5168516851685165	0.004785863822137339	-3.5168516851685165	0.004726129416469622
-18.792	0.0005398826979472141	-3.515851585158516	0.0024050491319272086	-3.515851585158516	0.002375029762186781	-3.515851585158516	0.004793313381457549	-3.515851585158516	0.004733485994665626
-18.759999999999998	0.0005398826979472141	-3.514851485148515	0.0024087928017278424	-3.514851485148515	0.0023787267008632505	-3.514851485148515	0.0048007745365807675	-3.514851485148515	0.004740854023932476
-18.728	0.0012730205278592376	-3.513851385138514	0.0024125422989824934	-3.513851385138514	0.0023824293942340787	-3.513851385138514	0.004808247305556722	-3.513851385138514	0.00474823352209462
-18.695999999999998	0.0009797653958944282	-3.5128512851285127	0.0024162976327628013	-3.5128512851285127	0.002386137851257556	-3.5128512851285127	0.004815731706463267	-3.5128512851285127	0.004755624507004274
-18.664	0.0008331378299120235	-3.5118511851185117	0.002420058812154528	-3.5118511851185117	0.002389852080905912	-3.5118511851185117	0.0048232277574063705	-3.5118511851185117	0.004763026996541419
-18.631999999999998	0.0009797653958944282	-3.510851085108511	0.0024238258462575936	-3.510851085108511	0.0023935720921653514	-3.510851085108511	0.004830735476520211	-3.510851085108511	0.004770441008613884
-18.6	0.0006865102639296188	-3.5098509850985096	0.0024275987441860734	-3.5098509850985096	0.002397297894036071	-3.5098509850985096	0.0048382548819671705	-3.5098509850985096	0.00477786656115737
-18.567999999999998	0.0005398826979472141	-3.508850885088509	0.002431377515068237	-3.508850885088509	0.0024010294955322735	-3.508850885088509	0.004845785991937911	-3.508850885088509	0.0047853036721354865
-18.536	0.0008331378299120235	-3.507850785078508	0.002435162168046578	-3.507850785078508	0.0024047669056822063	-3.507850785078508	0.004853328824651422	-3.507850785078508	0.0047927523595398215
-18.503999999999998	0.0008331378299120235	-3.506850685068507	0.0024389527122778048	-3.506850685068507	0.002408510133528162	-3.506850685068507	0.0048608833983550225	-3.506850685068507	0.004800212641389947
-18.472	0.0005398826979472141	-3.5058505850585058	0.0024427491569329017	-3.5058505850585058	0.0024122591881265247	-3.5058505850585058	0.004868449731324466	-3.5058505850585058	0.0048076845357335075
-18.439999999999998	0.0008331378299120235	-3.5048504850485047	0.002446551511197118	-3.5048504850485047	0.002416014078547767	-3.5048504850485047	0.004876027841863918	-3.5048504850485047	0.004815168060646217
-18.408	0.0003932551319648094	-3.503850385038504	0.002450359784270019	-3.503850385038504	0.002419774813876491	-3.503850385038504	0.004883617748306086	-3.503850385038504	0.004822663234231943
-18.375999999999998	0.0009797653958944282	-3.5028502850285026	0.002454173985365483	-3.5028502850285026	0.002423541403211444	-3.5028502850285026	0.004891219469012175	-3.5028502850285026	0.004830170074622731
-18.344	0.0012730205278592376	-3.501850185018502	0.0024579941237117334	-3.501850185018502	0.0024273138556655336	-3.501850185018502	0.004898833022371969	-3.501850185018502	0.004837688599978836
-18.311999999999998	0.0006865102639296188	-3.500850085008501	0.002461820208551378	-3.500850085008501	0.0024310921803658635	-3.500850085008501	0.004906458426803904	-3.500850085008501	0.004845218828488796
-18.28	0.0008331378299120235	-3.4998499849985	0.002465652249141393	-3.4998499849985	0.0024348763864537404	-3.4998499849985	0.004914095700755074	-3.4998499849985	0.00485276077836946
-18.248000000000005	0.0011263929618768329	-3.498849884988499	0.002469490254753187	-3.498849884988499	0.0024386664830847123	-3.498849884988499	0.004921744862701262	-3.498849884988499	0.004860314467866021
-18.216	0.0006865102639296188	-3.4978497849784977	0.0024733342346725893	-3.4978497849784977	0.0024424624794285735	-3.4978497849784977	0.004929405931147061	-3.4978497849784977	0.00486787991525209
-18.184000000000005	0.0005398826979472141	-3.496849684968497	0.002477184198199904	-3.496849684968497	0.002446264384669402	-3.496849684968497	0.0049370789246258205	-3.496849684968497	0.004875457138829699
-18.152	0.0011263929618768329	-3.4958495849584956	0.002481040154649904	-3.4958495849584956	0.0024500722080055748	-3.4958495849584956	0.004944763861699763	-3.4958495849584956	0.004883046156929394
-18.120000000000005	0.0009797653958944282	-3.494849484948495	0.002484902113351864	-3.494849484948495	0.0024538859586497844	-3.494849484948495	0.004952460760959992	-3.494849484948495	0.00489064698791023
-18.088	0.0011263929618768329	-3.493849384938494	0.0024887700836495968	-3.493849384938494	0.002457705645829074	-3.493849384938494	0.004960169641026555	-3.493849384938494	0.0048982596501598585
-18.056000000000004	0.0008331378299120235	-3.492849284928493	0.002492644074901458	-3.492849284928493	0.002461531278784854	-3.492849284928493	0.0049678905205485045	-3.492849284928493	0.004905884162094546
-18.024	0.0008331378299120235	-3.491849184918492	0.0024965240964803645	-3.491849184918492	0.002465362866772915	-3.491849184918492	0.004975623418203871	-3.491849184918492	0.004913520542159218
-17.992000000000004	0.0003932551319648094	-3.4908490849084908	0.002500410157773846	-3.4908490849084908	0.002469200419063471	-3.4908490849084908	0.004983368352699819	-3.4908490849084908	0.004921168808827524
-17.96	0.0006865102639296188	-3.48984898489849	0.0025043022681840344	-3.48984898489849	0.002473043944941156	-3.48984898489849	0.004991125342772572	-3.48984898489849	0.004928828980601851
-17.928000000000004	0.0006865102639296188	-3.4888488848884887	0.0025082004371277077	-3.4888488848884887	0.0024768934537050726	-3.4888488848884887	0.004998894407187578	-3.4888488848884887	0.004936501076013418
-17.896	0.0006865102639296188	-3.487848784878488	0.002512104674036302	-3.487848784878488	0.002480748954668793	-3.487848784878488	0.0050066755647394405	-3.487848784878488	0.004944185113622248
-17.864000000000004	0.0003932551319648094	-3.4868486848684865	0.0025160149883559422	-3.4868486848684865	0.002484610457160397	-3.4868486848684865	0.005014468834252051	-3.4868486848684865	0.004951881112017289
-17.832	0.0009797653958944282	-3.485848584858486	0.002519931389547464	-3.485848584858486	0.002488477970522483	-3.485848584858486	0.005022274234578605	-3.485848584858486	0.004959589089816399
-17.800000000000004	0.0008331378299120235	-3.484848484848485	0.0025238538870864247	-3.484848484848485	0.002492351504112199	-3.484848484848485	0.005030091784601603	-3.484848484848485	0.004967309065666434
-17.768	0.0012730205278592376	-3.483848384838484	0.002527782490463152	-3.483848384838484	0.0024962310673012638	-3.483848384838484	0.005037921503233003	-3.483848384838484	0.00497504105824327
-17.736000000000004	0.0005398826979472141	-3.4828482848284827	0.0025317172091827256	-3.4828482848284827	0.0025001166694759817	-3.4828482848284827	0.0050457634094141345	-3.4828482848284827	0.004982785086251847
-17.704	0.0005398826979472141	-3.4818481848184817	0.002535658052765056	-3.4818481848184817	0.002504008320037279	-3.4818481848184817	0.005053617522115868	-3.4818481848184817	0.0049905411684262315
-17.672000000000004	0.001566275659824047	-3.480848084808481	0.002539605030744847	-3.480848084808481	0.002507906028400712	-3.480848084808481	0.005061483860338547	-3.480848084808481	0.004998309323529632
-17.64	0.0005398826979472141	-3.4798479847984796	0.002543558152671668	-3.4798479847984796	0.002511809803996506	-3.4798479847984796	0.005069362443112158	-3.4798479847984796	0.005006089570354501
-17.608000000000004	0.0009797653958944282	-3.478847884788479	0.002547517428109956	-3.478847884788479	0.0025157196562695583	-3.478847884788479	0.005077253289496234	-3.478847884788479	0.005013881927722489
-17.576	0.0006865102639296188	-3.477847784778478	0.0025514828666390226	-3.477847784778478	0.00251963559467948	-3.477847784778478	0.005085156418580032	-3.477847784778478	0.005021686414484595
-17.544000000000004	0.0009797653958944282	-3.476847684768477	0.002555454477853127	-3.476847684768477	0.0025235576287006107	-3.476847684768477	0.005093071849482501	-3.476847684768477	0.005029503049521129
-17.512	0.0005398826979472141	-3.4758475847584758	0.002559432271361436	-3.4758475847584758	0.0025274857678220367	-3.4758475847584758	0.0051009996013523596	-3.4758475847584758	0.005037331851741806
-17.480000000000004	0.0006865102639296188	-3.4748474847484747	0.0025634162567880984	-3.4748474847484747	0.002531420021547625	-3.4748474847484747	0.005108939693368119	-3.4748474847484747	0.00504517284008576
-17.448	0.0011263929618768329	-3.473847384738474	0.0025674064437722333	-3.473847384738474	0.0025353603993960314	-3.473847384738474	0.005116892144738142	-3.473847384738474	0.005053026033521621
-17.416000000000004	0.0014196480938416423	-3.4728472847284726	0.002571402841967995	-3.4728472847284726	0.002539306910900749	-3.4728472847284726	0.005124856974700717	-3.4728472847284726	0.005060891451047542
-17.384	0.0005398826979472141	-3.471847184718472	0.0025754054610445274	-3.471847184718472	0.0025432595656100904	-3.471847184718472	0.005132834202524052	-3.471847184718472	0.005068769111691233
-17.352000000000004	0.0008331378299120235	-3.470847084708471	0.0025794143106860805	-3.470847084708471	0.0025472183730872607	-3.470847084708471	0.005140823847506356	-3.470847084708471	0.005076659034510047
-17.32	0.0012730205278592376	-3.46984698469847	0.0025834294005919424	-3.46984698469847	0.0025511833429103354	-3.46984698469847	0.005148825928975867	-3.46984698469847	0.0050845612385909756
-17.288000000000004	0.0014196480938416423	-3.468846884688469	0.002587450740476527	-3.468846884688469	0.0025551544846723166	-3.468846884688469	0.005156840466290941	-3.468846884688469	0.005092475743050743
-17.256	0.0012730205278592376	-3.4678467846784677	0.0025914783400693597	-3.4678467846784677	0.0025591318079811326	-3.4678467846784677	0.005164867478840022	-3.4678467846784677	0.005100402567035811
-17.224000000000004	0.0008331378299120235	-3.466846684668467	0.002595512209115124	-3.466846684668467	0.0025631153224596782	-3.466846684668467	0.005172906986041763	-3.466846684668467	0.0051083417297224576
-17.192	0.0008331378299120235	-3.4658465846584656	0.0025995523573736877	-3.4658465846584656	0.0025671050377458348	-3.4658465846584656	0.005180959007345047	-3.4658465846584656	0.00511629325031681
-17.160000000000004	0.001566275659824047	-3.464846484648465	0.002603598794620082	-3.464846484648465	0.002571100963492473	-3.464846484648465	0.005189023562229004	-3.464846484648465	0.005124257148054879
-17.128	0.0017129032258064517	-3.463846384638464	0.002607651530644602	-3.463846384638464	0.002575103109367517	-3.463846384638464	0.00519710067020313	-3.463846384638464	0.005132233442202635
-17.096000000000004	0.0008331378299120235	-3.462846284628463	0.0026117105752527484	-3.462846284628463	0.0025791114850539252	-3.462846284628463	0.0052051903508072185	-3.462846284628463	0.005140222152056017
-17.064	0.0009797653958944282	-3.461846184618462	0.0026157759382653203	-3.461846184618462	0.002583126100249746	-3.461846184618462	0.005213292623611556	-3.461846184618462	0.00514822329694102
-17.032000000000004	0.0009797653958944282	-3.4608460846084608	0.002619847629518382	-3.4608460846084608	0.0025871469646681156	-3.4608460846084608	0.005221407508216832	-3.4608460846084608	0.0051562368962137055
-17.0	0.0017129032258064517	-3.45984598459846	0.002623925658863341	-3.45984598459846	0.002591174088037305	-3.45984598459846	0.0052295350242542735	-3.45984598459846	0.005164262969260273
-16.968000000000004	0.0003932551319648094	-3.4588458845884587	0.002628010036166924	-3.4588458845884587	0.002595207480100728	-3.4588458845884587	0.005237675191385674	-3.4588458845884587	0.005172301535497101
-16.936	0.0018595307917888563	-3.457845784578458	0.0026321007713112268	-3.457845784578458	0.0025992471506169662	-3.457845784578458	0.0052458280293034044	-3.457845784578458	0.005180352614370777
-16.904000000000003	0.0014196480938416423	-3.4568456845684565	0.0026361978741937402	-3.4568456845684565	0.0026032931093598033	-3.4568456845684565	0.005253993557730519	-3.4568456845684565	0.005188416225358176
-16.872	0.0014196480938416423	-3.455845584558456	0.002640301354727348	-3.455845584558456	0.002607345366118232	-3.455845584558456	0.005262171796420732	-3.455845584558456	0.005196492387966473
-16.840000000000003	0.0021527859237536655	-3.454845484548455	0.002644411222840395	-3.454845484548455	0.0026114039306964964	-3.454845484548455	0.005270362765158553	-3.454845484548455	0.00520458112173322
-16.808	0.002006158357771261	-3.453845384538454	0.0026485274884766588	-3.453845384538454	0.002615468812914097	-3.453845384538454	0.005278566483759251	-3.453845384538454	0.005212682446226382
-16.776000000000003	0.0021527859237536655	-3.4528452845284527	0.0026526501615954288	-3.4528452845284527	0.0026195400226058326	-3.4528452845284527	0.005286782972068955	-3.4528452845284527	0.005220796381044368
-16.744	0.0018595307917888563	-3.4518451845184517	0.002656779252171471	-3.4518451845184517	0.002623617569621808	-3.4518451845184517	0.005295012249964694	-3.4518451845184517	0.005228922945816113
-16.712000000000003	0.0018595307917888563	-3.450845084508451	0.0026609147701951107	-3.450845084508451	0.0026277014638274687	-3.450845084508451	0.005303254337354417	-3.450845084508451	0.0052370621602010866
-16.68	0.002006158357771261	-3.4498449844984496	0.0026650567256722175	-3.4498449844984496	0.002631791715103624	-3.4498449844984496	0.005311509254177074	-3.4498449844984496	0.005245214043889378
-16.648000000000003	0.0021527859237536655	-3.448844884488449	0.0026692051286242367	-3.448844884488449	0.0026358883333464614	-3.448844884488449	0.005319777020402643	-3.448844884488449	0.005253378616601709
-16.616	0.003325806451612903	-3.447844784478448	0.0026733599890882303	-3.447844784478448	0.002639991328467582	-3.447844784478448	0.005328057656032195	-3.447844784478448	0.005261555898089509
-16.584000000000003	0.0030325513196480937	-3.446844684468447	0.0026775213171168766	-3.446844684468447	0.002644100710394022	-3.446844684468447	0.00533635118109794	-3.446844684468447	0.0052697459081349545
-16.552	0.00259266862170088	-3.4458445844584458	0.0026816891227785166	-3.4458445844584458	0.0026482164890682665	-3.4458445844584458	0.0053446576156632435	-3.4458445844584458	0.005277948666551
-16.520000000000003	0.004058944281524927	-3.4448444844484447	0.0026858634161571666	-3.4448444844484447	0.0026523386744482917	-3.4448444844484447	0.00535297697982274	-3.4448444844484447	0.005286164193181459
-16.488	0.00259266862170088	-3.443844384438444	0.0026900442073525426	-3.443844384438444	0.00265646727650757	-3.443844384438444	0.005361309293702311	-3.443844384438444	0.005294392507901013
-16.456000000000003	0.004058944281524927	-3.4428442844284426	0.002694231506480086	-3.4428442844284426	0.00266060230523511	-3.4428442844284426	0.005369654577459171	-3.4428442844284426	0.0053026336306153015
-16.424	0.0027392961876832843	-3.441844184418442	0.0026984253236709975	-3.441844184418442	0.002664743770635469	-3.441844184418442	0.005378012851281926	-3.441844184418442	0.005310887581260928
-16.392000000000003	0.003325806451612903	-3.440844084408441	0.002702625669072243	-3.440844084408441	0.0026688916827287855	-3.440844084408441	0.005386384135390588	-3.440844084408441	0.005319154379805543
-16.36	0.004938709677419355	-3.43984398439844	0.0027068325528465964	-3.43984398439844	0.002673046051550801	-3.43984398439844	0.00539476845003666	-3.43984398439844	0.005327434046247879
-16.328000000000003	0.0027392961876832843	-3.438843884388439	0.002711045985172653	-3.438843884388439	0.0026772068871528773	-3.438843884388439	0.0054031658155031465	-3.438843884388439	0.005335726600617782
-16.296	0.0037656891495601173	-3.4378437843784377	0.0027152659762448633	-3.4378437843784377	0.0026813741996020352	-3.4378437843784377	0.0054115762521046605	-3.4378437843784377	0.005344032062976298
-16.264000000000003	0.002446041055718475	-3.436843684368437	0.002719492536273541	-3.436843684368437	0.002685547998980962	-3.436843684368437	0.00541999978018738	-3.436843684368437	0.005352350453415675
-16.232	0.003325806451612903	-3.4358435843584356	0.0027237256754849065	-3.4358435843584356	0.0026897282953880545	-3.4358435843584356	0.00542843642012923	-3.4358435843584356	0.005360681792059471
-16.200000000000003	0.00259266862170088	-3.434843484348435	0.0027279654041211052	-3.434843484348435	0.0026939150989374228	-3.434843484348435	0.005436886192339765	-3.434843484348435	0.0053690260990625184
-16.168	0.0030325513196480937	-3.4338433843384335	0.002732211732440224	-3.4338433843384335	0.002698108419758935	-3.4338433843384335	0.0054453491172604005	-3.4338433843384335	0.005377383394611079
-16.136000000000003	0.0044988269794721415	-3.432843284328433	0.002736464670716333	-3.432843284328433	0.002702308267998224	-3.432843284328433	0.005453825215364278	-3.432843284328433	0.00538575369892278
-16.104	0.0046454545454545455	-3.431843184318432	0.0027407242292394876	-3.431843184318432	0.0027065146538167266	-3.431843184318432	0.005462314507156494	-3.431843184318432	0.005394137032246766
-16.072000000000003	0.00508533724340176	-3.4308430843084308	0.002744990418315787	-3.4308430843084308	0.002710727587391703	-3.4308430843084308	0.005470817013174004	-3.4308430843084308	0.0054025334148636705
-16.04	0.004938709677419355	-3.42984298429843	0.0027492632482673477	-3.42984298429843	0.002714947078916249	-3.42984298429843	0.005479332753985755	-3.42984298429843	0.005410942867085709
-16.008000000000003	0.005965102639296188	-3.4288428842884286	0.0027535427294324	-3.4288428842884286	0.0027191731385993526	-3.4288428842884286	0.005487861750192719	-3.4288428842884286	0.005419365409256719
-15.975999999999999	0.005525219941348974	-3.427842784278428	0.0027578288721652297	-3.427842784278428	0.0027234057766658713	-3.427842784278428	0.005496404022427889	-3.427842784278428	0.005427801061752176
-15.944000000000003	0.005671847507331379	-3.4268426842684265	0.0027621216868362825	-3.4268426842684265	0.0027276450033566126	-3.4268426842684265	0.0055049595913564415	-3.4268426842684265	0.005436249844979321
-15.911999999999999	0.005818475073313783	-3.425842584258426	0.002766421183832118	-3.425842584258426	0.002731890828928301	-3.425842584258426	0.0055135284776756536	-3.425842584258426	0.005444711779377099
-15.880000000000003	0.005378592375366569	-3.424842484248425	0.002770727373555507	-3.424842484248425	0.0027361432636536587	-3.424842484248425	0.005522110702115084	-3.424842484248425	0.005453186885416332
-15.847999999999999	0.00787126099706745	-3.423842384238424	0.0027750402664253977	-3.423842384238424	0.002740402317821386	-3.423842384238424	0.0055307062854365084	-3.423842384238424	0.005461675183599659
-15.816000000000003	0.006111730205278593	-3.4228422842284227	0.0027793598728769503	-3.4228422842284227	0.0027446680017362063	-3.4228422842284227	0.005539315248434053	-3.4228422842284227	0.005470176694461662
-15.783999999999999	0.007578005865102639	-3.4218421842184217	0.002783686203361603	-3.4218421842184217	0.0027489403257188964	-3.4218421842184217	0.00554793761193417	-3.4218421842184217	0.005478691438568865
-15.752000000000002	0.009337536656891495	-3.420842084208421	0.002788019268347046	-3.420842084208421	0.002753219300106292	-3.420842084208421	0.005556573396795782	-3.420842084208421	0.005487219436519822
-15.719999999999999	0.008457771260997067	-3.4198419841984196	0.0027923590783172905	-3.4198419841984196	0.0027575049352513425	-3.4198419841984196	0.00556522262391024	-3.4198419841984196	0.005495760708945149
-15.688000000000002	0.006698240469208212	-3.418841884188419	0.0027967056437726446	-3.418841884188419	0.002761797241523092	-3.418841884188419	0.005573885314201432	-3.418841884188419	0.005504315276507558
-15.655999999999999	0.009337536656891495	-3.417841784178418	0.002801058975229801	-3.417841784178418	0.0027660962293067567	-3.417841784178418	0.005582561488625821	-3.417841784178418	0.005512883159901948
-15.624000000000002	0.008604398826979472	-3.416841684168417	0.0028054190832218035	-3.416841684168417	0.0027704019090037057	-3.416841684168417	0.005591251168172463	-3.416841684168417	0.00552146437985541
-15.591999999999999	0.009044281524926685	-3.4158415841584158	0.002809785978298106	-3.4158415841584158	0.0027747142910315146	-3.4158415841584158	0.005599954373863116	-3.4158415841584158	0.0055300589571273175
-15.560000000000002	0.008457771260997067	-3.4148414841484147	0.0028141596710245923	-3.4148414841484147	0.002779033385823972	-3.4148414841484147	0.005608671126752234	-3.4148414841484147	0.005538666912509336
-15.527999999999999	0.008897653958944282	-3.413841384138414	0.0028185401719835984	-3.413841384138414	0.00278335920383112	-3.413841384138414	0.005617401447927076	-3.413841384138414	0.005547288266825515
-15.496000000000002	0.00977741935483871	-3.4128412841284126	0.0028229274917739365	-3.4128412841284126	0.0027876917555192727	-3.4128412841284126	0.005626145358507695	-3.4128412841284126	0.00555592304093231
-15.463999999999999	0.010217302052785922	-3.411841184118412	0.0028273216410109204	-3.411841184118412	0.002792031051371034	-3.411841184118412	0.005634902879647021	-3.411841184118412	0.005564571255718636
-15.432000000000002	0.009924046920821114	-3.410841084108411	0.00283172263032641	-3.410841084108411	0.0027963771018853414	-3.410841084108411	0.005643674032530932	-3.410841084108411	0.00557323293210593
-15.399999999999999	0.010803812316715542	-3.40984098409841	0.0028361304703687982	-3.40984098409841	0.0028007299175774702	-3.40984098409841	0.005652458838378279	-3.40984098409841	0.0055819080910481985
-15.368000000000002	0.01388299120234604	-3.408840884088409	0.002840545171803078	-3.408840884088409	0.002805089508979079	-3.408840884088409	0.00566125731844091	-3.408840884088409	0.005590596753532054
-15.335999999999999	0.011536950146627565	-3.4078407840784077	0.0028449667453108373	-3.4078407840784077	0.002809455886638216	-3.4078407840784077	0.005670069494003788	-3.4078407840784077	0.005599298940576777
-15.304000000000002	0.01168357771260997	-3.406840684068407	0.0028493952015903115	-3.406840684068407	0.002813829061119361	-3.406840684068407	0.005678895386385	-3.406840684068407	0.005608014673234373
-15.271999999999998	0.015202639296187682	-3.4058405840584056	0.002853830551356384	-3.4058405840584056	0.0028182090430034458	-3.4058405840584056	0.005687735016935806	-3.4058405840584056	0.005616743972589623
-15.240000000000002	0.016522287390029325	-3.404840484048405	0.0028582728053406213	-3.404840484048405	0.0028225958428878687	-3.404840484048405	0.005696588407040699	-3.404840484048405	0.005625486859760104
-15.207999999999998	0.015056011730205278	-3.4038403840384035	0.002862721974291317	-3.4038403840384035	0.0028269894713865416	-3.4038403840384035	0.005705455578117487	-3.4038403840384035	0.005634243355896292
-15.176000000000002	0.016815542521994135	-3.402840284028403	0.0028671780689734877	-3.402840284028403	0.002831389939129891	-3.402840284028403	0.005714336551617282	-3.402840284028403	0.005643013482181563
-15.143999999999998	0.018721700879765397	-3.401840184018402	0.0028716411001689177	-3.401840184018402	0.0028357972567649107	-3.401840184018402	0.005723231349024593	-3.401840184018402	0.005651797259832278
-15.112000000000002	0.016668914956011728	-3.4008400840084008	0.002876111078676177	-3.4008400840084008	0.0028402114349551596	-3.4008400840084008	0.005732139991857399	-3.4008400840084008	0.005660594710097827
-15.079999999999998	0.01916158357771261	-3.3998399839984	0.0028805880153106645	-3.3998399839984	0.002844632484380811	-3.3998399839984	0.005741062501667142	-3.3998399839984	0.00566940585426066
-15.048000000000002	0.020334604105571846	-3.3988398839883986	0.0028850719209046094	-3.3988398839883986	0.002849060415738668	-3.3988398839883986	0.005749998900038821	-3.3988398839883986	0.005678230713636376
-15.015999999999998	0.024000293255131963	-3.397839783978398	0.0028895628063071053	-3.397839783978398	0.0028534952397421833	-3.397839783978398	0.005758949208591029	-3.397839783978398	0.00568706930957373
-14.984000000000002	0.023120527859237537	-3.3968396839683965	0.0028940606823841595	-3.3968396839683965	0.0028579369671215024	-3.3968396839683965	0.005767913448976022	-3.3968396839683965	0.00569592166345473
-14.951999999999998	0.020481231671554252	-3.395839583958396	0.0028985655600186817	-3.395839583958396	0.0028623856086234687	-3.395839583958396	0.005776891642879754	-3.395839583958396	0.005704787796694649
-14.920000000000002	0.024880058651026393	-3.394839483948395	0.0029030774501105304	-3.394839483948395	0.0028668411750116672	-3.394839483948395	0.005785883812021921	-3.394839483948395	0.005713667730742104
-14.887999999999998	0.02297390029325513	-3.393839383938394	0.002907596363576554	-3.393839383938394	0.0028713036770664454	-3.393839383938394	0.005794889978156062	-3.393839383938394	0.0057225614870791055
-14.856000000000002	0.029278885630498533	-3.3928392839283927	0.0029121223113505817	-3.3928392839283927	0.0028757731255849277	-3.3928392839283927	0.005803910163069526	-3.3928392839283927	0.005731469087221081
-14.823999999999998	0.026786217008797655	-3.3918391839183917	0.002916655304383485	-3.3918391839183917	0.002880249531381064	-3.3918391839183917	0.005812944388583635	-3.3918391839183917	0.005740390552716972
-14.792000000000002	0.02942551319648094	-3.390839083908391	0.0029211953536431717	-3.390839083908391	0.0028847329052856313	-3.390839083908391	0.005821992676553611	-3.390839083908391	0.005749325905149235
-14.759999999999998	0.028692375366568913	-3.3898389838983896	0.0029257424701146437	-3.3898389838983896	0.002889223258146283	-3.3898389838983896	0.005831055048868778	-3.3898389838983896	0.0057582751661339636
-14.728000000000002	0.030451906158357772	-3.388838883888389	0.0029302966648000073	-3.388838883888389	0.0028937206008275546	-3.388838883888389	0.005840131527452445	-3.388838883888389	0.005767238357320847
-14.695999999999998	0.03470410557184751	-3.387838783878388	0.0029348579487184913	-3.387838783878388	0.0028982249442109057	-3.387838783878388	0.005849222134262086	-3.387838783878388	0.0057762155003933105
-14.664000000000001	0.037050146627565984	-3.386838683868387	0.002939426332906507	-3.386838683868387	0.002902736299194741	-3.386838683868387	0.00585832689128939	-3.386838683868387	0.005785206617068523
-14.631999999999998	0.03690351906158358	-3.3858385838583858	0.002944001828417619	-3.3858385838583858	0.002907254676694429	-3.3858385838583858	0.005867445820560203	-3.3858385838583858	0.005794211729097449
-14.600000000000001	0.041155718475073315	-3.3848384838483847	0.0029485844463226414	-3.3848384838483847	0.002911780087642345	-3.3848384838483847	0.005876578944134733	-3.3848384838483847	0.005803230858264921
-14.567999999999998	0.03924956011730205	-3.383838383838384	0.0029531741977095985	-3.383838383838384	0.002916312542987879	-3.383838383838384	0.005885726284107437	-3.383838383838384	0.005812264026389664
-14.536000000000001	0.04042258064516129	-3.3828382838283826	0.002957771093683797	-3.3828382838283826	0.002920852053697479	-3.3828382838283826	0.005894887862607277	-3.3828382838283826	0.005821311255324404
-14.503999999999998	0.04980674486803519	-3.381838183818382	0.0029623751453678364	-3.381838183818382	0.0029253986307546617	-3.381838183818382	0.005904063701797545	-3.381838183818382	0.005830372566955822
-14.472000000000001	0.045407917888563055	-3.380838083808381	0.0029669863639016354	-3.380838083808381	0.002929952285160054	-3.380838083808381	0.0059132538238761126	-3.380838083808381	0.0058394479832047305
-14.439999999999998	0.052299413489736074	-3.37983798379838	0.002971604760442465	-3.37983798379838	0.0029345130279314134	-3.37983798379838	0.00592245825107537	-3.37983798379838	0.005848537526026017
-14.408000000000001	0.05405894428152493	-3.378837883788379	0.002976230346164958	-3.378837883788379	0.002939080870103647	-3.378837883788379	0.005931677005662325	-3.378837883788379	0.005857641217408773
-14.375999999999998	0.0533258064516129	-3.3778377837783777	0.0029808631322611645	-3.3778377837783777	0.002943655822728855	-3.3778377837783777	0.00594091010993864	-3.3778377837783777	0.005866759079376291
-14.344000000000001	0.060510557184750735	-3.376837683768377	0.0029855031299405475	-3.376837683768377	0.0029482378968763343	-3.376837683768377	0.005950157586240678	-3.376837683768377	0.005875891133986169
-14.311999999999998	0.05669824046920821	-3.3758375837583756	0.0029901503504300574	-3.3758375837583756	0.002952827103632641	-3.3758375837583756	0.005959419456939608	-3.3758375837583756	0.005885037403330332
-14.280000000000001	0.06754868035190616	-3.374837483748375	0.0029948048049740807	-3.374837483748375	0.0029574234541015665	-3.374837483748375	0.005968695744441387	-3.374837483748375	0.005894197909535078
-14.248000000000005	0.061683577712609974	-3.3738373837383735	0.0029994665048345684	-3.3738373837383735	0.002962026959404224	-3.3738373837383735	0.005977986471186862	-3.3738373837383735	0.005903372674761173
-14.216000000000001	0.07444017595307918	-3.372837283728373	0.0030041354612909544	-3.372837283728373	0.0029666376306790136	-3.372837283728373	0.005987291659651795	-3.372837283728373	0.005912561721203848
-14.184000000000005	0.07370703812316716	-3.371837183718372	0.003008811685640291	-3.371837183718372	0.0029712554790817082	-3.371837183718372	0.005996611332346975	-3.371837183718372	0.00592176507109291
-14.152000000000001	0.08221143695014663	-3.3708370837083708	0.0030134951891971776	-3.3708370837083708	0.002975880515785433	-3.3708370837083708	0.006005945511818177	-3.3708370837083708	0.005930982746692746
-14.120000000000005	0.08015865102639297	-3.36983698369837	0.0030181859832938726	-3.36983698369837	0.0029805127519807214	-3.36983698369837	0.006015294220646301	-3.36983698369837	0.005940214770302415
-14.088000000000001	0.0873434017595308	-3.3688368836883686	0.0030228840792802564	-3.3688368836883686	0.0029851521988755346	-3.3688368836883686	0.006024657481447406	-3.3688368836883686	0.005949461164255684
-14.056000000000004	0.08983607038123168	-3.367836783678368	0.0030275894885238904	-3.367836783678368	0.002989798867695276	-3.367836783678368	0.006034035316872724	-3.367836783678368	0.00595872195092107
-14.024000000000001	0.08661026392961878	-3.3668366836683665	0.0030323022224100545	-3.3668366836683665	0.002994452769682848	-3.3668366836683665	0.0060434277496087775	-3.3668366836683665	0.005967997152701932
-13.992000000000004	0.09702082111436951	-3.365836583658366	0.0030370222923417163	-3.365836583658366	0.0029991139160986334	-3.365836583658366	0.006052834802377359	-3.365836583658366	0.005977286792036476
-13.96	0.10391231671554252	-3.364836483648365	0.0030417497097396627	-3.364836483648365	0.003003782318220581	-3.364836483648365	0.006062256497935692	-3.364836483648365	0.005986590891397858
-13.928000000000004	0.11095043988269795	-3.363836383638364	0.003046484486042413	-3.363836383638364	0.0030084579873441786	-3.363836383638364	0.006071692859076345	-3.363836383638364	0.0059959094732941936
-13.896	0.12033460410557185	-3.3628362836283627	0.003051226632706334	-3.3628362836283627	0.003013140934782519	-3.3628362836283627	0.00608114390862744	-3.3628362836283627	0.006005242560268656
-13.864000000000004	0.11857507331378299	-3.3618361836183617	0.003055976161205615	-3.3618361836183617	0.0030178311718662984	-3.3618361836183617	0.006090609669452577	-3.3618361836183617	0.006014590174899487
-13.832	0.12766598240469207	-3.360836083608361	0.0030607330830323223	-3.360836083608361	0.003022528709943868	-3.360836083608361	0.006100090164450983	-3.360836083608361	0.0060239523398000865
-13.800000000000004	0.12986539589442814	-3.3598359835983596	0.0030654974096964178	-3.3598359835983596	0.0030272335603812512	-3.3598359835983596	0.006109585416557523	-3.3598359835983596	0.006033329077619058
-13.768	0.13631700879765396	-3.358835883588359	0.0030702691527257895	-3.358835883588359	0.003031945734562162	-3.358835883588359	0.006119095448742723	-3.358835883588359	0.0060427204110402415
-13.736000000000004	0.1505398826979472	-3.357835783578358	0.0030750483236662777	-3.357835783578358	0.003036665243888052	-3.357835783578358	0.006128620284012921	-3.357835783578358	0.006052126362782802
-13.704	0.16710879765395895	-3.356835683568357	0.003079834934081691	-3.356835683568357	0.003041392099778119	-3.356835683568357	0.006138159945410225	-3.356835683568357	0.0060615469556012675
-13.672000000000004	0.1605105571847507	-3.3558355835583558	0.003084628995553875	-3.3558355835583558	0.003046126313669351	-3.3558355835583558	0.006147714456012629	-3.3558355835583558	0.006070982212285571
-13.64	0.17018797653958942	-3.3548354835483547	0.00308943051968268	-3.3548354835483547	0.003050867897016539	-3.3548354835483547	0.006157283838934049	-3.3548354835483547	0.006080432155661141
-13.608000000000004	0.1848507331378299	-3.353835383538354	0.0030942395180860445	-3.353835383538354	0.0030556168612923176	-3.353835383538354	0.006166868117324371	-3.353835383538354	0.006089896808588914
-13.576	0.18323782991202345	-3.3528352835283526	0.003099056002399995	-3.3528352835283526	0.003060373217987188	-3.3528352835283526	0.0061764673143695145	-3.3528352835283526	0.00609937619396543
-13.544000000000004	0.19980674486803518	-3.351835183518352	0.0031038799842786698	-3.351835183518352	0.003065136978609538	-3.351835183518352	0.006186081453291506	-3.351835183518352	0.006108870334722851
-13.512	0.20464545454545455	-3.350835083508351	0.0031087114753943703	-3.350835083508351	0.0030699081546856836	-3.350835083508351	0.0061957105573484965	-3.350835083508351	0.006118379253829049
-13.480000000000004	0.22693284457478005	-3.34983498349835	0.003113550487437564	-3.34983498349835	0.00307468675775989	-3.34983498349835	0.006205354649834862	-3.34983498349835	0.006127902974287651
-13.448	0.2351439882697947	-3.348834883488349	0.0031183970321169317	-3.348834883488349	0.0030794727993943946	-3.348834883488349	0.006215013754081212	-3.348834883488349	0.006137441519138069
-13.416000000000004	0.23851642228739	-3.3478347834783477	0.003123251121159391	-3.3478347834783477	0.003084266291169448	-3.3478347834783477	0.006224687893454515	-3.3478347834783477	0.0061469949114556005
-13.384	0.2534724340175953	-3.346834683468347	0.0031281127663101154	-3.346834683468347	0.0030890672446833253	-3.346834683468347	0.006234377091358054	-3.346834683468347	0.006156563174351445
-13.352000000000004	0.2726806451612903	-3.3458345834583456	0.00313298197933257	-3.3458345834583456	0.003093875671552373	-3.3458345834583456	0.0062440813712315866	-3.3458345834583456	0.006166146330972791
-13.32	0.2896894428152493	-3.344834483448345	0.0031378587720085503	-3.344834483448345	0.003098691583411019	-3.344834483448345	0.006253800756551343	-3.344834483448345	0.0061757444045028404
-13.288000000000004	0.2962876832844575	-3.3438343834383435	0.0031427431561381874	-3.3438343834383435	0.003103514991911817	-3.3438343834383435	0.006263535270830083	-3.3438343834383435	0.006185357418160901
-13.256	0.30479208211143693	-3.342834283428343	0.0031476351435400013	-3.342834283428343	0.0031083459087254584	-3.342834283428343	0.006273284937617189	-3.342834283428343	0.006194985395202402
-13.224000000000004	0.3194548387096774	-3.341834183418342	0.0031525347460509036	-3.341834183418342	0.0031131843455408166	-3.341834183418342	0.00628304978049867	-3.341834183418342	0.006204628358918989
-13.192	0.32942551319648095	-3.3408340834083408	0.0031574419755262613	-3.3408340834083408	0.003118030314064967	-3.3408340834083408	0.0062928298230972915	-3.3408340834083408	0.00621428633263856
-13.160000000000004	0.34643431085043985	-3.33983398339834	0.003162356843839887	-3.33983398339834	0.003122883826023211	-3.33983398339834	0.006302625089072528	-3.33983398339834	0.006223959339725306
-13.128	0.3800120234604105	-3.3388338833883386	0.0031672793628840876	-3.3388338833883386	0.0031277448931591174	-3.3388338833883386	0.006312435602120766	-3.3388338833883386	0.006233647403579828
-13.096000000000004	0.38939618768328443	-3.337833783378338	0.003172209544569702	-3.337833783378338	0.003132613527234534	-3.337833783378338	0.006322261385975179	-3.337833783378338	0.006243350547639091
-13.064	0.4030325513196481	-3.3368336833683365	0.003177147400826105	-3.3368336833683365	0.0031374897400296355	-3.3368336833683365	0.006332102464405974	-3.3368336833683365	0.006253068795376609
-13.032000000000004	0.4398360703812317	-3.335833583358336	0.003182092943601261	-3.335833583358336	0.0031423735433429327	-3.335833583358336	0.006341958861220272	-3.335833583358336	0.006262802170302367
-13.0	0.45728475073313785	-3.334833483348335	0.003187046184861733	-3.334833483348335	0.003147264948991316	-3.334833483348335	0.006351830600262341	-3.334833483348335	0.006272550695963007
-12.968000000000004	0.48382434017595305	-3.333833383338334	0.0031920071365927377	-3.333833383338334	0.0031521639688100794	-3.333833383338334	0.006361717705413497	-3.333833383338334	0.006282314395941778
-12.936	0.4942348973607038	-3.3328332833283327	0.0031969758107981317	-3.3328332833283327	0.00315707061465294	-3.3328332833283327	0.006371620200592266	-3.3328332833283327	0.006292093293858665
-12.904000000000003	0.5357304985337243	-3.3318331833183317	0.0032019522195004895	-3.3318331833183317	0.003161984898392087	-3.3318331833183317	0.006381538109754364	-3.3318331833183317	0.006301887413370399
-12.872	0.5594841642228738	-3.330833083308331	0.003206936374741092	-3.330833083308331	0.003166906831918182	-3.330833083308331	0.006391471456892852	-3.330833083308331	0.006311696778170549
-12.840000000000003	0.5830912023460411	-3.3298329832983296	0.003211928288579997	-3.3298329832983296	0.0031718364271404276	-3.3298329832983296	0.006401420266038104	-3.3298329832983296	0.006321521411989574
-12.808	0.6213609970674486	-3.328832883288329	0.003216927973096009	-3.328832883288329	0.0031767736959865426	-3.328832883288329	0.0064113845612578735	-3.328832883288329	0.006331361338594826
-12.776000000000003	0.645407917888563	-3.327832783278328	0.003221935440386786	-3.327832783278328	0.0031817186504028523	-3.327832783278328	0.006421364366657454	-3.327832783278328	0.006341216581790716
-12.744	0.6691615835777126	-3.326832683268327	0.0032269507025687984	-3.326832683268327	0.0031866713023542617	-3.326832683268327	0.00643135970637958	-3.326832683268327	0.006351087165418657
-12.712000000000003	0.7194548387096774	-3.3258325832583258	0.0032319737717773946	-3.3258325832583258	0.0031916316638243257	-3.3258325832583258	0.006441370604604619	-3.3258325832583258	0.006360973113357207
-12.68	0.7791322580645161	-3.3248324832483247	0.0032370046601668243	-3.3248324832483247	0.0031965997468152503	-3.3248324832483247	0.006451397085550539	-3.3248324832483247	0.006370874449522066
-12.648000000000003	0.7888096774193548	-3.323832383238324	0.00324204337991026	-3.323832383238324	0.0032015755633479337	-3.323832383238324	0.0064614391734730495	-3.323832383238324	0.006380791197866178
-12.616	0.8474607038123168	-3.3228322832283226	0.0032470899431998558	-3.3228322832283226	0.0032065591254620118	-3.3228322832283226	0.0064714968926655745	-3.3228322832283226	0.006390723382379772
-12.584000000000003	0.8826513196480938	-3.321832183218322	0.0032521443622467094	-3.321832183218322	0.003211550445215839	-3.321832183218322	0.006481570267459372	-3.321832183218322	0.006400671027090405
-12.552	0.9169621700879765	-3.320832083208321	0.0032572066492809943	-3.320832083208321	0.0032165495346865823	-3.320832083208321	0.006491659322223584	-3.320832083208321	0.006410634156063052
-12.520000000000003	0.955525219941349	-3.31983198319832	0.00326227681655189	-3.31983198319832	0.003221556405970191	-3.31983198319832	0.006501764081365247	-3.31983198319832	0.006420612793400131
-12.488	0.9627099706744868	-3.318831883188319	0.0032673548763276633	-3.318831883188319	0.0032265710711814693	-3.318831883188319	0.0065118845693294325	-3.318831883188319	0.006430606963241596
-12.456000000000003	0.9729739002932551	-3.3178317831783177	0.003272440840895695	-3.3178317831783177	0.0032315935424540748	-3.3178317831783177	0.006522020810599224	-3.3178317831783177	0.006440616689764954
-12.424	0.9844108504398826	-3.316831683168317	0.0032775347225624998	-3.316831683168317	0.0032366238319405712	-3.316831683168317	0.006532172829695859	-3.316831683168317	0.006450641997185362
-12.392000000000003	0.9860237536656892	-3.3158315831583156	0.0032826365336537577	-3.3158315831583156	0.003241661951812448	-3.3158315831583156	0.006542340651178705	-3.3158315831583156	0.006460682909755673
-12.36	0.9810384164222874	-3.314831483148315	0.0032877462865143377	-3.314831483148315	0.003246707914260141	-3.314831483148315	0.0065525242996453655	-3.314831483148315	0.006470739451766473
-12.328000000000003	0.943208504398827	-3.3138313831383135	0.003292863993508358	-3.3138313831383135	0.0032517617314930824	-3.3138313831383135	0.006562723799731757	-3.3138313831383135	0.006480811647546181
-12.296	0.9194548387096774	-3.312831283128313	0.0032979896670191724	-3.312831283128313	0.0032568234157397077	-3.312831283128313	0.006572939176112119	-3.312831283128313	0.00649089952146106
-12.264000000000003	0.8918888563049854	-3.311831183118312	0.0033031233194494294	-3.311831183118312	0.0032618929792475083	-3.311831183118312	0.006583170453499083	-3.311831183118312	0.006501003097915321
-12.232	0.8517129032258064	-3.3108310831083108	0.0033082649632210867	-3.3108310831083108	0.0032669704342830376	-3.3108310831083108	0.006593417656643812	-3.3108310831083108	0.006511122401351161
-12.200000000000003	0.8289856304985337	-3.30983098309831	0.0033134146107754677	-3.30983098309831	0.003272055793131961	-3.30983098309831	0.006603680810335923	-3.30983098309831	0.006521257456248806
-12.168	0.774733431085044	-3.3088308830883086	0.0033185722745732553	-3.3088308830883086	0.0032771490680990776	-3.3088308830883086	0.00661395993940366	-3.3088308830883086	0.006531408287126609
-12.136000000000003	0.7437950146627565	-3.307830783078308	0.0033237379670945392	-3.307830783078308	0.0032822502715083423	-3.307830783078308	0.006624255068713895	-3.307830783078308	0.0065415749185410675
-12.104	0.7314782991202345	-3.3068306830683065	0.0033289117008388647	-3.3068306830683065	0.0032873594157029114	-3.3068306830683065	0.006634566223172223	-3.3068306830683065	0.006551757375086923
-12.072000000000003	0.6789856304985337	-3.305830583058306	0.003334093488325228	-3.305830583058306	0.003292476513045156	-3.305830583058306	0.006644893427723008	-3.305830583058306	0.00656195568139718
-12.04	0.650833137829912	-3.304830483048305	0.003339283342092128	-3.304830483048305	0.0032976015759167104	-3.304830483048305	0.006655236707349415	-3.304830483048305	0.0065721698621432015
-12.008000000000003	0.6342642228739003	-3.303830383038304	0.0033444812746975874	-3.303830383038304	0.00330273461671848	-3.303830383038304	0.006665596087073539	-3.303830383038304	0.006582399942034755
-11.975999999999999	0.5911557184750733	-3.3028302830283027	0.0033496872987192087	-3.3028302830283027	0.0033078756478706955	-3.3028302830283027	0.006675971591956383	-3.3028302830283027	0.006592645945820053
-11.944000000000003	0.5495134897360704	-3.3018301830183017	0.0033549014267541537	-3.3018301830183017	0.003313024681812919	-3.3018301830183017	0.0066863632470979956	-3.3018301830183017	0.00660290789828585
-11.911999999999999	0.5295721407624633	-3.300830083008301	0.0033601236714192223	-3.300830083008301	0.003318181731004095	-3.300830083008301	0.0066967710776374536	-3.300830083008301	0.006613185824257467
-11.880000000000003	0.4959944281524927	-3.2998299829982995	0.003365354045350875	-3.2998299829982995	0.0033233468079225705	-3.2998299829982995	0.006707195108753	-3.2998299829982995	0.006623479748598883
-11.847999999999999	0.4847041055718475	-3.298829882988299	0.003370592561205231	-3.298829882988299	0.003328519925066119	-3.298829882988299	0.006717635365662064	-3.298829882988299	0.006633789696212763
-11.816000000000003	0.47018797653958944	-3.297829782978298	0.003375839231658129	-3.297829782978298	0.0033337010949519856	-3.297829782978298	0.0067280918736213014	-3.297829782978298	0.006644115692040547
-11.783999999999999	0.43924956011730204	-3.296829682968297	0.0033810940694051655	-3.296829682968297	0.0033388903301169114	-3.296829682968297	0.0067385646579267355	-3.296829682968297	0.006654457761062503
-11.752000000000002	0.419308211143695	-3.2958295829582958	0.003386357087161689	-3.2958295829582958	0.003344087643117152	-3.2958295829582958	0.0067490537439136924	-3.2958295829582958	0.00666481592829776
-11.719999999999999	0.4014196480938416	-3.2948294829482947	0.0033916282976628716	-3.2948294829482947	0.003349293046528531	-3.2948294829482947	0.006759559156957011	-3.2948294829482947	0.006675190218804419
-11.688000000000002	0.3964343108504399	-3.293829382938294	0.0033969077136637004	-3.293829382938294	0.003354506552946447	-3.293829382938294	0.006770080922470948	-3.293829382938294	0.006685580657679554
-11.655999999999999	0.3630032258064516	-3.2928292829282926	0.0034021953479390454	-3.2928292829282926	0.003359728174985924	-3.2928292829282926	0.006780619065909416	-3.2928292829282926	0.006695987270059355
-11.624000000000002	0.3448214076246334	-3.291829182918292	0.0034074912132836727	-3.291829182918292	0.003364957925281623	-3.291829182918292	0.006791173612765839	-3.291829182918292	0.006706410081119067
-11.591999999999999	0.3222407624633431	-3.290829082908291	0.0034127953225122627	-3.290829082908291	0.003370195816487892	-3.290829082908291	0.00680174458857341	-3.290829082908291	0.006716849116073192
-11.560000000000002	0.3099240469208211	-3.28982898289829	0.003418107688459481	-3.28982898289829	0.003375441861278786	-3.28982898289829	0.006812332018905041	-3.28982898289829	0.0067273044001754405
-11.527999999999999	0.28939618768328446	-3.288828882888289	0.003423428323979953	-3.288828882888289	0.003380696072348091	-3.288828882888289	0.006822935929373414	-3.288828882888289	0.006737775958718833
-11.496000000000002	0.2826513196480938	-3.2878287828782877	0.003428757241948351	-3.2878287828782877	0.0033859584624093744	-3.2878287828782877	0.006833556345631152	-3.2878287828782877	0.006748263817035782
-11.463999999999999	0.28030527859237536	-3.286828682868287	0.003434094455259377	-3.286828682868287	0.003391229044195988	-3.286828682868287	0.006844193293370705	-3.286828682868287	0.006758768000498102
-11.432000000000002	0.2528859237536657	-3.2858285828582856	0.0034394399768278563	-3.2858285828582856	0.0033965078304611426	-3.2858285828582856	0.006854846798324647	-3.2858285828582856	0.006769288534517145
-11.399999999999999	0.2411557184750733	-3.284828482848285	0.0034447938195886745	-3.284828482848285	0.003401794833977877	-3.284828482848285	0.006865516886265478	-3.284828482848285	0.006779825444543757
-11.368000000000002	0.2376366568914956	-3.2838283828382835	0.0034501559964969183	-3.2838283828382835	0.0034070900675391503	-3.2838283828382835	0.006876203583005911	-3.2838283828382835	0.006790378756068466
-11.335999999999999	0.21828181818181816	-3.282828282828283	0.0034555265205278114	-3.282828282828283	0.0034123935439578307	-3.282828282828283	0.00688690691439876	-3.282828282828283	0.006800948494621413
-11.304000000000002	0.2005398826979472	-3.281828182818282	0.003460905404676811	-3.281828182818282	0.00341770527606675	-3.281828182818282	0.00689762690633717	-3.281828182818282	0.006811534685772539
-11.271999999999998	0.20420557184750732	-3.2808280828082808	0.0034662926619596123	-3.2808280828082808	0.0034230252767187266	-3.2808280828082808	0.0069083635847545025	-3.2808280828082808	0.00682213735513154
-11.240000000000002	0.1817715542521994	-3.27982798279828	0.0034716883054121675	-3.27982798279828	0.0034283535587865863	-3.27982798279828	0.006919116975624532	-3.27982798279828	0.006832756528348001
-11.207999999999998	0.17341378299120233	-3.2788278827882786	0.0034770923480907713	-3.2788278827882786	0.003433690135163226	-3.2788278827882786	0.006929887104961475	-3.2788278827882786	0.006843392231111432
-11.176000000000002	0.17048123167155424	-3.277827782778278	0.003482504803071999	-3.277827782778278	0.0034390350187615904	-3.277827782778278	0.006940673998819999	-3.277827782778278	0.006854044489151312
-11.143999999999998	0.156258357771261	-3.2768276827682765	0.0034879256834528566	-3.2768276827682765	0.0034443882225147736	-3.2768276827682765	0.006951477683295384	-3.2768276827682765	0.006864713328237192
-11.112000000000002	0.1502466275659824	-3.275827582758276	0.003493355002350685	-3.275827582758276	0.0034497497593759733	-3.275827582758276	0.00696229818452345	-3.275827582758276	0.0068753987741787155
-11.079999999999998	0.14526129032258064	-3.274827482748275	0.003498792772903319	-3.274827482748275	0.003455119642318597	-3.274827482748275	0.006973135528680789	-3.274827482748275	0.006886100852825721
-11.048000000000002	0.13924956011730205	-3.273827382738274	0.0035042390082690024	-3.273827382738274	0.0034604978843362348	-3.273827382738274	0.006983989741984663	-3.273827382738274	0.006896819590068262
-11.015999999999998	0.13924956011730205	-3.2728272827282727	0.003509693721626524	-3.2728272827282727	0.0034658844984427257	-3.2728272827282727	0.006994860850693195	-3.2728272827282727	0.006907555011836716
-10.984000000000002	0.13015865102639296	-3.2718271827182717	0.0035151569261751576	-3.2718271827182717	0.0034712794976721685	-3.2718271827182717	0.00700574888110534	-3.2718271827182717	0.006918307144101798
-10.951999999999998	0.12370703812316716	-3.270827082708271	0.00352062863513476	-3.270827082708271	0.0034766828950789706	-3.270827082708271	0.007016653859561033	-3.270827082708271	0.006929076012874667
-10.920000000000002	0.11139032258064517	-3.2698269826982695	0.003526108861745782	-3.2698269826982695	0.0034820947037378716	-3.2698269826982695	0.007027575812441193	-3.2698269826982695	0.00693986164420697
-10.887999999999998	0.1093375366568915	-3.268826882688269	0.0035315976192692704	-3.268826882688269	0.0034875149367439664	-3.268826882688269	0.007038514766167762	-3.268826882688269	0.006950664064190889
-10.856000000000002	0.10141964809384164	-3.267826782678268	0.0035370949209869696	-3.267826782678268	0.003492943607212757	-3.267826782678268	0.00704947074720389	-3.267826782678268	0.006961483298959242
-10.823999999999998	0.10010000000000001	-3.266826682668267	0.0035426007802012694	-3.266826682668267	0.0034983807282801616	-3.266826682668267	0.007060443782053812	-3.266826682668267	0.0069723193746855025
-10.792000000000002	0.10156627565982405	-3.2658265826582658	0.003548115210235319	-3.2658265826582658	0.003503826313102568	-3.2658265826582658	0.007071433897263153	-3.2658265826582658	0.006983172317583907
-10.759999999999998	0.08998269794721409	-3.2648264826482647	0.003553638224432983	-3.2648264826482647	0.0035092803748568453	-3.2648264826482647	0.007082441119418724	-3.2648264826482647	0.006994042153909474
-10.728000000000002	0.07942551319648095	-3.263826382638264	0.003559169836158941	-3.263826382638264	0.0035147429267403936	-3.263826382638264	0.007093465475148813	-3.263826382638264	0.00700492890995811
-10.695999999999998	0.0783991202346041	-3.2628262826282626	0.003564710058798676	-3.2628262826282626	0.0035202139819711696	-3.2628262826282626	0.0071045069911231315	-3.2628262826282626	0.007015832612066649
-10.664000000000001	0.07986539589442816	-3.261826182618262	0.0035702589057585265	-3.261826182618262	0.0035256935537877057	-3.261826182618262	0.007115565694052869	-3.261826182618262	0.007026753286612903
-10.631999999999998	0.07561319648093842	-3.260826082608261	0.003575816390465714	-3.260826082608261	0.003531181655449168	-3.260826082608261	0.007126641610690849	-3.260826082608261	0.007037690960015763
-10.600000000000001	0.06960146627565983	-3.25982598259826	0.0035813825263683466	-3.25982598259826	0.00353667830023536	-3.25982598259826	0.0071377347678314995	-3.25982598259826	0.007048645658735243
-10.567999999999998	0.06358973607038124	-3.258825882588259	0.003586957326935536	-3.258825882588259	0.0035421835014467842	-3.258825882588259	0.007148845192310969	-3.258825882588259	0.007059617409272524
-10.536000000000001	0.06432287390029326	-3.2578257825782577	0.0035925408056573177	-3.2578257825782577	0.0035476972724046447	-3.2578257825782577	0.007159972911007188	-3.2578257825782577	0.007070606238170064
-10.503999999999998	0.062270087976539594	-3.256825682568257	0.00359813297604478	-3.256825682568257	0.003553219626450902	-3.256825682568257	0.007171117950839903	-3.256825682568257	0.007081612172011611
-10.472000000000001	0.058164516129032263	-3.2558255825582556	0.0036037338516300413	-3.2558255825582556	0.0035587505769482997	-3.2558255825582556	0.00718228033877077	-3.2558255825582556	0.007092635237422316
-10.439999999999998	0.0533258064516129	-3.254825482548255	0.0036093434459662952	-3.254825482548255	0.003564290137280384	-3.254825482548255	0.0071934601018034325	-3.254825482548255	0.007103675461068754
-10.408000000000001	0.056991495601173024	-3.2538253825382535	0.003614961772627857	-3.2538253825382535	0.00356983832085156	-3.2538253825382535	0.007204657266983536	-3.2538253825382535	0.007114732869659027
-10.375999999999998	0.05493870967741936	-3.252825282528253	0.0036205888452101724	-3.252825282528253	0.0035753951410870967	-3.252825282528253	0.007215871861398851	-3.252825282528253	0.007125807489942791
-10.344000000000001	0.048193841642228744	-3.251825182518252	0.0036262246773298796	-3.251825182518252	0.0035809606114331847	-3.251825182518252	0.007227103912179286	-3.251825182518252	0.007136899348711355
-10.311999999999998	0.04731407624633431	-3.2508250825082508	0.00363186928262482	-3.2508250825082508	0.0035865347453569573	-3.2508250825082508	0.007238353446497026	-3.2508250825082508	0.007148008472797731
-10.280000000000001	0.04834046920821115	-3.24982498249825	0.0036375226747540797	-3.24982498249825	0.003592117556346514	-3.24982498249825	0.007249620491566473	-3.24982498249825	0.007159134889076676
-10.248000000000005	0.042328739002932554	-3.2488248824882486	0.0036431848673980165	-3.2488248824882486	0.003597709057910976	-3.2488248824882486	0.007260905074644499	-3.2488248824882486	0.007170278624464826
-10.216000000000001	0.03880967741935484	-3.247824782478248	0.00364885587425831	-3.247824782478248	0.003603309263580493	-3.247824782478248	0.00727220722303029	-3.247824782478248	0.0071814397059206565
-10.184000000000005	0.03617038123167156	-3.2468246824682465	0.003654535709057968	-3.2468246824682465	0.003608918186906302	-3.2468246824682465	0.007283526964065593	-3.2468246824682465	0.007192618160444652
-10.152000000000001	0.03514398826979472	-3.245824582458246	0.003660224385541391	-3.245824582458246	0.003614535841460734	-3.245824582458246	0.007294864325134709	-3.245824582458246	0.007203814015079296
-10.120000000000005	0.03558387096774194	-3.244824482448245	0.0036659219174743716	-3.244824482448245	0.003620162240837269	-3.244824482448245	0.007306219333664532	-3.244824482448245	0.0072150272969091845
-10.088000000000001	0.03514398826979472	-3.243824382438244	0.0036716283186441693	-3.243824382438244	0.0036257973986505623	-3.243824382438244	0.007317592017124705	-3.243824382438244	0.007226258033061072
-10.056000000000004	0.03250469208211144	-3.2428242824282427	0.0036773436028594906	-3.2428242824282427	0.003631441328536463	-3.2428242824282427	0.007328982403027562	-3.2428242824282427	0.007237506250703921
-10.024000000000001	0.029572140762463343	-3.2418241824182417	0.0036830677839505763	-3.2418241824182417	0.003637094044152072	-3.2418241824182417	0.007340390518928314	-3.2418241824182417	0.007248771977049004
-9.992000000000004	0.02737272727272727	-3.240824082408241	0.0036888008757692066	-3.240824082408241	0.0036427555591757536	-3.240824082408241	0.007351816392425025	-3.240824082408241	0.0072600552393499275
-9.96	0.026199706744868035	-3.2398239823982395	0.0036945428921887212	-3.2398239823982395	0.0036484258873071855	-3.2398239823982395	0.0073632600511587725	-3.2398239823982395	0.0072713560649027625
-9.928000000000004	0.027812609970674487	-3.238823882388239	0.003700293847104098	-3.238823882388239	0.0036541050422673736	-3.238823882388239	0.007374721522813576	-3.238823882388239	0.007282674481046004
-9.896	0.023413782991202347	-3.237823782378238	0.003706053754431937	-3.237823782378238	0.0036597930377987057	-3.237823782378238	0.007386200835116643	-3.237823782378238	0.007294010515160767
-9.864000000000004	0.024293548387096773	-3.236823682368237	0.0037118226281105397	-3.236823682368237	0.003665489887664974	-3.236823682368237	0.007397698015838266	-3.236823682368237	0.007305364194670741
-9.832	0.025173313782991202	-3.2358235823582358	0.0037176004820998923	-3.2358235823582358	0.0036711956056514	-3.2358235823582358	0.00740921309279201	-3.2358235823582358	0.007316735547042331
-9.800000000000004	0.021507624633431085	-3.2348234823482347	0.0037233873303817513	-3.2348234823482347	0.0036769102055646914	-3.2348234823482347	0.007420746093834682	-3.2348234823482347	0.007328124599784672
-9.768	0.018721700879765397	-3.233823382338234	0.003729183186959632	-3.233823382338234	0.0036826337012330424	-3.233823382338234	0.007432297046866517	-3.233823382338234	0.007339531380449737
-9.736000000000004	0.018135190615835777	-3.2328232823282326	0.003734988065858894	-3.2328232823282326	0.0036883661065062147	-3.2328232823282326	0.007443865979831126	-3.2328232823282326	0.007350955916632384
-9.704	0.017695307917888564	-3.231823182318232	0.0037408019811267035	-3.231823182318232	0.0036941074352555073	-3.231823182318232	0.007455452920715641	-3.231823182318232	0.00736239823597041
-9.672000000000004	0.014909384164222873	-3.230823082308231	0.003746624946832155	-3.230823082308231	0.0036998577013738596	-3.230823082308231	0.007467057897550766	-3.230823082308231	0.007373858366144654
-9.64	0.016082404692082112	-3.22982298229823	0.0037524569770662286	-3.22982298229823	0.003705616918775827	-3.22982298229823	0.0074786809384107976	-3.22982298229823	0.00738533633487902
-9.608000000000004	0.016229032258064515	-3.228822882288229	0.0037582980859418584	-3.228822882288229	0.003711385101397654	-3.228822882288229	0.007490322071413776	-3.228822882288229	0.0073968321699405875
-9.576	0.01446950146627566	-3.2278227822782277	0.0037641482875939735	-3.2278227822782277	0.00371716226319728	-3.2278227822782277	0.007501981324721474	-3.2278227822782277	0.007408345899139635
-9.544000000000004	0.012416715542521994	-3.226822682268227	0.003770007596179518	-3.226822682268227	0.003722948418154396	-3.226822682268227	0.007513658726539541	-3.226822682268227	0.00741987755032975
-9.512	0.012856598240469207	-3.2258225822582256	0.003775876025877496	-3.2258225822582256	0.0037287435802704706	-3.2258225822582256	0.007525354305117497	-3.2258225822582256	0.007431427151407873
-9.480000000000004	0.013589736070381232	-3.224822482248225	0.003781753590888964	-3.224822482248225	0.003734547763568761	-3.224822482248225	0.00753706808874883	-3.224822482248225	0.00744299473031435
-9.448	0.014029618768328445	-3.2238223822382235	0.0037876403054371705	-3.2238223822382235	0.003740360982094404	-3.2238223822382235	0.0075488001057711085	-3.2238223822382235	0.007454580315033048
-9.416000000000004	0.010510557184750732	-3.222822282228223	0.003793536183767446	-3.222822282228223	0.0037461832499143706	-3.222822282228223	0.007560550384565977	-3.222822282228223	0.00746618393359136
-9.384	0.00919090909090909	-3.221822182218222	0.0037994412401473636	-3.221822182218222	0.0037520145811175843	-3.221822182218222	0.007572318953559256	-3.221822182218222	0.007477805614060337
-9.352000000000004	0.00977741935483871	-3.2208220822082207	0.0038053554888667035	-3.2208220822082207	0.0037578549898148873	-3.2208220822082207	0.007584105841221031	-3.2208220822082207	0.007489445384554698
-9.32	0.011097067448680352	-3.21982198219822	0.003811278944237512	-3.21982198219822	0.0037637044901391126	-3.21982198219822	0.007595911076065705	-3.21982198219822	0.007501103273232942
-9.288000000000004	0.01168357771260997	-3.2188218821882186	0.0038172116205941265	-3.2188218821882186	0.0037695630962451105	-3.2188218821882186	0.007607734686652049	-3.2188218821882186	0.0075127793082974004
-9.256	0.008897653958944282	-3.217821782178218	0.003823153532293208	-3.217821782178218	0.003775430822309769	-3.217821782178218	0.007619576701583282	-3.217821782178218	0.007524473517994286
-9.224000000000004	0.009337536656891495	-3.2168216821682165	0.0038291046937138067	-3.2168216821682165	0.0037813076825320723	-3.2168216821682165	0.007631437149507188	-3.2168216821682165	0.0075361859306137995
-9.192	0.0094841642228739	-3.215821582158216	0.00383506511925735	-3.215821582158216	0.0037871936911331085	-3.215821582158216	0.0076433160591161025	-3.215821582158216	0.007547916574490159
-9.160000000000004	0.009924046920821114	-3.214821482148215	0.0038410348233477117	-3.214821482148215	0.003793088862356133	-3.214821482148215	0.007655213459147021	-3.214821482148215	0.007559665478001698
-9.128	0.008751026392961877	-3.213821382138214	0.0038470138204312228	-3.213821382138214	0.003798993210466574	-3.213821382138214	0.007667129378381712	-3.213821382138214	0.00757143266957093
-9.096000000000004	0.007724633431085044	-3.2128212821282127	0.003853002124976749	-3.2128212821282127	0.0038049067497520923	-3.2128212821282127	0.0076790638456466975	-3.2128212821282127	0.007583218177664589
-9.064	0.005818475073313783	-3.2118211821182117	0.003858999751475657	-3.2118211821182117	0.0038108294945225934	-3.2118211821182117	0.007691016889813413	-3.2118211821182117	0.0075950220307937424
-9.032000000000004	0.00787126099706745	-3.210821082108211	0.0038650067144419156	-3.210821082108211	0.0038167614591102838	-3.210821082108211	0.007702988539798183	-3.210821082108211	0.007606844257513815
-9.0	0.006111730205278593	-3.2098209820982095	0.0038710230284121063	-3.2098209820982095	0.0038227026578696944	-3.2098209820982095	0.007714978824562385	-3.2098209820982095	0.007618684886424705
-8.968000000000004	0.006258357771260998	-3.208820882088209	0.003877048707945442	-3.208820882088209	0.0038286531051777077	-3.208820882088209	0.007726987773112473	-3.208820882088209	0.0076305439461708015
-8.936	0.005378592375366569	-3.207820782078208	0.0038830837676238185	-3.207820782078208	0.003834612815433609	-3.207820782078208	0.00773901541450002	-3.207820782078208	0.0076424214654411005
-8.904000000000003	0.006111730205278593	-3.206820682068207	0.0038891282220518647	-3.206820682068207	0.0038405818030591158	-3.206820682068207	0.007751061777821873	-3.206820682068207	0.007654317472969258
-8.872	0.005525219941348974	-3.2058205820582057	0.0038951820858569497	-3.2058205820582057	0.0038465600824984054	-3.2058205820582057	0.007763126892220114	-3.2058205820582057	0.007666231997533632
-8.840000000000003	0.00508533724340176	-3.2048204820482047	0.003901245373689219	-3.2048204820482047	0.003852547668218151	-3.2048204820482047	0.0077752107868822385	-3.2048204820482047	0.007678165067957405
-8.808	0.006551612903225807	-3.203820382038204	0.003907318100221663	-3.203820382038204	0.0038585445747075734	-3.203820382038204	0.007787313491041118	-3.203820382038204	0.007690116713108598
-8.776000000000003	0.004058944281524927	-3.2028202820282026	0.00391340028015012	-3.2028202820282026	0.003864550816478459	-3.2028202820282026	0.007799435033975175	-3.2028202820282026	0.007702086961900191
-8.744	0.003472434017595308	-3.201820182018202	0.003919491928193332	-3.201820182018202	0.0038705664080651934	-3.201820182018202	0.007811575445008392	-3.201820182018202	0.007714075843290149
-8.712000000000003	0.005231964809384164	-3.200820082008201	0.003925593059092951	-3.200820082008201	0.0038765913640248107	-3.200820082008201	0.007823734753510376	-3.200820082008201	0.007726083386281526
-8.68	0.004938709677419355	-3.1998199819982	0.003931703687613625	-3.1998199819982	0.0038826256989370226	-3.1998199819982	0.007835912988896502	-3.1998199819982	0.007738109619922523
-8.648000000000003	0.004205571847507332	-3.1988198819881988	0.003937823828542976	-3.1988198819881988	0.0038886694274042426	-3.1988198819881988	0.007848110180627855	-3.1988198819881988	0.0077501545733065415
-8.616	0.0031791788856304986	-3.1978197819781977	0.0039439534966916896	-3.1978197819781977	0.003894722564051645	-3.1978197819781977	0.007860326358211463	-3.1978197819781977	0.0077622182755722885
-8.584000000000003	0.0037656891495601173	-3.196819681968197	0.003950092706893496	-3.196819681968197	0.0039007851235271724	-3.196819681968197	0.007872561551200195	-3.196819681968197	0.007774300755903799
-8.552	0.0036190615835777124	-3.1958195819581956	0.00395624147400526	-3.1958195819581956	0.003906857120501599	-3.1958195819581956	0.00788481578919303	-3.1958195819581956	0.007786402043530587
-8.520000000000003	0.002885923753665689	-3.194819481948195	0.003962399812906985	-3.194819481948195	0.003912938569668541	-3.194819481948195	0.007897089101834896	-3.194819481948195	0.007798522167727591
-8.488	0.003472434017595308	-3.1938193819381935	0.003968567738501855	-3.1938193819381935	0.003919029485744516	-3.1938193819381935	0.007909381518816979	-3.1938193819381935	0.0078106611578154005
-8.456000000000003	0.0021527859237536655	-3.192819281928193	0.0039747452657162684	-3.192819281928193	0.003925129883468954	-3.192819281928193	0.007921693069876577	-3.192819281928193	0.007822819043160158
-8.424	0.002446041055718475	-3.191819181918192	0.003980932409499887	-3.191819181918192	0.003931239777604256	-3.191819181918192	0.007934023784797383	-3.191819181918192	0.007834995853173798
-8.392000000000003	0.0022994134897360704	-3.1908190819081907	0.003987129184825662	-3.1908190819081907	0.00393735918293582	-3.1908190819081907	0.007946373693409392	-3.1908190819081907	0.007847191617313988
-8.36	0.0030325513196480937	-3.18981898189819	0.003993335606689855	-3.18981898189819	0.0039434881142720625	-3.18981898189819	0.007958742825588977	-3.18981898189819	0.007859406365084245
-8.328000000000003	0.004205571847507332	-3.1888188818881886	0.003999551690112138	-3.1888188818881886	0.003949626586444497	-3.1888188818881886	0.00797113121125916	-3.1888188818881886	0.007871640126034059
-8.296	0.00259266862170088	-3.187818781878188	0.004005777450135512	-3.187818781878188	0.003955774614307702	-3.187818781878188	0.00798353888038939	-3.187818781878188	0.007883892929758845
-8.264000000000003	0.0027392961876832843	-3.1868186818681865	0.00401201290182649	-3.1868186818681865	0.003961932212739442	-3.1868186818681865	0.00799596586299588	-3.1868186818681865	0.007896164805900165
-8.232	0.0036190615835777124	-3.185818581858186	0.0040182580602749944	-3.185818581858186	0.003968099396640615	-3.185818581858186	0.00800841218914147	-3.185818581858186	0.007908455784145636
-8.200000000000003	0.0021527859237536655	-3.184818481848185	0.0040245129405944964	-3.184818481848185	0.003974276180935361	-3.184818481848185	0.008020877888935895	-3.184818481848185	0.007920765894229163
-8.168	0.0036190615835777124	-3.1838183818381838	0.004030777557922003	-3.1838183818381838	0.003980462580571064	-3.1838183818381838	0.008033362992535669	-3.1838183818381838	0.007933095165930881
-8.136000000000003	0.001566275659824047	-3.1828182818281827	0.004037051927418105	-3.1828182818281827	0.003986658610518381	-3.1828182818281827	0.008045867530144293	-3.1828182818281827	0.007945443629077313
-8.104	0.002446041055718475	-3.1818181818181817	0.004043336064267019	-3.1818181818181817	0.003992864285771309	-3.1818181818181817	0.008058391532012276	-3.1818181818181817	0.007957811313541382
-8.072000000000003	0.002446041055718475	-3.180818081808181	0.004049629983676592	-3.180818081808181	0.003999079621347181	-3.180818081808181	0.008070935028437204	-3.180818081808181	0.00797019824924253
-8.04	0.0018595307917888563	-3.1798179817981795	0.00405593370087842	-3.1798179817981795	0.004005304632286758	-3.1798179817981795	0.008083498049763865	-3.1798179817981795	0.007982604466146771
-8.008000000000003	0.0021527859237536655	-3.178817881788179	0.004062247231127757	-3.178817881788179	0.004011539333654189	-3.178817881788179	0.008096080626384188	-3.178817881788179	0.007995029994266746
-7.975999999999999	0.00259266862170088	-3.177817781778178	0.0040685705897037	-3.177817781778178	0.004017783740537132	-3.177817781778178	0.008108682788737522	-3.177817781778178	0.008007474863661835
-7.944000000000003	0.0022994134897360704	-3.176817681768177	0.004074903791909089	-3.176817681768177	0.004024037868046722	-3.176817681768177	0.008121304567310505	-3.176817681768177	0.008019939104438184
-7.911999999999999	0.0018595307917888563	-3.1758175817581757	0.004081246853070651	-3.1758175817581757	0.004030301731317649	-3.1758175817581757	0.008133945992637288	-3.1758175817581757	0.00803242274674883
-7.880000000000003	0.0018595307917888563	-3.1748174817481747	0.004087599788538964	-3.1748174817481747	0.004036575345508171	-3.1748174817481747	0.008146607095299513	-3.1748174817481747	0.008044925820793712
-7.847999999999999	0.0012730205278592376	-3.173817381738174	0.004093962613688537	-3.173817381738174	0.00404285872580017	-3.173817381738174	0.008159287905926458	-3.173817381738174	0.008057448356819806
-7.8160000000000025	0.0022994134897360704	-3.1728172817281726	0.004100335343917832	-3.1728172817281726	0.0040491518873991775	-3.1728172817281726	0.008171988455195074	-3.1728172817281726	0.008069990385121163
-7.783999999999999	0.0011263929618768329	-3.171817181718172	0.004106717994649302	-3.171817181718172	0.004055454845534405	-3.171817181718172	0.008184708773830013	-3.171817181718172	0.008082551936038974
-7.7520000000000024	0.0017129032258064517	-3.170817081708171	0.004113110581329429	-3.170817081708171	0.004061767615458803	-3.170817081708171	0.008197448892603841	-3.170817081708171	0.00809513303996168
-7.719999999999999	0.0009797653958944282	-3.16981698169817	0.004119513119428746	-3.16981698169817	0.004068090212449071	-3.16981698169817	0.0082102088423369	-3.16981698169817	0.008107733727325003
-7.688000000000002	0.0017129032258064517	-3.1688168816881688	0.004125925624441927	-3.1688168816881688	0.004074422651805721	-3.1688168816881688	0.008222988653897667	-3.1688168816881688	0.008120354028612062
-7.655999999999999	0.0018595307917888563	-3.1678167816781677	0.004132348111887743	-3.1678167816781677	0.004080764948853088	-3.1678167816781677	0.008235788358202507	-3.1678167816781677	0.008132993974353402
-7.624000000000002	0.0009797653958944282	-3.166816681668167	0.004138780597309183	-3.166816681668167	0.004087117118939391	-3.166816681668167	0.008248607986216027	-3.166816681668167	0.008145653595127107
-7.591999999999999	0.0014196480938416423	-3.1658165816581656	0.004145223096273436	-3.1658165816581656	0.004093479177436763	-3.1658165816581656	0.008261447568950954	-3.1658165816581656	0.008158332921558863
-7.560000000000002	0.0017129032258064517	-3.164816481648165	0.004151675624371943	-3.164816481648165	0.00409985113974127	-3.164816481648165	0.00827430713746836	-3.164816481648165	0.008171031984322006
-7.527999999999999	0.001566275659824047	-3.1638163816381635	0.00415813819722045	-3.1638163816381635	0.004106233021272982	-3.1638163816381635	0.008287186722877607	-3.1638163816381635	0.008183750814137643
-7.496000000000002	0.0011263929618768329	-3.162816281628163	0.004164610830459018	-3.162816281628163	0.004112624837475977	-3.162816281628163	0.008300086356336497	-3.162816281628163	0.008196489441774672
-7.463999999999999	0.0011263929618768329	-3.161816181618162	0.004171093539752099	-3.161816181618162	0.004119026603818408	-3.161816181618162	0.008313006069051342	-3.161816181618162	0.008209247898049908
-7.432000000000002	0.0009797653958944282	-3.1608160816081607	0.0041775863407885186	-3.1608160816081607	0.004125438335792512	-3.1608160816081607	0.008325945892277037	-3.1608160816081607	0.008222026213828136
-7.399999999999999	0.0006865102639296188	-3.15981598159816	0.004184089249281584	-3.15981598159816	0.004131860048914673	-3.15981598159816	0.008338905857317103	-3.15981598159816	0.00823482442002216
-7.368000000000002	0.0011263929618768329	-3.1588158815881586	0.004190602280969071	-3.1588158815881586	0.0041382917587254485	-3.1588158815881586	0.00835188599552379	-3.1588158815881586	0.008247642547592932
-7.3359999999999985	0.0011263929618768329	-3.157815781578158	0.004197125451613271	-3.157815781578158	0.004144733480789596	-3.157815781578158	0.008364886338298178	-3.157815781578158	0.00826048062754957
-7.304000000000002	0.0008331378299120235	-3.1568156815681565	0.0042036587770010354	-3.1568156815681565	0.004151185230696138	-3.1568156815681565	0.008377906917090184	-3.1568156815681565	0.008273338690949487
-7.2719999999999985	0.0014196480938416423	-3.155815581558156	0.004210202272943824	-3.155815581558156	0.0041576470240583694	-3.155815581558156	0.008390947763398725	-3.155815581558156	0.008286216768898411
-7.240000000000002	0.0009797653958944282	-3.154815481548155	0.004216755955277727	-3.154815481548155	0.00416411887651392	-3.154815481548155	0.008404008908771698	-3.154815481548155	0.008299114892550509
-7.207999999999998	0.0017129032258064517	-3.1538153815381538	0.0042233198398635135	-3.1538153815381538	0.004170600803724785	-3.1538153815381538	0.008417090384806172	-3.1538153815381538	0.008312033093108443
-7.176000000000002	0.0017129032258064517	-3.1528152815281527	0.004229893942586662	-3.1528152815281527	0.004177092821377344	-3.1528152815281527	0.00843019222314832	-3.1528152815281527	0.00832497140182342
-7.143999999999998	0.0006865102639296188	-3.1518151815181517	0.0042364782793573984	-3.1518151815181517	0.004183594945182438	-3.1518151815181517	0.008443314455493641	-3.1518151815181517	0.008337929849995328
-7.112000000000002	0.0012730205278592376	-3.150815081508151	0.004243072866110753	-3.150815081508151	0.004190107190875364	-3.150815081508151	0.008456457113586937	-3.150815081508151	0.008350908468972736
-7.079999999999998	0.0011263929618768329	-3.1498149814981495	0.004249677718806573	-3.1498149814981495	0.004196629574215954	-3.1498149814981495	0.008469620229222421	-3.1498149814981495	0.00836390729015305
-7.048000000000002	0.0012730205278592376	-3.148814881488149	0.004256292853429585	-3.148814881488149	0.004203162110988576	-3.148814881488149	0.008482803834243817	-3.148814881488149	0.00837692634498251
-7.015999999999998	0.0003932551319648094	-3.147814781478148	0.0042629182859894085	-3.147814781478148	0.004209704817002203	-3.147814781478148	0.008496007960544394	-3.147814781478148	0.008389965664956329
-6.984000000000002	0.0005398826979472141	-3.146814681468147	0.004269554032520633	-3.146814681468147	0.004216257708090436	-3.146814681468147	0.00850923264006711	-3.146814681468147	0.008403025281618749
-6.951999999999998	0.0005398826979472141	-3.1458145814581457	0.004276200109082804	-3.1458145814581457	0.004222820800111538	-3.1458145814581457	0.00852247790480457	-3.1458145814581457	0.008416105226563083
-6.920000000000002	0.0003932551319648094	-3.1448144814481447	0.0042828565317605104	-3.1448144814481447	0.00422939410894849	-3.1448144814481447	0.008535743786799246	-3.1448144814481447	0.00842920553143186
-6.887999999999998	0.0008331378299120235	-3.143814381438144	0.004289523316663406	-3.143814381438144	0.004235977650509006	-3.143814381438144	0.008549030318143434	-3.143814381438144	0.008442326227916819
-6.856000000000002	0.0008331378299120235	-3.1428142814281426	0.004296200479926224	-3.1428142814281426	0.004242571440725601	-3.1428142814281426	0.008562337530979446	-3.1428142814281426	0.008455467347759092
-6.823999999999998	0.0008331378299120235	-3.141814181418142	0.004302888037708871	-3.141814181418142	0.004249175495555595	-3.141814181418142	0.00857566545749954	-3.141814181418142	0.008468628922749135
-6.792000000000002	0.0002466275659824047	-3.140814081408141	0.004309586006196408	-3.140814081408141	0.004255789830981184	-3.140814081408141	0.008589014129946183	-3.140814081408141	0.008481810984726971
-6.759999999999998	0.0008331378299120235	-3.13981398139814	0.004316294401599143	-3.13981398139814	0.004262414463009467	-3.13981398139814	0.008602383580611961	-3.13981398139814	0.008495013565582125
-6.7280000000000015	0.0002466275659824047	-3.1388138813881388	0.004323013240152608	-3.1388138813881388	0.004269049407672465	-3.1388138813881388	0.00861577384183974	-3.1388138813881388	0.008508236697253802
-6.695999999999998	0.0012730205278592376	-3.1378137813781377	0.00432974253811767	-3.1378137813781377	0.004275694681027199	-3.1378137813781377	0.008629184946022727	-3.1378137813781377	0.008521480411730882
-6.6640000000000015	0.0009797653958944282	-3.136813681368137	0.004336482311780504	-3.136813681368137	0.004282350299155685	-3.136813681368137	0.008642616925604583	-3.136813681368137	0.008534744741052072
-6.631999999999998	0.0008331378299120235	-3.1358135813581356	0.004343232577452697	-3.1358135813581356	0.004289016278165031	-3.1358135813581356	0.008656069813079427	-3.1358135813581356	0.008548029717305944
-6.600000000000001	0.0003932551319648094	-3.134813481348135	0.004349993351471209	-3.134813481348135	0.004295692634187393	-3.134813481348135	0.008669543640991985	-3.134813481348135	0.008561335372630994
-6.567999999999998	0.0002466275659824047	-3.1338133813381335	0.004356764650198516	-3.1338133813381335	0.004302379383380112	-3.1338133813381335	0.008683038441937655	-3.1338133813381335	0.008574661739215787
-6.536000000000001	0.0005398826979472141	-3.132813281328133	0.004363546490022523	-3.132813281328133	0.0043090765419256565	-3.132813281328133	0.0086965542485625	-3.132813281328133	0.008588008849298927
-6.503999999999998	0.001566275659824047	-3.131813181318132	0.0043703388873567285	-3.131813181318132	0.00431578412603175	-3.131813181318132	0.008710091093563492	-3.131813181318132	0.008601376735169279
-6.472000000000001	0.0003932551319648094	-3.1308130813081307	0.0043771418586401835	-3.1308130813081307	0.0043225021519313405	-3.1308130813081307	0.008723649009688425	-3.1308130813081307	0.008614765429165904
-6.439999999999998	0.0017129032258064517	-3.12981298129813	0.004383955420337563	-3.12981298129813	0.0043292306358826815	-3.12981298129813	0.008737228029736132	-3.12981298129813	0.008628174963678235
-6.408000000000001	0.0009797653958944282	-3.1288128812881286	0.0043907795889391995	-3.1288128812881286	0.004335969594169365	-3.1288128812881286	0.008750828186556451	-3.1288128812881286	0.00864160537114612
-6.375999999999998	0.0012730205278592376	-3.127812781278128	0.004397614380961087	-3.127812781278128	0.004342719043100325	-3.127812781278128	0.008764449513050353	-3.127812781278128	0.008655056684059876
-6.344000000000001	0.0005398826979472141	-3.1268126812681265	0.004404459812945037	-3.1268126812681265	0.004349478999009949	-3.1268126812681265	0.008778092042170066	-3.1268126812681265	0.00866852893496043
-6.311999999999998	0.0008331378299120235	-3.125812581258126	0.004411315901458547	-3.125812581258126	0.0043562494782580325	-3.125812581258126	0.008791755806919066	-3.125812581258126	0.008682022156439328
-6.280000000000001	0.0008331378299120235	-3.124812481248125	0.004418182663095002	-3.124812481248125	0.004363030497229902	-3.124812481248125	0.008805440840352216	-3.124812481248125	0.008695536381138878
-6.248000000000005	0.0012730205278592376	-3.1238123812381238	0.004425060114473601	-3.1238123812381238	0.004369822072336382	-3.1238123812381238	0.008819147175575835	-3.1238123812381238	0.008709071641752166
-6.216000000000001	0.0003932551319648094	-3.1228122812281227	0.0044319482722394755	-3.1228122812281227	0.00437662422001389	-3.1228122812281227	0.008832874845747789	-3.1228122812281227	0.008722627971023201
-6.184000000000005	0.0009797653958944282	-3.1218121812181217	0.00443884715306367	-3.1218121812181217	0.004383436956724434	-3.1218121812181217	0.008846623884077509	-3.1218121812181217	0.008736205401746928
-6.152000000000001	0.0008331378299120235	-3.120812081208121	0.004445756773643211	-3.120812081208121	0.004390260298955689	-3.120812081208121	0.008860394323826157	-3.120812081208121	0.008749803966769363
-6.1200000000000045	0.0012730205278592376	-3.1198119811981195	0.004452677150701165	-3.1198119811981195	0.004397094263221017	-3.1198119811981195	0.00887418619830669	-3.1198119811981195	0.008763423698987648
-6.088000000000001	0.0006865102639296188	-3.118811881188119	0.00445960830098664	-3.118811881188119	0.004403938866059498	-3.118811881188119	0.00888799954088387	-3.118811881188119	0.008777064631350114
-6.0560000000000045	0.0008331378299120235	-3.117811781178118	0.0044665502412748505	-3.117811781178118	0.004410794124036001	-3.117811781178118	0.008901834384974399	-3.117811781178118	0.008790726796856394
-6.024000000000001	0.0008331378299120235	-3.116811681168117	0.004473502988367145	-3.116811681168117	0.004417660053741189	-3.116811681168117	0.008915690764047043	-3.116811681168117	0.008804410228557494
-5.992000000000004	0.0006865102639296188	-3.1158115811581157	0.004480466559091087	-3.1158115811581157	0.004424536671791591	-3.1158115811581157	0.00892956871162261	-3.1158115811581157	0.008818114959555838
-5.960000000000001	0.0014196480938416423	-3.1148114811481147	0.004487440970300417	-3.1148114811481147	0.004431423994829611	-3.1148114811481147	0.008943468261274127	-3.1148114811481147	0.008831841023005414
-5.928000000000004	0.0005398826979472141	-3.113811381138114	0.004494426238875171	-3.113811381138114	0.004438322039523603	-3.113811381138114	0.00895738944662683	-3.113811381138114	0.008845588452111777
-5.896000000000001	0.0003932551319648094	-3.1128112811281126	0.0045014223817216965	-3.1128112811281126	0.004445230822567885	-3.1128112811281126	0.008971332301358345	-3.1128112811281126	0.008859357280132207
-5.864000000000004	0.0006865102639296188	-3.111811181118112	0.004508429415772666	-3.111811181118112	0.0044521503606827825	-3.111811181118112	0.008985296859198704	-3.111811181118112	0.008873147540375718
-5.832000000000001	0.0001	-3.110811081108111	0.004515447357987144	-3.110811081108111	0.0044590806706146825	-3.110811081108111	0.008999283153930419	-3.110811081108111	0.008886959266203195
-5.800000000000004	0.0006865102639296188	-3.10981098109811	0.004522476225350646	-3.10981098109811	0.00446602176913607	-3.10981098109811	0.009013291219388644	-3.10981098109811	0.008900792491027452
-5.768000000000001	0.0001	-3.1088108810881088	0.004529516034875132	-3.1088108810881088	0.00447297367304555	-3.1088108810881088	0.009027321089461115	-3.1088108810881088	0.008914647248313293
-5.736000000000004	0.0012730205278592376	-3.1078107810781077	0.0045365668035990975	-3.1078107810781077	0.00447993639916792	-3.1078107810781077	0.009041372798088412	-3.1078107810781077	0.008928523571577633
-5.704000000000001	0.0005398826979472141	-3.106810681068107	0.004543628548587562	-3.106810681068107	0.0044869099643541814	-3.106810681068107	0.009055446379263862	-3.106810681068107	0.00894242149438954
-5.672000000000004	0.0003932551319648094	-3.1058105810581056	0.004550701286932165	-3.1058105810581056	0.004493894385481607	-3.1058105810581056	0.009069541867033754	-3.1058105810581056	0.008956341050370357
-5.640000000000001	0.0006865102639296188	-3.104810481048105	0.004557785035751183	-3.104810481048105	0.004500889679453751	-3.104810481048105	0.00908365929549737	-3.104810481048105	0.008970282273193738
-5.608000000000004	0.0006865102639296188	-3.1038103810381035	0.004564879812189556	-3.1038103810381035	0.004507895863200527	-3.1038103810381035	0.009097798698807046	-3.1038103810381035	0.008984245196585774
-5.5760000000000005	0.0011263929618768329	-3.102810281028103	0.004571985633418942	-3.102810281028103	0.0045149129536782105	-3.102810281028103	0.009111960111168308	-3.102810281028103	0.008998229854325029
-5.544000000000004	0.0009797653958944282	-3.101810181018102	0.004579102516637788	-3.101810181018102	0.004521940967869515	-3.101810181018102	0.009126143566839884	-3.101810181018102	0.00901223628024267
-5.5120000000000005	0.0014196480938416423	-3.1008100810081007	0.0045862304790713175	-3.1008100810081007	0.0045289799227836115	-3.1008100810081007	0.009140349100133895	-3.1008100810081007	0.009026264508222519
-5.480000000000004	0.0008331378299120235	-3.0998099809981	0.004593369537971605	-3.0998099809981	0.004536029835456172	-3.0998099809981	0.009154576745415791	-3.0998099809981	0.009040314572201114
-5.448	0.0002466275659824047	-3.0988098809880986	0.004600519710617619	-3.0988098809880986	0.004543090722949422	-3.0988098809880986	0.00916882653710461	-3.0988098809880986	0.00905438650616788
-5.416000000000004	0.0011263929618768329	-3.097809780978098	0.004607681014315253	-3.097809780978098	0.004550162602352167	-3.097809780978098	0.009183098509672827	-3.097809780978098	0.009068480344165058
-5.384	0.0005398826979472141	-3.0968096809680965	0.0046148534663973855	-3.0968096809680965	0.004557245490779853	-3.0968096809680965	0.009197392697646753	-3.0968096809680965	0.009082596120287985
-5.352000000000004	0.0011263929618768329	-3.095809580958096	0.004622037084223875	-3.095809580958096	0.00456433940537458	-3.095809580958096	0.009211709135606275	-3.095809580958096	0.009096733868684957
-5.32	0.0003932551319648094	-3.094809480948095	0.004629231885181669	-3.094809480948095	0.004571444363305178	-3.094809480948095	0.009226047858185232	-3.094809480948095	0.009110893623557527
-5.288000000000004	0.0011263929618768329	-3.0938093809380938	0.0046364378866848065	-3.0938093809380938	0.0045785603817672235	-3.0938093809380938	0.009240408900071275	-3.0938093809380938	0.009125075419160416
-5.256	0.0006865102639296188	-3.0928092809280927	0.004643655106174447	-3.0928092809280927	0.004585687477983085	-3.0928092809280927	0.009254792296006134	-3.0928092809280927	0.009139279289801705
-5.224000000000004	0.0008331378299120235	-3.0918091809180916	0.004650883561118969	-3.0918091809180916	0.004592825669201981	-3.0918091809180916	0.009269198080785569	-3.0918091809180916	0.009153505269842856
-5.192	0.0003932551319648094	-3.090809080908091	0.0046581232690139284	-3.090809080908091	0.004599974972699989	-3.090809080908091	0.009283626289259472	-3.090809080908091	0.009167753393698802
-5.160000000000004	0.0003932551319648094	-3.0898089808980895	0.004665374247382214	-3.0898089808980895	0.004607135405780142	-3.0898089808980895	0.009298076956332096	-3.0898089808980895	0.009182023695838112
-5.128	0.0006865102639296188	-3.088808880888089	0.0046726365137739435	-3.088808880888089	0.004614306985772394	-3.088808880888089	0.009312550116961865	-3.088808880888089	0.009196316210782915
-5.096000000000004	0.0006865102639296188	-3.087808780878088	0.0046799100857666705	-3.087808780878088	0.0046214897300337465	-3.087808780878088	0.009327045806161779	-3.087808780878088	0.00921063097310916
-5.064	0.0005398826979472141	-3.086808680868087	0.004687194980965285	-3.086808680868087	0.0046286836559482234	-3.086808680868087	0.009341564058999203	-3.086808680868087	0.00922496801744656
-5.032000000000004	0.0003932551319648094	-3.0858085808580857	0.0046944912170021405	-3.0858085808580857	0.0046358887809269415	-3.0858085808580857	0.009356104910596203	-3.0858085808580857	0.009239327378478766
-5.0	0.0006865102639296188	-3.0848084808480847	0.004701798811537082	-3.0848084808480847	0.004643105122408164	-3.0848084808480847	0.009370668396129399	-3.0848084808480847	0.009253709090943387
-4.9680000000000035	0.0006865102639296188	-3.083808380838084	0.004709117782257437	-3.083808380838084	0.004650332697857309	-3.083808380838084	0.009385254550830268	-3.083808380838084	0.009268113189632131
-4.936	0.0006865102639296188	-3.0828082808280826	0.004716448146878173	-3.0828082808280826	0.004657571524767045	-3.0828082808280826	0.009399863409985082	-3.0828082808280826	0.009282539709390854
-4.9040000000000035	0.0003932551319648094	-3.081808180818082	0.00472378992314178	-3.081808180818082	0.004664821620657253	-3.081808180818082	0.009414495008935026	-3.081808180818082	0.009296988685119635
-4.872	0.0003932551319648094	-3.080808080808081	0.004731143128818481	-3.080808080808081	0.004672083003075166	-3.080808080808081	0.009429149383076334	-3.080808080808081	0.009311460151772906
-4.840000000000003	0.0005398826979472141	-3.07980798079808	0.00473850778170615	-3.07980798079808	0.004679355689595327	-3.07980798079808	0.009443826567860282	-3.07980798079808	0.009325954144359478
-4.808	0.0005398826979472141	-3.0788078807880788	0.00474588389963042	-3.0788078807880788	0.00468663969781969	-3.0788078807880788	0.009458526598793404	-3.0788078807880788	0.00934047069794269
-4.776000000000003	0.0005398826979472141	-3.0778077807780777	0.004753271500444697	-3.0778077807780777	0.004693935045377621	-3.0778077807780777	0.009473249511437413	-3.0778077807780777	0.009355009847640419
-4.744	0.001566275659824047	-3.076807680768077	0.0047606706020302215	-3.076807680768077	0.004701241749925973	-3.076807680768077	0.009487995341409459	-3.076807680768077	0.009369571628625242
-4.712000000000003	0.001566275659824047	-3.0758075807580756	0.0047680812222961055	-3.0758075807580756	0.004708559829149118	-3.0758075807580756	0.009502764124382097	-3.0758075807580756	0.009384156076124474
-4.68	0.0009797653958944282	-3.074807480748075	0.004775503379179379	-3.074807480748075	0.004715889300758974	-3.074807480748075	0.009517555896083392	-3.074807480748075	0.009398763225420246
-4.648000000000003	0.0005398826979472141	-3.0738073807380735	0.0047829370906450185	-3.0738073807380735	0.004723230182495078	-3.0738073807380735	0.009532370692297058	-3.0738073807380735	0.009413393111849641
-4.616	0.0006865102639296188	-3.072807280728073	0.004790382374686006	-3.072807280728073	0.004730582492124598	-3.072807280728073	0.009547208548862478	-3.072807280728073	0.00942804577080471
-4.584000000000003	0.0005398826979472141	-3.071807180718072	0.004797839249323384	-3.071807180718072	0.004737946247442403	-3.071807180718072	0.009562069501674854	-3.071807180718072	0.00944272123773263
-4.552	0.0009797653958944282	-3.0708070807080707	0.004805307732606253	-3.0708070807080707	0.004745321466271085	-3.0708070807080707	0.009576953586685207	-3.0708070807080707	0.00945741954813572
-4.520000000000003	0.0018595307917888563	-3.06980698069807	0.0048127878426118854	-3.06980698069807	0.004752708166461021	-3.06980698069807	0.00959186083990059	-3.06980698069807	0.00947214073757159
-4.4879999999999995	0.0006865102639296188	-3.0688068806880686	0.004820279597445702	-3.0688068806880686	0.004760106365890406	-3.0688068806880686	0.009606791297384048	-3.0688068806880686	0.009486884841653189
-4.456000000000003	0.0001	-3.067806780678068	0.004827783015241356	-3.067806780678068	0.004767516082465286	-3.067806780678068	0.009621744995254788	-3.067806780678068	0.009501651896048886
-4.4239999999999995	0.0006865102639296188	-3.0668066806680665	0.004835298114160773	-3.0668066806680665	0.004774937334119634	-3.0668066806680665	0.009636721969688237	-3.0668066806680665	0.009516441936482595
-4.392000000000003	0.0011263929618768329	-3.065806580658066	0.00484282491239417	-3.065806580658066	0.0047823701388153474	-3.065806580658066	0.009651722256916113	-3.065806580658066	0.00953125499873381
-4.359999999999999	0.0003932551319648094	-3.064806480648065	0.004850363428160144	-3.064806480648065	0.004789814514542344	-3.064806480648065	0.009666745893226556	-3.064806480648065	0.009546091118637742
-4.328000000000003	0.0012730205278592376	-3.0638063806380638	0.004857913679705652	-3.0638063806380638	0.004797270479318556	-3.0638063806380638	0.009681792914964184	-3.0638063806380638	0.009560950332085379
-4.295999999999999	0.0014196480938416423	-3.0628062806280627	0.0048654756853061445	-3.0628062806280627	0.004804738051190014	-3.0628062806280627	0.009696863358530169	-3.0628062806280627	0.009575832675023554
-4.264000000000003	0.0011263929618768329	-3.0618061806180616	0.004873049463265507	-3.0618061806180616	0.00481221724823086	-3.0618061806180616	0.009711957260382379	-3.0618061806180616	0.009590738183455088
-4.231999999999999	0.0017129032258064517	-3.060806080608061	0.004880635031916201	-3.060806080608061	0.004819708088543413	-3.060806080608061	0.009727074657035402	-3.060806080608061	0.009605666893438803
-4.200000000000003	0.0009797653958944282	-3.0598059805980595	0.0048882324096192345	-3.0598059805980595	0.004827210590258211	-3.0598059805980595	0.009742215585060667	-3.0598059805980595	0.009620618841089694
-4.167999999999999	0.0022994134897360704	-3.058805880588059	0.004895841614764256	-3.058805880588059	0.004834724771534031	-3.058805880588059	0.00975738008108655	-3.058805880588059	0.009635594062578929
-4.136000000000003	0.0014196480938416423	-3.057805780578058	0.004903462665769558	-3.057805780578058	0.004842250650557965	-3.057805780578058	0.009772568181798407	-3.057805780578058	0.00965059259413401
-4.103999999999999	0.0012730205278592376	-3.056805680568057	0.0049110955810821805	-3.056805680568057	0.004849788245545456	-3.056805680568057	0.009787779923938757	-3.056805680568057	0.009665614472038826
-4.072000000000003	0.0011263929618768329	-3.0558055805580557	0.004918740379177869	-3.0558055805580557	0.004857337574740317	-3.0558055805580557	0.009803015344307223	-3.0558055805580557	0.00968065973263372
-4.039999999999999	0.0017129032258064517	-3.0548054805480547	0.004926397078561219	-3.0548054805480547	0.0048648986564148134	-3.0548054805480547	0.009818274479760815	-3.0548054805480547	0.009695728412315639
-4.008000000000003	0.0014196480938416423	-3.053805380538054	0.00493406569776564	-3.053805380538054	0.004872471508869676	-3.053805380538054	0.009833557367213799	-3.053805380538054	0.009710820547538133
-3.975999999999999	0.0017129032258064517	-3.0528052805280526	0.00494174625535344	-3.0528052805280526	0.004880056150434176	-3.0528052805280526	0.009848864043638017	-3.0528052805280526	0.009725936174811576
-3.9440000000000026	0.002006158357771261	-3.051805180518052	0.004949438769915871	-3.051805180518052	0.0048876525994661305	-3.051805180518052	0.00986419454606277	-3.051805180518052	0.009741075330703078
-3.911999999999999	0.0021527859237536655	-3.050805080508051	0.004957143260073149	-3.050805080508051	0.004895260874351986	-3.050805080508051	0.00987954891157501	-3.050805080508051	0.00975623805183673
-3.8800000000000026	0.001566275659824047	-3.04980498049805	0.004964859744474547	-3.04980498049805	0.004902880993506843	-3.04980498049805	0.0098949271773195	-3.04980498049805	0.009771424374893626
-3.847999999999999	0.0031791788856304986	-3.0488048804880488	0.004972588241798367	-3.0488048804880488	0.004910512975374495	-3.0488048804880488	0.009910329380498706	-3.0488048804880488	0.009786634336611928
-3.8160000000000025	0.0021527859237536655	-3.0478047804780477	0.004980328770752079	-3.0478047804780477	0.0049181568384274975	-3.0478047804780477	0.009925755558373101	-3.0478047804780477	0.00980186797378702
-3.783999999999999	0.0022994134897360704	-3.046804680468047	0.004988081350072266	-3.046804680468047	0.004925812601167179	-3.046804680468047	0.009941205748261057	-3.046804680468047	0.009817125323271515
-3.7520000000000024	0.0014196480938416423	-3.0458045804580456	0.004995845998524756	-3.0458045804580456	0.004933480282123725	-3.0458045804580456	0.009956679987539168	-3.0458045804580456	0.009832406421975463
-3.719999999999999	0.002446041055718475	-3.044804480448045	0.00500362273490461	-3.044804480448045	0.004941159899856184	-3.044804480448045	0.009972178313642052	-3.044804480448045	0.009847711306866267
-3.6880000000000024	0.0022994134897360704	-3.0438043804380435	0.005011411578036204	-3.0438043804380435	0.004948851472952548	-3.0438043804380435	0.009987700764062737	-3.0438043804380435	0.009863040014968981
-3.655999999999999	0.002446041055718475	-3.042804280428043	0.005019212546773255	-3.042804280428043	0.004956555020029767	-3.042804280428043	0.010003247376352494	-3.042804280428043	0.009878392583366188
-3.6240000000000023	0.00259266862170088	-3.041804180418042	0.005027025659998857	-3.041804180418042	0.004964270559733819	-3.041804180418042	0.010018818188121139	-3.041804180418042	0.009893769049198281
-3.5919999999999987	0.0022994134897360704	-3.0408040804080407	0.005034850936625579	-3.0408040804080407	0.004971998110739745	-3.0408040804080407	0.010034413237036997	-3.0408040804080407	0.009909169449663406
-3.5600000000000023	0.002885923753665689	-3.03980398039804	0.005042688395595418	-3.03980398039804	0.004979737691751678	-3.03980398039804	0.010050032560826984	-3.03980398039804	0.009924593822017633
-3.5279999999999987	0.0017129032258064517	-3.0388038803880386	0.005050538055879973	-3.0388038803880386	0.004987489321502941	-3.0388038803880386	0.010065676197276836	-3.0388038803880386	0.009940042203575038
-3.496000000000002	0.002885923753665689	-3.037803780378038	0.005058399936480335	-3.037803780378038	0.004995253018756005	-3.037803780378038	0.010081344184230987	-3.037803780378038	0.009955514631707742
-3.4639999999999986	0.00259266862170088	-3.0368036803680365	0.005066274056427306	-3.0368036803680365	0.0050030288023026415	-3.0368036803680365	0.01009703655959289	-3.0368036803680365	0.009971011143846076
-3.432000000000002	0.0030325513196480937	-3.035803580358036	0.0050741604347812694	-3.035803580358036	0.005010816690963859	-3.035803580358036	0.010112753361324917	-3.035803580358036	0.009986531777478602
-3.3999999999999986	0.003325806451612903	-3.034803480348035	0.005082059090632399	-3.034803480348035	0.00501861670359005	-3.034803480348035	0.010128494627448591	-3.034803480348035	0.01000207657015227
-3.368000000000002	0.003472434017595308	-3.0338033803380338	0.005089970043100587	-3.0338033803380338	0.005026428859060958	-3.0338033803380338	0.010144260396044553	-3.0338033803380338	0.010017645559472437
-3.3359999999999985	0.0031791788856304986	-3.0328032803280327	0.005097893311335548	-3.0328032803280327	0.005034253176285774	-3.0328032803280327	0.010160050705252784	-3.0328032803280327	0.010033238783103032
-3.304000000000002	0.0037656891495601173	-3.0318031803180316	0.005105828914516844	-3.0318031803180316	0.005042089674203143	-3.0318031803180316	0.010175865593272587	-3.0318031803180316	0.010048856278766581
-3.2719999999999985	0.0036190615835777124	-3.030803080308031	0.005113776871853944	-3.030803080308031	0.005049938371781253	-3.030803080308031	0.010191705098362739	-3.030803080308031	0.010064498084244344
-3.240000000000002	0.0037656891495601173	-3.0298029802980295	0.005121737202586283	-3.0298029802980295	0.005057799288017855	-3.0298029802980295	0.010207569258841613	-3.0298029802980295	0.010080164237376397
-3.2079999999999984	0.003472434017595308	-3.028802880288029	0.005129709925983234	-3.028802880288029	0.005065672441940284	-3.028802880288029	0.010223458113087135	-3.028802880288029	0.010095854776061692
-3.176000000000002	0.004058944281524927	-3.027802780278028	0.0051376950613442945	-3.027802780278028	0.005073557852605579	-3.027802780278028	0.010239371699537073	-3.027802780278028	0.010111569738258202
-3.1439999999999984	0.004205571847507332	-3.026802680268027	0.005145692627998974	-3.026802680268027	0.005081455539100451	-3.026802680268027	0.010255310056688921	-3.026802680268027	0.01012730916198296
-3.112000000000002	0.003472434017595308	-3.0258025802580257	0.005153702645306984	-3.0258025802580257	0.005089365520541383	-3.0258025802580257	0.01027127322310021	-3.0258025802580257	0.010143073085312194
-3.0799999999999983	0.0044988269794721415	-3.0248024802480247	0.005161725132658157	-3.0248024802480247	0.005097287816074639	-3.0248024802480247	0.010287261237388368	-3.0248024802480247	0.010158861546381385
-3.048000000000002	0.004205571847507332	-3.023802380238024	0.005169760109472606	-3.023802380238024	0.005105222444876342	-3.023802380238024	0.010303274138231042	-3.023802380238024	0.010174674583385385
-3.0159999999999982	0.005965102639296188	-3.0228022802280226	0.005177807595200707	-3.0228022802280226	0.005113169426152509	-3.0228022802280226	0.010319311964366034	-3.0228022802280226	0.010190512234578512
-2.9840000000000018	0.0068448680351906165	-3.021802180218022	0.005185867609323145	-3.021802180218022	0.00512112877913908	-3.021802180218022	0.010335374754591429	-3.021802180218022	0.010206374538274589
-2.951999999999998	0.007431378299120235	-3.020802080208021	0.005193940171351006	-3.020802080208021	0.005129100523101998	-3.020802080208021	0.010351462547765734	-3.020802080208021	0.010222261532847119
-2.9200000000000017	0.005818475073313783	-3.01980198019802	0.005202025300825759	-3.01980198019802	0.005137084677337222	-3.01980198019802	0.010367575382807937	-3.01980198019802	0.010238173256729323
-2.887999999999998	0.008604398826979472	-3.0188018801880188	0.005210123017319391	-3.0188018801880188	0.005145081261170806	-3.0188018801880188	0.010383713298697589	-3.0188018801880188	0.010254109748414232
-2.8560000000000016	0.008164516129032257	-3.0178017801780177	0.005218233340434348	-3.0178017801780177	0.005153090293958919	-3.0178017801780177	0.010399876334474941	-3.0178017801780177	0.01027007104645482
-2.823999999999998	0.009630791788856305	-3.016801680168017	0.005226356289803689	-3.016801680168017	0.005161111795087908	-3.016801680168017	0.010416064529240996	-3.016801680168017	0.01028605718946404
-2.7920000000000016	0.008457771260997067	-3.0158015801580156	0.005234491885091061	-3.0158015801580156	0.005169145783974347	-3.0158015801580156	0.01043227792215761	-3.0158015801580156	0.010302068216114983
-2.759999999999998	0.007431378299120235	-3.014801480148015	0.005242640145990767	-3.014801480148015	0.005177192280065063	-3.014801480148015	0.010448516552447627	-3.014801480148015	0.010318104165140904
-2.7280000000000015	0.006698240469208212	-3.0138013801380135	0.005250801092227832	-3.0138013801380135	0.005185251302837215	-3.0138013801380135	0.010464780459394921	-3.0138013801380135	0.010334165075335387
-2.695999999999998	0.009337536656891495	-3.012801280128013	0.005258974743558016	-3.012801280128013	0.005193322871798307	-3.012801280128013	0.010481069682344534	-3.012801280128013	0.010350250985552357
-2.6640000000000015	0.010657184750733137	-3.011801180118012	0.005267161119767902	-3.011801180118012	0.005201407006486269	-3.011801180118012	0.010497384260702713	-3.011801180118012	0.010366361934706256
-2.631999999999998	0.0094841642228739	-3.0108010801080107	0.005275360240674922	-3.0108010801080107	0.0052095037264694895	-3.0108010801080107	0.010513724233937118	-3.0108010801080107	0.010382497961772088
-2.6000000000000014	0.010803812316715542	-3.00980098009801	0.005283572126127393	-3.00980098009801	0.005217613051346844	-3.00980098009801	0.010530089641576748	-3.00980098009801	0.01039865910578551
-2.567999999999998	0.012123460410557185	-3.0088008800880086	0.005291796796004588	-3.0088008800880086	0.0052257350007477825	-3.0088008800880086	0.010546480523212203	-3.0088008800880086	0.010414845405842964
-2.5360000000000014	0.01417624633431085	-3.007800780078008	0.0053000342702167885	-3.007800780078008	0.00523386959433234	-3.007800780078008	0.010562896918495693	-3.007800780078008	0.010431056901101724
-2.503999999999998	0.011536950146627565	-3.0068006800680065	0.005308284568705304	-3.0068006800680065	0.005242016851791214	-3.0068006800680065	0.010579338867141122	-3.0068006800680065	0.010447293630780043
-2.4720000000000013	0.009630791788856305	-3.005800580058006	0.005316547711442552	-3.005800580058006	0.005250176792845785	-3.005800580058006	0.01059580640892425	-3.005800580058006	0.010463555634157186
-2.4399999999999977	0.01388299120234604	-3.004800480048005	0.005324823718432077	-3.004800480048005	0.005258349437248187	-3.004800480048005	0.01061229958368271	-3.004800480048005	0.01047984295057359
-2.4080000000000013	0.01476275659824047	-3.0038003800380038	0.005333112609708631	-3.0038003800380038	0.0052665348047813525	-3.0038003800380038	0.01062881843131621	-3.0038003800380038	0.010496155619430925
-2.3759999999999977	0.0156425219941349	-3.0028002800280027	0.0053414144053382	-3.0028002800280027	0.0052747329152590386	-3.0028002800280027	0.010645362991786471	-3.0028002800280027	0.010512493680192166
-2.344000000000001	0.016082404692082112	-3.0018001800180016	0.00534972912541805	-3.0018001800180016	0.005282943788525911	-3.0018001800180016	0.010661933305117527	-3.0018001800180016	0.010528857172381754
[truncated: 8,001 more rows]
