# Supplementary material for: Coherence in cooperative photon emission from indistinguishable quantum emitters
Source: Sci Adv. 2022 Mar 18;8(11):eabm8171. doi: 10.1126/sciadv.abm8171 (PMC8932659; doi:10.1126/sciadv.abm8171)
Supplement: Supplementary file 2 — Dataset [file sciadv.abm8171_dataset.zip › dataset_coherence_cooperative/S5c.csv]

Data: Delay (ns)	Data: Norm. Coinc.	Fit, Convolved 0ns: Delay (ns)	Fit, Convolved 0ns: Norm. Coinc.	Fit, Deconvolved 0ns: Delay (ns)	Fit, Deconvolved 0ns: Norm. Coinc.	Fit, Convolved 12ns: Delay (ns)	Fit, Convolved 12ns: Norm. Coinc.	Fit, Deconvolved 12ns: Delay (ns)	Fit, Deconvolved 12ns: Norm. Coinc.
-49.882053734486924	0.917258883248731	-5.0	0.0002681620409602398	-5.0	0.0002649719286844408	-5.0	0.0005256061624463584	-5.0	0.0005193380151626535
-49.85005368328653	0.917766497461929	-4.998999899989999	0.00026856948457947336	-4.998999899989999	0.00026537452526832674	-4.998999899989999	0.0005264057560907699	-4.998999899989999	0.0005201280732059088
-49.81805363208614	0.983756345177665	-4.997999799979998	0.0002689775472658288	-4.997999799979998	0.0002657777335547814	-4.997999799979998	0.0005272065661402435	-4.997999799979998	0.000520919333147916
-49.786053580885756	0.9939086294416244	-4.996999699969997	0.0002693862299599125	-4.996999699969997	0.0002661815544732211	-4.996999699969997	0.0005280085944452689	-4.996999699969997	0.0005217117968170965
-49.754053529685365	0.9649746192893401	-4.995999599959996	0.00026979553360375973	-4.995999599959996	0.0002665859889544754	-4.995999599959996	0.0005288118428591541	-4.995999599959996	0.0005225054660446567
-49.72205347848497	0.984263959390863	-4.994999499949995	0.00027020545914083763	-4.994999499949995	0.0002669910379307869	-4.994999499949995	0.0005296163132380242	-4.994999499949995	0.0005233003426645864
-49.69005342728644	0.9355329949238579	-4.993999399939994	0.0002706160075160473	-4.993999399939994	0.00026739670233581585	-4.993999399939994	0.00053042200744083	-4.993999399939994	0.0005240964285136671
-49.65805337608605	0.9142131979695431	-4.992999299929993	0.00027102717967572343	-4.992999299929993	0.00026780298310464016	-4.992999299929993	0.000531228927329348	-4.992999299929993	0.000524893725431473
-49.62605332488567	0.9131979695431472	-4.991999199919992	0.0002714389765676411	-4.991999199919992	0.000268209881173759	-4.991999199919992	0.0005320370747681891	-4.991999199919992	0.000525692235260378
-49.594053273685276	0.9116751269035533	-4.990999099909991	0.00027185139914101476	-4.990999099909991	0.00026861739748109455	-4.990999099909991	0.0005328464516248005	-4.990999099909991	0.0005264919598455594
-49.562053222484884	0.8258883248730965	-4.98999899989999	0.00027226444834649874	-4.98999899989999	0.00026902553296599343	-4.98999899989999	0.0005336570597694679	-4.98999899989999	0.0005272929010349984
-49.5300531712845	0.8116751269035533	-4.988998899889989	0.00027267812513619556	-4.988998899889989	0.0002694342885692304	-4.988998899889989	0.0005344689010753255	-4.988998899889989	0.0005280950606794911
-49.49805312008597	0.7710659898477157	-4.987998799879988	0.00027309243046365106	-4.987998799879988	0.0002698436652330083	-4.987998799879988	0.0005352819774183546	-4.987998799879988	0.0005288984406326466
-49.46605306888558	0.6928934010152284	-4.986998699869987	0.00027350736528386374	-4.986998699869987	0.0002702536639009637	-4.986998699869987	0.0005360962906773926	-4.986998699869987	0.0005297030427508963
-49.43405301768519	0.6908629441624365	-4.985998599859986	0.00027392293055327686	-4.985998599859986	0.0002706642855181642	-4.985998599859986	0.0005369118427341333	-4.985998599859986	0.0005305088688934927
-49.4020529664848	0.6532994923857868	-4.9849984998499846	0.00027433912722979464	-4.9849984998499846	0.00027107553103111596	-4.9849984998499846	0.0005377286354731331	-4.9849984998499846	0.0005313159209225196
-49.37005291528441	0.5954314720812183	-4.983998399839984	0.00027475595627277034	-4.983998399839984	0.00027148740138776075	-4.983998399839984	0.0005385466707818148	-4.983998399839984	0.0005321242007028916
-49.33805286408402	0.5969543147208122	-4.982998299829983	0.00027517341864301785	-4.982998299829983	0.0002718998975374829	-4.982998299829983	0.0005393659505504763	-4.982998299829983	0.0005329337101023613
-49.306052812883635	0.5517766497461929	-4.981998199819982	0.00027559151530281094	-4.981998199819982	0.0002723130204311082	-4.981998199819982	0.0005401864766722879	-4.981998199819982	0.0005337444509915233
-49.274052761685105	0.5710659898477157	-4.980998099809981	0.00027601024721588484	-4.980998099809981	0.00027272677102090667	-4.980998099809981	0.0005410082510432995	-4.980998099809981	0.0005345564252438157
-49.242052710484714	0.5131979695431472	-4.97999799979998	0.0002764296153474392	-4.97999799979998	0.00027314115026059614	-4.97999799979998	0.000541831275562448	-4.97999799979998	0.0005353696347355298
-49.21005265928432	0.49441624365482234	-4.978997899789979	0.0002768496206641392	-4.978997899789979	0.00027355615910534266	-4.978997899789979	0.0005426555521315555	-4.978997899789979	0.0005361840813458074
-49.17805260808393	0.4512690355329949	-4.977997799779978	0.0002772702641341209	-4.977997799779978	0.00027397179851176444	-4.977997799779978	0.0005434810826553412	-4.977997799779978	0.0005369997669566523
-49.14605255688355	0.46294416243654823	-4.976997699769977	0.0002776915467269897	-4.976997699769977	0.00027438806943793216	-4.976997699769977	0.0005443078690414185	-4.976997699769977	0.0005378166934529295
-49.114052505683155	0.44568527918781725	-4.975997599759976	0.000278113469413824	-4.975997599759976	0.000274804972843373	-4.975997599759976	0.0005451359132003055	-4.975997599759976	0.0005386348627223722
-49.08205245448463	0.3903553299492386	-4.974997499749975	0.00027853603316717947	-4.974997499749975	0.00027522250968907197	-4.974997499749975	0.0005459652170454268	-4.974997499749975	0.0005394542766555863
-49.05005240328424	0.3949238578680203	-4.973997399739974	0.000278959238961088	-4.973997399739974	0.00027564068093747346	-4.973997399739974	0.0005467957824931129	-4.973997399739974	0.0005402749371460504
-49.01805235208385	0.3629441624365482	-4.972997299729973	0.000279383087771061	-4.972997299729973	0.0002760594875524853	-4.972997299729973	0.0005476276114626172	-4.972997299729973	0.0005410968460901286
-48.98605230088346	0.3350253807106599	-4.971997199719972	0.00027980758057409306	-4.971997199719972	0.00027647893049947866	-4.971997199719972	0.0005484607058761068	-4.971997199719972	0.0005419200053870649
-48.954052249683066	0.3035532994923858	-4.970997099709971	0.0002802327183486637	-4.970997099709971	0.0002768990107452928	-4.970997099709971	0.0005492950676586761	-4.970997099709971	0.0005427444169389965
-48.922052198482675	0.31421319796954317	-4.96999699969997	0.00028065850207473805	-4.96999699969997	0.00027731972925823463	-4.96999699969997	0.0005501306987383466	-4.96999699969997	0.0005435700826509516
-48.89005214728415	0.3233502538071066	-4.968996899689969	0.0002810849327337688	-4.968996899689969	0.000277741087008083	-4.968996899689969	0.0005509676010460733	-4.968996899689969	0.000544397004430858
-48.85805209608376	0.30406091370558375	-4.967996799679968	0.00028151201130870493	-4.967996799679968	0.0002781630849660913	-4.967996799679968	0.0005518057765157504	-4.967996799679968	0.0005452251841895465
-48.826052044883376	0.27563451776649744	-4.966996699669967	0.000281939738783983	-4.966996699669967	0.000278585724104986	-4.966996699669967	0.00055264522708421	-4.966996699669967	0.0005460546238407521
-48.794051993682984	0.2517766497461929	-4.965996599659966	0.0002823681161455392	-4.965996599659966	0.0002790090053989745	-4.965996599659966	0.0005534859546912352	-4.965996599659966	0.0005468853253011244
-48.762051942482586	0.2644670050761421	-4.964996499649965	0.0002827971443808044	-4.964996499649965	0.0002794329298237416	-4.964996499649965	0.0005543279612795564	-4.964996499649965	0.000547717290490226
-48.7300518912822	0.23908629441624366	-4.963996399639964	0.0002832268244787145	-4.963996399639964	0.0002798574983564573	-4.963996399639964	0.0005551712487948625	-4.963996399639964	0.0005485505213305422
-48.69805184008368	0.216243654822335	-4.962996299629963	0.00028365715742970326	-4.962996299629963	0.0002802827119757735	-4.962996299629963	0.0005560158191857998	-4.962996299629963	0.0005493850197474803
-48.66605178888329	0.22131979695431472	-4.961996199619962	0.0002840881442257119	-4.961996199619962	0.0002807085716618315	-4.961996199619962	0.000556861674403981	-4.961996199619962	0.0005502207876693791
-48.634051737682896	0.183248730964467	-4.960996099609961	0.0002845197858601887	-4.960996099609961	0.00028113507839626074	-4.960996099609961	0.0005577088164039864	-4.960996099609961	0.0005510578270275106
-48.60205168648251	0.20812182741116753	-4.95999599959996	0.0002849520833280905	-4.95999599959996	0.0002815622331621817	-4.95999599959996	0.00055855724714337	-4.95999599959996	0.000551896139756082
-48.57005163528212	0.18578680203045686	-4.958995899589959	0.00028538503762588616	-4.958995899589959	0.0002819900369442097	-4.958995899589959	0.0005594069685826646	-4.958995899589959	0.0005527357277922468
-48.53805158408172	0.16446700507614212	-4.957995799579958	0.0002858186497515582	-4.957995799579958	0.00028241849072845493	-4.957995799579958	0.0005602579826853841	-4.957995799579958	0.0005535765930761027
-48.5060515328832	0.16700507614213198	-4.956995699569957	0.00028625292070460687	-4.956995699569957	0.0002828475955025269	-4.956995699569957	0.0005611102914180331	-4.956995699569957	0.0005544187375507012
-48.47405148168281	0.14111675126903553	-4.955995599559956	0.0002866878514860495	-4.955995599559956	0.0002832773522555348	-4.955995599559956	0.0005619638967500995	-4.955995599559956	0.0005552621631620464
-48.44205143048242	0.14873096446700507	-4.954995499549955	0.00028712344309842473	-4.954995499549955	0.0002837077619780913	-4.954995499549955	0.0005628188006540776	-4.954995499549955	0.000556106871859106
-48.41005137928203	0.1284263959390863	-4.953995399539954	0.00028755969654579544	-4.953995399539954	0.00028413882566231426	-4.953995399539954	0.0005636750051054556	-4.953995399539954	0.0005569528655938117
-48.37805132808164	0.14060913705583755	-4.952995299529953	0.00028799661283374924	-4.952995299529953	0.0002845705443018281	-4.952995299529953	0.0005645325120827297	-4.952995299529953	0.0005578001463210635
-48.346051276881255	0.11928934010152284	-4.951995199519952	0.00028843419296940094	-4.951995199519952	0.00028500291889176803	-4.951995199519952	0.0005653913235674051	-4.951995199519952	0.0005586487159987371
-48.31405122568272	0.12690355329949238	-4.950995099509951	0.00028887243796139607	-4.950995099509951	0.0002854359504287804	-4.950995099509951	0.0005662514415440014	-4.950995099509951	0.0005594985765876849
-48.28205117448233	0.11218274111675126	-4.94999499949995	0.00028931134881991435	-4.94999499949995	0.0002858696399110266	-4.94999499949995	0.0005671128680000587	-4.94999499949995	0.0005603497300517445
-48.25005112328194	0.11573604060913706	-4.948994899489949	0.00028975092655666844	-4.948994899489949	0.00028630398833818377	-4.948994899489949	0.0005679756049261369	-4.948994899489949	0.0005612021783577379
-48.21805107208155	0.11269035532994924	-4.947994799479948	0.0002901911721849081	-4.947994799479948	0.00028673899671144887	-4.947994799479948	0.0005688396543158286	-4.947994799479948	0.0005620559234754823
-48.186051020881166	0.09949238578680203	-4.946994699469947	0.00029063208671942226	-4.946994699469947	0.0002871746660335389	-4.946994699469947	0.0005697050181657561	-4.946994699469947	0.0005629109673777894
-48.154050969680775	0.09543147208121827	-4.945994599459946	0.0002910736711765455	-4.945994599459946	0.00028761099730869585	-4.945994599459946	0.0005705716984755809	-4.945994599459946	0.0005637673120404734
-48.122050918482245	0.08375634517766498	-4.944994499449945	0.00029151592657415194	-4.944994499449945	0.0002880479915426868	-4.944994499449945	0.000571439697248007	-4.944994499449945	0.0005646249594423549
-48.09005086728185	0.09593908629441625	-4.943994399439944	0.0002919588539316638	-4.943994399439944	0.0002884856497428066	-4.943994399439944	0.0005723090164887793	-4.943994399439944	0.0005654839115652613
-48.05805081608146	0.08426395939086294	-4.942994299429943	0.00029240245427005336	-4.942994299429943	0.0002889239729178813	-4.942994299429943	0.0005731796582067044	-4.942994299429943	0.0005663441703940401
-48.02605076488108	0.07868020304568528	-4.941994199419942	0.00029284672861184337	-4.941994199419942	0.000289362962078269	-4.941994199419942	0.0005740516244136356	-4.941994199419942	0.0005672057379165533
-47.994050713680686	0.05736040609137056	-4.940994099409941	0.00029329167798110945	-4.940994099409941	0.0002898026182358638	-4.940994099409941	0.0005749249171244918	-4.940994099409941	0.0005680686161236906
-47.962050662480294	0.06954314720812182	-4.93999399939994	0.0002937373034034836	-4.93999399939994	0.00029024294240409635	-4.93999399939994	0.0005757995383572545	-4.93999399939994	0.0005689328070093682
-47.930050611281764	0.06345177664974619	-4.938993899389939	0.00029418360590615777	-4.938993899389939	0.00029068393559793785	-4.938993899389939	0.000576675490132977	-4.938993899389939	0.0005697983125705369
-47.89805056008138	0.06700507614213198	-4.937993799379938	0.0002946305865178818	-4.937993799379938	0.00029112559883390156	-4.937993799379938	0.000577552774475787	-4.937993799379938	0.0005706651348071861
-47.86605050888099	0.06751269035532995	-4.936993699369937	0.0002950782462689704	-4.936993699369937	0.00029156793313004454	-4.936993699369937	0.0005784313934128893	-4.936993699369937	0.0005715332757223444
-47.8340504576806	0.05634517766497462	-4.935993599359936	0.0002955265861913041	-4.935993599359936	0.0002920109395059716	-4.935993599359936	0.0005793113489745758	-4.935993599359936	0.0005724027373220915
-47.80205040648021	0.0532994923857868	-4.934993499349935	0.0002959756073183304	-4.934993499349935	0.00029245461898283584	-4.934993499349935	0.000580192643194224	-4.934993499349935	0.000573273521615556
-47.77005035527982	0.05685279187817259	-4.933993399339934	0.0002964253106850664	-4.933993399339934	0.00029289897258334284	-4.933993399339934	0.0005810752781083086	-4.933993399339934	0.0005741456306149258
-47.73805030408129	0.04619289340101523	-4.932993299329933	0.00029687569732810286	-4.932993299329933	0.0002933440013317511	-4.932993299329933	0.0005819592557563959	-4.932993299329933	0.0005750190663354458
-47.70605025288091	0.04111675126903553	-4.931993199319932	0.0002973267682856056	-4.931993199319932	0.0002937897062538758	-4.931993199319932	0.0005828445781811625	-4.931993199319932	0.0005758938307954309
-47.67405020168051	0.04111675126903553	-4.930993099309931	0.0002977785245973181	-4.930993099309931	0.0002942360883770918	-4.930993099309931	0.000583731247428389	-4.930993099309931	0.0005767699260162652
-47.642050150480124	0.04517766497461929	-4.92999299929993	0.0002982309673045603	-4.92999299929993	0.00029468314873033237	-4.92999299929993	0.000584619265546966	-4.92999299929993	0.0005776473540224054
-47.61005009927973	0.050761421319796954	-4.928992899289929	0.00029868409745024087	-4.928992899289929	0.0002951308883440973	-4.928992899289929	0.0005855086345889054	-4.928992899289929	0.0005785261168413912
-47.57805004807934	0.047208121827411166	-4.927992799279928	0.0002991379160788463	-4.927992799279928	0.0002955793082504489	-4.927992799279928	0.0005863993566093362	-4.927992799279928	0.0005794062165038446
-47.54604999688082	0.03299492385786802	-4.926992699269927	0.0002995924242364547	-4.926992699269927	0.0002960284094830208	-4.926992699269927	0.000587291433666519	-4.926992699269927	0.0005802876550434787
-47.51404994568042	0.03908629441624366	-4.925992599259926	0.0003000476229707292	-4.925992599259926	0.00029647819307701393	-4.925992599259926	0.0005881848678218405	-4.925992599259926	0.0005811704344970979
-47.482049894480035	0.03705583756345178	-4.9249924992499245	0.0003005035133309309	-4.9249924992499245	0.00029692866006920525	-4.9249924992499245	0.0005890796611398273	-4.9249924992499245	0.0005820545569046075
-47.45004984327965	0.0350253807106599	-4.923992399239924	0.00030096009636790933	-4.923992399239924	0.0002973798114979439	-4.923992399239924	0.0005899758156881437	-4.923992399239924	0.0005829400243090144
-47.41804979207925	0.03248730964467005	-4.922992299229923	0.00030141737313411324	-4.922992299229923	0.00029783164840315926	-4.922992299229923	0.0005908733335376017	-4.922992299229923	0.0005838268387564347
-47.38604974087887	0.026903553299492386	-4.921992199219922	0.00030187534468359103	-4.921992199219922	0.0002982841718263596	-4.921992199219922	0.0005917722167621631	-4.921992199219922	0.0005847150022960971
-47.35404968968034	0.026395939086294416	-4.920992099209921	0.00030233401207199127	-4.920992099209921	0.00029873738281063544	-4.920992099209921	0.0005926724674389436	-4.920992099209921	0.0005856045169803465
-47.322049638479946	0.030456852791878174	-4.91999199919992	0.0003027933763565667	-4.91999199919992	0.00029919128240066294	-4.91999199919992	0.000593574087648221	-4.91999199919992	0.0005864953848646524
-47.29004958727956	0.027411167512690356	-4.918991899189919	0.0003032534385961771	-4.918991899189919	0.0002996458716427045	-4.918991899189919	0.0005944770794734344	-4.918991899189919	0.0005873876080076075
-47.25804953607916	0.023857868020304568	-4.917991799179918	0.00030371419985129086	-4.917991799179918	0.0003001011515846134	-4.917991799179918	0.000595381445001196	-4.917991799179918	0.0005882811884709399
-47.22604948487878	0.018781725888324875	-4.916991699169917	0.00030417566118398723	-4.916991699169917	0.0003005571232758339	-4.916991699169917	0.00059628718632129	-4.916991699169917	0.0005891761283195118
-47.194049433678394	0.014213197969543147	-4.915991599159916	0.0003046378236579589	-4.915991599159916	0.00030101378776740555	-4.915991599159916	0.0005971943055266797	-4.915991599159916	0.0005900724296213279
-47.162049382479864	0.02284263959390863	-4.914991499149915	0.00030510068833851633	-4.914991499149915	0.0003014711461119648	-4.914991499149915	0.0005981028047135154	-4.914991499149915	0.0005909700944475395
-47.13004933127947	0.014213197969543147	-4.913991399139914	0.00030556425629258723	-4.913991399139914	0.0003019291993637468	-4.913991399139914	0.0005990126859811324	-4.913991399139914	0.0005918691248724458
-47.09804928007909	0.018781725888324875	-4.912991299129913	0.0003060285285887197	-4.912991299129913	0.0003023879485785894	-4.912991299129913	0.0005999239514320606	-4.912991299129913	0.0005927695229735048
-47.06604922887869	0.014720812182741117	-4.911991199119912	0.0003064935062970874	-4.911991199119912	0.00030284739481393385	-4.911991199119912	0.00060083660317203	-4.911991199119912	0.0005936712908313329
-47.034049177678305	0.015228426395939087	-4.910991099109911	0.0003069591904894895	-4.910991099109911	0.0003033075391288289	-4.910991099109911	0.0006017506433099735	-4.910991099109911	0.000594574430529713
-47.00204912647792	0.015736040609137057	-4.90999099909991	0.000307425582239351	-4.90999099909991	0.00030376838258393133	-4.90999099909991	0.0006026660739580306	-4.90999099909991	0.0005954789441555967
-46.970049075279384	0.017258883248730966	-4.908990899089909	0.00030789268262173164	-4.908990899089909	0.00030422992624151035	-4.908990899089909	0.0006035828972315562	-4.908990899089909	0.0005963848337991114
-46.938049024079	0.013197969543147208	-4.907990799079908	0.0003083604927133234	-4.907990799079908	0.00030469217116544983	-4.907990799079908	0.0006045011152491229	-4.907990799079908	0.0005972921015535651
-46.90604897287861	0.017258883248730966	-4.906990699069907	0.0003088290135924525	-4.906990699069907	0.00030515511842124773	-4.906990699069907	0.0006054207301325238	-4.906990699069907	0.0005982007495154469
-46.87404892167822	0.012690355329949238	-4.905990599059906	0.00030929824633908504	-4.905990599059906	0.0003056187690760236	-4.905990599059906	0.0006063417440067829	-4.905990599059906	0.0005991107797844391
-46.84204887047783	0.013705583756345178	-4.904990499049905	0.00030976819203482845	-4.904990499049905	0.00030608312419851645	-4.904990499049905	0.0006072641590001552	-4.904990499049905	0.0006000221944634153
-46.81004881927743	0.012690355329949238	-4.903990399039904	0.00031023885176293276	-4.903990399039904	0.00030654818485909035	-4.903990399039904	0.0006081879772441343	-4.903990399039904	0.0006009349956584513
-46.77804876807891	0.013197969543147208	-4.902990299029903	0.0003107102266082928	-4.902990299029903	0.0003070139521297346	-4.902990299029903	0.0006091132008734544	-4.902990299029903	0.0006018491854788222
-46.74604871687852	0.012690355329949238	-4.901990199019902	0.000311182317657454	-4.901990199019902	0.00030748042708406815	-4.901990199019902	0.0006100398320261003	-4.901990199019902	0.0006027647660370167
-46.71404866567813	0.009137055837563452	-4.900990099009901	0.00031165512599861186	-4.900990099009901	0.0003079476107973412	-4.900990099009901	0.0006109678728433088	-4.900990099009901	0.0006036817394487357
-46.68204861447774	0.014720812182741117	-4.8999899989999	0.00031212865272161423	-4.8999899989999	0.00030841550434643666	-4.8999899989999	0.0006118973254695705	-4.8999899989999	0.0006046001078328957
-46.650048563277345	0.008629441624365483	-4.898989898989899	0.0003126028989179665	-4.898989898989899	0.00030888410880987506	-4.898989898989899	0.0006128281920526426	-4.898989898989899	0.000605519873311641
-46.61804851207696	0.01015228426395939	-4.897989798979898	0.00031307786568083104	-4.897989798979898	0.00030935342526781424	-4.897989798979898	0.000613760474743547	-4.897989798979898	0.0006064410380103412
-46.58604846087843	0.008121827411167513	-4.896989698969897	0.0003135535541050326	-4.896989698969897	0.00030982345480205456	-4.896989698969897	0.0006146941756965807	-4.896989698969897	0.0006073636040576017
-46.55404840967804	0.008629441624365483	-4.895989598959896	0.0003140299652870572	-4.895989598959896	0.0003102941984960388	-4.895989598959896	0.0006156292970693137	-4.895989598959896	0.0006082875735852628
-46.522048358477655	0.013197969543147208	-4.894989498949895	0.00031450710032505946	-4.894989498949895	0.00031076565743485684	-4.894989498949895	0.0006165658410226018	-4.894989498949895	0.0006092129487284108
-46.49004830727726	0.009137055837563452	-4.893989398939894	0.0003149849603188619	-4.893989398939894	0.0003112378327052471	-4.893989398939894	0.0006175038097205877	-4.893989398939894	0.0006101397316253796
-46.45804825607687	0.009644670050761422	-4.892989298929893	0.0003154635463699547	-4.892989298929893	0.0003117107253955983	-4.892989298929893	0.0006184432053307056	-4.892989298929893	0.0006110679244177546
-46.42604820487649	0.004568527918781726	-4.891989198919892	0.0003159428595815084	-4.891989198919892	0.0003121843365959548	-4.891989198919892	0.0006193840300236848	-4.891989198919892	0.0006119975292503811
-46.394048153677964	0.006598984771573604	-4.890989098909891	0.00031642290105836227	-4.890989098909891	0.00031265866739801435	-4.890989098909891	0.0006203262859735615	-4.890989098909891	0.0006129285482713654
-46.362048102477566	0.005076142131979695	-4.88998899889989	0.00031690367190704134	-4.88998899889989	0.00031313371889513656	-4.88998899889989	0.0006212699753576771	-4.88998899889989	0.0006138609836320842
-46.330048051277174	0.005583756345177665	-4.888988898889889	0.00031738517323574373	-4.888988898889889	0.00031360949218233917	-4.888988898889889	0.0006222151003566831	-4.888988898889889	0.0006147948374871833
-46.29804800007679	0.005583756345177665	-4.887988798879888	0.00031786740615436036	-4.887988798879888	0.00031408598835630676	-4.887988798879888	0.0006231616631545525	-4.887988798879888	0.0006157301119945901
-46.2660479488764	0.005583756345177665	-4.886988698869887	0.0003183503717744613	-4.886988698869887	0.0003145632085153871	-4.886988698869887	0.0006241096659385758	-4.886988698869887	0.0006166668093155122
-46.23404789767601	0.006091370558375634	-4.885988598859886	0.00031883407120930884	-4.885988598859886	0.0003150411537595994	-4.885988598859886	0.0006250591108993761	-4.885988598859886	0.0006176049316144465
-46.20204784647748	0.005076142131979695	-4.884988498849885	0.0003193185055738569	-4.884988498849885	0.0003155198251906332	-4.884988498849885	0.0006260100002309072	-4.884988498849885	0.0006185444810591831
-46.17004779527709	0.007614213197969543	-4.883988398839884	0.00031980367598475294	-4.883988398839884	0.0003159992239118514	-4.883988398839884	0.0006269623361304577	-4.883988398839884	0.0006194854598208071
-46.13804774407671	0.003553299492385787	-4.882988298829883	0.00032028958356034005	-4.882988298829883	0.0003164793510282943	-4.882988298829883	0.000627916120798663	-4.882988298829883	0.0006204278700737099
-46.10604769287631	0.005583756345177665	-4.881988198819882	0.00032077622942066106	-4.881988198819882	0.0003169602076466804	-4.881988198819882	0.0006288713564395035	-4.881988198819882	0.000621371713995588
-46.074047641675925	0.004568527918781726	-4.880988098809881	0.000321263614687462	-4.880988098809881	0.00031744179487541046	-4.880988098809881	0.0006298280452603142	-4.880988098809881	0.0006223169937674532
-46.042047590475526	0.0025380710659898475	-4.87998799879988	0.0003217517404841917	-4.87998799879988	0.0003179241138245685	-4.87998799879988	0.0006307861894717868	-4.87998799879988	0.0006232637115736329
-46.010047539277004	0.0020304568527918783	-4.878987898789879	0.0003222406079360058	-4.878987898789879	0.00031840716560592593	-4.878987898789879	0.0006317457912879768	-4.878987898789879	0.000624211869601779
-45.97804748807661	0.003045685279187817	-4.877987798779878	0.0003227302181697711	-4.877987798779878	0.00031889095133294336	-4.877987798779878	0.0006327068529263088	-4.877987798779878	0.0006251614700428722
-45.94604743687622	0.004568527918781726	-4.876987698769877	0.0003232205723140654	-4.876987698769877	0.00031937547212077243	-4.876987698769877	0.0006336693766075788	-4.876987698769877	0.0006261125150912229
-45.914047385675836	0.003553299492385787	-4.875987598759876	0.00032371167149918044	-4.875987598759876	0.0003198607290862602	-4.875987598759876	0.0006346333645559607	-4.875987598759876	0.0006270650069444834
-45.88204733447544	0.0040609137055837565	-4.874987498749875	0.0003242035168571266	-4.874987498749875	0.00032034672334794957	-4.874987498749875	0.0006355988189990142	-4.874987498749875	0.0006280189478036468
-45.85004728327505	0.005076142131979695	-4.873987398739874	0.0003246961095216349	-4.873987398739874	0.00032083345602608394	-4.873987398739874	0.000636565742167689	-4.873987398739874	0.0006289743398730569
-45.81804723207653	0.0025380710659898475	-4.872987298729873	0.0003251894506281575	-4.872987298729873	0.0003213209282426078	-4.872987298729873	0.0006375341362963234	-4.872987298729873	0.0006299311853604068
-45.78604718087613	0.0040609137055837565	-4.871987198719872	0.0003256835413138703	-4.871987198719872	0.000321809141121171	-4.871987198719872	0.0006385040036226599	-4.871987198719872	0.000630889486476753
-45.75404712967575	0.0040609137055837565	-4.870987098709871	0.0003261783827176826	-4.870987098709871	0.0003222980957871314	-4.870987098709871	0.0006394753463878443	-4.870987098709871	0.0006318492454365139
-45.72204707847536	0.0040609137055837565	-4.86998699869987	0.00032667397598022766	-4.86998699869987	0.0003227877933675544	-4.86998699869987	0.0006404481668364282	-4.86998699869987	0.0006328104644574738
-45.690047027274964	0.003553299492385787	-4.868986898689869	0.0003271703222438764	-4.868986898689869	0.0003232782349912207	-4.868986898689869	0.0006414224672163822	-4.868986898689869	0.000633773145760795
-45.65804697607458	0.0040609137055837565	-4.867986798679868	0.00032766742265273087	-4.867986798679868	0.0003237694217886232	-4.867986798679868	0.000642398249779094	-4.867986798679868	0.0006347372915710162
-45.62604692487605	0.0025380710659898475	-4.866986698669867	0.0003281652783526377	-4.866986698669867	0.00032426135489197546	-4.866986698669867	0.0006433755167793785	-4.866986698669867	0.0006357029041160622
-45.59404687367566	0.0015228426395939086	-4.865986598659866	0.00032866389049117893	-4.865986598659866	0.0003247540354352081	-4.865986598659866	0.0006443542704754774	-4.865986598659866	0.0006366699856272441
-45.562046822475274	0.0015228426395939086	-4.8649864986498645	0.0003291632602176833	-4.8649864986498645	0.0003252474645539778	-4.8649864986498645	0.0006453345131290716	-4.8649864986498645	0.0006376385383392708
-45.530046771274876	0.003045685279187817	-4.863986398639864	0.000329663388683224	-4.863986398639864	0.00032574164338566424	-4.863986398639864	0.0006463162470052797	-4.863986398639864	0.0006386085644902483
-45.49804672007449	0.003553299492385787	-4.862986298629863	0.00033016427704062534	-4.862986298629863	0.00032623657306937666	-4.862986298629863	0.0006472994743726682	-4.862986298629863	0.000639580066321689
-45.46604666887411	0.0015228426395939086	-4.861986198619862	0.00033066592644446125	-4.861986198619862	0.0003267322547459548	-4.861986198619862	0.0006482841975032544	-4.861986198619862	0.0006405530460785151
-45.43404661767557	0.0015228426395939086	-4.860986098609861	0.0003311683380510601	-4.860986098609861	0.0003272286895579712	-4.860986098609861	0.0006492704186725105	-4.860986098609861	0.0006415275060090625
-45.402046566475185	0.0020304568527918783	-4.85998599859986	0.00033167151301850877	-4.85998599859986	0.00032772587864973523	-4.85998599859986	0.0006502581401593738	-4.85998599859986	0.0006425034483650903
-45.370046515274794	0.003045685279187817	-4.858985898589859	0.00033217545250665214	-4.858985898589859	0.00032822382316729403	-4.858985898589859	0.0006512473642462408	-4.858985898589859	0.0006434808754017788
-45.3380464640744	0.0010152284263959391	-4.857985798579858	0.0003326801576770979	-4.857985798579858	0.00032872252425843705	-4.857985798579858	0.0006522380932189904	-4.857985798579858	0.0006444597893777435
-45.30604641287402	0.0025380710659898475	-4.856985698569857	0.00033318562969321804	-4.856985698569857	0.00032922198307269664	-4.856985698569857	0.0006532303293669716	-4.856985698569857	0.0006454401925550326
-45.274046361673626	0.003045685279187817	-4.855985598559856	0.00033369186972015413	-4.855985598559856	0.00032972220076135254	-4.855985598559856	0.0006542240749830192	-4.855985598559856	0.0006464220871991378
-45.242046310473235	0.0020304568527918783	-4.854985498549855	0.0003341988789248156	-4.854985498549855	0.0003302231784774337	-4.854985498549855	0.0006552193323634564	-4.854985498549855	0.0006474054755789971
-45.21004625927471	0.0015228426395939086	-4.853985398539854	0.0003347066584758854	-4.853985398539854	0.00033072491737572016	-4.853985398539854	0.0006562161038080963	-4.853985398539854	0.0006483903599669974
-45.17804620807431	0.0020304568527918783	-4.852985298529853	0.0003352152095438245	-4.852985298529853	0.0003312274186127477	-4.852985298529853	0.000657214391620255	-4.852985298529853	0.0006493767426389861
-45.14604615687393	0.0005076142131979696	-4.851985198519852	0.0003357245333008692	-4.851985198519852	0.0003317306833468077	-4.851985198519852	0.0006582141981067495	-4.851985198519852	0.0006503646258742702
-45.11404610567354	0.0015228426395939086	-4.850985098509851	0.00033623463092103946	-4.850985098509851	0.0003322347127379542	-4.850985098509851	0.0006592155255779081	-4.850985098509851	0.0006513540119556263
-45.082046054473146	0.0	-4.84998499849985	0.0003367455035801349	-4.84998499849985	0.0003327395079480002	-4.84998499849985	0.0006602183763475722	-4.84998499849985	0.0006523449031693015
-45.05004600327276	0.003553299492385787	-4.848984898489849	0.0003372571524557481	-4.848984898489849	0.000333245070140527	-4.848984898489849	0.0006612227527331042	-4.848984898489849	0.0006533373018050226
-45.01804595207423	0.003045685279187817	-4.847984798479848	0.0003377695787272554	-4.847984798479848	0.00033375140048088253	-4.847984798479848	0.0006622286570553938	-4.847984798479848	0.0006543312101560005
-44.98604590087384	0.0025380710659898475	-4.846984698469847	0.00033828278357582654	-4.846984698469847	0.00033425850013618516	-4.846984698469847	0.0006632360916388535	-4.846984698469847	0.0006553266305189308
-44.954045849673456	0.0015228426395939086	-4.845984598459846	0.00033879676818442724	-4.845984598459846	0.00033476637027532734	-4.845984598459846	0.000664245058811443	-4.845984598459846	0.0006563235651940077
-44.922045798473064	0.0010152284263959391	-4.844984498449845	0.00033931153373781996	-4.844984498449845	0.0003352750120689765	-4.844984498449845	0.0006652555609046552	-4.844984498449845	0.0006573220164849211
-44.89004574727267	0.0005076142131979696	-4.843984398439844	0.0003398270814225663	-4.843984398439844	0.00033578442668958004	-4.843984398439844	0.0006662676002535348	-4.843984398439844	0.0006583219866988688
-44.85804569607228	0.0015228426395939086	-4.842984298429843	0.0003403434124270309	-4.842984298429843	0.0003362946153113654	-4.842984298429843	0.0006672811791966745	-4.842984298429843	0.0006593234781465541
-44.82604564487375	0.0005076142131979696	-4.841984198419842	0.0003408605279413862	-4.841984198419842	0.0003368055791103451	-4.841984198419842	0.000668296300076227	-4.841984198419842	0.0006603264931421988
-44.79404559367337	0.0020304568527918783	-4.840984098409841	0.0003413784291576097	-4.840984098409841	0.0003373173192643186	-4.840984098409841	0.0006693129652379102	-4.840984098409841	0.0006613310340035466
-44.762045542472976	0.0020304568527918783	-4.83998399839984	0.00034189711726949194	-4.83998399839984	0.0003378298369528738	-4.83998399839984	0.0006703311770310054	-4.83998399839984	0.0006623371030518624
-44.730045491272584	0.0005076142131979696	-4.838983898389839	0.0003424165934726377	-4.838983898389839	0.0003383431333573923	-4.838983898389839	0.0006713509378083724	-4.838983898389839	0.0006633447026119466
-44.6980454400722	0.0015228426395939086	-4.837983798379838	0.0003429368589644675	-4.837983798379838	0.00033885720966104924	-4.837983798379838	0.0006723722499264473	-4.837983798379838	0.0006643538350121335
-44.6660453888718	0.0020304568527918783	-4.836983698369837	0.0003434579149442203	-4.836983698369837	0.0003393720670488188	-4.836983698369837	0.0006733951157452538	-4.836983698369837	0.0006653645025843024
-44.63404533767328	0.0005076142131979696	-4.835983598359836	0.0003439797626129586	-4.835983598359836	0.0003398877067074744	-4.835983598359836	0.0006744195376284032	-4.835983598359836	0.0006663767076638761
-44.60204528647289	0.0005076142131979696	-4.834983498349835	0.00034450240317356973	-4.834983498349835	0.0003404041298255932	-4.834983498349835	0.0006754455179431013	-4.834983498349835	0.0006673904525898334
-44.570045235272495	0.0	-4.833983398339834	0.0003450258378307691	-4.833983398339834	0.0003409213375935595	-4.833983398339834	0.0006764730590601615	-4.833983398339834	0.000668405739704711
-44.53804518407211	0.0020304568527918783	-4.832983298329833	0.00034555006779109893	-4.832983298329833	0.00034143933120356324	-4.832983298329833	0.0006775021633539972	-4.832983298329833	0.0006694225713546073
-44.50604513287172	0.0	-4.831983198319832	0.00034607509426294136	-4.831983198319832	0.00034195811184960944	-4.831983198319832	0.0006785328332026379	-4.831983198319832	0.0006704409498891924
-44.47404508167133	0.0025380710659898475	-4.830983098309831	0.00034660091845650786	-4.830983098309831	0.0003424776807275135	-4.830983098309831	0.000679565070987728	-4.830983098309831	0.0006714608776617084
-44.442045030472805	0.0010152284263959391	-4.82998299829983	0.00034712754158385277	-4.82998299829983	0.00034299803903491155	-4.82998299829983	0.0006805988790945382	-4.82998299829983	0.0006724823570289802
-44.41004497927241	0.0020304568527918783	-4.828982898289829	0.00034765496485886937	-4.828982898289829	0.00034351918797125567	-4.828982898289829	0.0006816342599119637	-4.828982898289829	0.0006735053903514141
-44.37804492807202	0.0010152284263959391	-4.827982798279828	0.00034818318949729926	-4.827982798279828	0.00034404112873782407	-4.827982798279828	0.0006826712158325378	-4.827982798279828	0.0006745299799930113
-44.34604487687163	0.0010152284263959391	-4.826982698269827	0.0003487122167167262	-4.826982698269827	0.0003445638625377164	-4.826982698269827	0.0006837097492524312	-4.826982698269827	0.0006755561283213663
-44.31404482567124	0.0025380710659898475	-4.825982598259826	0.00034924204773658697	-4.825982598259826	0.00034508739057586353	-4.825982598259826	0.0006847498625714605	-4.825982598259826	0.0006765838377076771
-44.282044774470855	0.0015228426395939086	-4.824982498249825	0.0003497726837781716	-4.824982498249825	0.00034561171405902573	-4.824982498249825	0.0006857915581930949	-4.824982498249825	0.00067761311052675
-44.250044723272325	0.0010152284263959391	-4.823982398239824	0.00035030412606462403	-4.823982398239824	0.00034613683419579624	-4.823982398239824	0.0006868348385244567	-4.823982398239824	0.0006786439491569998
-44.21804467207193	0.0	-4.822982298229823	0.00035083637582094727	-4.822982298229823	0.0003466627521966059	-4.822982298229823	0.00068787970597633	-4.822982298229823	0.0006796763559804642
-44.18604462087155	0.0010152284263959391	-4.821982198219822	0.00035136943427400573	-4.821982198219822	0.0003471894692737234	-4.821982198219822	0.0006889261629631702	-4.821982198219822	0.0006807103333828015
-44.15404456967116	0.0025380710659898475	-4.820982098209821	0.0003519033026525281	-4.820982098209821	0.00034771698664126053	-4.820982098209821	0.0006899742119031039	-4.820982098209821	0.0006817458837533015
-44.122044518470766	0.0005076142131979696	-4.81998199819982	0.0003524379821871093	-4.81998199819982	0.0003482453055151726	-4.81998199819982	0.0006910238552179343	-4.81998199819982	0.0006827830094848866
-44.090044467270374	0.0015228426395939086	-4.818981898189819	0.00035297347411021476	-4.818981898189819	0.0003487744271132634	-4.818981898189819	0.0006920750953331514	-4.818981898189819	0.0006838217129741212
-44.058044416071844	0.0005076142131979696	-4.817981798179818	0.00035350977965618234	-4.817981798179818	0.00034930435265518705	-4.817981798179818	0.0006931279346779356	-4.817981798179818	0.0006848619966212162
-44.02604436487146	0.0	-4.816981698169817	0.00035404690006122537	-4.816981698169817	0.0003498350833624498	-4.816981698169817	0.0006941823756851585	-4.816981698169817	0.0006859038628300302
-43.99404431367107	0.0005076142131979696	-4.815981598159816	0.0003545848365634339	-4.815981598159816	0.0003503666204584151	-4.815981598159816	0.0006952384207913978	-4.815981598159816	0.000686947314008083
-43.96204426247068	0.0005076142131979696	-4.814981498149815	0.00035512359040278194	-4.814981498149815	0.000350898965168304	-4.814981498149815	0.0006962960724369342	-4.814981498149815	0.0006879923525665541
-43.93004421127029	0.0010152284263959391	-4.813981398139814	0.0003556631628211266	-4.813981398139814	0.00035143211871920026	-4.813981398139814	0.0006973553330657642	-4.813981398139814	0.0006890389809202934
-43.898044160069894	0.0025380710659898475	-4.812981298129813	0.0003562035550622089	-4.812981298129813	0.000351966082340051	-4.812981298129813	0.0006984162051255979	-4.812981298129813	0.0006900872014878214
-43.86604410887137	0.0010152284263959391	-4.811981198119812	0.0003567447683716639	-4.811981198119812	0.00035250085726167105	-4.811981198119812	0.0006994786910678725	-4.811981198119812	0.0006911370166913395
-43.83404405767098	0.0005076142131979696	-4.810981098109811	0.0003572868039970181	-4.810981098109811	0.0003530364447167467	-4.810981098109811	0.0007005427933477556	-4.810981098109811	0.0006921884289567368
-43.80204400647059	0.0010152284263959391	-4.80998099809981	0.0003578296631876909	-4.80998099809981	0.0003535728459398339	-4.80998099809981	0.0007016085144241448	-4.80998099809981	0.0006932414407135872
-43.770043955270204	0.0010152284263959391	-4.808980898089809	0.00035837334719500315	-4.808980898089809	0.00035411006216736797	-4.808980898089809	0.0007026758567596831	-4.808980898089809	0.000694296054395165
-43.73804390406981	0.0015228426395939086	-4.807980798079808	0.0003589178572721758	-4.807980798079808	0.0003546480946376603	-4.807980798079808	0.0007037448228207576	-4.807980798079808	0.0006953522724384437
-43.70604385286942	0.0	-4.806980698069807	0.0003594631946743339	-4.806980698069807	0.00035518694459090534	-4.806980698069807	0.0007048154150775091	-4.806980698069807	0.000696410097284107
-43.6740438016709	0.0005076142131979696	-4.805980598059806	0.0003600093606585083	-4.805980598059806	0.00035572661326918056	-4.805980598059806	0.0007058876360038305	-4.805980598059806	0.0006974695313765472
-43.642043750470506	0.0	-4.8049804980498045	0.0003605563564836423	-4.8049804980498045	0.00035626710191645207	-4.8049804980498045	0.0007069614880773882	-4.8049804980498045	0.0006985305771638796
-43.610043699270115	0.0010152284263959391	-4.803980398039804	0.00036110418341059086	-4.803980398039804	0.0003568084117785746	-4.803980398039804	0.0007080369737796092	-4.803980398039804	0.0006995932370979407
-43.57804364806972	0.0010152284263959391	-4.802980298029803	0.00036165284270212305	-4.802980298029803	0.00035735054410329675	-4.802980298029803	0.0007091140955956996	-4.802980298029803	0.0007006575136342984
-43.54604359686933	0.0015228426395939086	-4.801980198019802	0.0003622023356229298	-4.801980198019802	0.00035789350014026316	-4.801980198019802	0.0007101928560146469	-4.801980198019802	0.0007017234092322577
-43.51404354566895	0.0005076142131979696	-4.800980098009801	0.0003627526634396207	-4.800980098009801	0.00035843728114101604	-4.800980098009801	0.0007112732575292183	-4.800980098009801	0.0007027909263548595
-43.48204349447042	0.0010152284263959391	-4.7999799979998	0.0003633038274207322	-4.7999799979998	0.0003589818883590005	-4.7999799979998	0.0007123553026359837	-4.7999799979998	0.0007038600674688992
-43.450043443270026	0.0010152284263959391	-4.798979897989799	0.00036385582883672506	-4.798979897989799	0.00035952732304956497	-4.798979897989799	0.000713438993835302	-4.798979897989799	0.0007049308350449179
-43.41804339206964	0.0	-4.797979797979798	0.00036440866895999405	-4.797979797979798	0.0003600735864699662	-4.797979797979798	0.0007145243336313409	-4.797979797979798	0.00070600323155722
-43.38604334086925	0.0	-4.796979697969797	0.0003649623490648651	-4.796979697969797	0.0003606206798793704	-4.796979697969797	0.000715611324532075	-4.796979697969797	0.0007070772594838707
-43.35404328966886	0.0	-4.795979597959796	0.00036551687042759835	-4.795979597959796	0.00036116860453885716	-4.795979597959796	0.0007166999690492964	-4.795979597959796	0.0007081529213067071
-43.32204323846847	0.0	-4.794979497949795	0.00036607223432639965	-4.794979497949795	0.0003617173617114236	-4.794979497949795	0.0007177902696986169	-4.794979497949795	0.000709230219511343
-43.29004318726994	0.0010152284263959391	-4.793979397939794	0.0003666284420414093	-4.793979397939794	0.00036226695266198275	-4.793979397939794	0.0007188822289994746	-4.793979397939794	0.0007103091565871686
-43.25804313606955	0.0015228426395939086	-4.792979297929793	0.0003671854948547183	-4.792979297929793	0.0003628173786573732	-4.792979297929793	0.0007199758494751425	-4.792979297929793	0.0007113897350273664
-43.22604308486916	0.0025380710659898475	-4.791979197919792	0.00036774339405035974	-4.791979197919792	0.00036336864096635446	-4.791979197919792	0.0007210711336527303	-4.791979197919792	0.0007124719573289086
-43.19404303366877	0.0020304568527918783	-4.790979097909791	0.0003683021409143261	-4.790979097909791	0.0003639207408596179	-4.790979097909791	0.0007221680840631944	-4.790979097909791	0.0007135558259925681
-43.162042982468385	0.0015228426395939086	-4.78997899789979	0.0003688617367345557	-4.78997899789979	0.00036447367960978157	-4.78997899789979	0.0007232667032413367	-4.78997899789979	0.0007146413435229199
-43.13004293126799	0.0020304568527918783	-4.788978897889789	0.0003694221828009476	-4.788978897889789	0.00036502745849140036	-4.788978897889789	0.0007243669937258213	-4.788978897889789	0.0007157285124283508
-43.098042880069464	0.0010152284263959391	-4.787978797879788	0.0003699834804053609	-4.787978797879788	0.0003655820787809644	-4.787978797879788	0.0007254689580591722	-4.787978797879788	0.0007168173352210647
-43.06604282886908	0.0020304568527918783	-4.786978697869787	0.000370545630841617	-4.786978697869787	0.00036613754175690246	-4.786978697869787	0.0007265725987877778	-4.786978697869787	0.000717907814417083
-43.03404277766868	0.0005076142131979696	-4.785978597859786	0.0003711086354055022	-4.785978597859786	0.00036669384869958757	-4.785978597859786	0.0007276779184619053	-4.785978597859786	0.0007189999525362592
-43.0020427264683	0.0015228426395939086	-4.784978497849785	0.00037167249539477173	-4.784978497849785	0.00036725100089133635	-4.784978497849785	0.0007287849196356978	-4.784978497849785	0.0007200937521022769
-42.97004267526791	0.0025380710659898475	-4.783978397839784	0.0003722372121091546	-4.783978397839784	0.00036780899961641526	-4.783978397839784	0.0007298936048671876	-4.783978397839784	0.0007211892156426627
-42.93804262406751	0.0	-4.782978297829783	0.0003728027868503527	-4.782978297829783	0.00036836784616104084	-4.782978297829783	0.0007310039767182938	-4.782978297829783	0.0007222863456887832
-42.90604257286899	0.0010152284263959391	-4.781978197819782	0.0003733692209220455	-4.781978197819782	0.0003689275418133847	-4.781978197819782	0.0007321160377548374	-4.781978197819782	0.0007233851447758598
-42.8740425216686	0.0010152284263959391	-4.780978097809781	0.0003739365156298954	-4.780978097809781	0.0003694880878635758	-4.780978097809781	0.0007332297905465394	-4.780978097809781	0.0007244856154429705
-42.84204247046821	0.0010152284263959391	-4.77997799779978	0.0003745046722815468	-4.77997799779978	0.0003700494856037024	-4.77997799779978	0.0007343452376670325	-4.77997799779978	0.0007255877602330534
-42.81004241926782	0.0015228426395939086	-4.778977897789779	0.0003750736921866305	-4.778977897789779	0.00037061173632781704	-4.778977897789779	0.0007354623816938647	-4.778977897789779	0.0007266915816929181
-42.778042368067425	0.0010152284263959391	-4.777977797779778	0.0003756435766567683	-4.777977797779778	0.0003711748413319373	-4.777977797779778	0.0007365812252085004	-4.777977797779778	0.000727797082373246
-42.74604231686704	0.0015228426395939086	-4.776977697769777	0.00037621432700557565	-4.776977697769777	0.00037173880191405126	-4.776977697769777	0.0007377017707963394	-4.776977697769777	0.0007289042648286018
-42.71404226566852	0.0010152284263959391	-4.775977597759776	0.00037678594454866235	-4.775977597759776	0.00037230361937411763	-4.775977597759776	0.0007388240210467065	-4.775977597759776	0.0007300131316174323
-42.68204221446812	0.0010152284263959391	-4.774977497749775	0.00037735843060363554	-4.774977497749775	0.00037286929501407123	-4.774977497749775	0.00073994797855287	-4.774977497749775	0.0007311236853020797
-42.650042163267734	0.0015228426395939086	-4.773977397739774	0.00037793178649011053	-4.773977397739774	0.000373435830137826	-4.773977397739774	0.0007410736459120435	-4.773977397739774	0.0007322359284487841
-42.61804211206734	0.0015228426395939086	-4.772977297729773	0.0003785060135297001	-4.772977297729773	0.00037400322605127414	-4.772977297729773	0.0007422010257253893	-4.772977297729773	0.0007333498636276875
-42.58604206086695	0.0005076142131979696	-4.771977197719772	0.00037908111304603073	-4.771977197719772	0.0003745714840622956	-4.771977197719772	0.0007433301205980298	-4.771977197719772	0.0007344654934128448
-42.55404200966657	0.0010152284263959391	-4.770977097709771	0.0003796570863647346	-4.770977097709771	0.0003751406054807537	-4.770977097709771	0.0007444609331390454	-4.770977097709771	0.0007355828203822219
-42.52204195846803	0.0015228426395939086	-4.76997699769977	0.0003802339348134649	-4.76997699769977	0.000375710591618506	-4.76997699769977	0.0007455934659614931	-4.76997699769977	0.0007367018471177134
-42.490041907267646	0.0	-4.768976897689769	0.00038081165972188617	-4.768976897689769	0.00037628144378939923	-4.768976897689769	0.0007467277216823977	-4.768976897689769	0.0007378225762051347
-42.45804185606726	0.0010152284263959391	-4.767976797679768	0.0003813902624216862	-4.767976797679768	0.00037685316330928007	-4.767976797679768	0.0007478637029227705	-4.767976797679768	0.0007389450102342401
-42.42604180486686	0.0005076142131979696	-4.766976697669767	0.0003819697442465745	-4.766976697669767	0.0003774257514959917	-4.766976697669767	0.0007490014123076077	-4.766976697669767	0.0007400691517987202
-42.39404175366648	0.0015228426395939086	-4.765976597659766	0.00038255010653228923	-4.765976597659766	0.00037799920966938126	-4.765976597659766	0.0007501408524658976	-4.765976597659766	0.0007411950034962137
-42.36204170246609	0.0025380710659898475	-4.764976497649765	0.00038313135061659597	-4.764976497649765	0.00037857353915130075	-4.764976497649765	0.0007512820260306331	-4.764976497649765	0.0007423225679283112
-42.33004165126756	0.0005076142131979696	-4.763976397639764	0.0003837134778392931	-4.763976397639764	0.00037914874126561014	-4.763976397639764	0.0007524249356388056	-4.763976397639764	0.0007434518477005575
-42.29804160006717	0.0010152284263959391	-4.762976297629763	0.00038429648954221634	-4.762976297629763	0.00037972481733818185	-4.762976297629763	0.0007535695839314238	-4.762976297629763	0.0007445828454224656
-42.26604154886678	0.0	-4.761976197619762	0.00038488038706923847	-4.761976197619762	0.0003803017686969015	-4.761976197619762	0.0007547159735535107	-4.761976197619762	0.0007457155637075149
-42.23404149766639	0.0015228426395939086	-4.760976097609761	0.0003854651717662748	-4.760976097609761	0.0003808795966716738	-4.760976097609761	0.0007558641071541167	-4.760976097609761	0.0007468500051731642
-42.202041446466005	0.0015228426395939086	-4.75997599759976	0.0003860508449812848	-4.75997599759976	0.00038145830259442266	-4.75997599759976	0.0007570139873863146	-4.75997599759976	0.0007479861724408487
-42.170041395265606	0.003045685279187817	-4.758975897589759	0.00038663740806427855	-4.758975897589759	0.0003820378877990966	-4.758975897589759	0.0007581656169072231	-4.758975897589759	0.0007491240681359974
-42.138041344067084	0.0005076142131979696	-4.757975797579758	0.00038722486236731393	-4.757975797579758	0.00038261835362167127	-4.757975797579758	0.0007593189983779986	-4.757975797579758	0.0007502636948880316
-42.1060412928667	0.0015228426395939086	-4.756975697569757	0.0003878132092445043	-4.756975697569757	0.0003831997014001508	-4.756975697569757	0.000760474134463843	-4.756975697569757	0.0007514050553303691
-42.0740412416663	0.0010152284263959391	-4.755975597559756	0.0003884024500520228	-4.755975597559756	0.00038378193247457393	-4.755975597559756	0.0007616310278340172	-4.755975597559756	0.0007525481521004389
-42.042041190465916	0.0020304568527918783	-4.754975497549755	0.00038899258614810006	-4.754975497549755	0.00038436504818701347	-4.754975497549755	0.0007627896811618408	-4.754975497549755	0.0007536929878396784
-42.010041139265525	0.0020304568527918783	-4.753975397539754	0.00038958361889303257	-4.753975397539754	0.0003849490498815843	-4.753975397539754	0.0007639500971247001	-4.753975397539754	0.000754839565193547
-41.97804108806513	0.0005076142131979696	-4.752975297529753	0.0003901755496491795	-4.752975297529753	0.00038553393890443973	-4.752975297529753	0.0007651122784040546	-4.752975297529753	0.000755987886811524
-41.94604103686661	0.003045685279187817	-4.751975197519752	0.00039076837978097744	-4.751975197519752	0.0003861197166037819	-4.751975197519752	0.0007662762276854434	-4.751975197519752	0.0007571379553471231
-41.91404098566622	0.0010152284263959391	-4.750975097509751	0.00039136211065492947	-4.750975097509751	0.00038670638432985983	-4.750975097509751	0.0007674419476584937	-4.750975097509751	0.0007582897734578943
-41.88204093446583	0.0005076142131979696	-4.74997499749975	0.00039195674363961674	-4.74997499749975	0.00038729394343497346	-4.74997499749975	0.0007686094410169154	-4.74997499749975	0.000759443343805428
-41.850040883265436	0.003045685279187817	-4.748974897489749	0.00039255228010570133	-4.748974897489749	0.000387882395273479	-4.748974897489749	0.0007697787104585289	-4.748974897489749	0.0007605986690553669
-41.818040832065044	0.0010152284263959391	-4.747974797479748	0.0003931487214259273	-4.747974797479748	0.0003884717412017889	-4.747974797479748	0.0007709497586852487	-4.747974797479748	0.0007617557518774058
-41.78604078086466	0.0015228426395939086	-4.746974697469747	0.00039374606897512297	-4.746974697469747	0.000389061982578378	-4.746974697469747	0.000772122588403106	-4.746974697469747	0.0007629145949453045
-41.75404072966613	0.0010152284263959391	-4.745974597459746	0.00039434432413020616	-4.745974597459746	0.0003896531207637835	-4.745974597459746	0.0007732972023222429	-4.745974597459746	0.0007640752009368852
-41.72204067846574	0.0010152284263959391	-4.7449744974497445	0.00039494348827018874	-4.7449744974497445	0.0003902451571206117	-4.7449744974497445	0.0007744736031569297	-4.7449744974497445	0.000765237572534049
-41.690040627265354	0.0020304568527918783	-4.743974397439744	0.00039554356277617537	-4.743974397439744	0.0003908380930135376	-4.743974397439744	0.000775651793625562	-4.743974397439744	0.0007664017124227733
-41.65804057606496	0.0015228426395939086	-4.742974297429743	0.0003961445490313696	-4.742974297429743	0.00039143192980931047	-4.742974297429743	0.0007768317764506733	-4.742974297429743	0.0007675676232931235
-41.62604052486457	0.0015228426395939086	-4.741974197419742	0.00039674644842107855	-4.741974197419742	0.0003920266688767567	-4.741974197419742	0.0007780135543589392	-4.741974197419742	0.0007687353078392585
-41.59404047366418	0.0015228426395939086	-4.740974097409741	0.0003973492623327122	-4.740974097409741	0.000392622311586781	-4.740974097409741	0.0007791971300811803	-4.740974097409741	0.0007699047687594312
-41.56204042246565	0.003045685279187817	-4.73997399739974	0.00039795299215578784	-4.73997399739974	0.00039321885931237254	-4.73997399739974	0.0007803825063523728	-4.73997399739974	0.0007710760087560044
-41.530040371265265	0.0025380710659898475	-4.738973897389739	0.00039855763928193643	-4.738973897389739	0.0003938163134286054	-4.738973897389739	0.000781569685911657	-4.738973897389739	0.0007722490305354482
-41.498040320064874	0.004568527918781726	-4.737973797379738	0.0003991632051049022	-4.737973797379738	0.0003944146753126442	-4.737973797379738	0.0007827586715023336	-4.737973797379738	0.000773423836808353
-41.46604026886448	0.003045685279187817	-4.736973697369737	0.0003997696910205471	-4.736973697369737	0.0003950139463437444	-4.736973697369737	0.0007839494658718817	-4.736973697369737	0.0007746004302894301
-41.4340402176641	0.0025380710659898475	-4.735973597359736	0.00040037709842685135	-4.735973597359736	0.0003956141279032582	-4.735973597359736	0.0007851420717719598	-4.735973597359736	0.0007757788136975222
-41.402040166463706	0.0025380710659898475	-4.734973497349735	0.0004009854287239262	-4.734973497349735	0.0003962152213746377	-4.734973497349735	0.000786336491958412	-4.734973497349735	0.0007769589897556096
-41.370040115263315	0.003553299492385787	-4.733973397339734	0.00040159468331400213	-4.733973397339734	0.00039681722814343355	-4.733973397339734	0.0007875327291912717	-4.733973397339734	0.00077814096119081
-41.33804006406479	0.0010152284263959391	-4.732973297329733	0.0004022048636014454	-4.732973297329733	0.0003974201495973061	-4.732973297329733	0.0007887307862347751	-4.732973297329733	0.0007793247307343954
-41.30604001286439	0.0040609137055837565	-4.731973197319732	0.0004028159709927532	-4.731973197319732	0.0003980239871260194	-4.731973197319732	0.0007899306658573611	-4.731973197319732	0.0007805103011217888
-41.27403996166401	0.0040609137055837565	-4.730973097309731	0.0004034280068965629	-4.730973097309731	0.00039862874212145375	-4.730973097309731	0.0007911323708316829	-4.730973097309731	0.0007816976750925784
-41.24203991046362	0.003045685279187817	-4.72997299729973	0.0004040409727236483	-4.72997299729973	0.00039923441597759974	-4.72997299729973	0.0007923359039346064	-4.72997299729973	0.0007828868553905143
-41.210039859263226	0.0020304568527918783	-4.728972897289729	0.000404654869886929	-4.728972897289729	0.0003998410100905696	-4.728972897289729	0.0007935412679472282	-4.728972897289729	0.0007840778447635268
-41.17803980806284	0.005583756345177665	-4.727972797279728	0.000405269699801472	-4.727972797279728	0.0004004485258585957	-4.727972797279728	0.0007947484656548739	-4.727972797279728	0.0007852706459637249
-41.14603975686431	0.003553299492385787	-4.726972697269727	0.0004058854638844929	-4.726972697269727	0.00040105696468203353	-4.726972697269727	0.0007959574998471033	-4.726972697269727	0.0007864652617474002
-41.11403970566392	0.0040609137055837565	-4.725972597259726	0.00040650216355536054	-4.725972597259726	0.00040166632796336823	-4.725972597259726	0.0007971683733177202	-4.725972597259726	0.000787661694875043
-41.08203965446353	0.0040609137055837565	-4.724972497249725	0.0004071198002356012	-4.724972497249725	0.00040227661710721426	-4.724972497249725	0.0007983810888647829	-4.724972497249725	0.000788859948111339
-41.05003960326314	0.0040609137055837565	-4.723972397239724	0.0004077383753489015	-4.723972397239724	0.00040288783352032166	-4.723972397239724	0.0007995956492906044	-4.723972397239724	0.0007900600242251834
-41.01803955206275	0.006091370558375634	-4.722972297229723	0.00040835789032110843	-4.722972297229723	0.0004034999786115764	-4.722972297229723	0.0008008120574017576	-4.722972297229723	0.0007912619259896791
-40.98603950086236	0.0040609137055837565	-4.721972197219722	0.0004089783465802389	-4.721972197219722	0.0004041130537920062	-4.721972197219722	0.0008020303160090887	-4.721972197219722	0.0007924656561821512
-40.95403944966383	0.0025380710659898475	-4.720972097209721	0.000409599745556478	-4.720972097209721	0.0004047270604747829	-4.720972097209721	0.0008032504279277193	-4.720972097209721	0.0007936712175841499
-40.92203939846345	0.005583756345177665	-4.71997199719972	0.0004102220886821838	-4.71997199719972	0.0004053420000752241	-4.71997199719972	0.000804472395977052	-4.71997199719972	0.0007948786129814544
-40.890039347263055	0.0025380710659898475	-4.718971897189719	0.0004108453773918894	-4.718971897189719	0.0004059578740107994	-4.718971897189719	0.0008056962229807809	-4.718971897189719	0.0007960878451640847
-40.858039296062664	0.0040609137055837565	-4.717971797179718	0.00041146961312231006	-4.717971797179718	0.00040657468370113075	-4.717971797179718	0.0008069219117668927	-4.717971797179718	0.0007972989169263024
-40.82603924486227	0.008121827411167513	-4.716971697169717	0.00041209479731234354	-4.716971697169717	0.0004071924305679983	-4.716971697169717	0.0008081494651676802	-4.716971697169717	0.0007985118310666235
-40.79403919366188	0.006598984771573604	-4.715971597159716	0.00041272093140307017	-4.715971597159716	0.0004078111160353412	-4.715971597159716	0.0008093788860197398	-4.715971597159716	0.0007997265903878167
-40.76203914246336	0.004568527918781726	-4.714971497149715	0.000413348016837765	-4.714971497149715	0.0004084307415292628	-4.714971497149715	0.0008106101771639888	-4.714971497149715	0.000800943197696918
-40.73003909126297	0.008121827411167513	-4.713971397139714	0.00041397605506189426	-4.713971397139714	0.00040905130847803414	-4.713971397139714	0.0008118433414456602	-4.713971397139714	0.0008021616558052336
-40.698039040062575	0.006598984771573604	-4.712971297129713	0.0004146050475231179	-4.712971297129713	0.00040967281831209455	-4.712971297129713	0.0008130783817143215	-4.712971297129713	0.0008033819675283443
-40.66603898886219	0.009137055837563452	-4.711971197119712	0.0004152349956712987	-4.711971197119712	0.00041029527246405823	-4.711971197119712	0.0008143153008238729	-4.711971197119712	0.0008046041356861172
-40.6340389376618	0.009137055837563452	-4.710971097109711	0.0004158659009585012	-4.710971097109711	0.00041091867236871493	-4.710971097109711	0.0008155541016325531	-4.710971097109711	0.0008058281631027049
-40.60203888646141	0.003553299492385787	-4.70997099709971	0.000416497764838996	-4.70997099709971	0.0004115430194630357	-4.70997099709971	0.0008167947870029548	-4.70997099709971	0.000807054052606561
-40.570038835262885	0.008629441624365483	-4.708970897089709	0.00041713058876926185	-4.708970897089709	0.0004121683151861733	-4.708970897089709	0.0008180373598020167	-4.708970897089709	0.0008082818070304385
-40.538038784062486	0.008121827411167513	-4.707970797079708	0.0004177643742079934	-4.707970797079708	0.000412794560979469	-4.707970797079708	0.0008192818229010505	-4.707970797079708	0.0008095114292114023
-40.5060387328621	0.007106598984771574	-4.706970697069707	0.0004183991226161008	-4.706970697069707	0.00041342175828645215	-4.706970697069707	0.0008205281791757267	-4.706970697069707	0.0008107429219908308
-40.47403868166171	0.006091370558375634	-4.705970597059706	0.0004190348354567112	-4.705970597059706	0.00041404990855284683	-4.705970597059706	0.0008217764315060947	-4.705970597059706	0.0008119762882144273
-40.44203863046132	0.007614213197969543	-4.704970497049705	0.0004196715141951789	-4.704970497049705	0.00041467901322657353	-4.704970497049705	0.0008230265827765857	-4.704970497049705	0.0008132115307322242
-40.410038579260934	0.014720812182741117	-4.703970397039704	0.00042030916029908244	-4.703970397039704	0.00041530907375775163	-4.703970397039704	0.0008242786358760145	-4.703970397039704	0.0008144486523985858
-40.378038528062405	0.01015228426395939	-4.702970297029703	0.000420947775238229	-4.702970297029703	0.00041594009159870535	-4.702970297029703	0.0008255325936975959	-4.702970297029703	0.0008156876560722238
-40.34603847686201	0.007614213197969543	-4.701970197019702	0.00042158736048466096	-4.701970197019702	0.000416572068203964	-4.701970197019702	0.0008267884591389424	-4.701970197019702	0.0008169285446161948
-40.31403842566163	0.013197969543147208	-4.700970097009701	0.00042222791751265787	-4.700970097009701	0.0004172050050302685	-4.700970097009701	0.0008280462351020779	-4.700970097009701	0.0008181713208979148
-40.28203837446123	0.01116751269035533	-4.6999699969997	0.00042286944779873763	-4.6999699969997	0.0004178389035365715	-4.6999699969997	0.000829305924493436	-4.6999699969997	0.000819415987789156
-40.250038323260846	0.011675126903553299	-4.698969896989699	0.00042351195282165974	-4.698969896989699	0.00041847376518404323	-4.698969896989699	0.0008305675302238783	-4.698969896989699	0.0008206625481660659
-40.218038272060454	0.014213197969543147	-4.697969796979698	0.0004241554340624376	-4.697969796979698	0.00041910959143607544	-4.697969796979698	0.0008318310552086915	-4.697969796979698	0.0008219110049091656
-40.186038220861924	0.012690355329949238	-4.696969696969697	0.0004247998930043263	-4.696969696969697	0.0004197463837582797	-4.696969696969697	0.0008330965023675917	-4.696969696969697	0.0008231613609033541
-40.15403816966154	0.011675126903553299	-4.695969596959696	0.0004254453311328408	-4.695969596959696	0.00042038414361849865	-4.695969596959696	0.000834363874624748	-4.695969596959696	0.0008244136190379245
-40.12203811846115	0.014720812182741117	-4.694969496949695	0.00042609174993574677	-4.694969496949695	0.00042102287248680113	-4.694969496949695	0.0008356331749087692	-4.694969496949695	0.0008256677822065619
-40.09003806726076	0.013705583756345178	-4.693969396939694	0.00042673915090307984	-4.693969396939694	0.00042166257183549356	-4.693969396939694	0.0008369044061527244	-4.693969396939694	0.0008269238533073564
-40.05803801606037	0.015228426395939087	-4.692969296929693	0.00042738753552713023	-4.692969296929693	0.0004223032431391153	-4.692969296929693	0.0008381775712941397	-4.692969296929693	0.0008281818352428028
-40.026037964859974	0.015736040609137057	-4.6919691969196915	0.0004280369053024616	-4.6919691969196915	0.0004229448878744504	-4.6919691969196915	0.0008394526732750145	-4.6919691969196915	0.0008294417309198159
-39.99403791366145	0.017766497461928935	-4.690969096909691	0.000428687261725903	-4.690969096909691	0.0004235875075205222	-4.690969096909691	0.0008407297150418212	-4.690969096909691	0.000830703543249729
-39.96203786246107	0.02081218274111675	-4.68996899689969	0.0004293386062965647	-4.68996899689969	0.0004242311035586053	-4.68996899689969	0.0008420086995455156	-4.68996899689969	0.0008319672751483068
-39.93003781126067	0.016751269035532996	-4.688968896889689	0.0004299909405158294	-4.688968896889689	0.0004248756774722229	-4.688968896889689	0.0008432896297415442	-4.688968896889689	0.0008332329295357497
-39.898037760060284	0.023350253807106598	-4.687968796879688	0.000430644265887362	-4.687968796879688	0.00042552123074715207	-4.687968796879688	0.0008445725085898458	-4.687968796879688	0.0008345005093366984
-39.86603770885989	0.025380710659898477	-4.686968696869687	0.0004312985839171141	-4.686968696869687	0.00042616776487142854	-4.686968696869687	0.000845857339054867	-4.686968696869687	0.0008357700174802462
-39.8340376576595	0.026395939086294416	-4.685968596859686	0.0004319538961133232	-4.685968596859686	0.0004268152813353475	-4.685968596859686	0.0008471441241055581	-4.685968596859686	0.0008370414568999372
-39.80203760646098	0.02284263959390863	-4.6849684968496845	0.0004326102039865193	-4.6849684968496845	0.00042746378163147	-4.6849684968496845	0.0008484328667153915	-4.6849684968496845	0.0008383148305337839
-39.77003755526058	0.02081218274111675	-4.683968396839684	0.0004332675090495266	-4.683968396839684	0.00042811326725462353	-4.683968396839684	0.0008497235698623598	-4.683968396839684	0.000839590141324264
-39.738037504060195	0.024873096446700507	-4.682968296829683	0.00043392581281747033	-4.682968296829683	0.0004287637397019076	-4.682968296829683	0.0008510162365289875	-4.682968296829683	0.0008408673922183342
-39.70603745285981	0.02131979695431472	-4.681968196819682	0.00043458511680777447	-4.681968196819682	0.0004294152004726967	-4.681968196819682	0.0008523108697023393	-4.681968196819682	0.0008421465861674349
-39.67403740165941	0.029949238578680204	-4.680968096809681	0.00043524542254017056	-4.680968096809681	0.0004300676510686422	-4.680968096809681	0.0008536074723740127	-4.680968096809681	0.000843427726127492
-39.64203735045903	0.027918781725888325	-4.67996799679968	0.0004359067315366999	-4.67996799679968	0.0004307210929936787	-4.67996799679968	0.0008549060475401713	-4.67996799679968	0.0008447108150589335
-39.610037299260505	0.0350253807106599	-4.678967896789679	0.00043656904532171506	-4.678967896789679	0.00043137552775402414	-4.678967896789679	0.0008562065982015267	-4.678967896789679	0.0008459958559266872
-39.578037248060106	0.03553299492385787	-4.677967796779678	0.00043723236542188423	-4.677967796779678	0.0004320309568581867	-4.677967796779678	0.0008575091273633597	-4.677967796779678	0.0008472828517001944
-39.54603719685972	0.0350253807106599	-4.676967696769677	0.000437896693366195	-4.676967696769677	0.0004326873818169649	-4.676967696769677	0.0008588136380355202	-4.676967696769677	0.0008485718053534108
-39.51403714565932	0.04213197969543147	-4.675967596759676	0.00043856203068596113	-4.675967596759676	0.0004333448041434537	-4.675967596759676	0.0008601201332324391	-4.675967596759676	0.0008498627198648186
-39.48203709445894	0.048223350253807105	-4.674967496749675	0.0004392283789148214	-4.674967496749675	0.0004340032253530485	-4.674967496749675	0.0008614286159731336	-4.674967496749675	0.0008511555982174317
-39.450037043258554	0.03350253807106599	-4.673967396739674	0.0004398957395887407	-4.673967396739674	0.00043466264696344326	-4.673967396739674	0.0008627390892812099	-4.673967396739674	0.0008524504433987975
-39.41803699206002	0.04263959390862944	-4.672967296729673	0.00044056411424602486	-4.672967296729673	0.00043532307049464234	-4.672967296729673	0.0008640515561848782	-4.672967296729673	0.000853747258401014
-39.38603694085963	0.05482233502538071	-4.671967196719672	0.00044123350442731326	-4.671967196719672	0.00043598449746895627	-4.671967196719672	0.0008653660197169525	-4.671967196719672	0.0008550460462207265
-39.35403688965925	0.047715736040609136	-4.670967096709671	0.00044190391167558474	-4.670967096709671	0.00043664692941101067	-4.670967096709671	0.000866682482914864	-4.670967096709671	0.0008563468098591433
-39.32203683845885	0.047208121827411166	-4.66996699669967	0.0004425753375361642	-4.66996699669967	0.00043731036784774597	-4.66996699669967	0.000868000948820661	-4.66996699669967	0.0008576495523220331
-39.290036787258465	0.0583756345177665	-4.668966896689669	0.0004432477835567256	-4.668966896689669	0.00043797481430842396	-4.668966896689669	0.000869321420481017	-4.668966896689669	0.0008589542766197408
-39.258036736058074	0.05736040609137056	-4.667966796679668	0.0004439212512872925	-4.667966796679668	0.0004386402703246299	-4.667966796679668	0.0008706439009472524	-4.667966796679668	0.0008602609857671932
-39.226036684859544	0.0583756345177665	-4.666966696669667	0.00044459574228024356	-4.666966696669667	0.0004393067374302749	-4.666966696669667	0.0008719683932753155	-4.666966696669667	0.0008615696827838968
-39.19403663365916	0.06395939086294417	-4.665966596659666	0.00044527125809031834	-4.665966596659666	0.0004399742171616024	-4.665966596659666	0.0008732949005258126	-4.665966596659666	0.0008628803706939577
-39.16203658245877	0.0649746192893401	-4.664966496649665	0.00044594780027461646	-4.664966496649665	0.0004406427110571882	-4.664966496649665	0.000874623425764001	-4.664966496649665	0.000864193052526079
-39.130036531258376	0.0766497461928934	-4.663966396639664	0.00044662537039260404	-4.663966396639664	0.00044131222065794755	-4.663966396639664	0.0008759539720598058	-4.663966396639664	0.0008655077313135746
-39.098036480057985	0.07461928934010152	-4.662966296629663	0.00044730397000611587	-4.662966296629663	0.0004419827475071354	-4.662966296629663	0.0008772865424878161	-4.662966296629663	0.000866824410094368
-39.06603642885759	0.06852791878172589	-4.661966196619662	0.0004479836006793626	-4.661966196619662	0.0004426542931503526	-4.661966196619662	0.0008786211401273036	-4.661966196619662	0.0008681430919110084
-39.03403637765907	0.083248730964467	-4.660966096609661	0.00044866426397892795	-4.660966096609661	0.00044332685913554837	-4.660966096609661	0.0008799577680622232	-4.660966096609661	0.0008694637798106732
-39.00203632645868	0.08578680203045685	-4.65996599659966	0.00044934596147377573	-4.65996599659966	0.00044400044701302236	-4.65996599659966	0.0008812964293812197	-4.65996599659966	0.0008707864768451731
-38.97003627525829	0.08527918781725888	-4.658965896589659	0.00045002869473526036	-4.658965896589659	0.00044467505833543285	-4.658965896589659	0.0008826371271776387	-4.658965896589659	0.0008721111860709639
-38.9380362240579	0.0883248730964467	-4.657965796579658	0.00045071246533711463	-4.657965796579658	0.00044535069465779294	-4.657965796579658	0.0008839798645495303	-4.657965796579658	0.000873437910549149
-38.90603617285751	0.09187817258883249	-4.656965696569657	0.00045139727485546903	-4.656965696569657	0.0004460273575374831	-4.656965696569657	0.0008853246445996579	-4.656965696569657	0.0008747666533454918
-38.87403612165712	0.09949238578680203	-4.655965596559656	0.0004520831248688425	-4.655965596559656	0.00044670504853424524	-4.655965596559656	0.0008866714704355039	-4.655965596559656	0.0008760974175304142
-38.8420360704586	0.09949238578680203	-4.654965496549655	0.00045277001695816135	-4.654965496549655	0.0004473837692101953	-4.654965496549655	0.0008880203451692806	-4.654965496549655	0.000877430206179014
-38.8100360192582	0.1116751269035533	-4.653965396539654	0.0004534579527067459	-4.653965396539654	0.0004480635211298209	-4.653965396539654	0.000889371271917934	-4.653965396539654	0.0008787650223710661
-38.778035968057814	0.12690355329949238	-4.652965296529653	0.00045414693370032485	-4.652965296529653	0.00044874430585998594	-4.652965296529653	0.0008907242538031499	-4.652965296529653	0.0008801018691910284
-38.74603591685742	0.13908629441624365	-4.651965196519652	0.0004548369615270376	-4.651965196519652	0.00044942612496993685	-4.651965196519652	0.0008920792939513668	-4.651965196519652	0.000881440749728055
-38.71403586565703	0.1365482233502538	-4.650965096509651	0.000455528037777436	-4.650965096509651	0.00045010898003130254	-4.650965096509651	0.0008934363954937737	-4.650965096509651	0.0008827816670759937
-38.68203581445665	0.1517766497461929	-4.64996499649965	0.0004562201640444865	-4.64996499649965	0.0004507928726181014	-4.64996499649965	0.0008947955615663289	-4.64996499649965	0.0008841246243334048
-38.65003576325812	0.13857868020304567	-4.648964896489649	0.00045691334192357743	-4.648964896489649	0.0004514778043067419	-4.648964896489649	0.0008961567953097577	-4.648964896489649	0.0008854696246035583
-38.618035712057726	0.13959390862944163	-4.6479647964796476	0.0004576075730125223	-4.6479647964796476	0.0004521637766760293	-4.6479647964796476	0.0008975200998695657	-4.6479647964796476	0.0008868166709944481
-38.58603566085734	0.166497461928934	-4.646964696469647	0.00045830285891156064	-4.646964696469647	0.0004528507913071661	-4.646964696469647	0.0008988854783960408	-4.646964696469647	0.0008881657666187934
-38.55403560965694	0.15634517766497463	-4.645964596459646	0.0004589992012233629	-4.645964596459646	0.00045353884978375825	-4.645964596459646	0.0009002529340442667	-4.645964596459646	0.0008895169145940508
-38.52203555845656	0.166497461928934	-4.644964496449645	0.0004596966015530374	-4.644964496449645	0.00045422795369181804	-4.644964496449645	0.0009016224699741248	-4.644964496449645	0.0008908701180424203
-38.49003550725617	0.16852791878172588	-4.643964396439644	0.00046039506150812894	-4.643964396439644	0.00045491810461976637	-4.643964396439644	0.0009029940893503023	-4.643964396439644	0.0008922253800908472
-38.45803545605764	0.1862944162436548	-4.642964296429643	0.00046109458269862357	-4.642964296429643	0.000455609304158439	-4.642964296429643	0.000904367795342305	-4.642964296429643	0.0008935827038710388
-38.42603540485725	0.20812182741116753	-4.641964196419642	0.00046179516673695707	-4.641964196419642	0.0004563015539010873	-4.641964196419642	0.0009057435911244557	-4.641964196419642	0.0008949420925194628
-38.39403535365686	0.2035532994923858	-4.640964096409641	0.0004624968152380135	-4.640964096409641	0.0004569948554433851	-4.640964096409641	0.0009071214798759125	-4.640964096409641	0.0008963035491773625
-38.36203530245647	0.23553299492385787	-4.63996399639964	0.00046319952981913005	-4.63996399639964	0.0004576892103834287	-4.63996399639964	0.0009085014647806578	-4.63996399639964	0.0008976670769907542
-38.33003525125608	0.24010152284263958	-4.638963896389639	0.0004639033121000993	-4.638963896389639	0.000458384620321744	-4.638963896389639	0.0009098835490275312	-4.638963896389639	0.000899032679110444
-38.298035200055686	0.2436548223350254	-4.637963796379638	0.0004646081637031821	-4.637963796379638	0.00045908108686128966	-4.637963796379638	0.0009112677358102197	-4.637963796379638	0.0009004003586920341
-38.26603514885716	0.2532994923857868	-4.636963696369637	0.0004653140862530956	-4.636963696369637	0.00045977861160745624	-4.636963696369637	0.0009126540283272626	-4.636963696369637	0.0009017701188959195
-38.23403509765677	0.3015228426395939	-4.635963596359636	0.00046602108137703077	-4.635963596359636	0.0004604771961680783	-4.635963596359636	0.0009140424297820721	-4.635963596359636	0.0009031419628873098
-38.20203504645638	0.2624365482233503	-4.634963496349635	0.0004667291507046483	-4.634963496349635	0.0004611768421534283	-4.634963496349635	0.0009154329433829298	-4.634963496349635	0.0009045158938362258
-38.170034995255996	0.3248730964467005	-4.633963396339634	0.0004674382958680889	-4.633963396339634	0.0004618775511762305	-4.633963396339634	0.000916825572343001	-4.633963396339634	0.0009058919149175145
-38.138034944055605	0.2913705583756345	-4.632963296329633	0.00046814851850196553	-4.632963296329633	0.00046257932485165444	-4.632963296329633	0.0009182203198803344	-4.632963296329633	0.0009072700293108473
-38.10603489285521	0.3426395939086294	-4.6319631963196315	0.0004688598202433845	-4.6319631963196315	0.0004632821647973286	-4.6319631963196315	0.0009196171892178799	-4.6319631963196315	0.0009086502402007385
-38.07403484165669	0.38730964467005075	-4.630963096309631	0.00046957220273193115	-4.630963096309631	0.00046398607263333446	-4.630963096309631	0.0009210161835834856	-4.630963096309631	0.0009100325507765427
-38.04203479045629	0.3761421319796954	-4.62996299629963	0.00047028566760968783	-4.62996299629963	0.0004646910499822192	-4.62996299629963	0.0009224173062099143	-4.62996299629963	0.0009114169642324689
-38.01003473925591	0.39593908629441626	-4.628962896289629	0.000471000216521228	-4.628962896289629	0.00046539709846899353	-4.628962896289629	0.0009238205603348451	-4.628962896289629	0.0009128034837675863
-37.978034688055516	0.41725888324873095	-4.627962796279628	0.00047171585111362597	-4.627962796279628	0.0004661042197211363	-4.627962796279628	0.0009252259492008755	-4.627962796279628	0.0009141921125858249
-37.946034636855124	0.43756345177664974	-4.626962696269627	0.0004724325730364587	-4.626962696269627	0.00046681241536860105	-4.626962696269627	0.0009266334760555515	-4.626962696269627	0.0009155828538959976
-37.91403458565474	0.44568527918781725	-4.625962596259626	0.0004731503839418067	-4.625962596259626	0.000467521687043816	-4.625962596259626	0.0009280431441513446	-4.625962596259626	0.0009169757109117905
-37.88203453445621	0.49441624365482234	-4.6249624962496245	0.00047386928548426494	-4.6249624962496245	0.0004682320363816913	-4.6249624962496245	0.0009294549567456827	-4.6249624962496245	0.0009183706868517844
-37.85003448325582	0.4862944162436548	-4.623962396239624	0.0004745892793209391	-4.623962396239624	0.00046894346501961964	-4.623962396239624	0.0009308689171009447	-4.623962396239624	0.0009197677849394527
-37.818034432055434	0.5558375634517766	-4.622962296229623	0.0004753103671114538	-4.622962296229623	0.00046965597459748277	-4.622962296229623	0.0009322850284844753	-4.622962296229623	0.000921167008403175
-37.786034380855035	0.5238578680203045	-4.621962196219622	0.0004760325505179559	-4.621962196219622	0.000470369566757654	-4.621962196219622	0.0009337032941685903	-4.621962196219622	0.0009225683604762431
-37.75403432965465	0.5888324873096447	-4.620962096209621	0.000476755831205116	-4.620962096209621	0.0004710842431450009	-4.620962096209621	0.0009351237174305786	-4.620962096209621	0.0009239718443968624
-37.72203427845426	0.6192893401015228	-4.61996199619962	0.000477480210840137	-4.61996199619962	0.00047180000540689176	-4.61996199619962	0.0009365463015527211	-4.61996199619962	0.0009253774634081707
-37.69003422725573	0.6289340101522842	-4.618961896189619	0.0004782056910927492	-4.618961896189619	0.00047251685519319645	-4.618961896189619	0.0009379710498222869	-4.618961896189619	0.0009267852207582346
-37.658034176055345	0.6538071065989848	-4.6179617961796176	0.00047893227363522727	-4.6179617961796176	0.0004732347941562931	-4.6179617961796176	0.0009393979655315502	-4.6179617961796176	0.000928195119700066
-37.626034124854954	0.700507614213198	-4.616961696169617	0.0004796599601423814	-4.616961696169617	0.0004739538239510683	-4.616961696169617	0.0009408270519777898	-4.616961696169617	0.0009296071634916219
-37.59403407365456	0.7380710659898477	-4.615961596159616	0.00048038875229156807	-4.615961596159616	0.00047467394623492586	-4.615961596159616	0.0009422583124633032	-4.615961596159616	0.0009310213553958181
-37.56203402245417	0.7634517766497462	-4.614961496149615	0.0004811186517626933	-4.614961496149615	0.0004753951626677863	-4.614961496149615	0.0009436917502954126	-4.614961496149615	0.000932437698680535
-37.53003397125378	0.7893401015228426	-4.613961396139614	0.0004818496602382147	-4.613961396139614	0.0004761174749120915	-4.613961396139614	0.0009451273687864662	-4.613961396139614	0.0009338561966186194
-37.498033920055256	0.8583756345177666	-4.612961296129613	0.00048258177940314613	-4.612961296129613	0.000476840884632811	-4.612961296129613	0.0009465651712538584	-4.612961296129613	0.0009352768524879028
-37.466033868854865	0.8730964467005076	-4.611961196119612	0.0004833150109450599	-4.611961196119612	0.00047756539349744226	-4.611961196119612	0.0009480051610200222	-4.611961196119612	0.0009366996695711992
-37.43403381765447	0.9238578680203046	-4.610961096109611	0.00048404935655409616	-4.610961096109611	0.00047829100317601803	-4.610961096109611	0.0009494473414124545	-4.610961096109611	0.0009381246511563204
-37.40203376645409	0.9365482233502538	-4.60996099609961	0.0004847848179229613	-4.60996099609961	0.00047901771534110686	-4.60996099609961	0.0009508917157637052	-4.60996099609961	0.0009395518005360746
-37.3700337152537	0.9822335025380711	-4.608960896089609	0.00048552139674693125	-4.608960896089609	0.00047974553166781986	-4.608960896089609	0.0009523382874113992	-4.608960896089609	0.000940981121008284
-37.338033664053306	0.983248730964467	-4.607960796079608	0.0004862590947238619	-4.607960796079608	0.0004804744538338133	-4.607960796079608	0.0009537870596982386	-4.607960796079608	0.0009424126158757869
-37.30603361285292	0.9553299492385787	-4.606960696069607	0.00048699791355418675	-4.606960696069607	0.0004812044835192911	-4.606960696069607	0.0009552380359720081	-4.606960696069607	0.0009438462884464436
-37.274033561654385	0.9730964467005077	-4.605960596059606	0.00048773785494092114	-4.605960596059606	0.0004819356224070119	-4.605960596059606	0.0009566912195855879	-4.605960596059606	0.0009452821420331499
-37.242033510454	0.9522842639593908	-4.604960496049605	0.0004884789205896707	-4.604960496049605	0.0004826678721822893	-4.604960496049605	0.0009581466138969571	-4.604960496049605	0.0009467201799538384
-37.21003345925361	0.9624365482233502	-4.603960396039604	0.0004892211122086329	-4.603960396039604	0.0004834012345329993	-4.603960396039604	0.0009596042222692057	-4.603960396039604	0.0009481604055314929
-37.17803340805322	0.8375634517766497	-4.602960296029603	0.0004899644315085986	-4.602960296029603	0.00048413571114958086	-4.602960296029603	0.0009610640480705348	-4.602960296029603	0.0009496028220941468
-37.14603335685283	0.848730964467005	-4.601960196019602	0.0004907088802029561	-4.601960196019602	0.00048487130372504197	-4.601960196019602	0.0009625260946742749	-4.601960196019602	0.0009510474329749013
-37.11403330565244	0.8390862944162436	-4.600960096009601	0.0004914544600077051	-4.600960096009601	0.0004856080139549649	-4.600960096009601	0.0009639903654588877	-4.600960096009601	0.0009524942415119277
-37.08203325445391	0.7984771573604061	-4.5999599959996	0.0004922011726414432	-4.5999599959996	0.00048634584353750385	-4.5999599959996	0.0009654568638079688	-4.5999599959996	0.0009539432510484723
-37.05003320325353	0.7578680203045686	-4.598959895989599	0.0004929490198253856	-4.598959895989599	0.00048708479417339836	-4.598959895989599	0.0009669255931102702	-4.598959895989599	0.0009553944649328725
-37.01803315205313	0.750253807106599	-4.597959795979598	0.000493698003283356	-4.597959795979598	0.00048782486756596675	-4.597959795979598	0.0009683965567596893	-4.597959795979598	0.0009568478865185522
-36.986033100852744	0.6974619289340102	-4.596959695969597	0.0004944481247418076	-4.596959695969597	0.0004885660654211205	-4.596959695969597	0.0009698697581552968	-4.596959695969597	0.0009583035191640461
-36.95403304965236	0.6431472081218275	-4.595959595959596	0.0004951993859298067	-4.595959595959596	0.0004893083894473583	-4.595959595959596	0.000971345200701325	-4.595959595959596	0.0009597613662329889
-36.92203299845196	0.6263959390862944	-4.594959495949595	0.0004959517885790514	-4.594959495949595	0.0004900518413557786	-4.594959495949595	0.0009728228878071903	-4.594959495949595	0.0009612214310941384
-36.89003294725344	0.5974619289340102	-4.593959395939594	0.0004967053344238716	-4.593959395939594	0.000490796422860078	-4.593959395939594	0.0009743028228874957	-4.593959395939594	0.0009626837171213763
-36.858032896053054	0.5538071065989848	-4.592959295929593	0.0004974600252012301	-4.592959295929593	0.0004915421356765559	-4.592959295929593	0.000975785009362036	-4.592959295929593	0.0009641482276937141
-36.826032844852655	0.5010152284263959	-4.591959195919592	0.0004982158626507301	-4.591959195919592	0.0004922889815241219	-4.591959195919592	0.0009772694506558124	-4.591959195919592	0.0009656149661953087
-36.79403279365227	0.4903553299492386	-4.590959095909591	0.0004989728485146165	-4.590959095909591	0.0004930369621242945	-4.590959095909591	0.000978756150199031	-4.590959095909591	0.0009670839360154583
-36.76203274245187	0.49137055837563454	-4.58995899589959	0.0004997309845377844	-4.58995899589959	0.0004937860792012103	-4.58995899589959	0.000980245111427122	-4.58995899589959	0.0009685551405486238
-36.73003269125149	0.4654822335025381	-4.588958895889589	0.0005004902724677771	-4.588958895889589	0.0004945363344816238	-4.588958895889589	0.0009817363377807378	-4.588958895889589	0.0009700285831944256
-36.698032640052965	0.45532994923857867	-4.5879587958795875	0.0005012507140547942	-4.5879587958795875	0.0004952877296949145	-4.5879587958795875	0.000983229832705768	-4.5879587958795875	0.0009715042673576603
-36.666032588852566	0.42081218274111676	-4.586958695869587	0.0005020123110516937	-4.586958695869587	0.0004960402665730879	-4.586958695869587	0.0009847255996533381	-4.586958695869587	0.000972982196448297
-36.63403253765218	0.4401015228426396	-4.585958595859586	0.0005027750652139998	-4.585958595859586	0.0004967939468507826	-4.585958595859586	0.0009862236420798334	-4.585958595859586	0.0009744623738815
-36.6020324864518	0.3847715736040609	-4.584958495849585	0.0005035389782998997	-4.584958495849585	0.0004975487722652727	-4.584958495849585	0.0009877239634468928	-4.584958495849585	0.0009759448030776269
-36.5700324352514	0.37766497461928933	-4.583958395839584	0.0005043040520702546	-4.583958395839584	0.0004983047445564703	-4.583958395839584	0.000989226567221417	-4.583958395839584	0.000977429487462234
-36.538032384051014	0.34974619289340103	-4.582958295829583	0.0005050702882886022	-4.582958295829583	0.0004990618654669332	-4.582958295829583	0.000990731456875587	-4.582958295829583	0.0009789164304660944
-36.506032332852485	0.350253807106599	-4.581958195819582	0.0005058376887211577	-4.581958195819582	0.0004998201367418652	-4.581958195819582	0.0009922386358868628	-4.581958195819582	0.000980405635525197
-36.47403228165209	0.3218274111675127	-4.580958095809581	0.0005066062551368196	-4.580958095809581	0.0005005795601291231	-4.580958095809581	0.0009937481077379972	-4.580958095809581	0.0009818971060807616
-36.44203223045171	0.2868020304568528	-4.57995799579958	0.0005073759893071738	-4.57995799579958	0.0005013401373792178	-4.57995799579958	0.000995259875917036	-4.57995799579958	0.000983390845579237
-36.41003217925131	0.26751269035532993	-4.578957895789579	0.0005081468930065014	-4.578957895789579	0.0005021018702453209	-4.578957895789579	0.000996773943917337	-4.578957895789579	0.0009848868574723203
-36.378032128050926	0.2898477157360406	-4.577957795779578	0.0005089189680117775	-4.577957795779578	0.0005028647604832693	-4.577957795779578	0.0009982903152375708	-4.577957795779578	0.0009863851452169585
-36.346032076850534	0.2563451776649746	-4.576957695769577	0.0005096922161026721	-4.576957695769577	0.0005036288098515636	-4.576957695769577	0.0009998089933817296	-4.576957695769577	0.0009878857122753552
-36.314032025652004	0.24111675126903553	-4.575957595759576	0.0005104666390615682	-4.575957595759576	0.0005043940201113809	-4.575957595759576	0.0010013299818591324	-4.575957595759576	0.0009893885621149847
-36.28203197445162	0.24060913705583756	-4.574957495749575	0.0005112422386735516	-4.574957495749575	0.0005051603930265705	-4.574957495749575	0.0010028532841844452	-4.574957495749575	0.0009908936982085921
-36.25003192325123	0.21878172588832487	-4.573957395739574	0.00051201901672642	-4.573957395739574	0.0005059279303636645	-4.573957395739574	0.0010043789038776767	-4.573957395739574	0.0009924011240342108
-36.21803187205084	0.21370558375634519	-4.572957295729573	0.0005127969750106881	-4.572957295729573	0.0005066966338918765	-4.572957295729573	0.0010059068444641865	-4.572957295729573	0.000993910843075158
-36.18603182085045	0.18680203045685279	-4.5719571957195715	0.000513576115319593	-4.5719571957195715	0.0005074665053831107	-4.5719571957195715	0.001007437109474705	-4.5719571957195715	0.0009954228588200573
-36.15403176965006	0.19390862944162437	-4.570957095709571	0.0005143564394490957	-4.570957095709571	0.0005082375466119613	-4.570957095709571	0.001008969702445325	-4.570957095709571	0.0009969371747628345
-36.12203171845153	0.18426395939086293	-4.56995699569957	0.0005151379491978829	-4.56995699569957	0.0005090097593557204	-4.56995699569957	0.0010105046269175267	-4.56995699569957	0.000998453794402733
-36.09003166725115	0.16395939086294417	-4.568956895689569	0.0005159206463673789	-4.568956895689569	0.0005097831453943803	-4.568956895689569	0.001012041886438176	-4.568956895689569	0.0009999727212443212
-36.05803161605075	0.15380710659898478	-4.567956795679568	0.0005167045327617422	-4.567956795679568	0.0005105577065106366	-4.567956795679568	0.0010135814845595302	-4.567956795679568	0.0010014939587974928
-36.02603156485036	0.13401015228426397	-4.566956695669567	0.000517489610187872	-4.566956695669567	0.0005113334444898952	-4.566956695669567	0.0010151234248392538	-4.566956695669567	0.0010030175105774878
-35.99403151364997	0.16142131979695432	-4.565956595659566	0.0005182758804554146	-4.565956595659566	0.0005121103611202731	-4.565956595659566	0.0010166677108404238	-4.565956595659566	0.0010045433801048889
-35.96203146244958	0.12487309644670051	-4.5649564956495645	0.0005190633453767665	-4.5649564956495645	0.0005128884581926059	-4.5649564956495645	0.0010182143461315385	-4.5649564956495645	0.0010060715709056386
-35.93003141125106	0.1299492385786802	-4.563956395639564	0.0005198520067670763	-4.563956395639564	0.0005136677375004483	-4.563956395639564	0.0010197633342865213	-4.563956395639564	0.0010076020865110399
-35.898031360050666	0.13401015228426397	-4.562956295629563	0.0005206418664442477	-4.562956295629563	0.0005144482008400809	-4.562956295629563	0.0010213146788847355	-4.562956295629563	0.0010091349304577701
-35.866031308850275	0.10406091370558376	-4.561956195619562	0.0005214329262289558	-4.561956195619562	0.0005152298500105158	-4.561956195619562	0.001022868383510991	-4.561956195619562	0.0010106701062878878
-35.83403125764989	0.11269035532994924	-4.560956095609561	0.0005222251879446314	-4.560956095609561	0.0005160126868134936	-4.560956095609561	0.0010244244517555472	-4.560956095609561	0.001012207617548835
-35.80203120644949	0.11116751269035532	-4.55995599559956	0.0005230186534174834	-4.55995599559956	0.0005167967130534979	-4.55995599559956	0.001025982887214125	-4.55995599559956	0.001013747467793456
-35.77003115524911	0.12030456852791878	-4.558955895589559	0.0005238133244764873	-4.558955895589559	0.0005175819305377488	-4.558955895589559	0.0010275436934879187	-4.558955895589559	0.0010152896605799963
-35.73803110405058	0.08781725888324873	-4.5579557955795575	0.0005246092029534097	-4.5579557955795575	0.0005183683410762175	-4.5579557955795575	0.0010291068741836032	-4.5579557955795575	0.0010168341994721182
-35.706031052850186	0.09949238578680203	-4.556955695569557	0.0005254062906827882	-4.556955695569557	0.00051915594648162	-4.556955695569557	0.0010306724329133315	-4.556955695569557	0.0010183810880388987
-35.6740310016498	0.09796954314720813	-4.555955595559556	0.0005262045895019544	-4.555955595559556	0.0005199447485694308	-4.555955595559556	0.0010322403732947606	-4.555955595559556	0.0010199303298548523
-35.64203095044941	0.08426395939086294	-4.554955495549555	0.0005270041012510305	-4.554955495549555	0.0005207347491578815	-4.554955495549555	0.0010338106989510483	-4.554955495549555	0.0010214819284999283
-35.61003089924902	0.08071065989847716	-4.553955395539554	0.0005278048277729349	-4.553955395539554	0.0005215259500679647	-4.553955395539554	0.0010353834135108594	-4.553955395539554	0.0010230358875595181
-35.57803084804863	0.0751269035532995	-4.552955295529553	0.0005286067709133833	-4.552955295529553	0.0005223183531234423	-4.552955295529553	0.0010369585206083855	-4.552955295529553	0.0010245922106244733
-35.546030796850104	0.07969543147208122	-4.551955195519552	0.0005294099325208988	-4.551955195519552	0.000523111960150845	-4.551955195519552	0.0010385360238833426	-4.551955195519552	0.0010261509012911042
-35.51403074564971	0.06954314720812182	-4.550955095509551	0.0005302143144468129	-4.550955095509551	0.0005239067729794808	-4.550955095509551	0.0010401159269809882	-4.550955095509551	0.0010277119631611964
-35.48203069444932	0.06091370558375635	-4.54995499549955	0.0005310199185452683	-4.54995499549955	0.0005247027934414348	-4.54995499549955	0.001041698233552118	-4.54995499549955	0.001029275399842008
-35.45003064324893	0.07258883248730964	-4.548954895489549	0.0005318267466732252	-4.548954895489549	0.0005255000233715776	-4.548954895489549	0.0010432829472530893	-4.548954895489549	0.001030841214946291
-35.418030592048545	0.066497461928934	-4.547954795479548	0.0005326348006904676	-4.547954795479548	0.0005262984646075677	-4.547954795479548	0.0010448700717458148	-4.547954795479548	0.0010324094120922921
-35.386030540848154	0.05786802030456853	-4.546954695469547	0.0005334440824596032	-4.546954695469547	0.0005270981189898543	-4.546954695469547	0.0010464596106977842	-4.546954695469547	0.0010339799949037594
-35.354030489649624	0.062436548223350256	-4.545954595459546	0.0005342545938460679	-4.545954595459546	0.0005278989883616844	-4.545954595459546	0.0010480515677820644	-4.545954595459546	0.001035552967009958
-35.32203043844924	0.048730964467005075	-4.544954495449545	0.0005350663367181362	-4.544954495449545	0.0005287010745691044	-4.544954495449545	0.001049645946677307	-4.544954495449545	0.0010371283320456696
-35.29003038724884	0.05939086294416244	-4.543954395439544	0.000535879312946919	-4.543954395439544	0.000529504379460967	-4.543954395439544	0.0010512427510677674	-4.543954395439544	0.0010387060936512108
-35.258030336048456	0.04619289340101523	-4.542954295429543	0.0005366935244063697	-4.542954295429543	0.0005303089048889322	-4.542954295429543	0.001052841984643291	-4.542954295429543	0.0010402862554724295
-35.226030284848065	0.03553299492385787	-4.541954195419542	0.0005375089729732884	-4.541954195419542	0.0005311146527074745	-4.541954195419542	0.0010544436510993545	-4.541954195419542	0.0010418688211607252
-35.19403023364767	0.047715736040609136	-4.540954095409541	0.0005383256605273318	-4.540954095409541	0.000531921624773888	-4.540954095409541	0.0010560477541370456	-4.540954095409541	0.0010434537943730515
-35.16203018244915	0.03654822335025381	-4.53995399539954	0.0005391435889510048	-4.53995399539954	0.0005327298229482836	-4.53995399539954	0.0010576542974630844	-4.53995399539954	0.0010450411787719222
-35.13003013124876	0.0350253807106599	-4.538953895389539	0.0005399627601296782	-4.538953895389539	0.0005335392490936049	-4.538953895389539	0.0010592632847898325	-4.538953895389539	0.001046630978025428
-35.09803008004837	0.0350253807106599	-4.537953795379538	0.0005407831759515842	-4.537953795379538	0.0005343499050756197	-4.537953795379538	0.0010608747198352936	-4.537953795379538	0.0010482231958072329
-35.06603002884798	0.03908629441624366	-4.536953695369537	0.0005416048383078291	-4.536953695369537	0.0005351617927629365	-4.536953695369537	0.0010624886063231335	-4.536953695369537	0.001049817835796596
-35.034029977647585	0.026903553299492386	-4.535953595359536	0.0005424277490923828	-4.535953595359536	0.0005359749140269971	-4.535953595359536	0.0010641049479826786	-4.535953595359536	0.0010514149016783692
-35.0020299264472	0.03299492385786802	-4.534953495349535	0.0005432519102021041	-4.534953495349535	0.0005367892707420921	-4.534953495349535	0.0010657237485489307	-4.534953495349535	0.0010530143971430124
-34.97002987524867	0.03147208121827411	-4.533953395339534	0.0005440773235367274	-4.533953395339534	0.0005376048647853573	-4.533953395339534	0.0010673450117625741	-4.533953395339534	0.0010546163258866004
-34.93802982404828	0.027411167512690356	-4.532953295329533	0.0005449039909988741	-4.532953295329533	0.0005384216980367798	-4.532953295329533	0.0010689687413699808	-4.532953295329533	0.0010562206916108275
-34.906029772847894	0.028426395939086295	-4.531953195319532	0.0005457319144940582	-4.531953195319532	0.0005392397723792056	-4.531953195319532	0.001070594941123229	-4.531953195319532	0.0010578274980230242
-34.8740297216475	0.023350253807106598	-4.530953095309531	0.0005465610959306868	-4.530953095309531	0.0005400590896983388	-4.530953095309531	0.0010722236147800903	-4.530953095309531	0.001059436748836154
-34.84202967044711	0.02030456852791878	-4.52995299529953	0.0005473915372200695	-4.52995299529953	0.0005408796518827511	-4.52995299529953	0.0010738547661040703	-4.52995299529953	0.001061048447768836
-34.81002961924672	0.027918781725888325	-4.528952895289529	0.0005482232402764154	-4.528952895289529	0.0005417014608238813	-4.528952895289529	0.001075488398864389	-4.528952895289529	0.0010626625985453411
-34.7780295680482	0.02233502538071066	-4.5279527952795275	0.0005490562070168475	-4.5279527952795275	0.0005425245184160444	-4.5279527952795275	0.0010771245168360063	-4.5279527952795275	0.0010642792048956107
-34.746029516847805	0.017766497461928935	-4.526952695269527	0.0005498904393613984	-4.526952695269527	0.0005433488265564316	-4.526952695269527	0.001078763123799619	-4.526952695269527	0.001065898270555254
-34.714029465647414	0.025888324873096447	-4.525952595259526	0.0005507259392330163	-4.525952595259526	0.0005441743871451177	-4.525952595259526	0.0010804042235416766	-4.525952595259526	0.0010675197992655679
-34.68202941444702	0.014720812182741117	-4.524952495249525	0.0005515627085575766	-4.524952495249525	0.0005450012020850651	-4.524952495249525	0.0010820478198543975	-4.524952495249525	0.0010691437947735435
-34.65002936324664	0.017766497461928935	-4.523952395239524	0.0005524007492638756	-4.523952395239524	0.0005458292732821256	-4.523952395239524	0.0010836939165357567	-4.523952395239524	0.0010707702608318635
-34.61802931204625	0.015736040609137057	-4.522952295229523	0.0005532400632836445	-4.522952295229523	0.0005466586026450491	-4.522952295229523	0.0010853425173895153	-4.522952295229523	0.0010723992011989274
-34.58602926084772	0.017258883248730966	-4.521952195219522	0.0005540806525515423	-4.521952195219522	0.0005474891920854827	-4.521952195219522	0.0010869936262252165	-4.521952195219522	0.0010740306196388475
-34.55402920964733	0.015736040609137057	-4.520952095209521	0.0005549225190051794	-4.520952095209521	0.0005483210435179823	-4.520952095209521	0.0010886472468582035	-4.520952095209521	0.0010756645199214668
-34.522029158446934	0.015228426395939087	-4.51995199519952	0.0005557656645850981	-4.51995199519952	0.0005491541588600073	-4.51995199519952	0.0010903033831096195	-4.51995199519952	0.0010773009058223568
-34.49002910724655	0.016751269035532996	-4.518951895189519	0.0005566100912347959	-4.518951895189519	0.0005499885400319356	-4.518951895189519	0.0010919620388064172	-4.518951895189519	0.0010789397811228384
-34.45802905604616	0.013705583756345178	-4.517951795179518	0.000557455800900722	-4.517951795179518	0.0005508241889570603	-4.517951795179518	0.001093623217781384	-4.517951795179518	0.001080581149609984
-34.426029004845766	0.01116751269035533	-4.516951695169517	0.0005583027955322838	-4.516951695169517	0.0005516611075615966	-4.516951695169517	0.0010952869238731251	-4.516951695169517	0.0010822250150766247
-34.39402895364724	0.014720812182741117	-4.515951595159516	0.0005591510770818479	-4.515951595159516	0.0005524992977746876	-4.515951595159516	0.001096953160926093	-4.515951595159516	0.0010838713813213644
-34.36202890244685	0.014213197969543147	-4.514951495149515	0.0005600006475047481	-4.514951495149515	0.000553338761528406	-4.514951495149515	0.001098621932790584	-4.514951495149515	0.0010855202521485828
-34.33002885124646	0.013197969543147208	-4.513951395139514	0.0005608515087592919	-4.513951395139514	0.0005541795007577621	-4.513951395139514	0.001100293243322757	-4.513951395139514	0.0010871716313684517
-34.298028800046076	0.006598984771573604	-4.512951295129513	0.0005617036628067605	-4.512951295129513	0.0005550215174007038	-4.512951295129513	0.001101967096384629	-4.512951295129513	0.0010888255227969323
-34.26602874884568	0.012182741116751269	-4.5119511951195115	0.0005625571116114136	-4.5119511951195115	0.0005558648133981261	-4.5119511951195115	0.001103643495844101	-4.5119511951195115	0.001090481930255798
-34.23402869764529	0.014720812182741117	-4.510951095109511	0.0005634118571404959	-4.510951095109511	0.0005567093906938704	-4.510951095109511	0.001105322445574952	-4.510951095109511	0.0010921408575726313
-34.20202864644677	0.011675126903553299	-4.50995099509951	0.0005642679013642447	-4.50995099509951	0.0005575552512347337	-4.50995099509951	0.0011070039494568578	-4.50995099509951	0.0010938023085808398
-34.17002859524637	0.006598984771573604	-4.508950895089509	0.000565125246255885	-4.508950895089509	0.0005584023969704701	-4.508950895089509	0.0011086880113753965	-4.508950895089509	0.0010954662871196649
-34.13802854404599	0.01065989847715736	-4.507950795079508	0.000565983893791644	-4.507950795079508	0.0005592508298537956	-4.507950795079508	0.0011103746352220517	-4.507950795079508	0.0010971327970341813
-34.106028492845596	0.009644670050761422	-4.506950695069507	0.0005668438459507518	-4.506950695069507	0.0005601005518403942	-4.506950695069507	0.0011120638248942338	-4.506950695069507	0.0010988018421753214
-34.074028441645204	0.008121827411167513	-4.505950595059506	0.0005677051047154436	-4.505950595059506	0.0005609515648889202	-4.505950595059506	0.001113755584295278	-4.505950595059506	0.0011004734263998703
-34.04202839044482	0.007614213197969543	-4.5049504950495045	0.0005685676720709661	-4.5049504950495045	0.0005618038709610054	-4.5049504950495045	0.0011154499173344603	-4.5049504950495045	0.0011021475535704843
-34.01002833924629	0.007106598984771574	-4.503950395039504	0.000569431550005584	-4.503950395039504	0.0005626574720212602	-4.503950395039504	0.0011171468279270024	-4.503950395039504	0.001103824227555692
-33.9780282880459	0.005583756345177665	-4.502950295029503	0.0005702967405105833	-4.502950295029503	0.000563512370037281	-4.502950295029503	0.0011188463199940794	-4.502950295029503	0.00110550345222991
-33.946028236845514	0.005076142131979695	-4.501950195019502	0.0005711632455802756	-4.501950195019502	0.0005643685669796557	-4.501950195019502	0.0011205483974628392	-4.501950195019502	0.00110718523147345
-33.914028185645115	0.008629441624365483	-4.500950095009501	0.0005720310672119969	-4.500950095009501	0.0005652260648219612	-4.500950095009501	0.0011222530642663953	-4.500950095009501	0.001108869569172521
-33.88202813444473	0.005076142131979695	-4.4999499949995	0.0005729002074061299	-4.4999499949995	0.0005660848655407796	-4.4999499949995	0.0011239603243438508	-4.4999499949995	0.0011105564692192504
-33.85002808324435	0.004568527918781726	-4.498949894989499	0.0005737706681660842	-4.498949894989499	0.0005669449711156894	-4.498949894989499	0.001125670181640297	-4.498949894989499	0.0011122459355116826
-33.81802803204581	0.006598984771573604	-4.4979497949794975	0.0005746424514983221	-4.4979497949794975	0.0005678063835292835	-4.4979497949794975	0.0011273826401068318	-4.4979497949794975	0.001113937971953796
-33.786027980845425	0.004568527918781726	-4.496949694969497	0.0005755155594123464	-4.496949694969497	0.0005686691047671609	-4.496949694969497	0.0011290977037005567	-4.496949694969497	0.0011156325824555019
-33.75402792964503	0.0020304568527918783	-4.495949594959496	0.0005763899939207228	-4.495949594959496	0.0005695331368179423	-4.495949594959496	0.0011308153763845985	-4.495949594959496	0.0011173297709326636
-33.72202787844464	0.003553299492385787	-4.494949494949495	0.0005772657570390681	-4.494949494949495	0.0005703984816732683	-4.494949494949495	0.001132535662128115	-4.494949494949495	0.001119029541307106
-33.69002782724426	0.0025380710659898475	-4.493949394939494	0.0005781428507860624	-4.493949394939494	0.0005712651413278042	-4.493949394939494	0.0011342585649062942	-4.493949394939494	0.0011207318975066096
-33.65802777604386	0.003045685279187817	-4.492949294929493	0.0005790212771834558	-4.492949294929493	0.0005721331177792482	-4.492949294929493	0.0011359840887003793	-4.492949294929493	0.0011224368434649393
-33.626027724845336	0.004568527918781726	-4.491949194919492	0.0005799010382560677	-4.491949194919492	0.000573002413028332	-4.491949194919492	0.0011377122374976653	-4.491949194919492	0.0011241443831218384
-33.59402767364495	0.003045685279187817	-4.490949094909491	0.0005807821360317946	-4.490949094909491	0.0005738730290788287	-4.490949094909491	0.0011394430152915174	-4.490949094909491	0.0011258545204230498
-33.56202762244455	0.005583756345177665	-4.48994899489949	0.0005816645725416134	-4.48994899489949	0.0005747449679375542	-4.48994899489949	0.001141176426081365	-4.48994899489949	0.0011275672593203114
-33.53002757124417	0.003553299492385787	-4.488948894889489	0.0005825483498195901	-4.488948894889489	0.000575618231614375	-4.488948894889489	0.0011429124738727378	-4.488948894889489	0.0011292826037713783
-33.49802752004378	0.005583756345177665	-4.487948794879488	0.0005834334699028767	-4.487948794879488	0.0005764928221222115	-4.487948794879488	0.0011446511626772497	-4.487948794879488	0.001131000557740026
-33.466027468843386	0.0025380710659898475	-4.486948694869487	0.0005843199348317228	-4.486948694869487	0.0005773687414770409	-4.486948694869487	0.0011463924965126157	-4.486948694869487	0.0011327211251960577
-33.434027417643	0.0025380710659898475	-4.485948594859486	0.0005852077466494794	-4.485948594859486	0.0005782459916979053	-4.485948594859486	0.0011481364794026694	-4.485948594859486	0.001134444310115318
-33.40202736644447	0.004568527918781726	-4.484948494849485	0.0005860969074026004	-4.484948494849485	0.0005791245748069129	-4.484948494849485	0.0011498831153773587	-4.484948494849485	0.0011361701164796976
-33.37002731524408	0.005076142131979695	-4.483948394839484	0.0005869874191406476	-4.483948394839484	0.000580004492829246	-4.483948394839484	0.0011516324084727698	-4.483948394839484	0.0011378985482771483
-33.338027264043696	0.003553299492385787	-4.482948294829483	0.0005878792839162979	-4.482948294829483	0.0005808857477931619	-4.482948294829483	0.00115338436273112	-4.482948294829483	0.0011396296095016831
-33.3060272128433	0.005076142131979695	-4.481948194819482	0.0005887725037853499	-4.481948194819482	0.0005817683417300008	-4.481948194819482	0.0011551389822007834	-4.481948194819482	0.0011413633041533963
-33.27402716164291	0.0020304568527918783	-4.480948094809481	0.0005896670808067234	-4.480948094809481	0.000582652276674191	-4.480948094809481	0.0011568962709362907	-4.480948094809481	0.0011430996362384663
-33.24202711044252	0.003553299492385787	-4.47994799479948	0.0005905630170424647	-4.47994799479948	0.0005835375546632481	-4.47994799479948	0.0011586562329983395	-4.47994799479948	0.001144838609769163
-33.21002705924399	0.0015228426395939086	-4.478947894789479	0.0005914603145577566	-4.478947894789479	0.0005844241777377871	-4.478947894789479	0.0011604188724538046	-4.478947894789479	0.0011465802287638658
-33.17802700804361	0.0025380710659898475	-4.477947794779478	0.0005923589754209188	-4.477947794779478	0.0005853121479415206	-4.477947794779478	0.0011621841933757485	-4.477947794779478	0.0011483244972470591
-33.146026956843215	0.003553299492385787	-4.476947694769477	0.0005932590017034116	-4.476947694769477	0.0005862014673212688	-4.476947694769477	0.0011639521998434317	-4.476947694769477	0.0011500714192493576
-33.114026905642824	0.0020304568527918783	-4.475947594759476	0.0005941603954798431	-4.475947594759476	0.0005870921379269597	-4.475947594759476	0.0011657228959423165	-4.475947594759476	0.0011518209988075024
-33.08202685444244	0.0025380710659898475	-4.474947494749475	0.0005950631588279769	-4.474947494749475	0.0005879841618116376	-4.474947494749475	0.0011674962857640835	-4.474947494749475	0.0011535732399643784
-33.05002680324204	0.0015228426395939086	-4.473947394739474	0.00059596729382873	-4.473947394739474	0.000588877541031466	-4.473947394739474	0.001169272373406638	-4.473947394739474	0.0011553281467690212
-33.01802675204352	0.0005076142131979696	-4.472947294729473	0.0005968728025661811	-4.472947294729473	0.0005897722776457311	-4.472947294729473	0.0011710511629741162	-4.472947294729473	0.0011570857232766224
-32.98602670084313	0.0025380710659898475	-4.471947194719472	0.0005977796871275789	-4.471947194719472	0.00059066837371685	-4.471947194719472	0.0011728326585769033	-4.471947194719472	0.0011588459735485486
-32.954026649642735	0.0040609137055837565	-4.470947094709471	0.0005986879496033405	-4.470947094709471	0.0005915658313103714	-4.470947094709471	0.0011746168643316293	-4.470947094709471	0.0011606089016523375
-32.92202659844235	0.0015228426395939086	-4.46994699469947	0.0005995975920870581	-4.46994699469947	0.0005924646524949844	-4.46994699469947	0.0011764037843611948	-4.46994699469947	0.0011623745116617213
-32.89002654724196	0.003045685279187817	-4.468946894689469	0.0006005086166755073	-4.468946894689469	0.0005933648393425191	-4.468946894689469	0.001178193422794768	-4.468946894689469	0.001164142807656625
-32.85802649604157	0.0015228426395939086	-4.467946794679468	0.0006014210254686499	-4.467946794679468	0.0005942663939279547	-4.467946794679468	0.0011799857837678015	-4.467946794679468	0.001165913793723183
-32.826026444843045	0.0015228426395939086	-4.466946694669467	0.0006023348205696382	-4.466946694669467	0.0005951693183294252	-4.466946694669467	0.0011817808714220362	-4.466946694669467	0.001167687473953747
-32.79402639364265	0.0010152284263959391	-4.465946594659466	0.0006032500040848139	-4.465946594659466	0.0005960736146282168	-4.465946594659466	0.0011835786899055134	-4.465946594659466	0.0011694638524468875
-32.76202634244226	0.0015228426395939086	-4.464946494649465	0.0006041665781237318	-4.464946494649465	0.0005969792849087843	-4.464946494649465	0.0011853792433725915	-4.464946494649465	0.0011712429333074206
-32.73002629124187	0.0020304568527918783	-4.463946394639464	0.0006050845447991388	-4.463946394639464	0.0005978863312587431	-4.463946394639464	0.0011871825359839386	-4.463946394639464	0.0011730247206463962
-32.69802624004148	0.0010152284263959391	-4.462946294629463	0.0006060039062269999	-4.462946294629463	0.0005987947557688874	-4.462946294629463	0.0011889885719065614	-4.462946294629463	0.0011748092185811265
-32.666026188841094	0.0025380710659898475	-4.461946194619462	0.0006069246645264906	-4.461946194619462	0.0005997045605331812	-4.461946194619462	0.001190797355313797	-4.461946194619462	0.0011765964312351815
-32.634026137642564	0.0015228426395939086	-4.460946094609461	0.0006078468218200125	-4.460946094609461	0.0006006157476487767	-4.460946094609461	0.0011926088903853427	-4.460946094609461	0.0011783863627384105
-32.60202608644217	0.0010152284263959391	-4.45994599459946	0.0006087703802331834	-4.45994599459946	0.0006015283192160062	-4.45994599459946	0.001194423181307242	-4.45994599459946	0.001180179017226937
-32.57002603524179	0.0005076142131979696	-4.4589458945894584	0.0006096953418948576	-4.4589458945894584	0.0006024422773383991	-4.4589458945894584	0.0011962402322719156	-4.4589458945894584	0.0011819743988431854
-32.53802598404139	0.0010152284263959391	-4.457945794579458	0.0006106217089371192	-4.457945794579458	0.0006033576241226753	-4.457945794579458	0.0011980600474781567	-4.457945794579458	0.0011837725117358753
-32.506025932841005	0.0015228426395939086	-4.456945694569457	0.0006115494834952979	-4.456945694569457	0.0006042743616787603	-4.456945694569457	0.0011998826311311493	-4.456945694569457	0.0011855733600600416
-32.474025881640614	0.0010152284263959391	-4.455945594559456	0.0006124786677079606	-4.455945594559456	0.0006051924921197838	-4.455945594559456	0.0012017079874424752	-4.455945594559456	0.0011873769479770408
-32.442025830442084	0.0005076142131979696	-4.454945494549455	0.0006134092637169284	-4.454945494549455	0.0006061120175620845	-4.454945494549455	0.0012035361206301162	-4.454945494549455	0.0011891832796545533
-32.4100257792417	0.0005076142131979696	-4.453945394539454	0.0006143412736672755	-4.453945394539454	0.0006070329401252193	-4.453945394539454	0.001205367034918483	-4.453945394539454	0.0011909923592666105
-32.37802572804131	0.0010152284263959391	-4.452945294529453	0.000615274699707334	-4.452945294529453	0.0006079552619319631	-4.452945294529453	0.0012072007345383998	-4.452945294529453	0.0011928041909935823
-32.34602567684092	0.0015228426395939086	-4.4519451945194515	0.0006162095439887021	-4.4519451945194515	0.0006088789851083186	-4.4519451945194515	0.001209037223727137	-4.4519451945194515	0.0011946187790222067
-32.31402562564053	0.0015228426395939086	-4.450945094509451	0.0006171458086662454	-4.450945094509451	0.0006098041117835163	-4.450945094509451	0.0012108765067284058	-4.450945094509451	0.0011964361275455856
-32.28202557444014	0.0005076142131979696	-4.44994499449945	0.0006180834958981058	-4.44994499449945	0.0006107306440900235	-4.44994499449945	0.0012127185877923725	-4.44994499449945	0.0011982562407632028
-32.25002552324161	0.0005076142131979696	-4.448944894489449	0.0006190226078457004	-4.448944894489449	0.0006116585841635473	-4.448944894489449	0.0012145634711756765	-4.448944894489449	0.001200079122880932
-32.21802547204122	0.0005076142131979696	-4.447944794479448	0.0006199631466737347	-4.447944794479448	0.000612587934143039	-4.447944794479448	0.0012164111611414226	-4.447944794479448	0.0012019047781110387
-32.18602542084083	0.0005076142131979696	-4.446944694469447	0.0006209051145502018	-4.446944694469447	0.0006135186961707011	-4.446944694469447	0.0012182616619592088	-4.446944694469447	0.0012037332106722037
-32.15402536964044	0.0010152284263959391	-4.445944594459446	0.0006218485136463861	-4.445944594459446	0.0006144508723919892	-4.445944594459446	0.0012201149779051232	-4.445944594459446	0.0012055644247895205
-32.12202531844005	0.0010152284263959391	-4.4449444944494445	0.0006227933461368754	-4.4449444944494445	0.0006153844649556206	-4.4449444944494445	0.0012219711132617635	-4.4449444944494445	0.0012073984246945145
-32.09002526723966	0.0010152284263959391	-4.443944394439444	0.0006237396141995584	-4.443944394439444	0.0006163194760135756	-4.443944394439444	0.0012238300723182384	-4.443944394439444	0.0012092352146251437
-32.05802521604114	0.0010152284263959391	-4.442944294429443	0.0006246873200156343	-4.442944294429443	0.0006172559077211048	-4.442944294429443	0.0012256918593701834	-4.442944294429443	0.001211074798825817
-32.026025164840746	0.0005076142131979696	-4.441944194419442	0.0006256364657696164	-4.441944194419442	0.000618193762236736	-4.441944194419442	0.001227556478719772	-4.441944194419442	0.0012129171815474008
-31.99402511364035	0.0005076142131979696	-4.440944094409441	0.0006265870536493353	-4.440944094409441	0.0006191330417222712	-4.440944094409441	0.0012294239346757145	-4.440944094409441	0.0012147623670472221
-31.96202506243996	0.0	-4.43994399439944	0.0006275390858459511	-4.43994399439944	0.000620073748342803	-4.43994399439944	0.0012312942315532839	-4.43994399439944	0.0012166103595890921
-31.930025011239568	0.0005076142131979696	-4.438943894389439	0.0006284925645539424	-4.438943894389439	0.0006210158842667081	-4.438943894389439	0.0012331673736743123	-4.438943894389439	0.0012184611634433028
-31.898024960039184	0.0010152284263959391	-4.4379437943794375	0.0006294474919711348	-4.4379437943794375	0.0006219594516656629	-4.4379437943794375	0.001235043365367213	-4.4379437943794375	0.001220314782886648
-31.866024908840654	0.0020304568527918783	-4.436943694369437	0.0006304038702986867	-4.436943694369437	0.0006229044527146396	-4.436943694369437	0.001236922210966975	-4.436943694369437	0.00122217122220242
-31.834024857640266	0.0010152284263959391	-4.435943594359436	0.000631361701741099	-4.435943594359436	0.000623850889591917	-4.435943594359436	0.0012388039148151894	-4.435943594359436	0.001224030485680434
-31.80202480643987	0.0005076142131979696	-4.434943494349435	0.0006323209885062274	-4.434943494349435	0.0006247987644790834	-4.434943494349435	0.0012406884812600533	-4.434943494349435	0.0012258925776170303
-31.770024755239486	0.0010152284263959391	-4.433943394339434	0.0006332817328052778	-4.433943394339434	0.0006257480795610406	-4.433943394339434	0.0012425759146563657	-4.433943394339434	0.0012277575023150807
-31.738024704039095	0.0015228426395939086	-4.432943294329433	0.0006342439368528193	-4.432943294329433	0.0006266988370260121	-4.432943294329433	0.0012444662193655692	-4.432943294329433	0.0012296252640840086
-31.706024652838703	0.0020304568527918783	-4.431943194319432	0.0006352076028667815	-4.431943194319432	0.0006276510390655437	-4.431943194319432	0.0012463593997557266	-4.431943194319432	0.001231495867239788
-31.674024601640177	0.0005076142131979696	-4.430943094309431	0.0006361727330684686	-4.430943094309431	0.0006286046878745136	-4.430943094309431	0.0012482554602015554	-4.430943094309431	0.001233369316104965
-31.64202455043979	0.0015228426395939086	-4.42994299429943	0.0006371393296825578	-4.42994299429943	0.0006295597856511326	-4.42994299429943	0.0012501544050844188	-4.42994299429943	0.0012352456150086528
-31.610024499239397	0.0020304568527918783	-4.428942894289429	0.0006381073949371032	-4.428942894289429	0.000630516334596953	-4.428942894289429	0.0012520562387923532	-4.428942894289429	0.0012371247682865577
-31.578024448039006	0.0010152284263959391	-4.427942794279428	0.0006390769310635513	-4.427942794279428	0.0006314743369168723	-4.427942794279428	0.0012539609657200687	-4.427942794279428	0.0012390067802809802
-31.54602439683862	0.0015228426395939086	-4.426942694269427	0.0006400479402967338	-4.426942694269427	0.000632433794819136	-4.426942694269427	0.001255868590268957	-4.426942694269427	0.0012408916553408242
-31.51402434563823	0.0005076142131979696	-4.425942594259426	0.0006410204248748783	-4.425942594259426	0.0006333947105153477	-4.425942594259426	0.0012577791168471128	-4.425942594259426	0.001242779397821614
-31.4820242944397	0.0020304568527918783	-4.424942494249425	0.0006419943870396118	-4.424942494249425	0.0006343570862204678	-4.424942494249425	0.0012596925498693265	-4.424942494249425	0.0012446700120854917
-31.45002424323931	0.0015228426395939086	-4.423942394239424	0.0006429698290359765	-4.423942394239424	0.0006353209241528273	-4.423942394239424	0.0012616088937571171	-4.423942394239424	0.0012465635025012474
-31.41802419203892	0.0015228426395939086	-4.422942294229423	0.0006439467531124129	-4.422942294229423	0.0006362862265341208	-4.422942294229423	0.0012635281529387204	-4.422942294229423	0.0012484598734443049
-31.386024140838533	0.0010152284263959391	-4.421942194219422	0.0006449251615207847	-4.421942194219422	0.0006372529955894246	-4.421942194219422	0.0012654503318491068	-4.421942194219422	0.0012503591292967525
-31.35402408963814	0.0010152284263959391	-4.420942094209421	0.000645905056516377	-4.420942094209421	0.0006382212335471936	-4.420942094209421	0.0012673754349300068	-4.420942094209421	0.0012522612744473437
-31.32202403843775	0.0010152284263959391	-4.41994199419942	0.0006468864403579013	-4.41994199419942	0.0006391909426392672	-4.41994199419942	0.0012693034666298952	-4.41994199419942	0.0012541663132915046
-31.290023987239227	0.0010152284263959391	-4.418941894189419	0.0006478693153074985	-4.418941894189419	0.0006401621251008781	-4.418941894189419	0.001271234431404022	-4.418941894189419	0.0012560742502313543
-31.258023936038835	0.0020304568527918783	-4.417941794179418	0.0006488536836307474	-4.417941794179418	0.000641134783170653	-4.417941794179418	0.001273168333714407	-4.417941794179418	0.0012579850896757006
-31.226023884838444	0.0005076142131979696	-4.416941694169417	0.000649839547596672	-4.416941694169417	0.0006421089190906226	-4.416941694169417	0.0012751051780298664	-4.416941694169417	0.0012598988360400657
-31.194023833638052	0.0005076142131979696	-4.415941594159416	0.0006508269094777425	-4.415941594159416	0.000643084535106221	-4.415941594159416	0.001277044968826008	-4.415941594159416	0.001261815493746684
-31.162023782437668	0.0	-4.414941494149415	0.000651815771549878	-4.414941494149415	0.0006440616334662966	-4.414941494149415	0.0012789877105852528	-4.414941494149415	0.0012637350672245213
-31.130023731237277	0.0	-4.413941394139414	0.0006528061360924617	-4.413941394139414	0.0006450402164231143	-4.413941394139414	0.00128093340779684	-4.413941394139414	0.0012656575609092796
-31.098023680038747	0.0010152284263959391	-4.412941294129413	0.0006537980053883367	-4.412941294129413	0.000646020286232359	-4.412941294129413	0.0012828820649568354	-4.412941294129413	0.0012675829792434066
-31.06602362883836	0.0010152284263959391	-4.411941194119412	0.0006547913817238136	-4.411941194119412	0.0006470018451531458	-4.411941194119412	0.0012848336865681495	-4.411941194119412	0.0012695113266761135
-31.03402357763797	0.0015228426395939086	-4.410941094109411	0.0006557862673886786	-4.410941094109411	0.0006479848954480198	-4.410941094109411	0.0012867882771405376	-4.410941094109411	0.0012714426076633721
-31.00202352643758	0.0005076142131979696	-4.40994099409941	0.0006567826646761988	-4.40994099409941	0.0006489694393829657	-4.40994099409941	0.001288745841190615	-4.40994099409941	0.001273376826667941
-30.970023475237188	0.0	-4.408940894089409	0.0006577805758831226	-4.408940894089409	0.0006499554792274094	-4.408940894089409	0.0012907063832418755	-4.408940894089409	0.0012753139881593616
-30.938023424036796	0.0005076142131979696	-4.407940794079408	0.0006587800033096853	-4.407940794079408	0.0006509430172542257	-4.407940794079408	0.0012926699078246887	-4.407940794079408	0.0012772540966139792
-30.906023372838273	0.0025380710659898475	-4.406940694069407	0.0006597809492596284	-4.406940694069407	0.0006519320557397452	-4.406940694069407	0.0012946364194763198	-4.406940694069407	0.0012791971565149492
-30.874023321637882	0.0005076142131979696	-4.405940594059406	0.0006607834160401805	-4.405940594059406	0.0006529225969637516	-4.405940594059406	0.001296605922740929	-4.405940594059406	0.0012811431723522408
-30.84202327043749	0.0005076142131979696	-4.404940494049405	0.0006617874059620846	-4.404940494049405	0.0006539146432094989	-4.404940494049405	0.0012985784221695984	-4.404940494049405	0.001283092148622661
-30.810023219237102	0.0005076142131979696	-4.403940394039404	0.0006627929213395862	-4.403940394039404	0.0006549081967637039	-4.403940394039404	0.001300553922320327	-4.403940394039404	0.0012850440898298525
-30.778023168036714	0.0020304568527918783	-4.402940294029403	0.0006637999644904603	-4.402940294029403	0.0006559032599165644	-4.402940294029403	0.0013025324277580526	-4.402940294029403	0.001286999000484314
-30.746023116836323	0.0015228426395939086	-4.401940194019402	0.0006648085377359897	-4.401940194019402	0.0006568998349617512	-4.401940194019402	0.0013045139430546539	-4.401940194019402	0.0012889568851034016
-30.714023065637793	0.0	-4.400940094009401	0.0006658186434009937	-4.400940094009401	0.0006578979241964266	-4.400940094009401	0.0013064984727889685	-4.400940094009401	0.0012909177482113478
-30.682023014437405	0.0	-4.3999399939994	0.0006668302838138148	-4.3999399939994	0.0006588975299212368	-4.3999399939994	0.0013084860215467934	-4.3999399939994	0.001292881594339261
-30.650022963237017	0.0005076142131979696	-4.398939893989398	0.0006678434613063452	-4.398939893989398	0.0006598986544403302	-4.398939893989398	0.001310476593920909	-4.398939893989398	0.0012948484280251513
-30.618022912036626	0.0015228426395939086	-4.397939793979398	0.0006688581782140093	-4.397939793979398	0.0006609013000613493	-4.397939793979398	0.0013124701945110774	-4.397939793979398	0.0012968182538139247
-30.586022860836234	0.0015228426395939086	-4.396939693969397	0.000669874436875785	-4.396939693969397	0.0006619054690954486	-4.396939693969397	0.0013144668279240614	-4.396939693969397	0.0012987910762574063
-30.554022809635846	0.0	-4.395939593959396	0.0006708922396342049	-4.395939593959396	0.0006629111638572916	-4.395939593959396	0.0013164664987736325	-4.395939593959396	0.0013007668999143462
-30.52202275843732	0.0005076142131979696	-4.394939493949395	0.0006719115888353579	-4.394939493949395	0.0006639183866650579	-4.394939493949395	0.0013184692116805763	-4.394939493949395	0.001302745729350423
-30.49002270723693	0.0010152284263959391	-4.393939393939394	0.000672932486828899	-4.393939393939394	0.0006649271398404514	-4.393939393939394	0.0013204749712727136	-4.393939393939394	0.0013047275691382694
-30.45802265603654	0.0010152284263959391	-4.392939293929393	0.0006739549359680516	-4.392939293929393	0.0006659374257087014	-4.392939293929393	0.0013224837821848964	-4.392939293929393	0.0013067124238574678
-30.42602260483615	0.0010152284263959391	-4.3919391939193915	0.0006749789386096185	-4.3919391939193915	0.0006669492465985721	-4.3919391939193915	0.0013244956490590426	-4.3919391939193915	0.0013087002980945723
-30.39402255363576	0.0005076142131979696	-4.390939093909391	0.0006760044971139799	-4.390939093909391	0.0006679626048423643	-4.390939093909391	0.0013265105765441181	-4.390939093909391	0.0013106911964431104
-30.36202250243537	0.0	-4.38993899389939	0.0006770316138451017	-4.38993899389939	0.0006689775027759236	-4.38993899389939	0.0013285285692961678	-4.38993899389939	0.0013126851235036
-30.330022451236843	0.0010152284263959391	-4.388938893889389	0.0006780602911705463	-4.388938893889389	0.0006699939427386452	-4.388938893889389	0.0013305496319783198	-4.388938893889389	0.0013146820838835602
-30.29802240003645	0.0005076142131979696	-4.387938793879388	0.0006790905314614693	-4.387938793879388	0.0006710119270734768	-4.387938793879388	0.0013325737692607901	-4.387938793879388	0.001316682082197511
-30.266022348836064	0.0005076142131979696	-4.386938693869387	0.0006801223370926289	-4.386938693869387	0.0006720314581269279	-4.386938693869387	0.0013346009858209076	-4.386938693869387	0.0013186851230670017
-30.234022297635672	0.0015228426395939086	-4.385938593859386	0.0006811557104423914	-4.385938593859386	0.0006730525382490717	-4.385938593859386	0.0013366312863431098	-4.385938593859386	0.0013206912111206057
-30.20202224643528	0.0005076142131979696	-4.3849384938493845	0.0006821906538927418	-4.3849384938493845	0.0006740751697935538	-4.3849384938493845	0.0013386646755189678	-4.3849384938493845	0.001322700350993944
-30.170022195234893	0.0010152284263959391	-4.383938393839384	0.0006832271698292777	-4.383938393839384	0.0006750993551175934	-4.383938393839384	0.0013407011580471799	-4.383938393839384	0.0013247125473296803
-30.138022144036366	0.0015228426395939086	-4.382938293829383	0.0006842652606412247	-4.382938293829383	0.0006761250965819944	-4.382938293829383	0.0013427407386336035	-4.382938293829383	0.0013267278047775514
-30.106022092835975	0.0	-4.381938193819382	0.0006853049287214388	-4.381938193819382	0.0006771523965511462	-4.381938193819382	0.0013447834219912503	-4.381938193819382	0.0013287461279943642
-30.074022041635587	0.0005076142131979696	-4.380938093809381	0.0006863461764664115	-4.380938093809381	0.0006781812573930292	-4.380938093809381	0.0013468292128402922	-4.380938093809381	0.001330767521644004
-30.042021990435195	0.0015228426395939086	-4.37993799379938	0.0006873890062762733	-4.37993799379938	0.0006792116814792245	-4.37993799379938	0.0013488781159081008	-4.37993799379938	0.0013327919903974596
-30.010021939234807	0.0005076142131979696	-4.378937893789379	0.0006884334205548025	-4.378937893789379	0.0006802436711849136	-4.378937893789379	0.0013509301359292242	-4.378937893789379	0.0013348195389328197
-29.978021888034416	0.0005076142131979696	-4.3779377937793775	0.0006894794217094317	-4.3779377937793775	0.0006812772288888899	-4.3779377937793775	0.001352985277645422	-4.3779377937793775	0.0013368501719352955
-29.94602183683589	0.0	-4.376937693769377	0.0006905270121512507	-4.376937693769377	0.0006823123569735579	-4.376937693769377	0.001355043545805659	-4.376937693769377	0.0013388838940972172
-29.914021785635498	0.0015228426395939086	-4.375937593759376	0.0006915761942950089	-4.375937593759376	0.0006833490578249446	-4.375937593759376	0.001357104945166131	-4.375937593759376	0.0013409207101180611
-29.88202173443511	0.0	-4.374937493749375	0.0006926269705591306	-4.374937493749375	0.0006843873338327016	-4.374937493749375	0.0013591694804902684	-4.374937493749375	0.001342960624704451
-29.85002168323472	0.0015228426395939086	-4.373937393739374	0.0006936793433657112	-4.373937393739374	0.0006854271873901099	-4.373937393739374	0.0013612371565487446	-4.373937393739374	0.0013450036425701672
-29.818021632034327	0.0015228426395939086	-4.372937293729373	0.0006947333151405245	-4.372937293729373	0.0006864686208940889	-4.372937293729373	0.0013633079781194962	-4.372937293729373	0.0013470497684361664
-29.78602158083394	0.0020304568527918783	-4.371937193719372	0.0006957888883130331	-4.371937193719372	0.0006875116367451982	-4.371937193719372	0.0013653819499877219	-4.371937193719372	0.0013490990070305815
-29.754021529635413	0.0010152284263959391	-4.370937093709371	0.0006968460653163917	-4.370937093709371	0.0006885562373476463	-4.370937093709371	0.001367459076945907	-4.370937093709371	0.001351151363088745
-29.72202147843502	0.0005076142131979696	-4.36993699369937	0.0006979048485874498	-4.36993699369937	0.0006896024251092928	-4.36993699369937	0.0013695393637938192	-4.36993699369937	0.0013532068413531838
-29.690021427234633	0.0025380710659898475	-4.368936893689369	0.0006989652405667553	-4.368936893689369	0.0006906502024416565	-4.368936893689369	0.0013716228153385346	-4.368936893689369	0.0013552654465736479
-29.658021376034245	0.0015228426395939086	-4.367936793679368	0.0007000272436985768	-4.367936793679368	0.0006916995717599235	-4.367936793679368	0.0013737094363944417	-4.367936793679368	0.0013573271835071107
-29.626021324833854	0.0010152284263959391	-4.366936693669367	0.0007010908604308826	-4.366936693669367	0.0006927505354829426	-4.366936693669367	0.001375799231783249	-4.366936693669367	0.0013593920569177798
-29.594021273633462	0.0015228426395939086	-4.365936593659366	0.0007021560932153691	-4.365936593659366	0.0006938030960332454	-4.365936593659366	0.0013778922063340084	-4.365936593659366	0.0013614600715771152
-29.562021222434936	0.0005076142131979696	-4.364936493649365	0.0007032229445074526	-4.364936493649365	0.0006948572558370371	-4.364936493649365	0.0013799883648831007	-4.364936493649365	0.0013635312322638283
-29.530021171234548	0.0020304568527918783	-4.363936393639364	0.000704291416766288	-4.363936393639364	0.0006959130173242165	-4.363936393639364	0.0013820877122742864	-4.363936393639364	0.0013656055437639082
-29.498021120034156	0.0015228426395939086	-4.362936293629363	0.0007053615124547561	-4.362936293629363	0.0006969703829283668	-4.362936293629363	0.0013841902533586797	-4.362936293629363	0.0013676830108706188
-29.466021068833765	0.0025380710659898475	-4.361936193619362	0.0007064332340394864	-4.361936193619362	0.0006980293550867754	-4.361936193619362	0.00138629599299478	-4.361936193619362	0.0013697636383845197
-29.434021017633373	0.0015228426395939086	-4.360936093609361	0.0007075065839908566	-4.360936093609361	0.0006990899362404299	-4.360936093609361	0.0013884049360484785	-4.360936093609361	0.0013718474311134729
-29.40202096643299	0.005076142131979695	-4.35993599359936	0.0007085815647829953	-4.35993599359936	0.0007001521288340257	-4.35993599359936	0.0013905170873930645	-4.35993599359936	0.001373934393872652
-29.370020915232598	0.0020304568527918783	-4.358935893589359	0.00070965817889379	-4.358935893589359	0.0007012159353159754	-4.358935893589359	0.0013926324519092483	-4.358935893589359	0.0013760245314845606
-29.338020864034068	0.0015228426395939086	-4.357935793579358	0.0007107364288048951	-4.357935793579358	0.0007022813581384087	-4.357935793579358	0.0013947510344851544	-4.357935793579358	0.0013781178487790315
-29.30602081283368	0.0010152284263959391	-4.356935693569357	0.0007118163170017359	-4.356935693569357	0.0007033483997571841	-4.356935693569357	0.001396872840016354	-4.356935693569357	0.0013802143505932522
-29.27402076163329	0.0015228426395939086	-4.355935593559356	0.0007128978459735098	-4.355935593559356	0.0007044170626318884	-4.355935593559356	0.0013989978734058586	-4.355935593559356	0.0013823140417717635
-29.2420207104329	0.0010152284263959391	-4.354935493549355	0.0007139810182132015	-4.354935493549355	0.0007054873492258479	-4.354935493549355	0.0014011261395641436	-4.354935493549355	0.00138441692716648
-29.21002065923251	0.0010152284263959391	-4.353935393539354	0.0007150658362175815	-4.353935393539354	0.0007065592620061315	-4.353935393539354	0.0014032576434091565	-4.353935393539354	0.0013865230116366983
-29.17802060803212	0.003045685279187817	-4.352935293529353	0.0007161523024872139	-4.352935293529353	0.0007076328034435544	-4.352935293529353	0.0014053923898663088	-4.352935293529353	0.0013886323000490985
-29.146020556833594	0.0015228426395939086	-4.351935193519352	0.0007172404195264591	-4.351935193519352	0.0007087079760126889	-4.351935193519352	0.001407530383868534	-4.351935193519352	0.0013907447972777785
-29.114020505633203	0.0020304568527918783	-4.350935093509351	0.0007183301898434884	-4.350935093509351	0.0007097847821918642	-4.350935093509351	0.0014096716303562443	-4.350935093509351	0.001392860508204237
-29.082020454432815	0.0020304568527918783	-4.34993499349935	0.0007194216159502812	-4.34993499349935	0.0007108632244631779	-4.34993499349935	0.0014118161342773824	-4.34993499349935	0.0013949794377174085
-29.050020403232423	0.0025380710659898475	-4.348934893489349	0.0007205147003626305	-4.348934893489349	0.0007119433053124964	-4.348934893489349	0.0014139639005874111	-4.348934893489349	0.0013971015907136596
-29.018020352032035	0.0005076142131979696	-4.347934793479348	0.0007216094456001567	-4.347934793479348	0.0007130250272294637	-4.347934793479348	0.0014161149342493354	-4.347934793479348	0.0013992269720968084
-28.986020300831644	0.0020304568527918783	-4.346934693469347	0.0007227058541863096	-4.346934693469347	0.0007141083927075101	-4.346934693469347	0.0014182692402337118	-4.346934693469347	0.001401355586778135
-28.954020249633118	0.0005076142131979696	-4.345934593459346	0.0007238039286483624	-4.345934593459346	0.0007151934042438474	-4.345934593459346	0.0014204268235186506	-4.345934593459346	0.001403487439676383
-28.922020198432726	0.0025380710659898475	-4.344934493449345	0.0007249036715174435	-4.344934493449345	0.0007162800643394893	-4.344934493449345	0.0014225876890898448	-4.344934493449345	0.0014056225357177877
-28.890020147232338	0.005076142131979695	-4.343934393439344	0.0007260050853285144	-4.343934393439344	0.0007173683754992421	-4.343934393439344	0.0014247518419405647	-4.343934393439344	0.0014077608798360728
-28.858020096031947	0.0020304568527918783	-4.342934293429343	0.0007271081726203969	-4.342934293429343	0.0007184583402317249	-4.342934293429343	0.0014269192870716826	-4.342934293429343	0.0014099024769724715
-28.826020044831555	0.003553299492385787	-4.341934193419342	0.0007282129359357629	-4.341934193419342	0.0007195499610493629	-4.341934193419342	0.001429090029491674	-4.341934193419342	0.00141204733207573
-28.794019993631167	0.0025380710659898475	-4.3409340934093406	0.0007293193778211538	-4.3409340934093406	0.0007206432404684024	-4.3409340934093406	0.0014312640742166361	-4.3409340934093406	0.0014141954501021286
-28.76201994243264	0.004568527918781726	-4.33993399339934	0.0007304275008269785	-4.33993399339934	0.0007217381810089099	-4.33993399339934	0.0014334414262702944	-4.33993399339934	0.001416346836015479
-28.73001989123225	0.004568527918781726	-4.338933893389338	0.0007315373075075179	-4.338933893389338	0.0007228347851947836	-4.338933893389338	0.0014356220906840216	-4.338933893389338	0.001418501494787153
-28.69801984003186	0.003553299492385787	-4.337933793379338	0.000732648800420936	-4.337933793379338	0.000723933055553754	-4.337933793379338	0.001437806072496839	-4.337933793379338	0.0014206594313960787
-28.66601978883147	0.004568527918781726	-4.336933693369337	0.0007337619821292854	-4.336933693369337	0.0007250329946173941	-4.336933693369337	0.001439993376755438	-4.336933693369337	0.0014228206508287628
-28.634019737631082	0.003045685279187817	-4.335933593359336	0.0007348768551985107	-4.335933593359336	0.0007261346049211231	-4.335933593359336	0.0014421840085141878	-4.335933593359336	0.0014249851580792987
-28.60201968643069	0.0040609137055837565	-4.334933493349335	0.0007359934221984511	-4.334933493349335	0.0007272378890042108	-4.334933493349335	0.0014443779728351399	-4.334933493349335	0.0014271529581493694
-28.570019635232164	0.0025380710659898475	-4.333933393339334	0.0007371116857028566	-4.333933393339334	0.0007283428494097878	-4.333933393339334	0.0014465752747880548	-4.333933393339334	0.0014293240560482765
-28.538019584031773	0.0015228426395939086	-4.332933293329333	0.0007382316482893846	-4.332933293329333	0.0007294494886848459	-4.332933293329333	0.0014487759194504	-4.332933293329333	0.0014314984567929353
-28.506019532831385	0.005076142131979695	-4.3319331933193315	0.0007393533125396069	-4.3319331933193315	0.0007305578093802498	-4.3319331933193315	0.001450979911907372	-4.3319331933193315	0.0014336761654078984
-28.474019481630993	0.003553299492385787	-4.330933093309331	0.0007404766810390206	-4.330933093309331	0.0007316678140507367	-4.330933093309331	0.001453187257251897	-4.330933093309331	0.001435857186925357
-28.4420194304306	0.004568527918781726	-4.32993299329933	0.0007416017563770522	-4.32993299329933	0.0007327795052549274	-4.32993299329933	0.0014553979605846563	-4.32993299329933	0.0014380415263851615
-28.410019379230214	0.0040609137055837565	-4.328932893289329	0.0007427285411470618	-4.328932893289329	0.0007338928855553326	-4.328932893289329	0.0014576120270140855	-4.328932893289329	0.0014402291888348307
-28.378019328031687	0.008121827411167513	-4.327932793279328	0.0007438570379463427	-4.327932793279328	0.0007350079575183497	-4.327932793279328	0.0014598294616563919	-4.327932793279328	0.0014424201793295547
-28.346019276831296	0.006091370558375634	-4.326932693269327	0.0007449872493761501	-4.326932693269327	0.0007361247237142836	-4.326932693269327	0.0014620502696355694	-4.326932693269327	0.001444614502932222
-28.314019225630908	0.004568527918781726	-4.325932593259326	0.0007461191780416753	-4.325932593259326	0.0007372431867173367	-4.325932593259326	0.0014642744560834024	-4.325932593259326	0.0014468121647134176
-28.282019174430516	0.003045685279187817	-4.3249324932493245	0.000747252826552079	-4.3249324932493245	0.0007383633491056303	-4.3249324932493245	0.0014665020261394907	-4.3249324932493245	0.0014490131697514465
-28.25001912323013	0.006598984771573604	-4.323932393239324	0.0007483881975204749	-4.323932393239324	0.000739485213461195	-4.323932393239324	0.0014687329849512344	-4.323932393239324	0.0014512175231323296
-28.218019072029737	0.009137055837563452	-4.322932293229323	0.0007495252935639636	-4.322932293229323	0.0007406087823699914	-4.322932293229323	0.0014709673376738844	-4.322932293229323	0.001453425229949833
-28.18601902083121	0.005076142131979695	-4.321932193219322	0.0007506641173036078	-4.321932193219322	0.0007417340584219061	-4.321932193219322	0.00147320508947053	-4.321932193219322	0.0014556362953054738
-28.154018969630823	0.008629441624365483	-4.320932093209321	0.0007518046713644567	-4.320932093209321	0.0007428610442107597	-4.320932093209321	0.0014754462455121042	-4.320932093209321	0.0014578507243085197
-28.12201891843043	0.0040609137055837565	-4.31993199319932	0.0007529469583755514	-4.31993199319932	0.0007439897423343165	-4.31993199319932	0.0014776908109774174	-4.31993199319932	0.001460068522076021
-28.09001886723004	0.009137055837563452	-4.318931893189319	0.000754090980969924	-4.318931893189319	0.0007451201553942853	-4.318931893189319	0.001479938791053152	-4.318931893189319	0.0014622896937328057
-28.058018816029648	0.015228426395939087	-4.3179317931793175	0.000755236741784608	-4.3179317931793175	0.0007462522859963299	-4.3179317931793175	0.0014821901909338872	-4.3179317931793175	0.0014645142444115048
-28.026018764829264	0.006091370558375634	-4.316931693169317	0.0007563842434606424	-4.316931693169317	0.0007473861367500714	-4.316931693169317	0.001484445015822096	-4.316931693169317	0.0014667421792525486
-27.994018713630734	0.006091370558375634	-4.315931593159316	0.0007575334886430835	-4.315931593159316	0.0007485217102690974	-4.315931593159316	0.0014867032709281719	-4.315931593159316	0.0014689735034041948
-27.962018662430342	0.012690355329949238	-4.314931493149315	0.0007586844799810004	-4.314931493149315	0.0007496590091709665	-4.314931493149315	0.0014889649614704358	-4.314931493149315	0.0014712082220225318
-27.930018611229954	0.012690355329949238	-4.313931393139314	0.0007598372201274904	-4.313931393139314	0.0007507980360772127	-4.313931393139314	0.0014912300926751448	-4.313931393139314	0.0014734463402714879
-27.898018560029566	0.01015228426395939	-4.312931293129313	0.0007609917117396837	-4.312931293129313	0.0007519387936133558	-4.312931293129313	0.0014934986697765025	-4.312931293129313	0.0014756878633228531
-27.866018508829175	0.016243654822335026	-4.311931193119312	0.0007621479574787452	-4.311931193119312	0.0007530812844089017	-4.311931193119312	0.00149577069801668	-4.311931193119312	0.001477932796356279
-27.834018457628783	0.01116751269035533	-4.3109310931093106	0.0007633059600098812	-4.3109310931093106	0.0007542255110973548	-4.3109310931093106	0.0014980461826458286	-4.3109310931093106	0.001480181144559304
-27.80201840643026	0.014720812182741117	-4.30993099309931	0.0007644657220023508	-4.30993099309931	0.0007553714763162178	-4.30993099309931	0.0015003251289220734	-4.30993099309931	0.0014824329131273488
-27.77001835522987	0.01065989847715736	-4.308930893089309	0.0007656272461294689	-4.308930893089309	0.0007565191827070023	-4.308930893089309	0.0015026075421115486	-4.308930893089309	0.0014846881072637455
-27.738018304029477	0.011675126903553299	-4.307930793079308	0.000766790535068613	-4.307930793079308	0.0007576686329152357	-4.307930793079308	0.0015048934274883975	-4.307930793079308	0.0014869467321797412
-27.706018252829086	0.014720812182741117	-4.306930693069307	0.0007679555915012203	-4.306930693069307	0.000758819829590459	-4.306930693069307	0.0015071827903347837	-4.306930693069307	0.0014892087930945055
-27.674018201628698	0.015228426395939087	-4.305930593059306	0.0007691224181128158	-4.305930593059306	0.0007599727753862462	-4.305930593059306	0.0015094756359409127	-4.305930593059306	0.0014914742952351564
-27.64201815042831	0.011675126903553299	-4.304930493049305	0.0007702910175929937	-4.304930493049305	0.0007611274729601958	-4.304930493049305	0.0015117719696050283	-4.304930493049305	0.0014937432438367527
-27.61001809922978	0.019289340101522844	-4.303930393039304	0.0007714613926354412	-4.303930393039304	0.0007622839249739515	-4.303930393039304	0.0015140717966334446	-4.303930393039304	0.0014960156441423276
-27.578018048029392	0.014720812182741117	-4.302930293029303	0.0007726335459379303	-4.302930293029303	0.0007634421340931936	-4.302930293029303	0.0015163751223405406	-4.302930293029303	0.0014982915014028833
-27.546017996829	0.017258883248730966	-4.301930193019302	0.000773807480202344	-4.301930193019302	0.0007646021029876592	-4.301930193019302	0.001518681952048787	-4.301930193019302	0.0015005708208774141
-27.514017945628613	0.018274111675126905	-4.300930093009301	0.0007749831981346615	-4.300930093009301	0.0007657638343311389	-4.300930093009301	0.0015209922910887404	-4.300930093009301	0.0015028536078329155
-27.48201789442822	0.018781725888324875	-4.2999299929993	0.0007761607024449742	-4.2999299929993	0.0007669273308014849	-4.2999299929993	0.001523306144799079	-4.2999299929993	0.0015051398675443902
-27.45001784322783	0.018781725888324875	-4.298929892989299	0.000777339995847496	-4.298929892989299	0.0007680925950806204	-4.298929892989299	0.0015256235185265989	-4.298929892989299	0.0015074296052948737
-27.418017792029307	0.02131979695431472	-4.297929792979298	0.0007785210810605603	-4.297929792979298	0.0007692596298545409	-4.297929792979298	0.001527944417626223	-4.297929792979298	0.0015097228263754284
-27.386017740828915	0.02030456852791878	-4.296929692969297	0.0007797039608066316	-4.296929692969297	0.0007704284378133259	-4.296929692969297	0.001530268847461031	-4.296929692969297	0.0015120195360851755
-27.354017689628524	0.026903553299492386	-4.295929592959296	0.0007808886378123108	-4.295929592959296	0.0007715990216511391	-4.295929592959296	0.00153259681340225	-4.295929592959296	0.0015143197397312906
-27.322017638428136	0.023350253807106598	-4.294929492949295	0.0007820751148083451	-4.294929492949295	0.0007727713840662402	-4.294929492949295	0.00153492832082929	-4.294929492949295	0.0015166234426290273
-27.290017587227744	0.026903553299492386	-4.293929392939294	0.0007832633945296252	-4.293929392939294	0.0007739455277609882	-4.293929392939294	0.0015372633751297407	-4.293929392939294	0.0015189306501017267
-27.258017536027356	0.03401015228426396	-4.292929292929293	0.0007844534797151987	-4.292929292929293	0.0007751214554418462	-4.292929292929293	0.0015396019816993822	-4.292929292929293	0.0015212413674808194
-27.226017484828827	0.03705583756345178	-4.291929192919292	0.0007856453731082798	-4.291929192919292	0.0007762991698193922	-4.291929192919292	0.0015419441459422064	-4.291929192919292	0.0015235556001058572
-27.19401743362844	0.030964467005076143	-4.290929092909291	0.0007868390774562457	-4.290929092909291	0.0007774786736083198	-4.290929092909291	0.0015442898732704296	-4.290929092909291	0.0015258733533245069
-27.162017382428047	0.03299492385786802	-4.28992899289929	0.000788034595510648	-4.28992899289929	0.0007786599695274503	-4.28992899289929	0.0015466391691044995	-4.28992899289929	0.0015281946324925766
-27.13001733122766	0.028934010152284265	-4.288928892889289	0.0007892319300272172	-4.288928892889289	0.0007798430602997321	-4.288928892889289	0.0015489920388731071	-4.288928892889289	0.0015305194429740166
-27.098017280027268	0.03705583756345178	-4.287928792879288	0.0007904310837658812	-4.287928792879288	0.0007810279486522555	-4.287928792879288	0.0015513484880132049	-4.287928792879288	0.0015328477901409416
-27.066017228826876	0.04416243654822335	-4.286928692869287	0.0007916320594907499	-4.286928692869287	0.0007822146373162516	-4.286928692869287	0.001553708521970019	-4.286928692869287	0.0015351796793736394
-27.034017177628353	0.03350253807106599	-4.285928592859286	0.0007928348599701355	-4.285928592859286	0.0007834031290271003	-4.285928592859286	0.00155607214619705	-4.285928592859286	0.0015375151160605751
-27.002017126427962	0.04365482233502538	-4.284928492849285	0.0007940394879765601	-4.284928492849285	0.0007845934265243408	-4.284928492849285	0.0015584393661561072	-4.284928492849285	0.0015398541055984209
-26.97001707522757	0.03959390862944162	-4.283928392839284	0.0007952459462867573	-4.283928392839284	0.000785785532551671	-4.283928392839284	0.0015608101873172946	-4.283928392839284	0.0015421966533920519
-26.938017024027182	0.04263959390862944	-4.282928292829283	0.0007964542376816756	-4.282928292829283	0.0007869794498569613	-4.282928292829283	0.001563184615159054	-4.282928292829283	0.0015445427648545715
-26.90601697282679	0.0532994923857868	-4.281928192819282	0.0007976643649464917	-4.281928192819282	0.0007881751811922536	-4.281928192819282	0.001565562655168145	-4.281928192819282	0.0015468924454073078
-26.874016921626403	0.047715736040609136	-4.2809280928092805	0.000798876330870616	-4.2809280928092805	0.0007893727293137746	-4.2809280928092805	0.0015679443128396905	-4.2809280928092805	0.0015492457004798517
-26.842016870427873	0.051269035532994923	-4.27992799279928	0.0008000901382476956	-4.27992799279928	0.0007905720969819358	-4.27992799279928	0.001570329593677157	-4.27992799279928	0.0015516025355100382
-26.810016819227485	0.062436548223350256	-4.278927892789278	0.0008013057898756186	-4.278927892789278	0.0007917732869613457	-4.278927892789278	0.0015727185031923958	-4.278927892789278	0.0015539629559439862
-26.778016768027097	0.06345177664974619	-4.277927792779278	0.000802523288556531	-4.277927792779278	0.0007929763020208104	-4.277927792779278	0.0015751110469056353	-4.277927792779278	0.0015563269672360922
-26.746016716826706	0.06802030456852792	-4.276927692769277	0.0008037426370968321	-4.276927692769277	0.000794181144933345	-4.276927692769277	0.0015775072303455065	-4.276927692769277	0.0015586945748490549
-26.714016665626314	0.06091370558375635	-4.275927592759276	0.0008049638383071829	-4.275927592759276	0.000795387818476178	-4.275927592759276	0.0015799070590490512	-4.275927592759276	0.0015610657842538849
-26.682016614425923	0.07055837563451776	-4.274927492749275	0.0008061868950025212	-4.274927492749275	0.0007965963254307556	-4.274927492749275	0.001582310538561728	-4.274927492749275	0.001563440600929907
-26.6500165632274	0.07766497461928934	-4.273927392739274	0.0008074118100020582	-4.273927392739274	0.0007978066685827527	-4.273927392739274	0.0015847176744374402	-4.273927392739274	0.0015658190303647916
-26.61801651202701	0.08274111675126904	-4.272927292729273	0.0008086385861292889	-4.272927292729273	0.0007990188507220741	-4.272927292729273	0.0015871284722385362	-4.272927292729273	0.0015682010780545502
-26.586016460826617	0.0868020304568528	-4.2719271927192715	0.0008098672262119958	-4.2719271927192715	0.0008002328746428664	-4.2719271927192715	0.0015895429375358209	-4.2719271927192715	0.001570586749503561
-26.554016409626225	0.08274111675126904	-4.270927092709271	0.0008110977330822629	-4.270927092709271	0.0008014487431435185	-4.270927092709271	0.0015919610759085848	-4.270927092709271	0.00157297605022457
-26.52201635842584	0.07715736040609138	-4.26992699269927	0.000812330109576474	-4.26992699269927	0.0008026664590266726	-4.26992699269927	0.0015943828929445994	-4.26992699269927	0.0015753689857387141
-26.49001630722545	0.07969543147208122	-4.268926892689269	0.0008135643585353244	-4.268926892689269	0.0008038860250992328	-4.268926892689269	0.0015968083942401413	-4.268926892689269	0.0015777655615755314
-26.45801625602692	0.09340101522842639	-4.267926792679268	0.0008148004828038213	-4.267926792679268	0.0008051074441723596	-4.267926792679268	0.0015992375853999912	-4.267926792679268	0.001580165783272962
-26.426016204826535	0.11015228426395939	-4.266926692669267	0.0008160384852313035	-4.266926692669267	0.0008063307190614944	-4.266926692669267	0.0016016704720374668	-4.266926692669267	0.0015825696563773824
-26.394016153626144	0.10761421319796954	-4.265926592659266	0.0008172783686714262	-4.265926592659266	0.0008075558525863474	-4.265926592659266	0.0016041070597744176	-4.265926592659266	0.0015849771864435978
-26.362016102425752	0.116751269035533	-4.2649264926492645	0.0008185201359821947	-4.2649264926492645	0.0008087828475709215	-4.2649264926492645	0.0016065473542412534	-4.2649264926492645	0.0015873883790348724
-26.33001605122536	0.11370558375634518	-4.263926392639264	0.0008197637900259426	-4.263926392639264	0.0008100117068435019	-4.263926392639264	0.0016089913610769391	-4.263926392639264	0.001589803239722923
-26.298016000024973	0.12081218274111676	-4.262926292629263	0.0008210093336693639	-4.262926292629263	0.0008112424332366783	-4.262926292629263	0.0016114390859290264	-4.262926292629263	0.0015922217740879515
-26.266015948826446	0.1304568527918782	-4.261926192619262	0.0008222567697835017	-4.261926192619262	0.0008124750295873414	-4.261926192619262	0.0016138905344536564	-4.261926192619262	0.0015946439877186469
-26.234015897626055	0.1446700507614213	-4.260926092609261	0.0008235061012437643	-4.260926092609261	0.0008137094987366905	-4.260926092609261	0.0016163457123155728	-4.260926092609261	0.001597069886212196
-26.202015846425667	0.14771573604060914	-4.25992599259926	0.0008247573309299293	-4.25992599259926	0.000814945843530245	-4.25992599259926	0.0016188046251881397	-4.25992599259926	0.0015994994751743067
-26.170015795225275	0.15279187817258882	-4.258925892589259	0.0008260104617261446	-4.258925892589259	0.0008161840668178448	-4.258925892589259	0.001621267278753349	-4.258925892589259	0.0016019327602192083
-26.138015744024887	0.14822335025380712	-4.2579257925792575	0.0008272654965209482	-4.2579257925792575	0.0008174241714536627	-4.2579257925792575	0.0016237336787018413	-4.2579257925792575	0.0016043697469696786
-26.106015692824496	0.1736040609137056	-4.256925692569257	0.0008285224382072606	-4.256925692569257	0.0008186661602962051	-4.256925692569257	0.0016262038307329086	-4.256925692569257	0.001606810441057039
-26.07401564162597	0.1746192893401015	-4.255925592559256	0.0008297812896824004	-4.255925592559256	0.0008199100362083241	-4.255925592559256	0.0016286777405545097	-4.255925592559256	0.0016092548481211862
-26.04201559042558	0.18223350253807108	-4.254925492549255	0.0008310420538480892	-4.254925492549255	0.000821155802057221	-4.254925492549255	0.0016311554138833026	-4.254925492549255	0.0016117029738105955
-26.01001553922519	0.20964467005076143	-4.253925392539254	0.0008323047336104546	-4.253925392539254	0.000822403460714452	-4.253925392539254	0.0016336368564446265	-4.253925392539254	0.001614154823782331
-25.9780154880248	0.21776649746192894	-4.252925292529253	0.0008335693318800438	-4.252925292529253	0.000823653015055939	-4.252925292529253	0.0016361220739725397	-4.252925292529253	0.001616610403702069
-25.94601543682441	0.20812182741116753	-4.251925192519252	0.00083483585157182	-4.251925192519252	0.0008249044679619704	-4.251925192519252	0.001638611072209813	-4.251925192519252	0.001619069719244095
-25.91401538562402	0.21979695431472082	-4.2509250925092505	0.0008361042956051834	-4.2509250925092505	0.0008261578223172138	-4.2509250925092505	0.0016411038569079694	-4.2509250925092505	0.001621532776091341
-25.882015334425493	0.24467005076142131	-4.24992499249925	0.0008373746669039643	-4.24992499249925	0.0008274130810107174	-4.24992499249925	0.0016436004338272639	-4.24992499249925	0.001623999579935369
-25.8500152832251	0.2512690355329949	-4.248924892489249	0.0008386469683964332	-4.248924892489249	0.0008286702469359198	-4.248924892489249	0.0016461008087367277	-4.248924892489249	0.00162647013647641
-25.818015232024713	0.25228426395939085	-4.247924792479248	0.0008399212030153207	-4.247924792479248	0.0008299293229906593	-4.247924792479248	0.0016486049874141638	-4.247924792479248	0.0016289444514233642
-25.78601518082432	0.2654822335025381	-4.246924692469247	0.0008411973736978002	-4.246924692469247	0.0008311903120771693	-4.246924692469247	0.001651112975646162	-4.246924692469247	0.0016314225304938134
-25.754015129623934	0.2928934010152284	-4.245924592459246	0.0008424754833855182	-4.245924592459246	0.0008324532171021015	-4.245924592459246	0.0016536247792281232	-4.245924592459246	0.0016339043794140438
-25.722015078423542	0.28883248730964467	-4.244924492449245	0.0008437555350245822	-4.244924492449245	0.0008337180409765175	-4.244924492449245	0.0016561404039642554	-4.244924492449245	0.0016363900039190436
-25.690015027225016	0.3208121827411167	-4.243924392439244	0.0008450375315655829	-4.243924392439244	0.0008349847866159062	-4.243924392439244	0.0016586598556675967	-4.243924392439244	0.0016388794097525348
-25.658014976024628	0.3238578680203046	-4.242924292429243	0.0008463214759635921	-4.242924292429243	0.0008362534569401828	-4.242924292429243	0.0016611831401600378	-4.242924292429243	0.0016413726026669705
-25.626014924824236	0.34416243654822337	-4.241924192419242	0.0008476073711781673	-4.241924192419242	0.0008375240548737015	-4.241924192419242	0.0016637102632723185	-4.241924192419242	0.0016438695884235589
-25.594014873623845	0.36751269035532996	-4.240924092409241	0.0008488952201733696	-4.240924092409241	0.0008387965833452597	-4.240924092409241	0.0016662412308440528	-4.240924092409241	0.0016463703727922728
-25.562014822423453	0.3928934010152284	-4.23992399239924	0.0008501850259177588	-4.23992399239924	0.0008400710452881025	-4.23992399239924	0.001668776048723733	-4.23992399239924	0.0016488749615518581
-25.530014771223065	0.38426395939086294	-4.238923892389239	0.0008514767913844067	-4.238923892389239	0.000841347443639935	-4.238923892389239	0.001671314722768757	-4.238923892389239	0.00165138336048986
-25.49801472002454	0.4203045685279188	-4.237923792379238	0.0008527705195509008	-4.237923792379238	0.0008426257813429223	-4.237923792379238	0.001673857258845422	-4.237923792379238	0.0016538955754026167
-25.466014668824148	0.4857868020304569	-4.236923692369237	0.000854066213399357	-4.236923692369237	0.0008439060613437033	-4.236923692369237	0.0016764036628289603	-4.236923692369237	0.001656411612095295
-25.43401461762376	0.47055837563451774	-4.235923592359236	0.0008553638759164188	-4.235923592359236	0.0008451882865933908	-4.235923592359236	0.0016789539406035343	-4.235923592359236	0.001658931476381886
-25.402014566423368	0.500507614213198	-4.234923492349235	0.0008566635100932643	-4.234923492349235	0.000846472460047584	-4.234923492349235	0.0016815080980622627	-4.234923492349235	0.0016614551740852298
-25.37001451522298	0.5258883248730964	-4.233923392339234	0.0008579651189256257	-4.233923392339234	0.0008477585846663723	-4.233923392339234	0.0016840661411072313	-4.233923392339234	0.0016639827110370253
-25.33801446402259	0.550253807106599	-4.232923292329233	0.0008592687054137782	-4.232923292329233	0.00084904666341434	-4.232923292329233	0.0016866280756494979	-4.232923292329233	0.0016665140930778352
-25.306014412822197	0.5903553299492386	-4.231923192319232	0.000860574272562562	-4.231923192319232	0.0008503366992605819	-4.231923192319232	0.0016891939076091112	-4.231923192319232	0.0016690493260571174
-25.274014361623674	0.5893401015228427	-4.230923092309231	0.0008618818233813719	-4.230923092309231	0.0008516286951786952	-4.230923092309231	0.0016917636429151365	-4.230923092309231	0.0016715884158332208
-25.242014310423283	0.6045685279187817	-4.22992299229923	0.0008631913608841938	-4.22992299229923	0.000852922654146805	-4.22992299229923	0.0016943372875056527	-4.22992299229923	0.001674131368273413
-25.21001425922289	0.6710659898477157	-4.228922892289229	0.0008645028880895743	-4.228922892289229	0.0008542185791475517	-4.228922892289229	0.0016969148473277701	-4.228922892289229	0.0016766781892538802
-25.1780142080225	0.717258883248731	-4.227922792279228	0.0008658164080206563	-4.227922792279228	0.0008555164731681151	-4.227922792279228	0.001699496328337649	-4.227922792279228	0.0016792288846597537
-25.146014156822115	0.7751269035532995	-4.226922692269227	0.0008671319237051747	-4.226922692269227	0.0008568163392002109	-4.226922692269227	0.001702081736500514	-4.226922692269227	0.0016817834603851185
-25.114014105621724	0.7812182741116751	-4.225922592259226	0.0008684494381754652	-4.225922592259226	0.0008581181802400987	-4.225922592259226	0.0017046710777906546	-4.225922592259226	0.0016843419223330175
-25.082014054423194	0.7817258883248731	-4.224922492249225	0.0008697689544684672	-4.224922492249225	0.0008594219992885939	-4.224922492249225	0.0017072643581914596	-4.224922492249225	0.0016869042764154844
-25.05001400322281	0.8304568527918782	-4.223922392239224	0.0008710904756257361	-4.223922392239224	0.000860727799351068	-4.223922392239224	0.0017098615836954115	-4.223922392239224	0.0016894705285535384
-25.018013952022418	0.8852791878172589	-4.222922292229223	0.0008724140046934524	-4.222922292229223	0.0008620355834374618	-4.222922292229223	0.0017124627603041184	-4.222922292229223	0.0016920406846772146
-24.986013900822027	0.8791878172588833	-4.221922192219222	0.0008737395447224202	-4.221922192219222	0.0008633453545622867	-4.221922192219222	0.0017150678940283071	-4.221922192219222	0.0016946147507255586
-24.954013849621635	0.9751269035532995	-4.2209220922092205	0.0008750670987680808	-4.2209220922092205	0.000864657115744637	-4.2209220922092205	0.0017176769908878594	-4.2209220922092205	0.0016971927326466611
-24.922013798421247	0.9573604060913705	-4.21992199219922	0.0008763966698905159	-4.21992199219922	0.0008659708700081916	-4.21992199219922	0.0017202900569118066	-4.21992199219922	0.0016997746363976547
-24.89001374722272	0.9269035532994924	-4.218921892189218	0.0008777282611544619	-4.218921892189218	0.0008672866203812261	-4.218921892189218	0.0017229070981383582	-4.218921892189218	0.00170236046794474
-24.85801369602233	0.9746192893401016	-4.217921792179218	0.0008790618756293067	-4.217921792179218	0.0008686043698966146	-4.217921792179218	0.001725528120614904	-4.217921792179218	0.0017049502332631876
-24.826013644821938	0.984263959390863	-4.216921692169217	0.0008803975163891022	-4.216921692169217	0.0008699241215918412	-4.216921692169217	0.001728153130398037	-4.216921692169217	0.0017075439383373633
-24.79401359362155	0.9817258883248731	-4.215921592159216	0.0008817351865125748	-4.215921592159216	0.0008712458785090055	-4.215921592159216	0.0017307821335535705	-4.215921592159216	0.0017101415891607376
-24.762013542421162	0.8979695431472081	-4.214921492149215	0.0008830748890831257	-4.214921492149215	0.000872569643694827	-4.214921492149215	0.0017334151361565223	-4.214921492149215	0.0017127431917358905
-24.73001349122077	0.8862944162436548	-4.213921392139214	0.0008844166271888392	-4.213921392139214	0.000873895420200657	-4.213921392139214	0.001736052144291182	-4.213921392139214	0.0017153487520745435
-24.698013440022244	0.8365482233502538	-4.212921292129213	0.0008857604039224945	-4.212921292129213	0.0008752232110824803	-4.212921292129213	0.0017386931640510743	-4.212921292129213	0.0017179582761975563
-24.666013388821856	0.8583756345177666	-4.2119211921192115	0.0008871062223815718	-4.2119211921192115	0.000876553019400928	-4.2119211921192115	0.0017413382015390062	-4.2119211921192115	0.0017205717701349555
-24.634013337621465	0.8182741116751269	-4.210921092109211	0.0008884540856682542	-4.210921092109211	0.0008778848482212782	-4.210921092109211	0.0017439872628670547	-4.210921092109211	0.0017231892399259294
-24.602013286421073	0.7482233502538072	-4.20992099209921	0.0008898039968894346	-4.20992099209921	0.000879218700613468	-4.20992099209921	0.00174664035415661	-4.20992099209921	0.001725810691618866
-24.570013235220685	0.7279187817258883	-4.208920892089209	0.0008911559591567388	-4.208920892089209	0.0008805545796521021	-4.208920892089209	0.0017492974815383696	-4.208920892089209	0.0017284361312713515
-24.538013184020294	0.7055837563451777	-4.207920792079208	0.0008925099755865068	-4.207920792079208	0.0008818924884164492	-4.207920792079208	0.00175195865115235	-4.207920792079208	0.001731065564950179
-24.506013132821767	0.6304568527918781	-4.206920692069207	0.0008938660492998238	-4.206920692069207	0.0008832324299904653	-4.206920692069207	0.001754623869147919	-4.206920692069207	0.0017336989987313815
-24.474013081621376	0.6563451776649746	-4.205920592059206	0.0008952241834225052	-4.205920592059206	0.0008845744074627835	-4.205920592059206	0.0017572931416837917	-4.205920592059206	0.0017363364387002283
-24.442013030420988	0.5776649746192893	-4.2049204920492045	0.0008965843810851309	-4.2049204920492045	0.000885918423926738	-4.2049204920492045	0.001759966474928059	-4.2049204920492045	0.001738977890951253
-24.410012979220596	0.5771573604060913	-4.203920392039204	0.0008979466454230288	-4.203920392039204	0.0008872644824803566	-4.203920392039204	0.00176264387505819	-4.203920392039204	0.0017416233615882503
-24.37801292802021	0.5192893401015228	-4.202920292029203	0.0008993109795762869	-4.202920292029203	0.0008886125862263777	-4.202920292029203	0.0017653253482610455	-4.202920292029203	0.0017442728567243096
-24.346012876819817	0.4939086294416244	-4.201920192019202	0.0009006773866897736	-4.201920192019202	0.0008899627382722536	-4.201920192019202	0.001768010900732917	-4.201920192019202	0.001746926382481819
-24.31401282562129	0.5203045685279187	-4.200920092009201	0.0009020458699131295	-4.200920092009201	0.0008913149417301559	-4.200920092009201	0.0017707005386795054	-4.200920092009201	0.001749583944992475
-24.2820127744209	0.4730964467005076	-4.1999199919992	0.0009034164324007811	-4.1999199919992	0.0008926691997169882	-4.1999199919992	0.0017733942683159595	-4.1999199919992	0.0017522455503973086
-24.25001272322051	0.4213197969543147	-4.198919891989199	0.000904789077311948	-4.198919891989199	0.0008940255153543862	-4.198919891989199	0.00177609209586688	-4.198919891989199	0.0017549112048466874
-24.21801267202012	0.39390862944162436	-4.1979197919791975	0.0009061638078106533	-4.1979197919791975	0.0008953838917687325	-4.1979197919791975	0.0017787940275663416	-4.1979197919791975	0.0017575809145003421
-24.18601262081973	0.3913705583756345	-4.196919691969197	0.0009075406270657244	-4.196919691969197	0.0008967443320911557	-4.196919691969197	0.0017815000696578941	-4.196919691969197	0.0017602546855273644
-24.15401256961934	0.38629441624365485	-4.195919591959196	0.0009089195382507996	-4.195919591959196	0.0008981068394575451	-4.195919591959196	0.0017842102283945932	-4.195919591959196	0.0017629325241062391
-24.122012518420814	0.3771573604060914	-4.194919491949195	0.000910300544544349	-4.194919491949195	0.0008994714170085543	-4.194919491949195	0.0017869245100390074	-4.194919491949195	0.0017656144364248496
-24.090012467220422	0.32893401015228424	-4.193919391939194	0.0009116836491296652	-4.193919391939194	0.0009008380678896065	-4.193919391939194	0.001789642920863226	-4.193919391939194	0.0017683004286804874
-24.058012416020034	0.32131979695431473	-4.192919291929193	0.0009130688551948766	-4.192919291929193	0.000902206795250907	-4.192919291929193	0.0017923654671488892	-4.192919291929193	0.00177099050707988
-24.026012364819643	0.3187817258883249	-4.191919191919192	0.000914456165932955	-4.191919191919192	0.0009035776022474439	-4.191919191919192	0.0017950921551871807	-4.191919191919192	0.0017736846778391862
-23.994012313619255	0.316243654822335	-4.1909190919091905	0.0009158455845417356	-4.1909190919091905	0.0009049504920390048	-4.1909190919091905	0.0017978229912788673	-4.1909190919091905	0.001776382947184032
-23.962012262418863	0.2908629441624365	-4.18991899189919	0.0009172371142238953	-4.18991899189919	0.0009063254677901699	-4.18991899189919	0.0018005579817342925	-4.18991899189919	0.0017790853213495066
-23.930012211220337	0.2736040609137056	-4.188918891889189	0.0009186307581869865	-4.188918891889189	0.0009077025326703358	-4.188918891889189	0.001803297132873404	-4.188918891889189	0.0017817918065801892
-23.89801216001995	0.2609137055837564	-4.187918791879188	0.0009200265196434354	-4.187918791879188	0.0009090816898537109	-4.187918791879188	0.0018060404510257667	-4.187918791879188	0.0017845024091301587
-23.866012108819557	0.2563451776649746	-4.186918691869187	0.0009214244018105476	-4.186918691869187	0.0009104629425193252	-4.186918691869187	0.0018087879425305617	-4.186918691869187	0.0017872171352630033
-23.834012057619166	0.216751269035533	-4.185918591859186	0.0009228244079105131	-4.185918591859186	0.0009118462938510421	-4.185918591859186	0.001811539613736633	-4.185918591859186	0.0017899359912518487
-23.802012006418778	0.22944162436548224	-4.184918491849185	0.0009242265411704254	-4.184918491849185	0.0009132317470375592	-4.184918491849185	0.0018142954710024643	-4.184918491849185	0.0017926589833793514
-23.77001195521839	0.2065989847715736	-4.183918391839184	0.0009256308048222745	-4.183918391839184	0.0009146193052724227	-4.183918391839184	0.0018170555206962252	-4.183918391839184	0.0017953861179377374
-23.73801190401986	0.20050761421319796	-4.182918291829183	0.0009270372021029662	-4.182918291829183	0.0009160089717540269	-4.182918291829183	0.0018198197691957653	-4.182918291829183	0.0017981174012287966
-23.70601185281947	0.1934010152284264	-4.181918191819182	0.0009284457362543183	-4.181918191819182	0.000917400749685629	-4.181918191819182	0.001822588222888642	-4.181918191819182	0.0018008528395639112
-23.67401180161908	0.16751269035532995	-4.180918091809181	0.0009298564105230813	-4.180918091809181	0.0009187946422753526	-4.180918091809181	0.001825360888172132	-4.180918091809181	0.0018035924392640658
-23.642011750418693	0.1746192893401015	-4.17991799179918	0.000931269228160935	-4.17991799179918	0.0009201906527361939	-4.17991799179918	0.0018281377714532275	-4.17991799179918	0.0018063362066598494
-23.6100116992183	0.16040609137055836	-4.178917891789179	0.0009326841924244964	-4.178917891789179	0.0009215887842860335	-4.178917891789179	0.0018309188791486941	-4.178917891789179	0.0018090841480914999
-23.57801164801791	0.15380710659898478	-4.177917791779178	0.000934101306575338	-4.177917791779178	0.0009229890401476383	-4.177917791779178	0.0018337042176850356	-4.177917791779178	0.0018118362699088828
-23.546011596819383	0.1416243654822335	-4.176917691769177	0.000935520573879984	-4.176917691769177	0.0009243914235486753	-4.176917691769177	0.0018364937934985458	-4.176917691769177	0.0018145925784715357
-23.514011545618995	0.14974619289340102	-4.175917591759176	0.0009369419976099204	-4.175917591759176	0.000925795937721712	-4.175917591759176	0.0018392876130353044	-4.175917591759176	0.0018173530801486642
-23.482011494418604	0.11472081218274112	-4.174917491749175	0.0009383655810416046	-4.174917491749175	0.0009272025859042289	-4.174917491749175	0.0018420856827511952	-4.174917491749175	0.001820117781319166
-23.450011443218216	0.1304568527918782	-4.173917391739174	0.0009397913274564787	-4.173917391739174	0.0009286113713386296	-4.173917391739174	0.0018448880091119356	-4.173917391739174	0.0018228866883716463
-23.418011392017824	0.11776649746192894	-4.172917291729173	0.0009412192401409586	-4.172917291729173	0.0009300222972722351	-4.172917291729173	0.0018476945985930612	-4.172917291729173	0.0018256598077044186
-23.386011340817436	0.10710659898477157	-4.171917191719172	0.0009426493223864631	-4.171917191719172	0.0009314353669573107	-4.171917191719172	0.0018505054576799737	-4.171917191719172	0.0018284371457255415
-23.354011289618906	0.10152284263959391	-4.170917091709171	0.0009440815774894053	-4.170917091709171	0.000932850583651053	-4.170917091709171	0.0018533205928679304	-4.170917091709171	0.0018312187088528138
-23.32201123841852	0.10964467005076142	-4.16991699169917	0.0009455160087512188	-4.16991699169917	0.0009342679506156178	-4.16991699169917	0.0018561400106620778	-4.16991699169917	0.0018340045035138048
-23.290011187218127	0.10964467005076142	-4.168916891689169	0.0009469526194783324	-4.168916891689169	0.0009356874711181072	-4.168916891689169	0.0018589637175774525	-4.168916891689169	0.0018367945361458542
-23.25801113601774	0.08883248730964467	-4.167916791679168	0.0009483914129822203	-4.167916791679168	0.0009371091484305958	-4.167916791679168	0.0018617917201390053	-4.167916791679168	0.0018395888131961006
-23.226011084817348	0.09289340101522843	-4.166916691669167	0.0009498323925793773	-4.166916691669167	0.0009385329858301264	-4.166916691669167	0.0018646240248816174	-4.166916691669167	0.0018423873411214917
-23.194011033616956	0.08629441624365482	-4.165916591659166	0.000951275561591338	-4.165916591659166	0.0009399589865987189	-4.165916591659166	0.001867460638350099	-4.165916591659166	0.0018451901263887883
-23.162010982418433	0.07868020304568528	-4.164916491649165	0.0009527209233446841	-4.164916491649165	0.0009413871540233838	-4.164916491649165	0.0018703015670992295	-4.164916491649165	0.0018479971754746002
-23.13001093121804	0.0868020304568528	-4.163916391639164	0.0009541684811710529	-4.163916391639164	0.0009428174913961221	-4.163916391639164	0.0018731468176937545	-4.163916391639164	0.0018508084948653818
-23.09801088001765	0.05888324873096447	-4.162916291629163	0.0009556182384071449	-4.162916291629163	0.0009442500020139402	-4.162916291629163	0.001875996396708405	-4.162916291629163	0.001853624091057464
-23.066010828817262	0.07055837563451776	-4.161916191619162	0.0009570701983947244	-4.161916191619162	0.0009456846891788504	-4.161916191619162	0.0018788503107279157	-4.161916191619162	0.001856443970557048
-23.03401077761687	0.0583756345177665	-4.1609160916091605	0.0009585243644806417	-4.1609160916091605	0.0009471215561978858	-4.1609160916091605	0.0018817085663470415	-4.1609160916091605	0.0018592681398802448
-23.002010726416483	0.06446700507614213	-4.15991599159916	0.0009599807400168258	-4.15991599159916	0.0009485606063831003	-4.15991599159916	0.0018845711701705639	-4.15991599159916	0.00186209660555307
-22.970010675217953	0.06142131979695432	-4.158915891589158	0.000961439328360301	-4.158915891589158	0.0009500018430515839	-4.158915891589158	0.0018874381288133193	-4.158915891589158	0.001864929374111474
-22.938010624017565	0.06040609137055838	-4.157915791579158	0.0009629001328731905	-4.157915791579158	0.0009514452695254629	-4.157915791579158	0.0018903094489001954	-4.157915791579158	0.0018677664521013423
-22.906010572817173	0.06040609137055838	-4.156915691569157	0.0009643631569227294	-4.156915691569157	0.0009528908891319139	-4.156915691569157	0.0018931851370661724	-4.156915691569157	0.001870607846078525
-22.874010521616785	0.05228426395939086	-4.155915591559156	0.0009658284038812689	-4.155915591559156	0.000954338705203169	-4.155915591559156	0.001896065199956319	-4.155915591559156	0.0018734535626088464
-22.842010470416394	0.050253807106598984	-4.154915491549155	0.0009672958771262751	-4.154915491549155	0.0009557887210765201	-4.154915491549155	0.001898949644225805	-4.154915491549155	0.0018763036082681094
-22.810010419216006	0.04365482233502538	-4.153915391539154	0.0009687655800403599	-4.153915391539154	0.0009572409400943338	-4.153915391539154	0.0019018384765399356	-4.153915391539154	0.001879157989642132
-22.77801036801748	0.051269035532994923	-4.152915291529153	0.0009702375160112661	-4.152915291529153	0.0009586953656040515	-4.152915291529153	0.0019047317035741484	-4.152915291529153	0.0018820167133267428
-22.746010316817088	0.048730964467005075	-4.1519151915191514	0.0009717116884318833	-4.1519151915191514	0.0009601520009582038	-4.1519151915191514	0.0019076293320140433	-4.1519151915191514	0.0018848797859278134
-22.714010265616697	0.04467005076142132	-4.150915091509151	0.0009731881007002548	-4.150915091509151	0.0009616108495144111	-4.150915091509151	0.0019105313685553807	-4.150915091509151	0.0018877472140612522
-22.68201021441631	0.03705583756345178	-4.14991499149915	0.0009746667562196	-4.14991499149915	0.0009630719146354006	-4.14991499149915	0.0019134378199041136	-4.14991499149915	0.0018906190043530412
-22.65001016321592	0.0350253807106599	-4.148914891489149	0.0009761476583982938	-4.148914891489149	0.000964535199689006	-4.148914891489149	0.001916348692776404	-4.148914891489149	0.0018934951634392474
-22.61801011201553	0.03553299492385787	-4.147914791479148	0.0009776308106498937	-4.147914791479148	0.0009660007080481762	-4.147914791479148	0.0019192639938986136	-4.147914791479148	0.0018963756979660173
-22.586010060817003	0.03451776649746193	-4.146914691469147	0.0009791162163931492	-4.146914691469147	0.0009674684430909889	-4.146914691469147	0.0019221837300073534	-4.146914691469147	0.0018992606145896227
-22.55401000961661	0.029441624365482234	-4.145914591459146	0.0009806038790520003	-4.145914591459146	0.0009689384082006506	-4.145914591459146	0.0019251079078494674	-4.145914591459146	0.001902149919976452
-22.522009958416223	0.03654822335025381	-4.1449144914491445	0.0009820938020555876	-4.1449144914491445	0.0009704106067655115	-4.1449144914491445	0.001928036534182081	-4.1449144914491445	0.0019050436208030437
-22.490009907215832	0.030456852791878174	-4.143914391439144	0.000983585988838263	-4.143914391439144	0.0009718850421790671	-4.143914391439144	0.001930969615772582	-4.143914391439144	0.0019079417237560818
-22.45800985601544	0.023350253807106598	-4.142914291429143	0.0009850804428396013	-4.142914291429143	0.0009733617178399712	-4.142914291429143	0.0019339071593986632	-4.142914291429143	0.0019108442355324318
-22.426009804815052	0.028934010152284265	-4.141914191419142	0.0009865771675043955	-4.141914191419142	0.0009748406371520416	-4.141914191419142	0.0019368491718483281	-4.141914191419142	0.0019137511628391467
-22.394009753616526	0.018781725888324875	-4.140914091409141	0.0009880761662826771	-4.140914091409141	0.000976321803524265	-4.140914091409141	0.0019397956599199015	-4.140914091409141	0.0019166625123934766
-22.362009702416135	0.023857868020304568	-4.13991399139914	0.0009895774426297215	-4.13991399139914	0.0009778052203708117	-4.13991399139914	0.0019427466304220598	-4.13991399139914	0.0019195782909228992
-22.330009651215743	0.023857868020304568	-4.138913891389139	0.0009910810000060511	-4.138913891389139	0.0009792908911110353	-4.138913891389139	0.0019457020901738162	-4.138913891389139	0.0019224985051651132
-22.298009600015355	0.02081218274111675	-4.1379137913791375	0.0009925868418774438	-4.1379137913791375	0.0009807788191694888	-4.1379137913791375	0.0019486620460045883	-4.1379137913791375	0.0019254231618680855
-22.266009548814967	0.015736040609137057	-4.136913691369137	0.0009940949717149468	-4.136913691369137	0.0009822690079759248	-4.136913691369137	0.0019516265047541566	-4.136913691369137	0.0019283522677900303
-22.234009497614576	0.016751269035532996	-4.135913591359136	0.0009956053929948826	-4.135913591359136	0.0009837614609653088	-4.135913591359136	0.001954595473272724	-4.135913591359136	0.001931285829699455
-22.202009446416046	0.015736040609137057	-4.134913491349135	0.0009971181091988554	-4.134913491349135	0.0009852561815778284	-4.134913491349135	0.0019575689584209006	-4.134913491349135	0.001934223854375161
-22.170009395215658	0.016243654822335026	-4.133913391339134	0.0009986331238137484	-4.133913391339134	0.0009867531732588902	-4.133913391339134	0.001960546967069742	-4.133913391339134	0.0019371663486062577
-22.13800934401527	0.014720812182741117	-4.132913291329133	0.0010001504403317643	-4.132913291329133	0.0009882524394591457	-4.132913291329133	0.001963529506100762	-4.132913291329133	0.001940113319192192
-22.10600929281488	0.015736040609137057	-4.131913191319132	0.0010016700622503907	-4.131913191319132	0.0009897539836344789	-4.131913191319132	0.0019665165824059275	-4.131913191319132	0.0019430647729427413
-22.07400924161449	0.014720812182741117	-4.1309130913091305	0.0010031919930724431	-4.1309130913091305	0.0009912578092460356	-4.1309130913091305	0.001969508202887704	-4.1309130913091305	0.0019460207166780551
-22.0420091904141	0.017258883248730966	-4.12991299129913	0.0010047162363060452	-4.12991299129913	0.000992763919760209	-4.12991299129913	0.0019725043744590483	-4.12991299129913	0.0019489811572286503
-22.010009139215573	0.013705583756345178	-4.128912891289129	0.001006242795464671	-4.128912891289129	0.000994272318648669	-4.128912891289129	0.0019755051040434403	-4.128912891289129	0.0019519461014354388
-21.97800908801518	0.014213197969543147	-4.127912791279128	0.0010077716740671157	-4.127912791279128	0.0009957830093883556	-4.127912791279128	0.0019785103985748903	-4.127912791279128	0.0019549155561497406
-21.946009036814793	0.01116751269035533	-4.126912691269127	0.001009302875637526	-4.126912691269127	0.000997295995461491	-4.126912691269127	0.0019815202649979538	-4.126912691269127	0.001957889528233293
-21.9140089856144	0.01116751269035533	-4.125912591259126	0.0010108364037054068	-4.125912591259126	0.0009988112803555912	-4.125912591259126	0.0019845347102677583	-4.125912591259126	0.0019608680245582796
-21.882008934414014	0.009137055837563452	-4.124912491249125	0.0010123722618056218	-4.124912491249125	0.0010003288675634679	-4.124912491249125	0.0019875537413500013	-4.124912491249125	0.001963851052007328
-21.850008883213622	0.013197969543147208	-4.123912391239124	0.0010139104534784063	-4.123912391239124	0.0010018487605832427	-4.123912391239124	0.0019905773652209888	-4.123912391239124	0.0019668386174735474
-21.818008832015096	0.01015228426395939	-4.122912291229123	0.001015450982269373	-4.122912291229123	0.0010033709629183494	-4.122912291229123	0.001993605588867629	-4.122912291229123	0.0019698307278605246
-21.786008780814708	0.009644670050761422	-4.121912191219122	0.0010169938517295284	-4.121912191219122	0.001004895478077547	-4.121912191219122	0.0019966384192874674	-4.121912191219122	0.001972827390082354
-21.754008729614316	0.008629441624365483	-4.120912091209121	0.0010185390654152654	-4.120912091209121	0.001006422309574926	-4.120912091209121	0.0019996758634886944	-4.120912091209121	0.00197582861106365
-21.722008678413925	0.008629441624365483	-4.11991199119912	0.0010200866268883855	-4.11991199119912	0.0010079514609299134	-4.11991199119912	0.0020027179284901535	-4.11991199119912	0.001978834397739551
-21.690008627213533	0.009137055837563452	-4.118911891189119	0.0010216365397161034	-4.118911891189119	0.0010094829356672873	-4.118911891189119	0.002005764621321376	-4.118911891189119	0.0019818447570557583
-21.658008576013145	0.01015228426395939	-4.117911791179118	0.0010231888074710514	-4.117911791179118	0.0010110167373171776	-4.117911791179118	0.002008815949022572	-4.117911791179118	0.0019848596959685296
-21.62600852481462	0.01065989847715736	-4.116911691169117	0.0010247434337312873	-4.116911691169117	0.0010125528694150813	-4.116911691169117	0.0020118719186446856	-4.116911691169117	0.001987879221444713
-21.594008473614227	0.008121827411167513	-4.115911591159116	0.001026300422080309	-4.115911591159116	0.0010140913355018639	-4.115911591159116	0.0020149325372493666	-4.115911591159116	0.0019909033404617482
-21.56200842241384	0.009137055837563452	-4.114911491149115	0.0010278597761070607	-4.114911491149115	0.0010156321391237727	-4.114911491149115	0.0020179978119090163	-4.114911491149115	0.0019939320600076936
-21.530008371213448	0.006091370558375634	-4.113911391139114	0.001029421499405939	-4.113911391139114	0.0010171752838324464	-4.113911391139114	0.002021067749706797	-4.113911391139114	0.001996965387081242
-21.49800832001306	0.007614213197969543	-4.112911291129113	0.0010309855955767918	-4.112911291129113	0.0010187207731849114	-4.112911291129113	0.0020241423577366364	-4.112911291129113	0.0020000033286917207
-21.46600826881267	0.0040609137055837565	-4.111911191119112	0.0010325520682249551	-4.111911191119112	0.001020268610743609	-4.111911191119112	0.002027221643103265	-4.111911191119112	0.0020030458918591336
-21.43400821761228	0.003045685279187817	-4.110911091109111	0.0010341209209612267	-4.110911091109111	0.0010218188000763833	-4.110911091109111	0.002030305612922215	-4.110911091109111	0.0020060930836141556
-21.402008166413754	0.004568527918781726	-4.10991099109911	0.001035692157401899	-4.10991099109911	0.0010233713447565078	-4.10991099109911	0.0020333942743198507	-4.10991099109911	0.002009144910998164
-21.370008115213363	0.007614213197969543	-4.108910891089109	0.001037265781168754	-4.108910891089109	0.0010249262483626796	-4.108910891089109	0.002036487634433363	-4.108910891089109	0.0020122013810632364
-21.33800806401297	0.0040609137055837565	-4.107910791079108	0.0010388417958890825	-4.107910791079108	0.0010264835144790359	-4.107910791079108	0.002039585700410818	-4.107910791079108	0.002015262500872193
-21.306008012812583	0.0040609137055837565	-4.106910691069107	0.0010404202051956816	-4.106910691069107	0.0010280431466951597	-4.106910691069107	0.0020426884794111522	-4.106910691069107	0.0020183282774985933
-21.274007961612195	0.005583756345177665	-4.105910591059106	0.0010420010127268685	-4.105910591059106	0.0010296051486060854	-4.105910591059106	0.002045795978604171	-4.105910591059106	0.0020213987180267494
-21.242007910411804	0.005583756345177665	-4.104910491049105	0.0010435842221264927	-4.104910491049105	0.0010311695238123138	-4.104910491049105	0.002048908205170621	-4.104910491049105	0.002024473829551762
-21.210007859213277	0.005076142131979695	-4.103910391039104	0.0010451698370439356	-4.103910391039104	0.0010327362759198115	-4.103910391039104	0.002052025166302149	-4.103910391039104	0.002027553619179518
-21.178007808012886	0.003045685279187817	-4.102910291029103	0.0010467578611341247	-4.102910291029103	0.0010343054085400287	-4.102910291029103	0.002055146869201355	-4.102910291029103	0.002030638094026722
-21.146007756812498	0.005076142131979695	-4.101910191019102	0.001048348298057539	-4.101910191019102	0.0010358769252898988	-4.101910191019102	0.0020582733210817846	-4.101910191019102	0.002033727261220894
-21.114007705612106	0.003045685279187817	-4.1009100910091005	0.0010499411514802253	-4.1009100910091005	0.0010374508297918542	-4.1009100910091005	0.002061404529167967	-4.1009100910091005	0.0020368211279004067
-21.082007654411715	0.0005076142131979696	-4.0999099909991	0.0010515364250737959	-4.0999099909991	0.0010390271256738273	-4.0999099909991	0.0020645405006954167	-4.0999099909991	0.0020399197012144865
-21.050007603211327	0.003045685279187817	-4.098909890989098	0.0010531341225154377	-4.098909890989098	0.0010406058165692675	-4.098909890989098	0.0020676812429106595	-4.098909890989098	0.002043022988323241
-21.0180075520128	0.005583756345177665	-4.097909790979098	0.0010547342474879339	-4.097909790979098	0.0010421869061171402	-4.097909790979098	0.00207082676307124	-4.097909790979098	0.002046130996397664
-20.98600750081241	0.003553299492385787	-4.096909690969097	0.0010563368036796573	-4.096909690969097	0.0010437703979619417	-4.096909690969097	0.0020739770684457468	-4.096909690969097	0.0020492437326196634
-20.954007449612018	0.003045685279187817	-4.095909590959096	0.001057941794784587	-4.095909590959096	0.00104535629575371	-4.095909590959096	0.002077132166313831	-4.095909590959096	0.002052361204182075
-20.92200739841163	0.0025380710659898475	-4.094909490949095	0.001059549224502311	-4.094909490949095	0.0010469446031480191	-4.094909490949095	0.002080292063966208	-4.094909490949095	0.002055483418288665
-20.89000734721124	0.003553299492385787	-4.093909390939094	0.0010611590965380478	-4.093909390939094	0.0010485353238060087	-4.093909390939094	0.0020834567687046837	-4.093909390939094	0.0020586103821541722
-20.85800729601085	0.0040609137055837565	-4.092909290929093	0.0010627714146026323	-4.092909290929093	0.0010501284613943702	-4.092909290929093	0.002086626287842185	-4.092909290929093	0.002061742103004302
-20.82600724481232	0.003553299492385787	-4.091909190919091	0.0010643861824125478	-4.091909190919091	0.0010517240195853767	-4.091909190919091	0.002089800628702758	-4.091909190919091	0.002064878588075761
-20.794007193611932	0.0020304568527918783	-4.090909090909091	0.0010660034036899175	-4.090909090909091	0.0010533220020568703	-4.090909090909091	0.0020929797986215816	-4.090909090909091	0.002068019844616251
-20.762007142411544	0.0025380710659898475	-4.08990899089909	0.00106762308216253	-4.08990899089909	0.0010549224124922903	-4.08990899089909	0.0020961638049450046	-4.08990899089909	0.0020711658798845127
-20.730007091211153	0.0015228426395939086	-4.088908890889089	0.0010692452215638251	-4.088908890889089	0.0010565252545806693	-4.088908890889089	0.0020993526550305507	-4.088908890889089	0.0020743167011503263
-20.698007040010765	0.0010152284263959391	-4.087908790879088	0.0010708698256329259	-4.087908790879088	0.0010581305320166423	-4.087908790879088	0.0021025463562469285	-4.087908790879088	0.002077472315694525
-20.666006988810373	0.0020304568527918783	-4.086908690869087	0.0010724968981146304	-4.086908690869087	0.0010597382485004624	-4.086908690869087	0.0021057449159740667	-4.086908690869087	0.0020806327308090277
-20.634006937611847	0.0010152284263959391	-4.085908590859086	0.001074126442759428	-4.085908590859086	0.0010613484077380004	-4.085908590859086	0.0021089483416031115	-4.085908590859086	0.0020837979537968367
-20.602006886411456	0.003045685279187817	-4.0849084908490845	0.001075758463323506	-4.0849084908490845	0.0010629610134407622	-4.0849084908490845	0.0021121566405364637	-4.0849084908490845	0.002086967991972075
-20.570006835211068	0.0020304568527918783	-4.083908390839084	0.0010773929635687614	-4.083908390839084	0.001064576069325889	-4.083908390839084	0.002115369820187771	-4.083908390839084	0.002090142852659979
-20.538006784010676	0.003553299492385787	-4.082908290829083	0.001079029947262806	-4.082908290829083	0.0010661935791161721	-4.082908290829083	0.0021185878879819756	-4.082908290829083	0.00209332254319694
-20.506006732810288	0.0005076142131979696	-4.081908190819082	0.0010806694181789713	-4.081908190819082	0.0010678135465400599	-4.081908190819082	0.0021218108513552966	-4.081908190819082	0.0020965070709305076
-20.474006681609897	0.0015228426395939086	-4.080908090809081	0.0010823113800963297	-4.080908090809081	0.0010694359753316627	-4.080908090809081	0.0021250387177552837	-4.080908090809081	0.002099696443219404
-20.44200663041137	0.0010152284263959391	-4.07990799079908	0.0010839558367996926	-4.07990799079908	0.0010710608692307679	-4.07990799079908	0.0021282714946408115	-4.07990799079908	0.002102890667433556
-20.410006579210982	0.0010152284263959391	-4.078907890789079	0.0010856027920796167	-4.078907890789079	0.0010726882319828416	-4.078907890789079	0.0021315091894820904	-4.078907890789079	0.002106089750954086
-20.37800652801059	0.0005076142131979696	-4.0779077907790775	0.0010872522497324276	-4.0779077907790775	0.0010743180673390446	-4.0779077907790775	0.0021347518097607127	-4.0779077907790775	0.0021092937011733663
-20.3460064768102	0.0010152284263959391	-4.076907690769077	0.0010889042135602104	-4.076907690769077	0.0010759503790562332	-4.076907690769077	0.0021379993629696285	-4.076907690769077	0.002112502525494994
-20.314006425609808	0.0015228426395939086	-4.075907590759076	0.001090558687370832	-4.075907590759076	0.0010775851708969735	-4.075907590759076	0.0021412518566132147	-4.075907590759076	0.0021157162313338433
-20.28200637440942	0.0010152284263959391	-4.074907490749075	0.001092215674977945	-4.074907490749075	0.0010792224466295527	-4.074907490749075	0.002144509298207248	-4.074907490749075	0.0021189348261160656
-20.250006323210894	0.0020304568527918783	-4.073907390739074	0.0010938751802009902	-4.073907390739074	0.0010808622100279739	-4.073907390739074	0.002147771695278939	-4.073907390739074	0.0021221583172791043
-20.218006272010502	0.0015228426395939086	-4.072907290729073	0.0010955372068652271	-4.072907290729073	0.0010825044648719857	-4.072907290729073	0.0021510390553669575	-4.072907290729073	0.0021253867122717264
-20.186006220810114	0.0010152284263959391	-4.071907190719072	0.0010972017588017017	-4.071907190719072	0.001084149214947068	-4.071907190719072	0.002154311386021429	-4.071907190719072	0.002128620018554018
-20.154006169609723	0.0020304568527918783	-4.0709070907090705	0.0010988688398473087	-4.0709070907090705	0.0010857964640444645	-4.0709070907090705	0.0021575886948039776	-4.0709070907090705	0.0021318582435974273
-20.122006118409335	0.0005076142131979696	-4.06990699069907	0.0011005384538447522	-4.06990699069907	0.0010874462159611669	-4.06990699069907	0.0021608709892877213	-4.06990699069907	0.002135101394884757
-20.090006067208943	0.0005076142131979696	-4.068906890689069	0.0011022106046425842	-4.068906890689069	0.0010890984744999458	-4.068906890689069	0.0021641582770573044	-4.068906890689069	0.002138349479910203
-20.058006016010417	0.0010152284263959391	-4.067906790679068	0.001103885296095205	-4.067906790679068	0.0010907532434693468	-4.067906790679068	0.0021674505657089107	-4.067906790679068	0.0021416025061793582
-20.026005964810025	0.0010152284263959391	-4.066906690669067	0.001105562532062865	-4.066906690669067	0.0010924105266836989	-4.066906690669067	0.0021707478628502754	-4.066906690669067	0.0021448604812092293
-19.994005913609637	0.0010152284263959391	-4.065906590659066	0.0011072423164116868	-4.065906590659066	0.0010940703279631314	-4.065906590659066	0.002174050176100712	-4.065906590659066	0.0021481234125282685
-19.962005862409246	0.0010152284263959391	-4.064906490649065	0.001108924653013659	-4.064906490649065	0.0010957326511335738	-4.064906490649065	0.0021773575130911095	-4.064906490649065	0.002151391307676367
-19.930005811208858	0.0025380710659898475	-4.063906390639064	0.001110609545746663	-4.063906390639064	0.001097397500026772	-4.063906390639064	0.0021806698814639935	-4.063906390639064	0.0021546641742048993
-19.898005760008466	0.0010152284263959391	-4.062906290629063	0.001112296998494465	-4.062906290629063	0.0010990648784802908	-4.062906290629063	0.002183987288873493	-4.062906290629063	0.002157942019676719
-19.86600570880994	0.0005076142131979696	-4.061906190619062	0.0011139870151467327	-4.061906190619062	0.001100734790337528	-4.061906190619062	0.0021873097429853912	-4.061906190619062	0.00216122485166619
-19.83400565760955	0.0025380710659898475	-4.060906090609061	0.0011156795995990493	-4.060906090609061	0.0011024072394477213	-4.060906090609061	0.0021906372514771334	-4.060906090609061	0.0021645126777592007
-19.80200560640916	0.0010152284263959391	-4.05990599059906	0.0011173747557529103	-4.05990599059906	0.0011040822296659544	-4.05990599059906	0.002193969822037835	-4.05990599059906	0.0021678055055531693
-19.77000555520877	0.0020304568527918783	-4.058905890589059	0.0011190724875157457	-4.058905890589059	0.0011057597648531717	-4.058905890589059	0.002197307462368321	-4.058905890589059	0.002171103342657083
-19.73800550400838	0.0005076142131979696	-4.057905790579058	0.0011207727988009103	-4.057905790579058	0.0011074398488761798	-4.057905790579058	0.002200650180181122	-4.057905790579058	0.0021744061966914975
-19.70600545280799	0.0005076142131979696	-4.056905690569057	0.0011224756935277217	-4.056905690569057	0.0011091224856076651	-4.056905690569057	0.0022039979832005107	-4.056905690569057	0.0021777140752885678
-19.674005401609463	0.0005076142131979696	-4.055905590559056	0.0011241811756214394	-4.055905590559056	0.001110807678926193	-4.055905590559056	0.002207350879162499	-4.055905590559056	0.0021810269860920517
-19.642005350409075	0.0	-4.054905490549055	0.0011258892490132926	-4.054905490549055	0.0011124954327162277	-4.054905490549055	0.0022107088758148794	-4.054905490549055	0.002184344936757341
-19.610005299208684	0.0005076142131979696	-4.053905390539054	0.0011275999176404827	-4.053905390539054	0.0011141857508681324	-4.053905390539054	0.0022140719809172235	-4.053905390539054	0.002187667934951476
-19.578005248008292	0.0005076142131979696	-4.052905290529053	0.0011293131854461956	-4.052905290529053	0.0011158786372781795	-4.052905290529053	0.002217440202240906	-4.052905290529053	0.002190995988353149
-19.546005196807904	0.0010152284263959391	-4.051905190519052	0.001131029056379602	-4.051905190519052	0.0011175740958485653	-4.051905190519052	0.0022208135475691327	-4.051905190519052	0.0021943291046527475
-19.514005145607513	0.0005076142131979696	-4.050905090509051	0.0011327475343958758	-4.050905090509051	0.0011192721304874116	-4.050905090509051	0.0022241920246969388	-4.050905090509051	0.0021976672915523473
-19.482005094408986	0.0010152284263959391	-4.04990499049905	0.0011344686234562044	-4.04990499049905	0.001120972745108781	-4.04990499049905	0.0022275756414312344	-4.04990499049905	0.0022010105567657526
-19.4500050432086	0.0	-4.048904890489049	0.0011361923275277918	-4.048904890489049	0.0011226759436326799	-4.048904890489049	0.002230964405590776	-4.048904890489049	0.0022043589080184872
-19.418004992008207	0.0010152284263959391	-4.047904790479048	0.001137918650583864	-4.047904790479048	0.001124381729985074	-4.047904790479048	0.0022343583250062464	-4.047904790479048	0.0022077123530478394
-19.38600494080782	0.0010152284263959391	-4.046904690469047	0.001139647596603693	-4.046904690469047	0.0011260901080978932	-4.046904690469047	0.0022377574075202328	-4.046904690469047	0.002211070899602871
-19.354004889607427	0.0010152284263959391	-4.045904590459046	0.001141379169572592	-4.045904590459046	0.0011278010819090393	-4.045904590459046	0.002241161660987239	-4.045904590459046	0.002214434555444418
-19.322004838407036	0.0015228426395939086	-4.044904490449045	0.0011431133734819267	-4.044904490449045	0.0011295146553624011	-4.044904490449045	0.0022445710932737332	-4.044904490449045	0.0022178033283451358
-19.29000478720851	0.0010152284263959391	-4.043904390439044	0.0011448502123291313	-4.043904390439044	0.0011312308324078553	-4.043904390439044	0.002247985712258142	-4.043904390439044	0.002221177226089495
-19.25800473600812	0.0	-4.042904290429043	0.001146589690117716	-4.042904290429043	0.0011329496170012848	-4.042904290429043	0.0022514055258308846	-4.042904290429043	0.0022245562564738204
-19.22600468480773	0.0005076142131979696	-4.041904190419042	0.00114833181085727	-4.041904190419042	0.0011346710131045785	-4.041904190419042	0.0022548305418943738	-4.041904190419042	0.0022279404273062805
-19.194004633607342	0.0015228426395939086	-4.0409040904090405	0.0011500765785634722	-4.0409040904090405	0.0011363950246856488	-4.0409040904090405	0.002258260768363053	-4.0409040904090405	0.0022313297464069378
-19.16200458240695	0.0005076142131979696	-4.03990399039904	0.0011518239972581066	-4.03990399039904	0.0011381216557184337	-4.03990399039904	0.0022616962131634007	-4.03990399039904	0.0022347242216077404
-19.130004531206563	0.0010152284263959391	-4.038903890389038	0.0011535740709690712	-4.038903890389038	0.0011398509101829125	-4.038903890389038	0.0022651368842339595	-4.038903890389038	0.0022381238607525615
-19.098004480008033	0.0020304568527918783	-4.037903790379038	0.0011553268037303788	-4.037903790379038	0.0011415827920651074	-4.037903790379038	0.002268582789525339	-4.037903790379038	0.002241528671697192
-19.066004428807645	0.0005076142131979696	-4.036903690369037	0.0011570821995821657	-4.036903690369037	0.0011433173053571003	-4.036903690369037	0.00227203393700025	-4.036903690369037	0.002244938662309389
-19.034004377607253	0.0005076142131979696	-4.035903590359036	0.0011588402625707268	-4.035903590359036	0.001145054454057041	-4.035903590359036	0.002275490334633526	-4.035903590359036	0.0022483538404688753
-19.002004326406865	0.0010152284263959391	-4.034903490349035	0.0011606009967484823	-4.034903490349035	0.001146794242169145	-4.034903490349035	0.002278951990412112	-4.034903490349035	0.0022517742140673496
-18.970004275206474	0.0	-4.033903390339034	0.001162364406174025	-4.033903390339034	0.0011485366737037238	-4.033903390339034	0.0022824189123351202	-4.033903390339034	0.0022551997910085306
-18.938004224006086	0.0005076142131979696	-4.032903290329033	0.0011641304949120983	-4.032903290329033	0.0011502817526771695	-4.032903290329033	0.002285891108413822	-4.032903290329033	0.002258630579208151
-18.906004172807556	0.0010152284263959391	-4.031903190319031	0.0011658992670336465	-4.031903190319031	0.0011520294831119892	-4.031903190319031	0.002289368586671686	-4.031903190319031	0.002262066586593994
-18.874004121607168	0.0025380710659898475	-4.030903090309031	0.0011676707266157738	-4.030903090309031	0.0011537798690367895	-4.030903090309031	0.0022928513551443725	-4.030903090309031	0.0022655078211058907
-18.842004070406777	0.0005076142131979696	-4.02990299029903	0.0011694448777417924	-4.02990299029903	0.0011555329144863086	-4.02990299029903	0.002296339421879778	-4.02990299029903	0.0022689542906957627
-18.81000401920639	0.0010152284263959391	-4.028902890289029	0.0011712217245012193	-4.028902890289029	0.0011572886235014105	-4.028902890289029	0.0022998327949380424	-4.028902890289029	0.002272406003327627
-18.778003968005997	0.0010152284263959391	-4.027902790279028	0.0011730012709897796	-4.027902790279028	0.001159047000129097	-4.027902790279028	0.002303331482391558	-4.027902790279028	0.0022758629669776083
-18.74600391680561	0.0020304568527918783	-4.026902690269027	0.001174783521309424	-4.026902690269027	0.0011608080484225229	-4.026902690269027	0.0023068354923250073	-4.026902690269027	0.0022793251896339748
-18.71400386560708	0.0010152284263959391	-4.025902590259026	0.001176568479568333	-4.025902590259026	0.0011625717724409973	-4.025902590259026	0.0023103448328353655	-4.025902590259026	0.0022827926792971394
-18.68200381440669	0.0005076142131979696	-4.0249024902490245	0.001178356149880936	-4.0249024902490245	0.0011643381762500007	-4.0249024902490245	0.0023138595120319283	-4.0249024902490245	0.0022862654439796946
-18.6500037632063	0.0005076142131979696	-4.023902390239024	0.0011801465363679073	-4.023902390239024	0.0011661072639211874	-4.023902390239024	0.0023173795380363234	-4.023902390239024	0.002289743491706409
-18.618003712005912	0.0015228426395939086	-4.022902290229023	0.0011819396431561819	-4.022902290229023	0.0011678790395324007	-4.022902290229023	0.0023209049189825415	-4.022902290229023	0.0022932268305142717
-18.58600366080552	0.0	-4.021902190219022	0.0011837354743789712	-4.021902190219022	0.00116965350716768	-4.021902190219022	0.0023244356630169444	-4.021902190219022	0.0022967154684524946
-18.554003609605132	0.0005076142131979696	-4.020902090209021	0.0011855340341757627	-4.020902090209021	0.001171430670917266	-4.020902090209021	0.0023279717782982816	-4.020902090209021	0.00230020941358253
-18.522003558406606	0.0	-4.01990199019902	0.00118733532669233	-4.01990199019902	0.0011732105348776192	-4.01990199019902	0.0023315132729977255	-4.01990199019902	0.002303708673978104
-18.490003507206215	0.0020304568527918783	-4.018901890189019	0.0011891393560807503	-4.018901890189019	0.0011749931031514202	-4.018901890189019	0.002335060155298863	-4.018901890189019	0.0023072132577252103
-18.458003456005823	0.0015228426395939086	-4.0179017901790175	0.0011909461264994117	-4.0179017901790175	0.0011767783798475866	-4.0179017901790175	0.002338612433397747	-4.0179017901790175	0.002310723172922158
-18.426003404805435	0.0	-4.016901690169017	0.0011927556421130164	-4.016901690169017	0.001178566369081275	-4.016901690169017	0.002342170115502886	-4.016901690169017	0.002314238427679567
-18.394003353605044	0.0	-4.015901590159016	0.0011945679070925884	-4.015901590159016	0.001180357074973897	-4.015901590159016	0.0023457332098352855	-4.015901590159016	0.0023177590301203996
-18.362003302404656	0.0	-4.014901490149015	0.0011963829256155074	-4.014901490149015	0.0011821505016531306	-4.014901490149015	0.0023493017246284534	-4.014901490149015	0.002321284988379977
-18.33000325120613	0.0020304568527918783	-4.013901390139014	0.0011982007018654808	-4.013901390139014	0.0011839466532529142	-4.013901390139014	0.002352875668128421	-4.013901390139014	0.002324816310605991
-18.298003200005738	0.0005076142131979696	-4.012901290129013	0.0012000212400325844	-4.012901290129013	0.0011857455339134792	-4.012901290129013	0.0023564550485937713	-4.012901290129013	0.0023283530049585358
-18.26600314880535	0.0	-4.011901190119012	0.0012018445443132532	-4.011901190119012	0.0011875471477813394	-4.011901190119012	0.002360039874295637	-4.011901190119012	0.0023318950796101076
-18.23400309760496	0.0	-4.0109010901090105	0.0012036706189103047	-4.0109010901090105	0.001189351499009314	-4.0109010901090105	0.0023636301535177495	-4.0109010901090105	0.002335442542745649
-18.202003046404567	0.0005076142131979696	-4.00990099009901	0.0012054994680329406	-4.00990099009901	0.0011911585917565271	-4.00990099009901	0.0023672258945564325	-4.00990099009901	0.002338995402562543
-18.17000299520418	0.0015228426395939086	-4.008900890089009	0.0012073310958967515	-4.008900890089009	0.0011929684301884265	-4.008900890089009	0.0023708271057206296	-4.008900890089009	0.00234255366727065
-18.138002944005652	0.0	-4.007900790079008	0.0012091655067237432	-4.007900790079008	0.0011947810184767876	-4.007900790079008	0.00237443379533194	-4.007900790079008	0.0023461173450923228
-18.10600289280526	0.0005076142131979696	-4.006900690069007	0.001211002704742329	-4.006900690069007	0.0011965963607997224	-4.006900690069007	0.0023780459717245915	-4.006900690069007	0.002349686444262407
-18.074002841604873	0.0005076142131979696	-4.005900590059006	0.0012128426941873497	-4.005900590059006	0.0011984144613416945	-4.005900590059006	0.0023816636432455293	-4.005900590059006	0.002353260973028298
-18.04200279040448	0.0	-4.004900490049005	0.0012146854793000782	-4.004900490049005	0.0012002353242935215	-4.004900490049005	0.0023852868182543635	-4.004900490049005	0.0023568409396499167
-18.010002739204094	0.0005076142131979696	-4.0039003900390036	0.0012165310643282366	-4.0039003900390036	0.0012020589538523927	-4.0039003900390036	0.0023889155051234423	-4.0039003900390036	0.002360426352399765
-17.978002688003702	0.0005076142131979696	-4.002900290029003	0.0012183794535259977	-4.002900290029003	0.0012038853542218704	-4.002900290029003	0.002392549712237838	-4.002900290029003	0.0023640172195629186
-17.946002636805176	0.0	-4.001900190019002	0.0012202306511539924	-4.001900190019002	0.0012057145296119067	-4.001900190019002	0.002396189447995386	-4.001900190019002	0.0023676135494370663
-17.914002585604784	0.0010152284263959391	-4.000900090009001	0.0012220846614793386	-4.000900090009001	0.0012075464842388505	-4.000900090009001	0.002399834720806701	-4.000900090009001	0.002371215350332519
-17.882002534404396	0.0015228426395939086	-3.999899989999	0.0012239414887756249	-3.999899989999	0.0012093812223254524	-3.999899989999	0.0024034855390951777	-3.999899989999	0.0023748226305722177
-17.850002483204005	0.0005076142131979696	-3.9988998899889987	0.001225801137322941	-3.9988998899889987	0.0012112187481008881	-3.9988998899889987	0.00240714191129704	-3.9988998899889987	0.0023784353984917816
-17.818002432003617	0.0	-3.997899789978998	0.0012276636114078726	-3.997899789978998	0.001213059065800747	-3.997899789978998	0.0024108038458613406	-3.997899789978998	0.0023820536624394976
-17.786002380803225	0.0015228426395939086	-3.9968996899689966	0.0012295289153235315	-3.9968996899689966	0.001214902179667067	-3.9968996899689966	0.0024144713512499762	-3.9968996899689966	0.002385677430776364
-17.7540023296047	0.0	-3.995899589958996	0.0012313970533695344	-3.995899589958996	0.001216748093948318	-3.995899589958996	0.002418144435937735	-3.995899589958996	0.002389306711876087
-17.722002278404307	0.0020304568527918783	-3.994899489948995	0.001233268029852043	-3.994899489948995	0.0012185968128994363	-3.994899489948995	0.002421823108412288	-3.994899489948995	0.002392941514125125
-17.69000222720392	0.0005076142131979696	-3.993899389938994	0.0012351418490837605	-3.993899389938994	0.0012204483407818186	-3.993899389938994	0.0024255073771742106	-3.993899389938994	0.002396581845922677
-17.658002176003528	0.0005076142131979696	-3.992899289928993	0.0012370185153839422	-3.992899289928993	0.0012223026818633342	-3.992899289928993	0.0024291972507370268	-3.992899289928993	0.0024002277156807365
-17.62600212480314	0.0010152284263959391	-3.9918991899189917	0.0012388980330783998	-3.9918991899189917	0.0012241598404183415	-3.9918991899189917	0.002432892737627191	-3.9918991899189917	0.002403879131824082
-17.59400207360275	0.0015228426395939086	-3.990899089908991	0.0012407804064995278	-3.990899089908991	0.0012260198207276888	-3.990899089908991	0.0024365938463841493	-3.990899089908991	0.002407536102790316
-17.562002022404222	0.0005076142131979696	-3.9898989898989896	0.0012426656399862975	-3.9898989898989896	0.0012278826270787325	-3.9898989898989896	0.0024403005855603323	-3.9898989898989896	0.0024111986370298774
-17.53000197120383	0.0015228426395939086	-3.988898889888989	0.0012445537378842693	-3.988898889888989	0.0012297482637653398	-3.988898889888989	0.00244401296372117	-3.988898889888989	0.0024148667430060507
-17.498001920003443	0.0010152284263959391	-3.987898789878988	0.0012464447045456148	-3.987898789878988	0.0012316167350879047	-3.987898789878988	0.0024477309894451386	-3.987898789878988	0.002418540429195006
-17.46600186880305	0.0005076142131979696	-3.986898689868987	0.001248338544329114	-3.986898689868987	0.0012334880453533552	-3.986898689868987	0.0024514546713237523	-3.986898689868987	0.0024222197040858024
-17.434001817602663	0.0010152284263959391	-3.985898589858986	0.0012502352616001694	-3.985898589858986	0.00123536219887516	-3.985898589858986	0.002455184017961606	-3.985898589858986	0.0024259045761804176
-17.40200176640227	0.0015228426395939086	-3.9848984898489848	0.0012521348607308117	-3.9848984898489848	0.0012372391999733463	-3.9848984898489848	0.002458919037976374	-3.9848984898489848	0.0024295950539937566
-17.370001715201884	0.0005076142131979696	-3.983898389838984	0.0012540373460997243	-3.983898389838984	0.0012391190529745006	-3.983898389838984	0.002462659739998849	-3.983898389838984	0.002433291146053684
-17.338001664003354	0.0005076142131979696	-3.9828982898289826	0.0012559427220922392	-3.9828982898289826	0.0012410017622117868	-3.9828982898289826	0.002466406132672954	-3.9828982898289826	0.00243699286090104
-17.306001612802966	0.0015228426395939086	-3.981898189818982	0.0012578509931003453	-3.981898189818982	0.0012428873320249494	-3.981898189818982	0.0024701582246557494	-3.981898189818982	0.002440700207089645
-17.274001561602574	0.0005076142131979696	-3.980898089808981	0.0012597621635227116	-3.980898089808981	0.0012447757667603285	-3.980898089808981	0.0024739160246174826	-3.980898089808981	0.0024444131931863457
-17.242001510402186	0.0	-3.97989798979898	0.0012616762377646964	-3.97989798979898	0.0012466670707708717	-3.97989798979898	0.002477679541241572	-3.97989798979898	0.002448131827771013
-17.210001459201795	0.0010152284263959391	-3.978897889788979	0.001263593220238332	-3.978897889788979	0.0012485612484161304	-3.978897889788979	0.0024814487832246694	-3.978897889788979	0.00245185611943658
-17.178001408001407	0.0005076142131979696	-3.977897789778978	0.0012655131153623779	-3.977897789778978	0.0012504583040622926	-3.977897789778978	0.002485223759276632	-3.977897789778978	0.0024555860767890357
-17.14600135680288	0.0015228426395939086	-3.976897689768977	0.0012674359275622854	-3.976897689768977	0.0012523582420821667	-3.976897689768977	0.002489004478120581	-3.976897689768977	0.002459321708447474
-17.11400130560249	0.0005076142131979696	-3.9758975897589757	0.00126936166127025	-3.9758975897589757	0.0012542610668552193	-3.9758975897589757	0.002492790948492915	-3.9758975897589757	0.002463063023044105
-17.082001254402098	0.0015228426395939086	-3.974897489748975	0.0012712903209251786	-3.974897489748975	0.001256166782767557	-3.974897489748975	0.0024965831791433023	-3.974897489748975	0.0024668100292242544
-17.05000120320171	0.0005076142131979696	-3.973897389738974	0.0012732219109727486	-3.973897389738974	0.001258075394211963	-3.973897389738974	0.002500381178834739	-3.973897389738974	0.0024705627356464144
-17.018001152001318	0.0	-3.972897289728973	0.0012751564358653715	-3.972897289728973	0.0012599869055878864	-3.972897289728973	0.002504184956343543	-3.972897289728973	0.0024743211509822395
-16.98600110080093	0.0015228426395939086	-3.971897189718972	0.0012770939000622346	-3.971897189718972	0.0012619013213014659	-3.971897189718972	0.0025079945204593934	-3.971897189718972	0.0024780852839165874
-16.954001049602404	0.0015228426395939086	-3.970897089708971	0.0012790343080292936	-3.970897089708971	0.001263818645765531	-3.970897089708971	0.0025118098799853253	-3.970897089708971	0.0024818551431475123
-16.922000998402012	0.0015228426395939086	-3.96989698969897	0.0012809776642392972	-3.96989698969897	0.0012657388833996182	-3.96989698969897	0.002515631043737779	-3.96989698969897	0.0024856307373863126
-16.890000947201624	0.0020304568527918783	-3.9688968896889687	0.001282923973171787	-3.9688968896889687	0.00126766203862998	-3.9688968896889687	0.0025194580205466065	-3.9688968896889687	0.0024894120753575395
-16.858000896001233	0.0005076142131979696	-3.967896789678968	0.0012848732393131038	-3.967896789678968	0.0012695881158895908	-3.967896789678968	0.002523290819255079	-3.967896789678968	0.0024931991657990067
-16.82600084480084	0.0015228426395939086	-3.9668966896689666	0.0012868254671564168	-3.9668966896689666	0.0012715171196181643	-3.9668966896689666	0.002527129448719945	-3.9668966896689666	0.0024969920174618345
-16.794000793600453	0.0010152284263959391	-3.965896589658966	0.0012887806612017147	-3.965896589658966	0.001273449054262156	-3.965896589658966	0.002530973917811392	-3.965896589658966	0.002500790639110437
-16.762000742401927	0.004568527918781726	-3.964896489648965	0.001290738825955821	-3.964896489648965	0.0012753839242747801	-3.964896489648965	0.0025348242354131423	-3.964896489648965	0.0025045950395225854
-16.730000691201536	0.0010152284263959391	-3.963896389638964	0.0012926999659324202	-3.963896389638964	0.0012773217341160176	-3.963896389638964	0.0025386804104223976	-3.963896389638964	0.002508405227489381
-16.698000640001148	0.0025380710659898475	-3.962896289628963	0.0012946640856520354	-3.962896289628963	0.001279262488252622	-3.962896289628963	0.0025425424517499175	-3.962896289628963	0.002512221211815316
-16.666000588800756	0.0010152284263959391	-3.9618961896189617	0.001296631189642076	-3.9618961896189617	0.0012812061911581382	-3.9618961896189617	0.0025464103683200037	-3.9618961896189617	0.0025160430013182657
-16.634000537600368	0.0015228426395939086	-3.960896089608961	0.0012986012824368171	-3.960896089608961	0.001283152847312904	-3.960896089608961	0.0025502841690705417	-3.960896089608961	0.002519870604829527
-16.602000486399977	0.003045685279187817	-3.9598959895989596	0.0013005743685774317	-3.9598959895989596	0.001285102461204069	-3.9598959895989596	0.0025541638629530167	-3.9598959895989596	0.002523704031193832
-16.57000043520145	0.0010152284263959391	-3.958895889588959	0.0013025504526119856	-3.958895889588959	0.001287055037325595	-3.958895889588959	0.002558049458932518	-3.958895889588959	0.0025275432892693577
-16.53800038400106	0.0015228426395939086	-3.957895789578958	0.0013045295390954653	-3.957895789578958	0.0012890105801782788	-3.957895789578958	0.002561940965987789	-3.957895789578958	0.0025313883879277705
-16.50600033280067	0.0025380710659898475	-3.956895689568957	0.0013065116325897675	-3.956895689568957	0.0012909690942697494	-3.956895689568957	0.002565838393111225	-3.956895689568957	0.002535239336054224
-16.47400028160028	0.003045685279187817	-3.955895589558956	0.0013084967376637278	-3.955895589558956	0.001292930584114489	-3.955895589558956	0.0025697417493088927	-3.955895589558956	0.0025390961425473895
-16.44200023039989	0.0020304568527918783	-3.9548954895489548	0.0013104848588931142	-3.9548954895489548	0.0012948950542338352	-3.9548954895489548	0.0025736510436005786	-3.9548954895489548	0.0025429588163194817
-16.4100001791995	0.0010152284263959391	-3.953895389538954	0.0013124760008606578	-3.953895389538954	0.0012968625091559986	-3.953895389538954	0.002577566285019781	-3.953895389538954	0.0025468273662962657
-16.378000128000973	0.0015228426395939086	-3.9528952895289526	0.0013144701681560484	-3.9528952895289526	0.0012988329534160698	-3.9528952895289526	0.002581487482613738	-3.9528952895289526	0.002550701801417094
-16.346000076800582	0.0020304568527918783	-3.951895189518952	0.0013164673653759465	-3.951895189518952	0.0013008063915560266	-3.951895189518952	0.002585414645443448	-3.951895189518952	0.002554582130634905
-16.314000025600194	0.0015228426395939086	-3.950895089508951	0.0013184675971240013	-3.950895089508951	0.0013027828281247525	-3.950895089508951	0.0025893477825837006	-3.950895089508951	0.0025584683629162686
-16.281999974399803	0.003553299492385787	-3.94989498949895	0.0013204708680108542	-3.94989498949895	0.0013047622676780378	-3.94989498949895	0.0025932869031231004	-3.94989498949895	0.002562360507241395
-16.249999923199415	0.003553299492385787	-3.948894889488949	0.0013224771826541514	-3.948894889488949	0.0013067447147785995	-3.948894889488949	0.002597232016164054	-3.948894889488949	0.002566258572604149
-16.217999871999023	0.005583756345177665	-3.947894789478948	0.0013244865456785559	-3.947894789478948	0.0013087301739960829	-3.947894789478948	0.002601183130822834	-3.947894789478948	0.0025701625680120796
-16.185999820800497	0.005076142131979695	-3.946894689468947	0.0013264989617157584	-3.946894689468947	0.001310718649907079	-3.946894689468947	0.002605140256229575	-3.946894689468947	0.0025740725024864432
-16.153999769600105	0.0015228426395939086	-3.9458945894589457	0.001328514435404488	-3.9458945894589457	0.0013127101470951337	-3.9458945894589457	0.00260910340152831	-3.9458945894589457	0.00257798838506222
-16.121999718399717	0.0025380710659898475	-3.944894489448945	0.0013305329713905164	-3.944894489448945	0.0013147046701507527	-3.944894489448945	0.0026130725758769574	-3.944894489448945	0.002581910224788125
-16.089999667199326	0.0040609137055837565	-3.943894389438944	0.0013325545743266788	-3.943894389438944	0.0013167022236714198	-3.943894389438944	0.0026170477884473963	-3.943894389438944	0.0025858380307266487
-16.057999615998938	0.0040609137055837565	-3.942894289428943	0.0013345792488728835	-3.942894289428943	0.001318702812261605	-3.942894289428943	0.002621029048425448	-3.942894289428943	0.002589771811954069
-16.025999564798546	0.005076142131979695	-3.941894189418942	0.0013366069996961069	-3.941894189418942	0.00132070644053277	-3.941894189418942	0.002625016365010903	-3.941894189418942	0.0025937115775604637
-15.99399951360002	0.004568527918781726	-3.940894089408941	0.001338637831470431	-3.940894089408941	0.0013227131131033883	-3.940894089408941	0.002629009747417551	-3.940894089408941	0.002597657336649743
-15.961999462399628	0.005583756345177665	-3.93989398939894	0.001340671748877024	-3.93989398939894	0.0013247228345989453	-3.93989398939894	0.0026330092048731995	-3.93989398939894	0.002601609098339668
-15.92999941119924	0.003553299492385787	-3.9388938893889387	0.0013427087566041849	-3.9388938893889387	0.001326735609651962	-3.9388938893889387	0.0026370147466196984	-3.9388938893889387	0.002605566871761874
-15.89799935999885	0.003553299492385787	-3.937893789378938	0.0013447488593473175	-3.937893789378938	0.0013287514429019874	-3.937893789378938	0.0026410263819129443	-3.937893789378938	0.002609530666061874
-15.865999308798461	0.005076142131979695	-3.9368936893689366	0.0013467920618089766	-3.9368936893689366	0.001330770338995632	-3.9368936893689366	0.002645044120022924	-3.9368936893689366	0.002613500490399111
-15.833999257598071	0.005583756345177665	-3.935893589358936	0.0013488383686988436	-3.935893589358936	0.0013327923025865528	-3.935893589358936	0.002649067970233725	-3.935893589358936	0.0026174763539469487
-15.801999206399543	0.005076142131979695	-3.934893489348935	0.001350887784733777	-3.934893489348935	0.001334817338335491	-3.934893489348935	0.0026530979418435646	-3.934893489348935	0.0026214582658927164
-15.769999155199153	0.006598984771573604	-3.933893389338934	0.001352940314637782	-3.933893389338934	0.0013368454509102594	-3.933893389338934	0.0026571340441647905	-3.933893389338934	0.002625446235437714
-15.737999103998764	0.007106598984771574	-3.932893289328933	0.0013549959631420597	-3.932893289328933	0.0013388766449857693	-3.932893289328933	0.002661176286523924	-3.932893289328933	0.0026294402717972364
-15.705999052798374	0.006091370558375634	-3.9318931893189317	0.001357054734984979	-3.9318931893189317	0.0013409109252440297	-3.9318931893189317	0.0026652246782616854	-3.9318931893189317	0.002633440384200608
-15.673999001597984	0.0040609137055837565	-3.930893089308931	0.0013591166349121297	-3.930893089308931	0.0013429482963741672	-3.930893089308931	0.0026692792287329884	-3.930893089308931	0.00263744658189118
-15.641998950397594	0.01065989847715736	-3.9298929892989296	0.0013611816676762979	-3.9298929892989296	0.0013449887630724337	-3.9298929892989296	0.0026733399473069896	-3.9298929892989296	0.002641458874126379
-15.609998899199066	0.007614213197969543	-3.928892889288929	0.0013632498380374957	-3.928892889288929	0.0013470323300422116	-3.928892889288929	0.0026774068433670912	-3.928892889288929	0.0026454772701777025
-15.577998847998677	0.012182741116751269	-3.927892789278928	0.001365321150762968	-3.927892789278928	0.0013490790019940347	-3.927892789278928	0.0026814799263109794	-3.927892789278928	0.002649501779330763
-15.545998796798287	0.013197969543147208	-3.926892689268927	0.0013673956106272037	-3.926892689268927	0.0013511287836455927	-3.926892689268927	0.002685559205550621	-3.926892689268927	0.0026535324108852916
-15.513998745597897	0.008629441624365483	-3.925892589258926	0.00136947322241194	-3.925892589258926	0.0013531816797217409	-3.925892589258926	0.0026896446905123163	-3.925892589258926	0.002657569174155167
-15.481998694397507	0.008629441624365483	-3.9248924892489248	0.0013715539909061863	-3.9248924892489248	0.0013552376949545171	-3.9248924892489248	0.002693736390636705	-3.9248924892489248	0.0026616120784684442
-15.449998643197118	0.014213197969543147	-3.923892389238924	0.0013736379209062278	-3.923892389238924	0.001357296834083145	-3.923892389238924	0.0026978343153787714	-3.923892389238924	0.0026656611331673597
-15.41799859199859	0.011675126903553299	-3.9228922892289226	0.0013757250172156332	-3.9228922892289226	0.0013593591018540535	-3.9228922892289226	0.0027019384742079113	-3.9228922892289226	0.0026697163476083726
-15.3859985407982	0.013197969543147208	-3.921892189218922	0.0013778152846452697	-3.921892189218922	0.0013614245030208782	-3.921892189218922	0.0027060488766079012	-3.921892189218922	0.00267377773116216
-15.35399848959781	0.01116751269035533	-3.920892089208921	0.0013799087280133213	-3.920892089208921	0.0013634930423444818	-3.920892089208921	0.0027101655320769507	-3.920892089208921	0.0026778452932136694
-15.32199843839742	0.015736040609137057	-3.91989198919892	0.0013820053521452855	-3.91989198919892	0.0013655647245929593	-3.91989198919892	0.002714288450127734	-3.91989198919892	0.0026819190431621215
-15.28999838719703	0.015228426395939087	-3.918891889188919	0.0013841051618739923	-3.918891889188919	0.001367639554541648	-3.918891889188919	0.002718417640287383	-3.918891889188919	0.0026859989904210323
-15.257998335996641	0.012690355329949238	-3.917891789178918	0.001386208162039615	-3.917891789178918	0.0013697175369731434	-3.917891789178918	0.0027225531120975144	-3.917891789178918	0.0026900851444182383
-15.225998284798113	0.016243654822335026	-3.916891689168917	0.001388314357489688	-3.916891689168917	0.0013717986766773073	-3.916891689168917	0.0027266948751142827	-3.916891689168917	0.002694177514595923
-15.193998233597723	0.02030456852791878	-3.9158915891589157	0.0013904237530791017	-3.9158915891589157	0.0013738829784512795	-3.9158915891589157	0.002730842938908371	-3.9158915891589157	0.0026982761104106354
-15.161998182397333	0.017766497461928935	-3.914891489148915	0.0013925363536701257	-3.914891489148915	0.0013759704470994857	-3.914891489148915	0.0027349973130650095	-3.914891489148915	0.0027023809413332977
-15.129998131196944	0.017766497461928935	-3.913891389138914	0.0013946521641324215	-3.913891389138914	0.0013780610874336559	-3.913891389138914	0.0027391580071840257	-3.913891389138914	0.0027064920168492533
-15.097998079996554	0.01979695431472081	-3.912891289128913	0.00139677118934304	-3.912891289128913	0.0013801549042728263	-3.912891289128913	0.0027433250308798508	-3.912891289128913	0.002710609346458274
-15.065998028796164	0.017766497461928935	-3.911891189118912	0.0013988934341864557	-3.911891189118912	0.0013822519024433595	-3.911891189118912	0.00274749839378153	-3.911891189118912	0.0027147329396745787
-15.033997977597638	0.017766497461928935	-3.910891089108911	0.0014010189035545495	-3.910891089108911	0.0013843520867789475	-3.910891089108911	0.002751678105532767	-3.910891089108911	0.002718862806026861
-15.001997926397248	0.018274111675126905	-3.90989098909891	0.0014031476023466495	-3.90989098909891	0.0013864554621206284	-3.90989098909891	0.0027558641757919264	-3.90989098909891	0.002722998955058307
-14.969997875196857	0.02030456852791878	-3.9088908890889087	0.0014052795354695185	-3.9088908890889087	0.0013885620333167978	-3.9088908890889087	0.002760056614232093	-3.9088908890889087	0.0027271413963266375
-14.937997823996467	0.024873096446700507	-3.907890789078908	0.0014074147078373745	-3.907890789078908	0.001390671805223213	-3.907890789078908	0.002764255430541024	-3.907890789078908	0.0027312901394040867
-14.905997772796077	0.024873096446700507	-3.9068906890689066	0.0014095531243719095	-3.9068906890689066	0.001392784782703014	-3.9068906890689066	0.0027684606344212537	-3.9068906890689066	0.0027354451938774735
-14.873997721595687	0.029949238578680204	-3.905890589058906	0.0014116947900022867	-3.905890589058906	0.0013949009706267252	-3.905890589058906	0.002772672235590054	-3.905890589058906	0.0027396065693481874
-14.841997670397161	0.027918781725888325	-3.904890489048905	0.0014138397096651579	-3.904890489048905	0.0013970203738722755	-3.904890489048905	0.0027768902437794846	-3.904890489048905	0.002743774275432234
-14.809997619196771	0.029441624365482234	-3.903890389038904	0.0014159878883046836	-3.903890389038904	0.0013991429973250042	-3.903890389038904	0.0027811146687364164	-3.903890389038904	0.0027479483217602405
-14.777997567996382	0.026903553299492386	-3.902890289028903	0.001418139330872527	-3.902890289028903	0.0014012688458776702	-3.902890289028903	0.0027853455202225385	-3.902890289028903	0.0027521287179774834
-14.745997516795992	0.028934010152284265	-3.9018901890189017	0.0014202940423278833	-3.9018901890189017	0.0014033979244304716	-3.9018901890189017	0.0027895828080144003	-3.9018901890189017	0.002756315473743923
-14.7139974655956	0.030456852791878174	-3.900890089008901	0.0014224520276374692	-3.900890089008901	0.0014055302378910453	-3.900890089008901	0.0027938265419034155	-3.900890089008901	0.002760508598734202
-14.68199741439521	0.03553299492385787	-3.8998899889988996	0.0014246132917755715	-3.8998899889988996	0.0014076657911744946	-3.8998899889988996	0.0027980767316958957	-3.8998899889988996	0.0027647081026376933
-14.649997363196684	0.03451776649746193	-3.898889888988899	0.0014267778397240075	-3.898889888988899	0.0014098045892033775	-3.898889888988899	0.002802333387213073	-3.898889888988899	0.0027689139951584977
-14.617997311996294	0.03959390862944162	-3.897889788978898	0.0014289456764721852	-3.897889788978898	0.0014119466369077452	-3.897889788978898	0.0028065965182911216	-3.897889788978898	0.002773126286015491
-14.585997260795905	0.03807106598984772	-3.896889688968897	0.0014311168070170767	-3.896889688968897	0.0014140919392251284	-3.896889688968897	0.002810866134781177	-3.896889688968897	0.0027773449849423245
-14.553997209595515	0.03857868020304569	-3.895889588958896	0.001433291236363266	-3.895889588958896	0.0014162405011005678	-3.895889588958896	0.002815142246549352	-3.895889588958896	0.0027815701016874615
-14.521997158395125	0.04568527918781726	-3.8948894889488948	0.0014354689695229182	-3.8948894889488948	0.001418392327486611	-3.8948894889488948	0.0028194248634767836	-3.8948894889488948	0.002785801646014192
-14.489997107194736	0.04365482233502538	-3.893889388938894	0.0014376500115158325	-3.893889388938894	0.0014205474233433355	-3.893889388938894	0.0028237139954596364	-3.893889388938894	0.0027900396277006625
-14.457997055996207	0.05939086294416244	-3.8928892889288926	0.0014398343673694286	-3.8928892889288926	0.0014227057936383543	-3.8928892889288926	0.0028280096524091265	-3.8928892889288926	0.0027942840565399
-14.425997004795818	0.050253807106598984	-3.891889188918892	0.0014420220421187597	-3.891889188918892	0.0014248674433468243	-3.891889188918892	0.0028323118442515416	-3.891889188918892	0.002798534942339812
-14.393996953595428	0.06091370558375635	-3.890889088908891	0.0014442130408065348	-3.890889088908891	0.0014270323774514665	-3.890889088908891	0.0028366205809282874	-3.890889088908891	0.0028027922949232435
-14.361996902395038	0.05989847715736041	-3.88988898889889	0.0014464073684831282	-3.88988898889889	0.0014292006009425711	-3.88988898889889	0.0028409358723958758	-3.88988898889889	0.0028070561241279783
-14.329996851194648	0.05786802030456853	-3.888888888888889	0.0014486050302065776	-3.888888888888889	0.001431372118818008	-3.888888888888889	0.0028452577286259793	-3.888888888888889	0.0028113264398067625
-14.297996799994259	0.05685279187817259	-3.887888788878888	0.00145080603104262	-3.887888788878888	0.0014335469360832447	-3.887888788878888	0.002849586159605428	-3.887888788878888	0.002815603251827331
-14.26599674879573	0.062436548223350256	-3.886888688868887	0.0014530103760646697	-3.886888688868887	0.00143572505775135	-3.886888688868887	0.002853921175336253	-3.886888688868887	0.0028198865700724343
-14.233996697595341	0.06548223350253807	-3.8858885888588857	0.0014552180703538704	-3.8858885888588857	0.001437906488843014	-3.8858885888588857	0.0028582627858357032	-3.8858885888588857	0.0028241764044398617
-14.201996646394951	0.06903553299492386	-3.884888488848885	0.0014574291189990696	-3.884888488848885	0.0014400912343865506	-3.884888488848885	0.0028626110011362544	-3.884888488848885	0.0028284727648424423
-14.169996595194561	0.0715736040609137	-3.883888388838884	0.001459643527096855	-3.883888388838884	0.001442279299417917	-3.883888388838884	0.0028669658312856505	-3.883888388838884	0.0028327756612081026
-14.137996543994172	0.07614213197969544	-3.882888288828883	0.001461861299751562	-3.882888288828883	0.0014444706889807216	-3.882888288828883	0.0028713272863469313	-3.882888288828883	0.0028370851034798675
-14.105996492793782	0.07461928934010152	-3.881888188818882	0.0014640824420752653	-3.881888188818882	0.0014466654081262337	-3.881888188818882	0.002875695376398433	-3.881888188818882	0.0028414011016158866
-14.073996441595256	0.07563451776649746	-3.880888088808881	0.0014663069591878291	-3.880888088808881	0.0014488634619134015	-3.880888088808881	0.0028800701115338275	-3.880888088808881	0.0028457236655894565
-14.041996390394864	0.07817258883248732	-3.87988798879888	0.0014685348562168748	-3.87988798879888	0.0014510648554088529	-3.87988798879888	0.002884451501862131	-3.87988798879888	0.0028500528053890446
-14.009996339194474	0.10456852791878173	-3.8788878887888787	0.001470766138297836	-3.8788878887888787	0.001453269593686925	-3.8788878887888787	0.002888839557507769	-3.8788878887888787	0.00285438853101833
-13.977996287994085	0.10355329949238579	-3.877887788778878	0.0014730008105739256	-3.877887788778878	0.0014554776818296508	-3.877887788778878	0.0028932342886105362	-3.877887788778878	0.0028587308524961833
-13.945996236793695	0.10710659898477157	-3.8768876887688766	0.0014752388781961942	-3.8768876887688766	0.0014576891249267988	-3.8768876887688766	0.0028976357053256655	-3.8768876887688766	0.0028630797798567405
-13.913996185593305	0.10609137055837563	-3.875887588758876	0.001477480346323503	-3.875887588758876	0.0014599039280758601	-3.875887588758876	0.002902043817823841	-3.875887588758876	0.002867435323149386
-13.881996134394779	0.11015228426395939	-3.874887488748875	0.001479725220122557	-3.874887488748875	0.0014621220963820783	-3.874887488748875	0.002906458636291224	-3.874887488748875	0.0028717974924388043
-13.849996083194387	0.11979695431472082	-3.873887388738874	0.0014819735047679114	-3.873887388738874	0.0014643436349584481	-3.873887388738874	0.0029108801709294527	-3.873887388738874	0.0028761662978049832
-13.817996031994	0.132994923857868	-3.872887288728873	0.0014842252054419864	-3.872887288728873	0.0014665685489257379	-3.872887288728873	0.002915308431955704	-3.872887288728873	0.002880541749343244
-13.785995980793608	0.13705583756345177	-3.8718871887188717	0.0014864803273350667	-3.8718871887188717	0.0014687968434124916	-3.8718871887188717	0.0029197434296026952	-3.8718871887188717	0.0028849238571642746
-13.753995929593218	0.14771573604060914	-3.870887088708871	0.001488738875645336	-3.870887088708871	0.0014710285235550492	-3.870887088708871	0.0029241851741186936	-3.870887088708871	0.0028893126313941334
-13.721995878392828	0.15634517766497463	-3.8698869886988696	0.0014910008555788664	-3.8698869886988696	0.0014732635944975554	-3.8698869886988696	0.0029286336757675877	-3.8698869886988696	0.0028937080821742965
-13.689995827194302	0.15380710659898478	-3.868886888688869	0.0014932662723496453	-3.868886888688869	0.0014755020613919658	-3.868886888688869	0.0029330889448288397	-3.868886888688869	0.0028981102196616463
-13.657995775993912	0.15634517766497463	-3.867886788678868	0.0014955351311795753	-3.867886788678868	0.0014777439293980688	-3.867886788678868	0.0029375509915975915	-3.867886788678868	0.0029025190540285443
-13.625995724793523	0.17918781725888325	-3.866886688668867	0.0014978074372985093	-3.866886688668867	0.0014799892036834919	-3.866886688668867	0.0029420198263846215	-3.866886688668867	0.0029069345954628066
-13.593995673593131	0.18680203045685279	-3.865886588658866	0.0015000831959442228	-3.865886588658866	0.0014822378894237109	-3.865886588658866	0.0029464954595164006	-3.865886588658866	0.002911356854167756
-13.561995622392743	0.19695431472081218	-3.8648864886488647	0.0015023624123624714	-3.8648864886488647	0.0014844899918020702	-3.8648864886488647	0.0029509779013351016	-3.8648864886488647	0.0029157858403622314
-13.529995571192352	0.21725888324873097	-3.863886388638864	0.001504645091806962	-3.863886388638864	0.0014867455160097825	-3.863886388638864	0.0029554671621986398	-3.863886388638864	0.002920221564280626
-13.497995519991962	0.19796954314720813	-3.8628862886288626	0.001506931239539406	-3.8628862886288626	0.0014890044672459595	-3.8628862886288626	0.002959963252480695	-3.8628862886288626	0.002924664036172901
-13.465995468793436	0.2182741116751269	-3.861886188618862	0.0015092208608294838	-3.861886188618862	0.001491266850717598	-3.861886188618862	0.002964466182570707	-3.861886188618862	0.0029291132663045996
-13.433995417593046	0.23756345177664975	-3.860886088608861	0.0015115139609549063	-3.860886088608861	0.0014935326716396192	-3.860886088608861	0.0029689759628739355	-3.860886088608861	0.0029335692649568937
-13.401995366392656	0.2568527918781726	-3.85988598859886	0.0015138105452013868	-3.85988598859886	0.0014958019352348593	-3.85988598859886	0.002973492603811473	-3.85988598859886	0.002938032042426595
-13.369995315192266	0.26040609137055837	-3.858885888588859	0.0015161106188626807	-3.858885888588859	0.0014980746467340954	-3.858885888588859	0.00297801611582025	-3.858885888588859	0.002942501609026174
-13.337995263991875	0.27614213197969545	-3.8578857885788578	0.0015184141872405742	-3.8578857885788578	0.001500350811376047	-3.8578857885788578	0.002982546509353082	-3.8578857885788578	0.002946977975083788
-13.305995212791487	0.2934010152284264	-3.856885688568857	0.001520721255644922	-3.856885688568857	0.0015026304344073977	-3.856885688568857	0.0029870837948786943	-3.856885688568857	0.0029514611509433137
-13.273995161592959	0.3116751269035533	-3.8558855885588557	0.0015230318293936412	-3.8558855885588557	0.0015049135210828026	-3.8558855885588557	0.0029916279828817362	-3.8558855885588557	0.0029559511469643657
-13.241995110392569	0.3248730964467005	-3.854885488548855	0.0015253459138127254	-3.854885488548855	0.001507200076664897	-3.854885488548855	0.0029961790838627838	-3.854885488548855	0.0029604479735223016
-13.20999505919218	0.34213197969543147	-3.853885388538854	0.0015276635142362671	-3.853885388538854	0.0015094901064243167	-3.853885388538854	0.0030007371083384197	-3.853885388538854	0.002964951641008279
-13.17799500799179	0.33401015228426395	-3.852885288528853	0.0015299846360064587	-3.852885288528853	0.0015117836156397016	-3.852885288528853	0.003005302066841212	-3.852885288528853	0.0029694621598292626
-13.1459949567914	0.3522842639593909	-3.851885188518852	0.0015323092844736102	-3.851885188518852	0.0015140806095977162	-3.851885188518852	0.0030098739699197423	-3.851885188518852	0.0029739795404080407
-13.11399490559101	0.38629441624365485	-3.850885088508851	0.0015346374649961607	-3.850885088508851	0.0015163810935930524	-3.850885088508851	0.0030144528281386552	-3.850885088508851	0.0029785037931832617
-13.081994854392482	0.39695431472081216	-3.84988498849885	0.001536969182940693	-3.84988498849885	0.0015186850729284516	-3.84988498849885	0.003019038652078657	-3.84988498849885	0.002983034928609452
-13.049994803192092	0.4197969543147208	-3.8488848884888487	0.001539304443681942	-3.8488848884888487	0.0015209925529147109	-3.8488848884888487	0.0030236314523365546	-3.8488848884888487	0.00298757295715705
-13.017994751991703	0.44416243654822335	-3.847884788478848	0.0015416432526028116	-3.847884788478848	0.0015233035388706935	-3.847884788478848	0.0030282312395252704	-3.847884788478848	0.002992117889312411
-12.985994700791313	0.4730964467005076	-3.8468846884688466	0.0015439856150943805	-3.8468846884688466	0.0015256180361233494	-3.8468846884688466	0.0030328380242738793	-3.8468846884688466	0.0029966697355778547
-12.953994649590923	0.49898477157360405	-3.845884588458846	0.0015463315365559188	-3.845884588458846	0.0015279360500077164	-3.845884588458846	0.0030374518172276224	-3.845884588458846	0.0030012285064716657
-12.921994598390533	0.5461928934010152	-3.844884488448845	0.0015486810223949014	-3.844884488448845	0.0015302575858669423	-3.844884488448845	0.0030420726290479377	-3.844884488448845	0.0030057942125281422
-12.889994547192005	0.5756345177664974	-3.843884388438844	0.0015510340780270264	-3.843884388438844	0.0015325826490522945	-3.843884388438844	0.0030467004704124805	-3.843884388438844	0.0030103668642975988
-12.857994495991615	0.5796954314720812	-3.8428842884288428	0.001553390708876206	-3.8428842884288428	0.0015349112449231656	-3.8428842884288428	0.003051335352015137	-3.8428842884288428	0.003014946472346401
-12.825994444791226	0.5868020304568528	-3.8418841884188417	0.0015557509203746034	-3.8418841884188417	0.001537243378847097	-3.8418841884188417	0.003055977284566089	-3.8418841884188417	0.0030195330472569952
-12.793994393590836	0.6299492385786802	-3.840884088408841	0.0015581147179626333	-3.840884088408841	0.0015395790561997791	-3.840884088408841	0.0030606262787917903	-3.840884088408841	0.0030241265996279183
-12.761994342390446	0.6538071065989848	-3.8398839883988396	0.0015604821070889824	-3.8398839883988396	0.0015419182823650805	-3.8398839883988396	0.003065282345435022	-3.8398839883988396	0.0030287271400738416
-12.729994291190057	0.6791878172588832	-3.838883888388839	0.0015628530932105976	-3.838883888388839	0.0015442610627350358	-3.838883888388839	0.003069945495254891	-3.838883888388839	0.0030333346792255638
-12.69799423999153	0.7192893401015228	-3.837883788378838	0.0015652276817927423	-3.837883788378838	0.0015466074027098865	-3.837883788378838	0.0030746157390269075	-3.837883788378838	0.003037949227730083
-12.665994188791139	0.7898477157360406	-3.836883688368837	0.0015676058783089606	-3.836883688368837	0.0015489573076980679	-3.836883688368837	0.003079293087542937	-3.836883688368837	0.003042570796250576
-12.633994137590749	0.7807106598984772	-3.835883588358836	0.0015699876882411343	-3.835883588358836	0.001551310783116241	-3.835883588358836	0.0030839775516112804	-3.835883588358836	0.003047199395466445
-12.60199408639036	0.8350253807106599	-3.8348834883488347	0.0015723731170794505	-3.8348834883488347	0.0015536678343892904	-3.8348834883488347	0.0030886691420566785	-3.8348834883488347	0.0030518350360733385
-12.56999403518997	0.8771573604060914	-3.833883388338834	0.001574762170322462	-3.833883388338834	0.0015560284669503476	-3.833883388338834	0.003093367869720342	-3.833883388338834	0.0030564777287831776
-12.53799398398958	0.8812182741116751	-3.8328832883288326	0.0015771548534770602	-3.8328832883288326	0.0015583926862407986	-3.8328832883288326	0.003098073745459975	-3.8328832883288326	0.003061127484324186
-12.505993932791053	0.9279187817258884	-3.831883188318832	0.001579551172058509	-3.831883188318832	0.0015607604977102944	-3.831883188318832	0.0031027867801497874	-3.831883188318832	0.0030657843134408898
-12.473993881590662	0.9263959390862944	-3.830883088308831	0.001581951131590453	-3.830883088308831	0.0015631319068167683	-3.830883088308831	0.0031075069846805397	-3.830883088308831	0.0030704482268941757
-12.441993830390274	0.9878172588832488	-3.82988298829883	0.0015843547376049305	-3.82988298829883	0.0015655069190264478	-3.82988298829883	0.0031122343699595697	-3.82988298829883	0.0030751192354613005
-12.409993779189882	0.9522842639593908	-3.828882888288829	0.0015867619956423762	-3.828882888288829	0.0015678855398138613	-3.828882888288829	0.003116968946910794	-3.828882888288829	0.003079797349935909
-12.377993727989493	0.9781725888324873	-3.8278827882788278	0.0015891729112516538	-3.8278827882788278	0.0015702677746618602	-3.8278827882788278	0.00312171072647475	-3.8278827882788278	0.0030844825811280666
-12.345993676789103	0.9375634517766498	-3.826882688268827	0.0015915874899900542	-3.826882688268827	0.0015726536290616216	-3.826882688268827	0.0031264597196086256	-3.826882688268827	0.0030891749398642898
-12.313993625590577	0.9081218274111675	-3.8258825882588257	0.0015940057374233096	-3.8258825882588257	0.001575043108512671	-3.8258825882588257	0.0031312159372862782	-3.8258825882588257	0.0030938744369875676
-12.281993574390187	0.8791878172588833	-3.824882488248825	0.0015964276591256083	-3.824882488248825	0.0015774362185228842	-3.824882488248825	0.0031359793904982467	-3.824882488248825	0.0030985810833573666
-12.249993523189797	0.898984771573604	-3.823882388238824	0.0015988532606796163	-3.823882388238824	0.0015798329646085105	-3.823882388238824	0.003140750090251794	-3.823882388238824	0.0031032948898496926
-12.217993471989406	0.8060913705583757	-3.822882288228823	0.0016012825476764715	-3.822882288228823	0.0015822333522941797	-3.822882288228823	0.0031455280475709457	-3.822882288228823	0.003108015867357092
-12.185993420789016	0.8253807106598985	-3.821882188218822	0.001603715525715811	-3.821882188218822	0.0015846373871129119	-3.821882188218822	0.00315031327349648	-3.821882188218822	0.0031127440267886774
-12.153993369588626	0.7309644670050761	-3.820882088208821	0.0016061522004057788	-3.820882088208821	0.0015870450746061381	-3.820882088208821	0.0031551057790859664	-3.820882088208821	0.00311747937907016
-12.1219933183901	0.7187817258883249	-3.81988198819882	0.0016085925773630478	-3.81988198819882	0.0015894564203237079	-3.81988198819882	0.0031599055754138153	-3.81988198819882	0.003122221935143868
-12.08999326718971	0.6898477157360406	-3.8188818881888187	0.001611036662212814	-3.8188818881888187	0.001591871429823904	-3.8188818881888187	0.003164712673571267	-3.8188818881888187	0.0031269717059687853
-12.05799321598932	0.6741116751269035	-3.817881788178818	0.0016134844605888237	-3.817881788178818	0.0015942901086734508	-3.817881788178818	0.003169527084666446	-3.817881788178818	0.0031317287025205568
-12.025993164788929	0.601015228426396	-3.8168816881688166	0.0016159359781333846	-3.8168816881688166	0.0015967124624475363	-3.8168816881688166	0.0031743488198243725	-3.8168816881688166	0.0031364929357915344
-11.993993113588541	0.6142131979695431	-3.815881588158816	0.0016183912204973787	-3.815881588158816	0.001599138496729813	-3.815881588158816	0.003179177890186986	-3.815881588158816	0.003141264416790782
-11.96199306238815	0.583756345177665	-3.814881488148815	0.0016208501933402714	-3.814881488148815	0.001601568217112424	-3.814881488148815	0.0031840143069131843	-3.814881488148815	0.003146043156544123
-11.929993011189623	0.5446700507614213	-3.813881388138814	0.001623312902330122	-3.813881388138814	0.0016040016291960022	-3.813881388138814	0.0031888580811788333	-3.813881388138814	0.003150829166094144
-11.897992959989232	0.5304568527918782	-3.8128812881288128	0.0016257793531436163	-3.8128812881288128	0.0016064387385896965	-3.8128812881288128	0.003193709224176802	-3.8128812881288128	0.003155622456500233
-11.865992908788844	0.5	-3.8118811881188117	0.0016282495514660484	-3.8118811881188117	0.0016088795509111723	-3.8118811881188117	0.003198567747116996	-3.8118811881188117	0.003160423038838608
-11.833992857588454	0.4563451776649746	-3.810881088108811	0.0016307235029913599	-3.810881088108811	0.0016113240717866354	-3.810881088108811	0.003203433661226353	-3.810881088108811	0.003165230924202328
-11.801992806388064	0.4350253807106599	-3.8098809880988096	0.0016332012134221468	-3.8098809880988096	0.0016137723068508387	-3.8098809880988096	0.0032083069777489206	-3.8098809880988096	0.0031700461237013414
-11.769992755187674	0.4233502538071066	-3.808880888088809	0.0016356826884696622	-3.808880888088809	0.0016162242617470935	-3.808880888088809	0.003213187707945819	-3.808880888088809	0.0031748686484624733
-11.737992703989146	0.38426395939086294	-3.807880788078808	0.0016381679338538368	-3.807880788078808	0.0016186799421272888	-3.807880788078808	0.0032180758630953278	-3.807880788078808	0.0031796985096295073
-11.705992652788757	0.37766497461928933	-3.806880688068807	0.001640656955303301	-3.806880688068807	0.0016211393536519022	-3.806880688068807	0.0032229714544928685	-3.806880688068807	0.003184535718363157
-11.673992601588367	0.3771573604060914	-3.805880588058806	0.0016431497585553784	-3.805880588058806	0.001623602501990006	-3.805880588058806	0.003227874493451051	-3.805880588058806	0.003189380285841123
-11.641992550387977	0.32944162436548224	-3.8048804880488047	0.0016456463493561193	-3.8048804880488047	0.001626069392819293	-3.8048804880488047	0.003232784991299682	-3.8048804880488047	0.003194232223258105
-11.609992499187587	0.3385786802030457	-3.803880388038804	0.0016481467334602898	-3.803880388038804	0.0016285400318260756	-3.803880388038804	0.003237702959385828	-3.803880388038804	0.0031990915418258397
-11.577992447987198	0.3050761421319797	-3.8028802880288026	0.0016506509166314288	-3.8028802880288026	0.0016310144247053163	-3.8028802880288026	0.003242628409073805	-3.8028802880288026	0.0032039582527731234
-11.54599239678867	0.2893401015228426	-3.801880188018802	0.0016531589046417897	-3.801880188018802	0.0016334925771606152	-3.801880188018802	0.003247561351745204	-3.801880188018802	0.0032088323673458165
-11.51399234558828	0.2883248730964467	-3.800880088008801	0.0016556707032724396	-3.800880088008801	0.0016359744949042544	-3.800880088008801	0.003252501798798956	-3.800880088008801	0.003213713896806905
-11.48199229438789	0.28375634517766496	-3.7998799879988	0.0016581863183131955	-3.7998799879988	0.001638460183657184	-3.7998799879988	0.0032574497616513222	-3.7998799879988	0.003218602852436506
-11.4499922431875	0.2654822335025381	-3.798879887988799	0.0016607057555626976	-3.798879887988799	0.0016409496491490531	-3.798879887988799	0.00326240525173592	-3.798879887988799	0.0032234992455318916
-11.41799219198711	0.23451776649746192	-3.7978797879787978	0.0016632290208283761	-3.7978797879787978	0.0016434428971182106	-3.7978797879787978	0.0032673682805037744	-3.7978797879787978	0.003228403087407519
-11.385992140786719	0.24619289340101522	-3.796879687968797	0.0016657561199264956	-3.796879687968797	0.0016459399333117288	-3.796879687968797	0.0032723388594233255	-3.796879687968797	0.0032333143893950654
-11.353992089588193	0.22030456852791877	-3.7958795879587957	0.0016682870586821586	-3.7958795879587957	0.0016484407634854122	-3.7958795879587957	0.003277316999980472	-3.7958795879587957	0.0032382331628434484
-11.321992038387803	0.21116751269035533	-3.794879487948795	0.00167082184292931	-3.794879487948795	0.0016509453934038059	-3.794879487948795	0.003282302713678553	-3.794879487948795	0.0032431594191188323
-11.289991987187413	0.20558375634517767	-3.793879387938794	0.0016733604785107643	-3.793879387938794	0.0016534538288402183	-3.793879387938794	0.0032872960120384495	-3.793879387938794	0.003248093169604695
-11.257991935987025	0.19543147208121828	-3.792879287928793	0.0016759029712782197	-3.792879287928793	0.0016559660755767296	-3.792879287928793	0.003292296906598532	-3.792879287928793	0.0032530344257018155
-11.225991884786634	0.1751269035532995	-3.791879187918792	0.0016784493270922487	-3.791879187918792	0.0016584821394042004	-3.791879187918792	0.003297305408914754	-3.791879187918792	0.0032579831988283296
-11.193991833586244	0.17258883248730963	-3.790879087908791	0.001680999551822352	-3.790879087908791	0.001661002026122297	-3.790879087908791	0.003302321530560633	-3.790879087908791	0.003262939500419732
-11.161991782387716	0.16700507614213198	-3.78987898789879	0.001683553651346921	-3.78987898789879	0.0016635257415394907	-3.78987898789879	0.0033073452831272844	-3.78987898789879	0.003267903341928917
-11.129991731187328	0.15431472081218275	-3.7888788878887887	0.0016861116315533033	-3.7888788878887887	0.0016660532914730842	-3.7888788878887887	0.0033123766782234836	-3.7888788878887887	0.0032728747348262093
-11.097991679986936	0.14568527918781726	-3.787878787878788	0.0016886734983377735	-3.787878787878788	0.0016685846817492132	-3.787878787878788	0.0033174157274756433	-3.787878787878788	0.0032778536905993714
-11.065991628786549	0.14416243654822336	-3.7868786878687866	0.001691239257605577	-3.7868786878687866	0.0016711199182028718	-3.7868786878687866	0.0033224624425278676	-3.7868786878687866	0.0032828402207536545
-11.033991577586157	0.14060913705583755	-3.785878587858786	0.0016938089152709257	-3.785878587858786	0.0016736590066779135	-3.785878587858786	0.0033275168350419817	-3.785878587858786	0.0032878343368117984
-11.001991526385767	0.1314720812182741	-3.784878487848785	0.0016963824772570143	-3.784878487848785	0.0016762019530270752	-3.784878487848785	0.0033325789166975526	-3.784878487848785	0.003292836050314087
-10.96999147518724	0.13096446700507614	-3.783878387838784	0.0016989599494960518	-3.783878387838784	0.0016787487631119867	-3.783878387838784	0.0033376486991919026	-3.783878387838784	0.0032978453728183493
-10.937991423986851	0.11472081218274112	-3.7828782878287828	0.0017015413379292417	-3.7828782878287828	0.0016812994428031798	-3.7828782878287828	0.003342726194240151	-3.7828782878287828	0.0033028623158999986
-10.905991372786461	0.12385786802030457	-3.7818781878187817	0.0017041266485068286	-3.7818781878187817	0.0016838539979801108	-3.7818781878187817	0.0033478114135752583	-3.7818781878187817	0.003307886891152065
-10.873991321586072	0.11421319796954314	-3.780878087808781	0.0017067158871880853	-3.780878087808781	0.001686412434531163	-3.780878087808781	0.003352904368948011	-3.780878087808781	0.0033129191101852026
-10.84199127038568	0.09340101522842639	-3.7798779877987796	0.0017093090599413564	-3.7798779877987796	0.001688974758353676	-3.7798779877987796	0.0033580050721270923	-3.7798779877987796	0.0033179589846277454
-10.80999121918529	0.10050761421319797	-3.778877887788779	0.0017119061727440398	-3.778877887788779	0.00169154097535394	-3.778877887788779	0.0033631135348990604	-3.778877887788779	0.003323006526125696
-10.777991167986764	0.10456852791878173	-3.777877787778778	0.0017145072315826188	-3.777877787778778	0.0016941110914472262	-3.777877787778778	0.0033682297690684304	-3.777877787778778	0.0033280617463427894
-10.745991116786374	0.08883248730964467	-3.776877687768777	0.0017171122424526754	-3.776877687768777	0.0016966851125577876	-3.776877687768777	0.0033733537864576663	-3.776877687768777	0.003333124656960505
-10.713991065585983	0.07563451776649746	-3.775877587758776	0.0017197212113589033	-3.775877587758776	0.0016992630446188844	-3.775877587758776	0.0033784855989072203	-3.775877587758776	0.003338195269678083
-10.681991014385595	0.07614213197969544	-3.7748774877487747	0.001722334144315109	-3.7748774877487747	0.0017018448935727857	-3.7748774877487747	0.0033836252182755486	-3.7748774877487747	0.003343273596212566
-10.649990963185203	0.07461928934010152	-3.773877387738774	0.0017249510473442502	-3.773877387738774	0.0017044306653707943	-3.773877387738774	0.003388772656439155	-3.773877387738774	0.003348359648298824
-10.617990911984815	0.07411167512690356	-3.7728772877287726	0.0017275719264784257	-3.7728772877287726	0.0017070203659732544	-3.7728772877287726	0.0033939279252926174	-3.7728772877287726	0.003353453437689583
-10.585990860786287	0.07309644670050762	-3.771877187718772	0.0017301967877589052	-3.771877187718772	0.0017096140013495625	-3.771877187718772	0.0033990910367485885	-3.771877187718772	0.00335855497615543
-10.553990809585898	0.05177664974619289	-3.770877087708771	0.0017328256372361314	-3.770877087708771	0.0017122115774781891	-3.770877087708771	0.0034042620027378546	-3.770877087708771	0.003363664275484877
-10.521990758385506	0.05228426395939086	-3.76987698769877	0.0017354584809697517	-3.76987698769877	0.0017148131003466888	-3.76987698769877	0.003409440835209363	-3.76987698769877	0.0033687813474843663
-10.489990707185118	0.05939086294416244	-3.768876887688769	0.0017380953250286028	-3.768876887688769	0.001717418575951709	-3.768876887688769	0.003414627546130227	-3.768876887688769	0.003373906203978294
-10.457990655984727	0.04416243654822335	-3.7678767876787678	0.0017407361754907616	-3.7678767876787678	0.0017200280102990138	-3.7678767876787678	0.0034198221474857522	-3.7678767876787678	0.0033790388568090473
-10.425990604784339	0.05279187817258883	-3.766876687668767	0.0017433810384435203	-3.766876687668767	0.0017226414094034857	-3.766876687668767	0.0034250246512795056	-3.766876687668767	0.0033841793178370316
-10.39399055358581	0.047208121827411166	-3.7658765876587657	0.0017460299199834434	-3.7658765876587657	0.0017252587792891576	-3.7658765876587657	0.0034302350695333025	-3.7658765876587657	0.0033893275989407
-10.36199050238542	0.04467005076142132	-3.764876487648765	0.001748682826216331	-3.764876487648765	0.0017278801259891993	-3.764876487648765	0.0034354534142872345	-3.764876487648765	0.0033944837120165588
-10.329990451185031	0.047208121827411166	-3.763876387638764	0.0017513397632572861	-3.763876387638764	0.0017305054555459632	-3.763876387638764	0.0034406796975997283	-3.763876387638764	0.0033996476689792305
-10.297990399984641	0.046700507614213196	-3.762876287628763	0.0017540007372306864	-3.762876287628763	0.0017331347740109713	-3.762876287628763	0.0034459139315475436	-3.762876287628763	0.0034048194817614514
-10.265990348784252	0.049238578680203045	-3.761876187618762	0.0017566657542702248	-3.761876187618762	0.0017357680874449466	-3.761876187618762	0.0034511561282258166	-3.761876187618762	0.0034099991623141204
-10.233990297583862	0.03654822335025381	-3.760876087608761	0.0017593348205189004	-3.760876087608761	0.0017384054019178158	-3.760876087608761	0.0034564062997480783	-3.760876087608761	0.003415186722606309
-10.201990246385336	0.04060913705583756	-3.75987598759876	0.0017620079421290615	-3.75987598759876	0.0017410467235087323	-3.75987598759876	0.0034616644582462974	-3.75987598759876	0.003420382174625297
-10.169990195184944	0.03299492385786802	-3.7588758875887587	0.0017646851252623957	-3.7588758875887587	0.001743692058306086	-3.7588758875887587	0.0034669306158708916	-3.7588758875887587	0.003425585530376609
-10.137990143984554	0.03197969543147208	-3.757875787578758	0.0017673663760899576	-3.757875787578758	0.0017463414124075122	-3.757875787578758	0.003472204784790757	-3.757875787578758	0.0034307968018840217
-10.105990092784165	0.03299492385786802	-3.7568756875687566	0.0017700517007921677	-3.7568756875687566	0.0017489947919199192	-3.7568756875687566	0.0034774869771933225	-3.7568756875687566	0.003436016001189614
-10.073990041583775	0.025380710659898477	-3.755875587558756	0.0017727411055588496	-3.755875587558756	0.0017516522029594854	-3.755875587558756	0.003482777205284533	-3.755875587558756	0.0034412431403537743
-10.041989990383385	0.029949238578680204	-3.754875487548755	0.0017754345965892242	-3.754875487548755	0.0017543136516516903	-3.754875487548755	0.003488075481288922	-3.754875487548755	0.0034464782314552484
-10.009989939184859	0.024365482233502538	-3.753875387538754	0.0017781321800919316	-3.753875387538754	0.0017569791441313127	-3.753875387538754	0.003493381817449606	-3.753875387538754	0.0034517212865911497
-9.977989887984467	0.024873096446700507	-3.7528752875287528	0.001780833862285049	-3.7528752875287528	0.001759648686542458	-3.7528752875287528	0.003498696226028337	-3.7528752875287528	0.0034569723178769964
-9.945989836784078	0.026395939086294416	-3.7518751875187517	0.0017835396493960983	-3.7518751875187517	0.0017623222850385667	-3.7518751875187517	0.0035040187193055012	-3.7518751875187517	0.003462231337446736
-9.913989785583688	0.018274111675126905	-3.750875087508751	0.0017862495476620673	-3.750875087508751	0.0017649999457824243	-3.750875087508751	0.0035093493095801976	-3.750875087508751	0.003467498357452779
-9.881989734383298	0.017258883248730966	-3.7498749874987496	0.0017889635633294152	-3.7498749874987496	0.001767681674946186	-3.7498749874987496	0.0035146880091702125	-3.7498749874987496	0.003472773390066029
-9.849989683182908	0.018781725888324875	-3.748874887488749	0.001791681702654093	-3.748874887488749	0.001770367478711379	-3.748874887488749	0.0035200348304120746	-3.748874887488749	0.003478056447475885
-9.817989631984382	0.02131979695431472	-3.747874787478748	0.0017944039719015573	-3.747874787478748	0.0017730573632689269	-3.747874787478748	0.0035253897856610855	-3.747874787478748	0.0034833475418903073
-9.78598958078399	0.018274111675126905	-3.746874687468747	0.0017971303773467926	-3.746874687468747	0.0017757513348191601	-3.746874687468747	0.0035307528872913457	-3.746874687468747	0.0034886466855358267
-9.753989529583603	0.018274111675126905	-3.745874587458746	0.001799860925274302	-3.745874587458746	0.0017784493995718247	-3.745874587458746	0.003536124147695765	-3.745874587458746	0.0034939538906575665
-9.721989478383211	0.02131979695431472	-3.7448744874487447	0.0018025956219781486	-3.7448744874487447	0.0017811515637461085	-3.7448744874487447	0.0035415035792861144	-3.7448744874487447	0.003499269169519278
-9.689989427182823	0.016751269035532996	-3.743874387438744	0.001805334473761954	-3.743874387438744	0.001783857833570641	-3.743874387438744	0.0035468911944930557	-3.743874387438744	0.003504592534403376
-9.657989375982432	0.016243654822335026	-3.7428742874287426	0.0018080774869389268	-3.7428742874287426	0.0017865682152835272	-3.7428742874287426	0.0035522870057661583	-3.7428742874287426	0.003509923997610964
-9.625989324783905	0.014213197969543147	-3.741874187418742	0.0018108246678318458	-3.741874187418742	0.0017892827151323339	-3.741874187418742	0.003557691025573906	-3.741874187418742	0.003515263571461838
-9.593989273583514	0.018781725888324875	-3.740874087408741	0.0018135760227731255	-3.740874087408741	0.001792001339374137	-3.740874087408741	0.003563103266403786	-3.740874087408741	0.0035206112682945575
-9.561989222383126	0.014213197969543147	-3.73987398739874	0.0018163315581047755	-3.73987398739874	0.001794724094275507	-3.73987398739874	0.0035685237407622693	-3.73987398739874	0.0035259671004664464
-9.529989171182734	0.014720812182741117	-3.738873887388739	0.0018190912801784647	-3.738873887388739	0.0017974509861125438	-3.738873887388739	0.0035739524611748392	-3.738873887388739	0.0035313310803536235
-9.497989119982346	0.01116751269035533	-3.7378737873787378	0.0018218551953554864	-3.7378737873787378	0.0018001820211708767	-3.7378737873787378	0.003579389440186057	-3.7378737873787378	0.0035367032203510373
-9.465989068781955	0.012182741116751269	-3.736873687368737	0.0018246233100068273	-3.736873687368737	0.0018029172057456903	-3.736873687368737	0.0035848346903595363	-3.736873687368737	0.0035420835328724854
-9.433989017581565	0.011675126903553299	-3.7358735873587356	0.0018273956305131336	-3.7358735873587356	0.0018056565461417337	-3.7358735873587356	0.0035902882242780493	-3.7358735873587356	0.003547472030350674
-9.401988966383039	0.012690355329949238	-3.734873487348735	0.001830172163264755	-3.734873487348735	0.0018084000486733307	-3.734873487348735	0.003595750054543468	-3.734873487348735	0.003552868725237191
-9.369988915182649	0.008629441624365483	-3.733873387338734	0.0018329529146617492	-3.733873387338734	0.0018111477196644042	-3.733873387338734	0.0036012201937768522	-3.733873387338734	0.00355827363000259
-9.337988863982257	0.01015228426395939	-3.732873287328733	0.001835737891113901	-3.732873287328733	0.0018138995654484852	-3.732873287328733	0.0036066986546184573	-3.732873287328733	0.0035636867571363826
-9.30598881278187	0.013197969543147208	-3.731873187318732	0.0018385270990407233	-3.731873187318732	0.0018166555923687232	-3.731873187318732	0.0036121854497277828	-3.731873187318732	0.0035691081191470916
-9.273988761581478	0.011675126903553299	-3.730873087308731	0.001841320544871498	-3.730873087308731	0.001819415806777912	-3.730873087308731	0.0036176805917835717	-3.730873087308731	0.00357453772856226
-9.24198871038109	0.008121827411167513	-3.72987298729873	0.0018441182350452654	-3.72987298729873	0.0018221802150384912	-3.72987298729873	0.003623184093483849	-3.72987298729873	0.003579975597928487
-9.209988659182562	0.007614213197969543	-3.7288728872887287	0.001846920176010852	-3.7288728872887287	0.0018249488235225738	-3.7288728872887287	0.0036286959675459795	-3.7288728872887287	0.003585421739811471
-9.177988607982172	0.007106598984771574	-3.727872787278728	0.001849726374226879	-3.727872787278728	0.001827721638611948	-3.727872787278728	0.003634216226706657	-3.727872787278728	0.0035908761667960113
-9.14598855678178	0.005583756345177665	-3.7268726872687266	0.0018525368361617916	-3.7268726872687266	0.0018304986666981054	-3.7268726872687266	0.003639744883721952	-3.7268726872687266	0.0035963388914860652
-9.113988505581393	0.01015228426395939	-3.725872587258726	0.0018553515682938478	-3.725872587258726	0.0018332799141822405	-3.725872587258726	0.0036452819513673497	-3.725872587258726	0.0036018099265047523
-9.081988454381001	0.012182741116751269	-3.724872487248725	0.0018581705771111663	-3.724872487248725	0.0018360653874752843	-3.724872487248725	0.003650827442437771	-3.724872487248725	0.0036072892844944094
-9.049988403180613	0.007614213197969543	-3.723872387238724	0.0018609938691117028	-3.723872387238724	0.0018388550929978986	-3.723872387238724	0.0036563813697475826	-3.723872387238724	0.0036127769781165923
-9.017988351982085	0.006091370558375634	-3.7228722872287228	0.0018638214508033114	-3.7228722872287228	0.0018416490371805077	-3.7228722872287228	0.003661943746130669	-3.7228722872287228	0.0036182730200521253
-8.985988300781695	0.006598984771573604	-3.7218721872187217	0.0018666533287037053	-3.7218721872187217	0.0018444472264633005	-3.7218721872187217	0.0036675145844404255	-3.7218721872187217	0.003623777423001119
-8.953988249581304	0.006598984771573604	-3.720872087208721	0.001869489509340525	-3.720872087208721	0.001847249667296255	-3.720872087208721	0.0036730938975497963	-3.720872087208721	0.003629290199683012
-8.921988198380916	0.007614213197969543	-3.7198719871987196	0.001872329999251316	-3.7198719871987196	0.0018500563661391501	-3.7198719871987196	0.003678681698351334	-3.7198719871987196	0.0036348113628365945
-8.889988147180526	0.005583756345177665	-3.718871887188719	0.0018751748049835634	-3.718871887188719	0.0018528673294615748	-3.718871887188719	0.0036842779997571734	-3.718871887188719	0.0036403409252200175
-8.857988095980136	0.007614213197969543	-3.717871787178718	0.0018780239330946976	-3.717871787178718	0.0018556825637429536	-3.717871787178718	0.003689882814699101	-3.717871787178718	0.00364587889961086
-8.825988044781608	0.005076142131979695	-3.716871687168717	0.001880877390152105	-3.716871687168717	0.00185850207547255	-3.716871687168717	0.0036954961561285965	-3.716871687168717	0.003651425298806136
-8.793987993581219	0.006091370558375634	-3.715871587158716	0.0018837351827331683	-3.715871587158716	0.0018613258711494937	-3.715871587158716	0.0037011180370168225	-3.715871587158716	0.00365698013562232
-8.761987942380829	0.003553299492385787	-3.7148714871487147	0.0018865973174252446	-3.7148714871487147	0.001864153957282783	-3.7148714871487147	0.003706748470354665	-3.7148714871487147	0.0036625434228953853
-8.72998789118044	0.005076142131979695	-3.713871387138714	0.0018894638008257099	-3.713871387138714	0.0018669863403913093	-3.713871387138714	0.0037123874691528005	-3.713871387138714	0.0036681151734808386
-8.697987839980048	0.0040609137055837565	-3.7128712871287126	0.0018923346395419705	-3.7128712871287126	0.0018698230270038703	-3.7128712871287126	0.0037180350464416875	-3.7128712871287126	0.0036736954002537453
-8.66598778877966	0.0040609137055837565	-3.711871187118712	0.001895209840191455	-3.711871187118712	0.0018726640236591786	-3.711871187118712	0.0037236912152715895	-3.711871187118712	0.003679284116108739
-8.633987737581133	0.003045685279187817	-3.710871087108711	0.0018980894094016568	-3.710871087108711	0.001875509336905885	-3.710871087108711	0.003729355988712647	-3.710871087108711	0.0036848813339600897
-8.601987686380742	0.0005076142131979696	-3.70987098709871	0.0019009733538101442	-3.70987098709871	0.0018783589733025923	-3.70987098709871	0.0037350293798548754	-3.70987098709871	0.003690487066741709
-8.569987635180354	0.005583756345177665	-3.708870887088709	0.0019038616800645589	-3.708870887088709	0.0018812129394178622	-3.708870887088709	0.0037407114018082064	-3.708870887088709	0.003696101327407179
-8.537987583979962	0.0015228426395939086	-3.7078707870787078	0.0019067543948226532	-3.7078707870787078	0.0018840712418302437	-3.7078707870787078	0.003746402067702498	-3.7078707870787078	0.00370172412892979
-8.505987532779573	0.0020304568527918783	-3.706870687068707	0.0019096515047522789	-3.706870687068707	0.0018869338871282725	-3.706870687068707	0.0037521013906876032	-3.706870687068707	0.0037073554843025636
-8.473987481579183	0.003045685279187817	-3.7058705870587056	0.0019125530165314522	-3.7058705870587056	0.0018898008819105085	-3.7058705870587056	0.0037578093839333872	-3.7058705870587056	0.003712995406538309
-8.441987430380657	0.0020304568527918783	-3.704870487048705	0.001915458936848286	-3.704870487048705	0.0018926722327855191	-3.704870487048705	0.003763526060629711	-3.704870487048705	0.0037186439086695977
-8.409987379180265	0.0020304568527918783	-3.703870387038704	0.001918369272401107	-3.703870387038704	0.0018955479463719312	-3.703870387038704	0.0037692514339865446	-3.703870387038704	0.0037243010037488564
-8.377987327979875	0.003045685279187817	-3.702870287028703	0.0019212840298983803	-3.702870287028703	0.0018984280292984141	-3.702870287028703	0.003774985517233927	-3.702870287028703	0.00372996670484835
-8.345987276779487	0.0020304568527918783	-3.701870187018702	0.0019242032160587882	-3.701870187018702	0.0019013124882037177	-3.701870187018702	0.003780728323622038	-3.701870187018702	0.003735641025060243
-8.313987225579098	0.0020304568527918783	-3.700870087008701	0.0019271268376112062	-3.700870087008701	0.0019042013297366715	-3.700870087008701	0.003786479866421205	-3.700870087008701	0.0037413239774966075
-8.281987174378706	0.0020304568527918783	-3.6998699869987	0.0019300549012947414	-3.6998699869987	0.0019070945605562124	-3.6998699869987	0.003792240158921948	-3.6998699869987	0.003747015575289462
-8.249987123180178	0.003553299492385787	-3.6988698869886987	0.0019329874138587415	-3.6988698869886987	0.001909992187331395	-3.6988698869886987	0.003798009214435005	-3.6988698869886987	0.0037527158315908134
-8.21798707197979	0.003045685279187817	-3.697869786978698	0.0019359243820627988	-3.697869786978698	0.0019128942167414018	-3.697869786978698	0.003803787046291355	-3.697869786978698	0.003758424759572663
-8.1859870207794	0.004568527918781726	-3.6968696869686966	0.0019388658126767873	-3.6968696869686966	0.0019158006554755697	-3.6968696869686966	0.0038095736678422864	-3.6968696869686966	0.003764142372427065
-8.153986969579009	0.003045685279187817	-3.695869586958696	0.0019418117124808641	-3.695869586958696	0.0019187115102333935	-3.695869586958696	0.0038153690924593473	-3.695869586958696	0.0037698686833661193
-8.121986918378619	0.0010152284263959391	-3.694869486948695	0.00194476208826548	-3.694869486948695	0.0019216267877245519	-3.694869486948695	0.003821173333534484	-3.694869486948695	0.0037756037056220553
-8.089986867178231	0.003553299492385787	-3.693869386938694	0.001947716946831424	-3.693869386938694	0.001924546494668918	-3.693869386938694	0.003826986404479984	-3.693869386938694	0.003781347452447211
-8.057986815979703	0.0020304568527918783	-3.6928692869286928	0.0019506762949897884	-3.6928692869286928	0.0019274706377965705	-3.6928692869286928	0.0038328083187285354	-3.6928692869286928	0.003787099937114091
-8.025986764779311	0.0015228426395939086	-3.6918691869186917	0.001953640139562043	-3.6918691869186917	0.0019303992238478191	-3.6918691869186917	0.003838639089733268	-3.6918691869186917	0.0037928611729153862
-7.9939867135789235	0.003553299492385787	-3.690869086908691	0.0019566084873799986	-3.690869086908691	0.00193333225957321	-3.690869086908691	0.0038444787309677934	-3.690869086908691	0.0037986311731640185
-7.961986662378534	0.0020304568527918783	-3.6898689868986896	0.001959581345285864	-3.6898689868986896	0.0019362697517335517	-3.6898689868986896	0.0038503272559262005	-3.6898689868986896	0.0038044099511931645
-7.929986611178142	0.0025380710659898475	-3.688868886888689	0.001962558720132234	-3.688868886888689	0.0019392117070999176	-3.688868886888689	0.003856184678123102	-3.688868886888689	0.0038101975203562646
-7.897986559977753	0.0005076142131979696	-3.687868786878688	0.0019655406187821124	-3.687868786878688	0.0019421581324536759	-3.687868786878688	0.003862051011093691	-3.687868786878688	0.003815993894027093
-7.865986508779226	0.0025380710659898475	-3.686868686868687	0.001968527048108949	-3.686868686868687	0.0019451090345864966	-3.686868686868687	0.0038679262683937463	-3.686868686868687	0.0038217990855997663
-7.8339864575788365	0.0020304568527918783	-3.685868586858686	0.0019715180149966127	-3.685868586858686	0.0019480644203003653	-3.685868586858686	0.0038738104635996484	-3.685868586858686	0.003827613108488771
-7.801986406378447	0.0005076142131979696	-3.6848684868486847	0.0019745135263394466	-3.6848684868486847	0.0019510242964076061	-3.6848684868486847	0.003879703610308455	-3.6848684868486847	0.0038334359761289993
-7.769986355178057	0.0010152284263959391	-3.683868386838684	0.001977513589042268	-3.683868386838684	0.0019539886697308934	-3.683868386838684	0.0038856057221378975	-3.683868386838684	0.0038392677019757904
-7.737986303977667	0.003045685279187817	-3.6828682868286826	0.0019805182100203827	-3.6828682868286826	0.001956957547103269	-3.6828682868286826	0.0038915168127264354	-3.6828682868286826	0.003845108299504954
-7.705986252777278	0.0025380710659898475	-3.681868186818682	0.0019835273961996015	-3.681868186818682	0.0019599309353681513	-3.681868186818682	0.003897436895733255	-3.681868186818682	0.0038509577822127827
-7.6739862015787494	0.0010152284263959391	-3.680868086808681	0.001986541154516263	-3.680868086808681	0.001962908841379364	-3.680868086808681	0.00390336598483833	-3.680868086808681	0.0038568161636161184
-7.64198615037836	0.0025380710659898475	-3.67986798679868	0.0019895594919172393	-3.67986798679868	0.0019658912720011373	-3.67986798679868	0.003909304093742465	-3.67986798679868	0.003862683457252363
-7.60998609917797	0.0010152284263959391	-3.678867886788679	0.0019925824153599657	-3.678867886788679	0.001968878234108138	-3.678867886788679	0.003915251236167282	-3.678867886788679	0.0038685596766795073
-7.57798604797758	0.0005076142131979696	-3.6778677867786778	0.0019956099318124347	-3.6778677867786778	0.001971869734585471	-3.6778677867786778	0.0039212074258552915	-3.6778677867786778	0.00387444483547617
-7.545985996777189	0.0010152284263959391	-3.676867686768677	0.0019986420482532435	-3.676867686768677	0.001974865780328707	-3.676867686768677	0.003927172676569894	-3.676867686768677	0.0038803389472416225
-7.513985945576801	0.0	-3.6758675867586756	0.0020016787716715793	-3.6758675867586756	0.001977866378243896	-3.6758675867586756	0.003933147002095448	-3.6758675867586756	0.0038862420255958365
-7.481985894378273	0.0	-3.674867486748675	0.0020047201090672554	-3.674867486748675	0.0019808715352475728	-3.674867486748675	0.0039391304162372754	-3.674867486748675	0.0038921540841794886
-7.449985843177883	0.0015228426395939086	-3.673867386738674	0.0020077660674507137	-3.673867386738674	0.0019838812582667884	-3.673867386738674	0.003945122932821692	-3.673867386738674	0.0038980751366540197
-7.417985791977495	0.0005076142131979696	-3.672867286728673	0.0020108166538430608	-3.672867286728673	0.0019868955542391184	-3.672867286728673	0.0039511245656960545	-3.672867286728673	0.0039040051967016414
-7.3859857407771035	0.0020304568527918783	-3.671867186718672	0.0020138718752760517	-3.671867186718672	0.0019899144301126735	-3.671867186718672	0.003957135328728794	-3.671867186718672	0.003909944278025393
-7.353985689576714	0.0005076142131979696	-3.670867086708671	0.0020169317387921473	-3.670867086708671	0.0019929378928461284	-3.670867086708671	0.003963155235809417	-3.670867086708671	0.003915892394349149
-7.321985638376322	0.0015228426395939086	-3.66986698669867	0.002019996251444485	-3.66986698669867	0.001995965949408723	-3.66986698669867	0.003969184300848571	-3.66986698669867	0.003921849559417662
-7.289985587177798	0.0005076142131979696	-3.6688668866886687	0.0020230654202969484	-3.6688668866886687	0.0019989986067802984	-3.6688668866886687	0.00397522253777807	-3.6688668866886687	0.003927815786996605
-7.257985535977406	0.0005076142131979696	-3.667866786678668	0.0020261392524241182	-3.667866786678668	0.002002035871951284	-3.667866786678668	0.003981269960550921	-3.667866786678668	0.003933791090872579
-7.225985484777016	0.0020304568527918783	-3.6668666866686666	0.002029217754911361	-3.6668666866686666	0.0020050777519227485	-3.6668666866686666	0.00398732658314136	-3.6668666866686666	0.0039397754848531745
-7.1939854335766285	0.0015228426395939086	-3.665866586658666	0.0020323009348547725	-3.665866586658666	0.0020081242537063797	-3.665866586658666	0.003993392419544859	-3.665866586658666	0.0039457689827669595
-7.161985382376237	0.0010152284263959391	-3.664866486648665	0.0020353887993612655	-3.664866486648665	0.0020111753843245366	-3.664866486648665	0.003999467483778221	-3.664866486648665	0.003951771598463575
-7.129985331175847	0.0010152284263959391	-3.663866386638664	0.002038481355548521	-3.663866386638664	0.0020142311508102337	-3.663866386638664	0.004005551789879534	-3.663866386638664	0.003957783345813705
-7.097985279977319	0.0020304568527918783	-3.6628662866286628	0.0020415786105450564	-3.6628662866286628	0.002017291560207182	-3.6628662866286628	0.004011645351908265	-3.6628662866286628	0.003963804238709144
-7.065985228776931	0.0010152284263959391	-3.6618661866186617	0.0020446805714902034	-3.6618661866186617	0.002020356619569785	-3.6618661866186617	0.004017748183945258	-3.6618661866186617	0.003969834291062814
-7.033985177576541	0.0	-3.660866086608661	0.0020477872455341595	-3.660866086608661	0.0020234263359631727	-3.660866086608661	0.0040238603000927855	-3.660866086608661	0.003975873516808811
-7.00198512637615	0.0005076142131979696	-3.6598659865986596	0.0020508986398379654	-3.6598659865986596	0.0020265007164632074	-3.6598659865986596	0.004029981714474578	-3.6598659865986596	0.003981921929902431
-6.96998507517576	0.0010152284263959391	-3.658865886588659	0.002054014761573558	-3.658865886588659	0.0020295797681564986	-3.658865886588659	0.004036112441235832	-3.658865886588659	0.003987979544320179
-6.93798502397537	0.0010152284263959391	-3.657865786578658	0.0020571356179237606	-3.657865786578658	0.002032663498140428	-3.657865786578658	0.004042252494543274	-3.657865786578658	0.003994046374059846
-6.905984972776844	0.0020304568527918783	-3.656865686568657	0.0020602612160823246	-3.656865686568657	0.002035751913523161	-3.656865686568657	0.004048401888585195	-3.656865686568657	0.004000122433140509
-6.873984921576453	0.0005076142131979696	-3.655865586558656	0.002063391563253912	-3.655865586558656	0.0020388450214236576	-3.655865586558656	0.004054560637571458	-3.655865586558656	0.004006207735602569
-6.841984870376065	0.0020304568527918783	-3.6548654865486547	0.0020665266666541455	-3.6548654865486547	0.0020419428289717018	-3.6548654865486547	0.004060728755733527	-3.6548654865486547	0.004012302295507785
-6.809984819175675	0.0005076142131979696	-3.653865386538654	0.0020696665335096093	-3.653865386538654	0.002045045343307903	-3.653865386538654	0.00406690625732455	-3.653865386538654	0.0040184061269393145
-6.777984767975283	0.0010152284263959391	-3.6528652865286526	0.002072811171057864	-3.6528652865286526	0.0020481525715837275	-3.6528652865286526	0.004073093156619346	-3.6528652865286526	0.004024519244001743
-6.745984716774894	0.0015228426395939086	-3.651865186518652	0.0020759605865474638	-3.651865186518652	0.0020512645209615	-3.651865186518652	0.00407928946791442	-3.651865186518652	0.004030641660821092
-6.713984665576367	0.0010152284263959391	-3.650865086508651	0.0020791147872379874	-3.650865086508651	0.0020543811986144336	-3.650865086508651	0.004085495205528068	-3.650865086508651	0.004036773391544896
-6.681984614375978	0.0015228426395939086	-3.64986498649865	0.002082273780400039	-3.64986498649865	0.00205750261172664	-3.64986498649865	0.004091710383800356	-3.64986498649865	0.0040429144503422035
-6.649984563175586	0.0	-3.648864886488649	0.00208543757331526	-3.648864886488649	0.00206062876749314	-3.648864886488649	0.004097935017093147	-3.648864886488649	0.004049064851403616
-6.617984511975198	0.0005076142131979696	-3.6478647864786478	0.0020886061732763674	-3.6478647864786478	0.002063759673119895	-3.6478647864786478	0.004104169119790174	-3.6478647864786478	0.004055224608941322
-6.585984460774808	0.0	-3.646864686468647	0.002091779587587153	-3.646864686468647	0.002066895335823806	-3.646864686468647	0.004110412706297041	-3.646864686468647	0.004061393737189132
-6.553984409574417	0.0005076142131979696	-3.6458645864586456	0.0020949578235625165	-3.6458645864586456	0.002070035762832753	-3.6458645864586456	0.0041166657910412675	-3.6458645864586456	0.004067572250402516
-6.5219843583758905	0.0005076142131979696	-3.644864486448645	0.0020981408885284466	-3.644864486448645	0.0020731809613855783	-3.644864486448645	0.004122928388472317	-3.644864486448645	0.004073760162858619
-6.489984307175501	0.0005076142131979696	-3.643864386438644	0.002101328789822096	-3.643864386438644	0.0020763309387321436	-3.643864386438644	0.00412920051306166	-3.643864386438644	0.004079957488856319
-6.457984255975111	0.0005076142131979696	-3.642864286428643	0.0021045215347917363	-3.642864286428643	0.00207948570213331	-3.642864286428643	0.004135482179302741	-3.642864286428643	0.004086164242716233
-6.425984204774721	0.0010152284263959391	-3.641864186418642	0.002107719130796827	-3.641864186418642	0.002082645258860982	-3.641864186418642	0.00414177340171109	-3.641864186418642	0.004092380438780777
-6.39398415357433	0.0	-3.640864086408641	0.002110921585207988	-3.640864086408641	0.0020858096161981026	-3.640864086408641	0.0041480741948243	-3.640864086408641	0.004098606091414176
-6.361984102373942	0.0	-3.63986398639864	0.002114128905407058	-3.63986398639864	0.0020889787814386885	-3.63986398639864	0.004154384573202079	-3.63986398639864	0.004104841215002506
-6.329984051175414	0.0005076142131979696	-3.6388638863886387	0.002117341098787079	-3.6388638863886387	0.0020921527618878383	-3.6388638863886387	0.004160704551426296	-3.6388638863886387	0.00411108582395374
-6.297983999975024	0.0005076142131979696	-3.637863786378638	0.0021205581727523296	-3.637863786378638	0.002095331564861744	-3.637863786378638	0.0041670341441009924	-3.637863786378638	0.004117339932697754
-6.265983948774634	0.0005076142131979696	-3.6368636863686366	0.002123780134718341	-3.6368636863686366	0.0020985151976877204	-3.6368636863686366	0.004173373365852437	-3.6368636863686366	0.004123603555686395
-6.2339838975742445	0.0015228426395939086	-3.635863586358636	0.0021270069921119072	-3.635863586358636	0.00210170366770421	-3.635863586358636	0.004179722231329127	-3.635863586358636	0.0041298767073934695
-6.201983846373855	0.0005076142131979696	-3.634863486348635	0.0021302387523711042	-3.634863486348635	0.0021048969822608093	-3.634863486348635	0.004186080755201867	-3.634863486348635	0.004136159402314825
-6.169983795173463	0.0005076142131979696	-3.633863386338634	0.0021334754229453213	-3.633863386338634	0.0021080951487182824	-3.633863386338634	0.004192448952163786	-3.633863386338634	0.004142451654968357
-6.137983743974939	0.0005076142131979696	-3.6328632863286328	0.002136717011295253	-3.6328632863286328	0.002111298174448571	-3.6328632863286328	0.0041988268369303324	-3.6328632863286328	0.004148753479894038
-6.105983692774547	0.0005076142131979696	-3.6318631863186317	0.0021399635248929402	-3.6318631863186317	0.0021145060668348262	-3.6318631863186317	0.004205214424239368	-3.6318631863186317	0.004155064891653964
-6.0739836415741575	0.0005076142131979696	-3.630863086308631	0.002143214971221762	-3.630863086308631	0.0021177188332714082	-3.630863086308631	0.0042116117288511735	-3.630863086308631	0.004161385904832387
-6.0419835903737695	0.0010152284263959391	-3.6298629862986296	0.002146471357776487	-3.6298629862986296	0.0021209364811639203	-3.6298629862986296	0.004218018765548476	-3.6298629862986296	0.0041677165340357515
-6.009983539173378	0.0020304568527918783	-3.628862886288629	0.002149732692063254	-3.628862886288629	0.00212415901792921	-3.628862886288629	0.004224435549136479	-3.628862886288629	0.0041740567938927005
-5.977983487972988	0.0	-3.627862786278628	0.0021529989815996234	-3.627862786278628	0.002127386450995403	-3.627862786278628	0.004230862094442937	-3.627862786278628	0.0041804066990541525
-5.94598343677446	0.0005076142131979696	-3.626862686268627	0.002156270233914555	-3.626862686268627	0.002130618787801903	-3.626862686268627	0.00423729841631815	-3.626862686268627	0.004186766264193311
-5.913983385574072	0.0010152284263959391	-3.625862586258626	0.0021595464565484787	-3.625862586258626	0.0021338560357994233	-3.625862586258626	0.0042437445296350015	-3.625862586258626	0.004193135504005694
-5.881983334373681	0.0	-3.6248624862486247	0.002162827657053247	-3.6248624862486247	0.0021370982024499904	-3.6248624862486247	0.004250200449289004	-3.6248624862486247	0.004199514433209176
-5.849983283173291	0.0	-3.623862386238624	0.0021661138429922137	-3.623862386238624	0.0021403452952269758	-3.623862386238624	0.0042566661901983355	-3.623862386238624	0.004205903066544028
-5.817983231972901	0.0	-3.6228622862286226	0.002169405021940212	-3.6228622862286226	0.002143597321615105	-3.6228622862286226	0.004263141767303875	-3.6228622862286226	0.0042123014187729485
-5.7859831807725115	0.0005076142131979696	-3.621862186218622	0.002172701201483588	-3.621862186218622	0.002146854289110469	-3.621862186218622	0.004269627195569208	-3.621862186218622	0.004218709504681074
-5.753983129573985	0.0005076142131979696	-3.620862086208621	0.002176002389220214	-3.620862086208621	0.0021501162052205585	-3.620862086208621	0.004276122489980704	-3.620862086208621	0.004225127339076057
-5.721983078373594	0.0	-3.61986198619862	0.002179308592759497	-3.61986198619862	0.002153383077464261	-3.61986198619862	0.004282627665547515	-3.61986198619862	0.004231554936788059
-5.689983027173206	0.0010152284263959391	-3.618861886188619	0.0021826198197224264	-3.618861886188619	0.0021566549133718972	-3.618861886188619	0.004289142737301656	-3.618861886188619	0.004237992312669817
-5.657982975972814	0.0	-3.6178617861786178	0.0021859360777415483	-3.6178617861786178	0.0021599317204852213	-3.6178617861786178	0.004295667720297973	-3.6178617861786178	0.004244439481596652
-5.6259829247724245	0.0010152284263959391	-3.616861686168617	0.0021892573744610178	-3.616861686168617	0.0021632135063574514	-3.616861686168617	0.004302202629614228	-3.616861686168617	0.004250896458466515
-5.593982873572035	0.0020304568527918783	-3.6158615861586156	0.002192583717536611	-3.6158615861586156	0.0021665002785532833	-3.6158615861586156	0.004308747480351139	-3.6158615861586156	0.004257363258200033
-5.561982822371645	0.0005076142131979696	-3.614861486148615	0.002195915114635719	-3.614861486148615	0.0021697920446488994	-3.614861486148615	0.0043153022876323685	-3.614861486148615	0.004263839895740512
-5.529982771173119	0.0	-3.613861386138614	0.0021992515734373906	-3.613861386138614	0.002173088812232	-3.613861386138614	0.004321867066604608	-3.613861386138614	0.004270326386054013
-5.497982719972727	0.0015228426395939086	-3.612861286128613	0.0022025931016323515	-3.612861286128613	0.002176390588901814	-3.612861286128613	0.0043284418324375734	-3.612861286128613	0.004276822744129342
-5.465982668772339	0.0005076142131979696	-3.611861186118612	0.0022059397069229968	-3.611861186118612	0.00217969738226911	-3.611861186118612	0.004335026600324078	-3.611861186118612	0.004283328984978128
-5.4339826175719494	0.0005076142131979696	-3.610861086108611	0.0022092913970234384	-3.610861086108611	0.0021830091999562287	-3.610861086108611	0.004341621385480021	-3.610861086108611	0.004289845123634823
-5.401982566371558	0.0005076142131979696	-3.60986098609861	0.002212648179659489	-3.60986098609861	0.002186326049597083	-3.60986098609861	0.004348226203144478	-3.60986098609861	0.004296371175156752
-5.369982515171168	0.0005076142131979696	-3.6088608860886087	0.0022160100625687375	-3.6088608860886087	0.002189647938837199	-3.6088608860886087	0.004354841068579688	-3.6088608860886087	0.004302907154624155
-5.337982463972642	0.0020304568527918783	-3.607860786078608	0.0022193770535004747	-3.607860786078608	0.002192974875333699	-3.607860786078608	0.004361465997071107	-3.607860786078608	0.004309453077140201
-5.305982412772252	0.0010152284263959391	-3.6068606860686065	0.0022227491602158232	-3.6068606860686065	0.002196306866755362	-3.6068606860686065	0.00436810100392747	-3.6068606860686065	0.004316008957831052
-5.273982361571861	0.0005076142131979696	-3.605860586058606	0.0022261263904876515	-3.605860586058606	0.0021996439207825963	-3.605860586058606	0.00437474610448077	-3.605860586058606	0.004322574811845858
-5.241982310371471	0.0010152284263959391	-3.604860486048605	0.002229508752100666	-3.604860486048605	0.0022029860451075	-3.604860486048605	0.00438140131408633	-3.604860486048605	0.004329150654356832
-5.209982259171083	0.0	-3.603860386038604	0.0022328962528513903	-3.603860386038604	0.002206333247433845	-3.603860386038604	0.004388066648122856	-3.603860386038604	0.00433573650055927
-5.177982207970691	0.0	-3.6028602860286028	0.0022362889005482006	-3.6028602860286028	0.0022096855354771156	-3.6028602860286028	0.00439474212199243	-3.6028602860286028	0.004342332365671575
-5.145982156772165	0.0	-3.6018601860186017	0.0022396867030113226	-3.6018601860186017	0.0022130429169645136	-3.6018601860186017	0.004401427751120549	-3.6018601860186017	0.004348938264935299
-5.113982105571775	0.0015228426395939086	-3.600860086008601	0.0022430896680728837	-3.600860086008601	0.0022164053996349855	-3.600860086008601	0.004408123550956212	-3.600860086008601	0.004355554213615191
-5.081982054371386	0.0020304568527918783	-3.5998599859985996	0.0022464978035768956	-3.5998599859985996	0.0022197729912392366	-3.5998599859985996	0.00441482953697191	-3.5998599859985996	0.004362180226999225
-5.049982003170996	0.0015228426395939086	-3.598859885988599	0.0022499111173792984	-3.598859885988599	0.0022231456995397427	-3.598859885988599	0.004421545724663644	-3.598859885988599	0.00436881632039861
-5.017981951970604	0.0	-3.597859785978598	0.002253329617347956	-3.597859785978598	0.0022265235323107803	-3.597859785978598	0.004428272129551024	-3.597859785978598	0.004375462509147867
-4.985981900770216	0.0005076142131979696	-3.596859685968597	0.00225675331136271	-3.596859685968597	0.002229906497338438	-3.596859685968597	0.00443500876717726	-3.596859685968597	0.004382118808604848
-4.953981849571688	0.0020304568527918783	-3.595859585958596	0.0022601822073153427	-3.595859585958596	0.0022332946024206284	-3.595859585958596	0.004441755653109191	-3.595859585958596	0.004388785234150755
-4.921981798371299	0.0	-3.5948594859485947	0.0022636163131096575	-3.5948594859485947	0.00223668785536712	-3.5948594859485947	0.0044485128029373485	-3.5948594859485947	0.004395461801190191
-4.889981747170909	0.0020304568527918783	-3.593859385938594	0.002267055636661443	-3.593859385938594	0.002240086263999539	-3.593859385938594	0.0044552802322759925	-3.593859385938594	0.004402148525151201
-4.857981695970519	0.0010152284263959391	-3.5928592859285926	0.0022705001858985313	-3.5928592859285926	0.0022434898361514046	-3.5928592859285926	0.004462057956763137	-3.5928592859285926	0.004408845421485307
-4.825981644770129	0.0005076142131979696	-3.591859185918592	0.0022739499687607894	-3.591859185918592	0.0022468985796681297	-3.591859185918592	0.004468845992060546	-3.591859185918592	0.00441555250566751
-4.793981593569738	0.0005076142131979696	-3.590859085908591	0.0022774049932001534	-3.590859085908591	0.0022503125024070547	-3.590859085908591	0.004475644353853866	-3.590859085908591	0.004422269793196381
-4.761981542371213	0.0010152284263959391	-3.58985898589859	0.002280865267180648	-3.58985898589859	0.002253731612237456	-3.58985898589859	0.004482453057852562	-3.58985898589859	0.004428997299594052
-4.729981491170822	0.0010152284263959391	-3.588858885888589	0.00228433079867838	-3.588858885888589	0.0022571559170405622	-3.588858885888589	0.004489272119790021	-3.588858885888589	0.004435735040406279
-4.697981439970432	0.0020304568527918783	-3.5878587858785878	0.002287801595681591	-3.5878587858785878	0.002260585424709583	-3.5878587858785878	0.004496101555423562	-3.5878587858785878	0.00444248303120246
-4.665981388770042	0.0005076142131979696	-3.586858685868587	0.0022912776661906564	-3.586858685868587	0.0022640201431497176	-3.586858685868587	0.004502941380534463	-3.586858685868587	0.004449241287575677
-4.633981337569653	0.0010152284263959391	-3.5858585858585856	0.0022947590182181067	-3.5858585858585856	0.0022674600802781784	-3.5858585858585856	0.004509791610928027	-3.5858585858585856	0.004456009825142745
-4.601981286369263	0.0015228426395939086	-3.584858485848585	0.0022982456597886417	-3.584858485848585	0.0022709052440242025	-3.584858485848585	0.00451665226243359	-3.584858485848585	0.004462788659544222
-4.569981235170735	0.0	-3.583858385838584	0.0023017375989391625	-3.583858385838584	0.0022743556423290815	-3.583858385838584	0.004523523350904568	-3.583858385838584	0.004469577806444472
-4.537981183970347	0.0005076142131979696	-3.582858285828583	0.002305234843718772	-3.582858285828583	0.002277811283146165	-3.582858285828583	0.0045304048922184936	-3.582858285828583	0.0044763772815316774
-4.505981132769955	0.0005076142131979696	-3.581858185818582	0.002308737402188814	-3.581858185818582	0.0022812721744408957	-3.581858185818582	0.004537296902277071	-3.581858185818582	0.004483187100517899
-4.4739810815695655	0.0015228426395939086	-3.580858085808581	0.002312245282422864	-3.580858085808581	0.00228473832419081	-3.580858085808581	0.00454419939700618	-3.580858085808581	0.004490007279139092
-4.441981030369176	0.0015228426395939086	-3.57985798579858	0.0023157584925067856	-3.57985798579858	0.0022882097403855725	-3.57985798579858	0.004551112392355912	-3.57985798579858	0.0044968378331551465
-4.409980979168786	0.0010152284263959391	-3.5788578857885787	0.002319277040538713	-3.5788578857885787	0.002291686431026985	-3.5788578857885787	0.004558035904300662	-3.5788578857885787	0.004503678778349941
-4.37798092797026	0.0005076142131979696	-3.577857785778578	0.0023228009346290862	-3.577857785778578	0.0022951684041290035	-3.577857785778578	0.0045649699488391005	-3.577857785778578	0.004510530130531351
-4.345980876769868	0.0	-3.5768576857685765	0.0023263301829006757	-3.5768576857685765	0.0022986556677177675	-3.5768576857685765	0.004571914541994242	-3.5768576857685765	0.00451739190553132
-4.31398082556948	0.0020304568527918783	-3.575857585758576	0.002329864793488584	-3.575857585758576	0.002302148229831603	-3.575857585758576	0.004578869699813462	-3.575857585758576	0.004524264119205845
-4.281980774369089	0.0005076142131979696	-3.574857485748575	0.0023334047745402794	-3.574857485748575	0.002305646098521056	-3.574857485748575	0.004585835438368583	-3.574857485748575	0.004531146787435073
-4.249980723168699	0.0010152284263959391	-3.573857385738574	0.002336950134215616	-3.573857385738574	0.002309149281848904	-3.573857385738574	0.004592811773755841	-3.573857385738574	0.004538039926123301
-4.217980671968309	0.0005076142131979696	-3.5728572857285728	0.002340500880686828	-3.5728572857285728	0.002312657787890169	-3.5728572857285728	0.0045997987220959885	-3.5728572857285728	0.004544943551199019
-4.185980620769783	0.0005076142131979696	-3.5718571857185717	0.002344057022138587	-3.5718571857185717	0.0023161716247321502	-3.5718571857185717	0.0046067962995342765	-3.5718571857185717	0.00455185767861494
-4.153980569569393	0.0005076142131979696	-3.570857085708571	0.0023476185667679807	-3.570857085708571	0.0023196908004744256	-3.570857085708571	0.0046138045222405355	-3.570857085708571	0.0045587823243480605
-4.121980518369002	0.0010152284263959391	-3.5698569856985696	0.002351185522784575	-3.5698569856985696	0.002323215323228894	-3.5698569856985696	0.004620823406409195	-3.5698569856985696	0.004565717504399684
-4.089980467168612	0.0010152284263959391	-3.568856885688569	0.0023547578984103763	-3.568856885688569	0.0023267452011197583	-3.568856885688569	0.0046278529682593035	-3.568856885688569	0.004572663234795432
-4.057980415968224	0.0	-3.567856785678568	0.002358335701879923	-3.567856785678568	0.0023302804422835875	-3.567856785678568	0.004634893224034589	-3.567856785678568	0.0045796195315853305
-4.0259803647678325	0.0015228426395939086	-3.566856685668567	0.0023619189414402285	-3.566856685668567	0.0023338210548692956	-3.566856685668567	0.004641944190003512	-3.566856685668567	0.0045865864108438174
-3.9939803135693066	0.0020304568527918783	-3.565856585658566	0.0023655076253508676	-3.565856585658566	0.0023373670470381905	-3.565856585658566	0.0046490058824592605	-3.565856585658566	0.004593563888669776
-3.961980262368917	0.0005076142131979696	-3.5648564856485647	0.0023691017618839324	-3.5648564856485647	0.0023409184269639702	-3.5648564856485647	0.004656078317719814	-3.5648564856485647	0.004600551981186586
-3.929980211168527	0.0020304568527918783	-3.563856385638564	0.002372701359324116	-3.563856385638564	0.002344475202832759	-3.563856385638564	0.00466316151212796	-3.563856385638564	0.004607550704542144
-3.8979801599681356	0.0025380710659898475	-3.5628562856285626	0.002376306425968678	-3.5628562856285626	0.0023480373828431195	-3.5628562856285626	0.0046702554820513935	-3.5628562856285626	0.004614560074908946
-3.865980108767746	0.0005076142131979696	-3.561856185618562	0.0023799169701274915	-3.561856185618562	0.0023516049752060632	-3.561856185618562	0.004677360243882662	-3.561856185618562	0.004621580108484045
-3.833980057567358	0.0015228426395939086	-3.560856085608561	0.002383533000123056	-3.560856085608561	0.0023551779881450853	-3.560856085608561	0.004684475814039268	-3.560856085608561	0.0046286108214891675
-3.80198000636883	0.0025380710659898475	-3.55985598559856	0.002387154524290519	-3.55985598559856	0.0023587564298961747	-3.55985598559856	0.004691602208963694	-3.55985598559856	0.004635652230170701
-3.76997995516844	0.0025380710659898475	-3.558855885588559	0.0023907815509776813	-3.558855885588559	0.002362340308707828	-3.558855885588559	0.004698739445123442	-3.558855885588559	0.00464270435079976
-3.7379799039680504	0.0010152284263959391	-3.5578557855785578	0.002394414088545037	-3.5578557855785578	0.002365929632841084	-3.5578557855785578	0.0047058875390110395	-3.5578557855785578	0.004649767199672202
-3.7059798527676606	0.0015228426395939086	-3.556855685568557	0.002398052145365785	-3.556855685568557	0.002369524410569523	-3.556855685568557	0.0047130465071441325	-3.556855685568557	0.004656840793108676
-3.673979801567271	0.003045685279187817	-3.5558555855585556	0.002401695729825839	-3.5558555855585556	0.0023731246501793053	-3.5558555855585556	0.004720216366065478	-3.5558555855585556	0.00466392514745467
-3.6419797503668794	0.003045685279187817	-3.554855485548555	0.002405344850323853	-3.554855485548555	0.002376730359969173	-3.554855485548555	0.004727397132342996	-3.554855485548555	0.004671020279080521
-3.609979699168353	0.0015228426395939086	-3.553855385538554	0.002408999515271253	-3.553855385538554	0.002380341548250484	-3.553855385538554	0.004734588822569836	-3.553855385538554	0.004678126204381489
-3.5779796479679633	0.003045685279187817	-3.552855285528553	0.0024126597330922403	-3.552855285528553	0.002383958223347223	-3.552855285528553	0.004741791453364361	-3.552855285528553	0.0046852429397777565
-3.5459795967675736	0.004568527918781726	-3.551855185518552	0.002416325512223806	-3.551855185518552	0.002387580393596017	-3.551855185518552	0.004749005041370237	-3.551855185518552	0.004692370501714504
-3.513979545567182	0.003045685279187817	-3.550855085508551	0.0024199968611157722	-3.550855085508551	0.002391208067346168	-3.550855085508551	0.004756229603256433	-3.550855085508551	0.004699508906661915
-3.481979494366794	0.0040609137055837565	-3.54985498549855	0.0024236737882307935	-3.54985498549855	0.002394841252959652	-3.54985498549855	0.004763465155717285	-3.54985498549855	0.004706658171115231
-3.4499794431664044	0.0025380710659898475	-3.5488548854885487	0.0024273563020443954	-3.5488548854885487	0.0023984799588111687	-3.5488548854885487	0.0047707117154725245	-3.5488548854885487	0.0047138183115948
-3.4179793919678763	0.003045685279187817	-3.547854785478548	0.0024310444110449522	-3.547854785478548	0.0024021241932881184	-3.547854785478548	0.004777969299267306	-3.547854785478548	0.004720989344646084
-3.3859793407674883	0.0040609137055837565	-3.5468546854685465	0.0024347381237337672	-3.5468546854685465	0.002405773964790668	-3.5468546854685465	0.004785237923872296	-3.5468546854685465	0.004728171286839738
-3.353979289567097	0.0040609137055837565	-3.545854585458546	0.002438437448625047	-3.545854585458546	0.002409429281731731	-3.545854585458546	0.004792517606083625	-3.545854585458546	0.004735364154771593
-3.321979238366707	0.003045685279187817	-3.544854485448545	0.002442142394245933	-3.544854485448545	0.0024130901525370144	-3.544854485448545	0.0047998083627230044	-3.544854485448545	0.004742567965062755
-3.2899791871663173	0.003553299492385787	-3.543854385438544	0.0024458529691365155	-3.543854385438544	0.002416756585645018	-3.543854385438544	0.004807110210637739	-3.543854385438544	0.004749782734359611
-3.2579791359659276	0.005076142131979695	-3.5428542854285427	0.002449569181849884	-3.5428542854285427	0.0024204285895070717	-3.5428542854285427	0.004814423166700742	-3.5428542854285427	0.00475700847933386
-3.2259790847673995	0.004568527918781726	-3.5418541854185417	0.002453291040952094	-3.5418541854185417	0.0024241061725873377	-3.5418541854185417	0.004821747247810601	-3.5418541854185417	0.004764245216682568
-3.1939790335670097	0.007106598984771574	-3.540854085408541	0.0024570185550222413	-3.540854085408541	0.0024277893433628456	-3.540854085408541	0.0048290824708916305	-3.540854085408541	0.004771492963128209
-3.161978982366622	0.005583756345177665	-3.5398539853985396	0.002460751732652446	-3.5398539853985396	0.002431478110323504	-3.5398539853985396	0.004836428852893886	-3.5398539853985396	0.004778751735418698
-3.1299789311662303	0.008121827411167513	-3.538853885388539	0.002464490582447881	-3.538853885388539	0.002435172481972115	-3.538853885388539	0.004843786410793171	-3.538853885388539	0.004786021550327405
-3.0979788799658405	0.005076142131979695	-3.537853785378538	0.0024682351130267924	-3.537853785378538	0.002438872466824407	-3.537853785378538	0.004851155161591164	-3.537853785378538	0.004793302424653243
-3.065978828765451	0.006091370558375634	-3.536853685368537	0.0024719853330205334	-3.536853685368537	0.002442578073409046	-3.536853685368537	0.004858535122315393	-3.536853685368537	0.004800594375220677
-3.0339787775669245	0.005076142131979695	-3.5358535853585358	0.002475741251073556	-3.5358535853585358	0.00244628931026765	-3.5358535853585358	0.004865926310019267	-3.5358535853585358	0.004807897418879754
-3.0019787263665347	0.0040609137055837565	-3.5348534853485347	0.0024795028758434604	-3.5348534853485347	0.002450006185954825	-3.5348534853485347	0.004873328741782165	-3.5348534853485347	0.004815211572506165
-2.9699786751661432	0.006091370558375634	-3.533853385338534	0.0024832702160009794	-3.533853385338534	0.002453728709038162	-3.533853385338534	0.004880742434709428	-3.533853385338534	0.0048225368530012604
-2.9379786239657535	0.006091370558375634	-3.5328532853285326	0.002487043280230059	-3.5328532853285326	0.002457456888098289	-3.5328532853285326	0.004888167405932454	-3.5328532853285326	0.004829873277292135
-2.9059785727653638	0.009137055837563452	-3.531853185318532	0.002490822077227793	-3.531853185318532	0.0024611907317288457	-3.531853185318532	0.00489560367260865	-3.531853185318532	0.004837220862331588
-2.873978521564974	0.006091370558375634	-3.530853085308531	0.0024946066157045268	-3.530853085308531	0.002464930248536554	-3.530853085308531	0.004903051251921567	-3.530853085308531	0.004844579625098247
-2.841978470366446	0.007106598984771574	-3.52985298529853	0.0024983969043838113	-3.52985298529853	0.0024686754471411948	-3.52985298529853	0.0049105101610808725	-3.52985298529853	0.004851949582596547
-2.809978419166058	0.008629441624365483	-3.528852885288529	0.0025021929520024845	-3.528852885288529	0.0024724263361756565	-3.528852885288529	0.004917980417322438	-3.528852885288529	0.004859330751856805
-2.777978367965668	0.008121827411167513	-3.5278527852785277	0.0025059947673106205	-3.5278527852785277	0.002476182924285937	-3.5278527852785277	0.004925462037908341	-3.5278527852785277	0.004866723149935237
-2.7459783167652767	0.01015228426395939	-3.526852685268527	0.0025098023590716216	-3.526852685268527	0.002479945220131175	-3.526852685268527	0.004932955040126899	-3.526852685268527	0.004874126793914003
-2.713978265564887	0.012182741116751269	-3.5258525852585256	0.0025136157360621915	-3.5258525852585256	0.0024837132323836677	-3.5258525852585256	0.004940459441292778	-3.5258525852585256	0.004881541700901265
-2.681978214364499	0.007614213197969543	-3.524852485248525	0.0025174349070723624	-3.524852485248525	0.002487486969728882	-3.524852485248525	0.004947975258746947	-3.524852485248525	0.004888967888031193
-2.649978163165971	0.01065989847715736	-3.523852385238524	0.0025212598809055344	-3.523852385238524	0.0024912664408654897	-3.523852385238524	0.00495550250985676	-3.523852385238524	0.004896405372464041
-2.617978111965581	0.01015228426395939	-3.522852285228523	0.0025250906663784717	-3.522852285228523	0.0024950516545053716	-3.522852285228523	0.004963041212016005	-3.522852285228523	0.00490385417138615
-2.5859780607651914	0.012182741116751269	-3.521852185218522	0.0025289272723213506	-3.521852185218522	0.0024988426193736524	-3.521852185218522	0.0049705913826449295	-3.521852185218522	0.004911314302010025
-2.5539780095648017	0.008629441624365483	-3.5208520852085208	0.0025327697075777497	-3.5208520852085208	0.0025026393442087063	-3.5208520852085208	0.004978153039190266	-3.5208520852085208	0.004918785781574341
-2.52197795836441	0.013705583756345178	-3.51985198519852	0.0025366179810046843	-3.51985198519852	0.002506441837762191	-3.51985198519852	0.004985726199125294	-3.51985198519852	0.004926268627344001
-2.4899779071640205	0.013197969543147208	-3.5188518851885187	0.0025404721014726434	-3.5188518851885187	0.002510250108799061	-3.5188518851885187	0.004993310879949893	-3.5188518851885187	0.00493376285661018
-2.457977855965494	0.015228426395939087	-3.517851785178518	0.002544332077865571	-3.517851785178518	0.0025140641660975805	-3.517851785178518	0.005000907099190542	-3.517851785178518	0.004941268486690348
-2.4259778047651044	0.01015228426395939	-3.5168516851685165	0.002548197919080927	-3.5168516851685165	0.0025178840184493624	-3.5168516851685165	0.005008514874400403	-3.5168516851685165	0.004948785534928336
-2.3939777535647147	0.011675126903553299	-3.515851585158516	0.0025520696340296813	-3.515851585158516	0.0025217096746593675	-3.515851585158516	0.005016134223159317	-3.515851585158516	0.004956314018694331
-2.361977702364323	0.014720812182741117	-3.514851485148515	0.0025559472316363384	-3.514851485148515	0.0025255411435459417	-3.514851485148515	0.005023765163073878	-3.514851485148515	0.00496385395538497
-2.329977651163935	0.016243654822335026	-3.513851385138514	0.002559830720838986	-3.513851385138514	0.002529378433940829	-3.513851385138514	0.005031407711777484	-3.513851385138514	0.0049714053624233525
-2.2979775999635454	0.012182741116751269	-3.5128512851285127	0.002563720110589259	-3.5128512851285127	0.0025332215546891856	-3.5128512851285127	0.005039061886930336	-3.5128512851285127	0.004978968257259075
-2.2659775487650173	0.016243654822335026	-3.5118511851185117	0.0025676154098524273	-3.5118511851185117	0.002537070514649617	-3.5118511851185117	0.0050467277062195	-3.5118511851185117	0.004986542657368276
-2.2339774975646276	0.016243654822335026	-3.510851085108511	0.002571516627607342	-3.510851085108511	0.002540925322694176	-3.510851085108511	0.005054405187358966	-3.510851085108511	0.004994128580253694
-2.201977446364238	0.01979695431472081	-3.5098509850985096	0.002575423772846547	-3.5098509850985096	0.0025447859877084137	-3.5098509850985096	0.005062094348089668	-3.5098509850985096	0.005001726043444694
-2.169977395163848	0.016751269035532996	-3.508850885088509	0.0025793368545761995	-3.508850885088509	0.0025486525185913576	-3.508850885088509	0.005069795206179509	-3.508850885088509	0.005009335064497285
-2.1379773439634566	0.015736040609137057	-3.507850785078508	0.002583255881816176	-3.507850785078508	0.002552524924255581	-3.507850785078508	0.005077507779423435	-3.507850785078508	0.0050169556609942064
-2.1059772927630687	0.02284263959390863	-3.506850685068507	0.0025871808636000427	-3.506850685068507	0.00255640321362718	-3.506850685068507	0.005085232085643481	-3.506850685068507	0.005024587850544947
-2.0739772415645406	0.02030456852791878	-3.5058505850585058	0.0025911118089750984	-3.5058505850585058	0.002560287395645825	-3.5058505850585058	0.005092968142688775	-3.5058505850585058	0.005032231650785769
-2.041977190364151	0.02233502538071066	-3.5048504850485047	0.002595048727002372	-3.5048504850485047	0.002564177479264761	-3.5048504850485047	0.005100715968435585	-3.5048504850485047	0.005039887079379773
-2.009977139163761	0.026903553299492386	-3.503850385038504	0.002598991626756683	-3.503850385038504	0.0025680734734508425	-3.503850385038504	0.0051084755807874055	-3.503850385038504	0.005047554154016926
-1.9779770879633711	0.023857868020304568	-3.5028502850285026	0.002602940517326622	-3.5028502850285026	0.0025719753871845464	-3.5028502850285026	0.005116246997674942	-3.5028502850285026	0.005055232892414117
-1.9459770367629814	0.01979695431472081	-3.501850185018502	0.0026068954078145973	-3.501850185018502	0.0025758832294599915	-3.501850185018502	0.005124030237056192	-3.501850185018502	0.005062923312315171
-1.9139769855625917	0.029949238578680204	-3.500850085008501	0.0026108563073368356	-3.500850085008501	0.0025797970092849656	-3.500850085008501	0.005131825316916472	-3.500850085008501	0.005070625431490925
-1.8819769343640653	0.025380710659898477	-3.4998499849985	0.002614823225023443	-3.4998499849985	0.0025837167356809448	-3.4998499849985	0.005139632255268445	-3.4998499849985	0.0050783392677392295
-1.8499768831636738	0.029949238578680204	-3.498849884988499	0.0026187961700183562	-3.498849884988499	0.002587642417683104	-3.498849884988499	0.0051474510701522026	-3.498849884988499	0.005086064838885033
-1.817976831963284	0.0350253807106599	-3.4978497849784977	0.002622775151479444	-3.4978497849784977	0.0025915740643403574	-3.4978497849784977	0.005155281779635241	-3.4978497849784977	0.005093802162780383
-1.7859767807628943	0.03654822335025381	-3.496849684968497	0.002626760178578462	-3.496849684968497	0.0025955116847153573	-3.496849684968497	0.005163124401812582	-3.496849684968497	0.005101551257304487
-1.7539767295625046	0.04568527918781726	-3.4958495849584956	0.0026307512605011183	-3.4958495849584956	0.002599455287884535	-3.4958495849584956	0.005170978954806753	-3.4958495849584956	0.005109312140363766
-1.7219766783621149	0.04467005076142132	-3.494849484948495	0.0026347484064470675	-3.494849484948495	0.002603404882938103	-3.494849484948495	0.005178845456767846	-3.494849484948495	0.005117084829891861
-1.6899766271635868	0.04314720812182741	-3.493849384938494	0.0026387516256299467	-3.493849384938494	0.002607360478980094	-3.493849384938494	0.005186723925873596	-3.493849384938494	0.005124869343849716
-1.6579765759631988	0.03654822335025381	-3.492849284928493	0.0026427609272773947	-3.492849284928493	0.0026113220851283685	-3.492849284928493	0.005194614380329344	-3.492849284928493	0.005132665700225579
-1.625976524762809	0.050761421319796954	-3.491849184918492	0.002646776320631071	-3.491849184918492	0.0026152897105146456	-3.491849184918492	0.0052025168383681725	-3.491849184918492	0.005140473917035081
-1.5939764735624176	0.050253807106598984	-3.4908490849084908	0.0026507978149466617	-3.4908490849084908	0.0026192633642845103	-3.4908490849084908	0.0052104313182508724	-3.4908490849084908	0.005148294012321248
-1.5619764223620278	0.05380710659898477	-3.48984898489849	0.002654825419493937	-3.48984898489849	0.0026232430555974506	-3.48984898489849	0.00521835783826602	-3.48984898489849	0.0051561260041545496
-1.529976371161638	0.050253807106598984	-3.4888488848884887	0.0026588591435567424	-3.4888488848884887	0.0026272287936268714	-3.4888488848884887	0.005226296416730025	-3.4888488848884887	0.0051639699106329675
-1.4979763199612484	0.05532994923857868	-3.487848784878488	0.002662898996433024	-3.487848784878488	0.0026312205875601096	-3.487848784878488	0.005234247071987147	-3.487848784878488	0.00517182574988199
-1.4659762687627202	0.05939086294416244	-3.4868486848684865	0.0026669449874348657	-3.4868486848684865	0.002635218446598469	-3.4868486848684865	0.005242209822409564	-3.4868486848684865	0.005179693540054705
-1.4339762175623305	0.051269035532994923	-3.485848584858486	0.0026709971258884893	-3.485848584858486	0.002639222379957226	-3.485848584858486	0.005250184686397381	-3.485848584858486	0.005187573299331785
-1.4019761663619426	0.05989847715736041	-3.484848484848485	0.0026750554211342993	-3.484848484848485	0.0026432323968656663	-3.484848484848485	0.005258171682378727	-3.484848484848485	0.005195465045921586
-1.369976115161551	0.05939086294416244	-3.483848384838484	0.0026791198825268747	-3.483848384838484	0.002647248506567091	-3.483848384838484	0.005266170828809755	-3.483848384838484	0.00520336879806016
-1.337976063961163	0.05786802030456853	-3.4828482848284827	0.0026831905194350234	-3.4828482848284827	0.002651270718318853	-3.4828482848284827	0.005274182144174672	-3.4828482848284827	0.005211284574011293
-1.3059760127607716	0.07055837563451776	-3.4818481848184817	0.002687267341241782	-3.4818481848184817	0.002655299041392363	-3.4818481848184817	0.005282205646985831	-3.4818481848184817	0.0052192123920665546
-1.2739759615622452	0.07461928934010152	-3.480848084808481	0.002691350357344447	-3.480848084808481	0.0026593334850731247	-3.480848084808481	0.005290241355783736	-3.480848084808481	0.00522715227054535
-1.2419759103618573	0.08020304568527918	-3.4798479847984796	0.0026954395771545884	-3.4798479847984796	0.00266337405866075	-3.4798479847984796	0.005298289289137119	-3.4798479847984796	0.005235104227794957
-1.209975859161464	0.08781725888324873	-3.478847884788479	0.0026995350100980746	-3.478847884788479	0.002667420771468974	-3.478847884788479	0.005306349465642901	-3.478847884788479	0.005243068282190541
-1.177975807961076	0.08527918781725888	-3.477847784778478	0.002703636665615099	-3.477847784778478	0.0026714736328256905	-3.477847784778478	0.0053144219039263614	-3.477847784778478	0.005251044452135243
-1.1459757567606863	0.08984771573604061	-3.476847684768477	0.00270774455316021	-3.476847684768477	0.002675532652072965	-3.476847684768477	0.005322506622641083	-3.476847684768477	0.0052590327560602
-1.1139757055602948	0.10253807106598985	-3.4758475847584758	0.0027118586822022952	-3.4758475847584758	0.0026795978385670506	-3.4758475847584758	0.005330603640469025	-3.4758475847584758	0.005267033212424578
-1.0819756543617685	0.08781725888324873	-3.4748474847484747	0.00271597906222465	-3.4748474847484747	0.002683669201678426	-3.4748474847484747	0.005338712976120575	-3.4748474847484747	0.005275045839715627
-1.049975603161377	0.10456852791878173	-3.473847384738474	0.002720105702724968	-3.473847384738474	0.0026877467507917955	-3.473847384738474	0.0053468346483345605	-3.473847384738474	0.005283070656448719
-1.017975551960989	0.09543147208121827	-3.4728472847284726	0.0027242386132153907	-3.4728472847284726	0.0026918304953061404	-3.4728472847284726	0.005354968675878361	-3.4728472847284726	0.005291107681167405
-0.9859755007605994	0.12385786802030457	-3.471847184718472	0.0027283778032224783	-3.471847184718472	0.0026959204446346985	-3.471847184718472	0.00536311507754787	-3.471847184718472	0.005299156932443431
-0.9539754495602079	0.1182741116751269	-3.470847084708471	0.0027325232822873083	-3.470847084708471	0.002700016608205034	-3.470847084708471	0.005371273872167581	-3.470847084708471	0.00530721842887681
-0.9219753983598199	0.12284263959390863	-3.46984698469847	0.0027366750599654155	-3.46984698469847	0.0027041189954590183	-3.46984698469847	0.005379445078590637	-3.46984698469847	0.005315292189095835
-0.8899753471612936	0.14619289340101524	-3.468846884688469	0.0027408331458268873	-3.468846884688469	0.002708227615852879	-3.468846884688469	0.00538762871569886	-3.468846884688469	0.0053233782317571535
-0.857975295960902	0.14619289340101524	-3.4678467846784677	0.002744997549456315	-3.4678467846784677	0.0027123424788572026	-3.4678467846784677	0.0053958248024027775	-3.4678467846784677	0.0053314765755457846
-0.8259752447605123	0.1467005076142132	-3.466846684668467	0.002749168280452892	-3.466846684668467	0.0027164635939569723	-3.466846684668467	0.005404033357641695	-3.466846684668467	0.005339587239175171
-0.7939751935601244	0.15076142131979695	-3.4658465846584656	0.0027533453484303682	-3.4658465846584656	0.0027205909706515827	-3.4658465846584656	0.005412254400383751	-3.4658465846584656	0.005347710241387237
-0.7619751423597311	0.15939086294416244	-3.464846484648465	0.002757528763017113	-3.464846484648465	0.002724724618454855	-3.464846484648465	0.005420487949625913	-3.464846484648465	0.005355845600952401
-0.7299750911593431	0.19796954314720813	-3.463846384638464	0.0027617185338561206	-3.463846384638464	0.002728864546895072	-3.463846384638464	0.005428734024394062	-3.463846384638464	0.005363993336669656
-0.6979750399608132	0.18274111675126903	-3.462846284628463	0.0027659146706050463	-3.462846284628463	0.0027330107655149935	-3.462846284628463	0.005436992643743019	-3.462846284628463	0.005372153467366576
-0.6659749887604253	0.1964467005076142	-3.461846184618462	0.0027701171829361978	-3.461846184618462	0.002737163283871873	-3.461846184618462	0.005445263826756579	-3.461846184618462	0.005380326011899381
-0.6339749375600373	0.19949238578680203	-3.4608460846084608	0.0027743260805366	-3.4608460846084608	0.0027413221115374924	-3.4608460846084608	0.005453547592547591	-3.4608460846084608	0.005388510989152988
-0.601974886359644	0.2050761421319797	-3.45984598459846	0.0027785413731079896	-3.45984598459846	0.0027454872580981696	-3.45984598459846	0.005461843960257976	-3.45984598459846	0.005396708418041025
-0.5699748351592561	0.216243654822335	-3.4588458845884587	0.0027827630703668414	-3.4588458845884587	0.0027496587331547954	-3.4588458845884587	0.005470152949058759	-3.4588458845884587	0.005404918317505912
-0.5379747839588663	0.25228426395939085	-3.457845784578458	0.002786991182044388	-3.457845784578458	0.002753836546322841	-3.457845784578458	0.005478474578150146	-3.457845784578458	0.005413140706518868
-0.5059747327603382	0.2482233502538071	-3.4568456845684565	0.0027912257178866673	-3.4568456845684565	0.0027580207072323945	-3.4568456845684565	0.005486808866761557	-3.4568456845684565	0.005421375604079995
-0.4739746815599485	0.267005076142132	-3.455845584558456	0.0027954666876545044	-3.455845584558456	0.002762211225528168	-3.455845584558456	0.005495155834151637	-3.455845584558456	0.005429623029218265
-0.4419746303595605	0.2720812182741117	-3.454845484548455	0.002799714101123563	-3.454845484548455	0.0027664081108695333	-3.454845484548455	0.0055035154996083465	-3.454845484548455	0.005437883000991629
-0.409974579159169	0.2984771573604061	-3.453845384538454	0.002803967968084361	-3.453845384538454	0.0027706113729305394	-3.453845384538454	0.005511887882449002	-3.453845384538454	0.005446155538487024
-0.3779745279587793	0.2766497461928934	-3.4528452845284527	0.002808228298342293	-3.4528452845284527	0.002774821021399928	-3.4528452845284527	0.005520273002020294	-3.4528452845284527	0.005454440660820417
-0.3459744767583913	0.30609137055837565	-3.4518451845184517	0.0028124951017176477	-3.4518451845184517	0.0027790370659811696	-3.4518451845184517	0.00552867087769832	-3.4518451845184517	0.005462738387136852
-0.31397442555986144	0.3380710659898477	-3.450845084508451	0.0028167683880456294	-3.450845084508451	0.0027832595163924663	-3.450845084508451	0.0055370815288886994	-3.450845084508451	0.005471048736610509
-0.2819743743594717	0.34670050761421317	-3.4498449844984496	0.0028210481671764047	-3.4498449844984496	0.002787488382366804	-3.4498449844984496	0.005545504975026557	-3.4498449844984496	0.005479371728444744
-0.2499743231590802	0.3700507614213198	-3.448844884488449	0.0028253344489750937	-3.448844884488449	0.0027917236736519383	-3.448844884488449	0.005553941235576557	-3.448844884488449	0.0054877073818720935
-0.21797427195869223	0.3903553299492386	-3.447844784478448	0.0028296272433218053	-3.447844784478448	0.00279596540001045	-3.447844784478448	0.005562390330033013	-3.447844784478448	0.00549605571615439
-0.18597422075830428	0.399492385786802	-3.446844684468447	0.002833926560111653	-3.446844684468447	0.002800213571219741	-3.446844684468447	0.005570852277919871	-3.446844684468447	0.0055044167505827425
-0.15397416955791277	0.4654822335025381	-3.4458445844584458	0.002838232409254807	-3.4458445844584458	0.0028044681970720788	-3.4458445844584458	0.005579327098790787	-3.4458445844584458	0.005512790504477627
-0.12197411835938642	0.5436548223350254	-3.4448444844484447	0.0028425448006764685	-3.4448444844484447	0.0028087292873746014	-3.4448444844484447	0.005587814812229157	-3.4448444844484447	0.0055211769971888975
-0.08997406715899846	0.5416243654822335	-3.443844384438444	0.002846863744316939	-3.443844384438444	0.002812996851949353	-3.443844384438444	0.005596315437848183	-3.443844384438444	0.005529576248095842
-0.05797401595860695	0.5812182741116751	-3.4428442844284426	0.0028511892501316186	-3.4428442844284426	0.0028172709006333025	-3.4428442844284426	0.00560482899529089	-3.4428442844284426	0.0055379882766072456
-0.025973964758215437	0.6593908629441624	-3.441844184418442	0.0028555213280910276	-3.441844184418442	0.002821551443278358	-3.441844184418442	0.005613355504230181	-3.441844184418442	0.0055464131021614035
0.006026086442172521	0.6680203045685279	-3.440844084408441	0.002859859988180834	-3.440844084408441	0.002825838489751402	-3.440844084408441	0.00562189498436892	-3.440844084408441	0.005554850744226195
0.03802613764256403	0.615736040609137	-3.43984398439844	0.0028642052404018927	-3.43984398439844	0.00283013204993431	-3.43984398439844	0.005630447455439892	-3.43984398439844	0.0055633012222991015
0.07002618884109037	0.6091370558375635	-3.438843884388439	0.0028685570947702367	-3.438843884388439	0.0028344321337239655	-3.438843884388439	0.005639012937205956	-3.438843884388439	0.005571764555907284
0.10202624004148188	0.5746192893401015	-3.4378437843784377	0.002872915561317133	-3.4378437843784377	0.002838738751032297	-3.4378437843784377	0.005647591449459999	-3.4378437843784377	0.005580240764607591
0.13402629124186982	0.5685279187817259	-3.436843684368437	0.0028772806500890623	-3.436843684368437	0.0028430519117862824	-3.436843684368437	0.005656183012025025	-3.436843684368437	0.005588729867986628
0.16602634244225778	0.5258883248730964	-3.4358435843584356	0.002881652371147823	-3.4358435843584356	0.0028473716259280017	-3.4358435843584356	0.005664787644754212	-3.4358435843584356	0.005597231885660808
0.19802639364265284	0.5065989847715736	-3.434843484348435	0.002886030734570428	-3.434843484348435	0.0028516979034146138	-3.434843484348435	0.00567340536753091	-3.434843484348435	0.00560574683727637
0.2300264448430408	0.4350253807106599	-3.4338433843384335	0.0028904157504492742	-3.4338433843384335	0.002856030754218436	-3.4338433843384335	0.005682036200268744	-3.4338433843384335	0.005614274742509461
0.26202649604156714	0.383248730964467	-3.432843284328433	0.00289480742889203	-3.432843284328433	0.0028603701883269076	-3.432843284328433	0.005690680162911618	-3.432843284328433	0.005622815621066129
0.29402654724195865	0.3761421319796954	-3.431843184318432	0.0028992057800217817	-3.431843184318432	0.002864716215742671	-3.431843184318432	0.0056993372754337865	-3.431843184318432	0.005631369492682428
0.3260265984423466	0.3614213197969543	-3.4308430843084308	0.0029036108139769384	-3.4308430843084308	0.0028690688464835454	-3.4308430843084308	0.005708007557839892	-3.4308430843084308	0.005639936377124433
0.35802664964273456	0.33096446700507615	-3.42984298429843	0.002908022540911355	-3.42984298429843	0.0028734280905825813	-3.42984298429843	0.00571669103016498	-3.42984298429843	0.0056485162941882746
0.3900267008431261	0.3238578680203046	-3.4288428842884286	0.0029124409709943007	-3.4288428842884286	0.0028777939580880737	-3.4288428842884286	0.005725387712474623	-3.4288428842884286	0.005657109263700217
0.4220267520435176	0.30609137055837565	-3.427842784278428	0.0029168661144104856	-3.427842784278428	0.0028821664590635778	-3.427842784278428	0.005734097624864878	-3.427842784278428	0.005665715305516665
0.4540268032420439	0.2868020304568528	-3.4268426842684265	0.0029212979813601075	-3.4268426842684265	0.0028865456035879478	-3.4268426842684265	0.005742820787462412	-3.4268426842684265	0.005674334439524256
0.48602685444243543	0.26954314720812184	-3.425842584258426	0.002925736582058863	-3.425842584258426	0.002890931401755343	-3.425842584258426	0.005751557220424449	-3.425842584258426	0.005682966685639848
0.5180269056428234	0.2862944162436548	-3.424842484248425	0.0029301819267379577	-3.424842484248425	0.0028953238636752693	-3.424842484248425	0.005760306943938945	-3.424842484248425	0.005691612063810626
0.5500269568432149	0.25279187817258886	-3.423842384238424	0.002934634025644158	-3.423842384238424	0.0028997229994725837	-3.423842384238424	0.00576906997822454	-3.423842384238424	0.005700270594014113
0.5820270080436029	0.23959390862944163	-3.4228422842284227	0.002939092889039782	-3.4228422842284227	0.0029041288192875325	-3.4228422842284227	0.005777846343530615	-3.4228422842284227	0.005708942296258219
0.6140270592439908	0.22741116751269036	-3.4218421842184217	0.0029435585272027647	-3.4218421842184217	0.002908541333275771	-3.4218421842184217	0.005786636060137382	-3.4218421842184217	0.005717627190581287
0.6460271104425207	0.2147208121827411	-3.420842084208421	0.002948030950426627	-3.420842084208421	0.0029129605516083753	-3.420842084208421	0.00579543914835589	-3.420842084208421	0.0057263252970521554
0.6780271616429087	0.20406091370558377	-3.4198419841984196	0.002952510169020556	-3.4198419841984196	0.002917386484471887	-3.4198419841984196	0.005804255628528109	-3.4198419841984196	0.005735036635770198
0.7100272128433002	0.18984771573604062	-3.418841884188419	0.002956996193309387	-3.418841884188419	0.002921819142068316	-3.418841884188419	0.0058130855210269195	-3.418841884188419	0.0057437612268653356
0.7420272640436917	0.20456852791878172	-3.417841784178418	0.0029614890336336405	-3.417841784178418	0.0029262585346151774	-3.417841784178418	0.0058219288462562175	-3.417841784178418	0.005752499090498147
0.7740273152440796	0.17411167512690356	-3.416841684168417	0.002965988700349573	-3.416841684168417	0.002930704672345513	-3.416841684168417	0.005830785624650924	-3.416841684168417	0.005761250246859854
0.8060273664444711	0.17715736040609137	-3.4158415841584158	0.0029704952038291416	-3.4158415841584158	0.0029351575655079056	-3.4158415841584158	0.005839655876677078	-3.4158415841584158	0.005770014716172418
0.8380274176429975	0.15786802030456853	-3.4148414841484147	0.002975008554460093	-3.4148414841484147	0.0029396172243665174	-3.4148414841484147	0.00584853962283183	-3.4148414841484147	0.005778792518688548
0.8700274688433854	0.15279187817258882	-3.413841384138414	0.002979528762645928	-3.413841384138414	0.0029440836592010953	-3.413841384138414	0.005857436883643492	-3.413841384138414	0.005787583674691761
0.902027520043777	0.14568527918781726	-3.4128412841284126	0.0029840558388059906	-3.4128412841284126	0.0029485568803070254	-3.4128412841284126	0.005866347679671657	-3.4128412841284126	0.005796388204496447
0.9340275712441649	0.14213197969543148	-3.411841184118412	0.002988589793375413	-3.411841184118412	0.002953036897995306	-3.411841184118412	0.005875272031507153	-3.411841184118412	0.00580520612844788
0.9660276224445564	0.132994923857868	-3.410841084108411	0.0029931306368052176	-3.410841084108411	0.002957523722592634	-3.410841084108411	0.005884209959772142	-3.410841084108411	0.005814037466922307
0.9980276736449479	0.13756345177664975	-3.40984098409841	0.002997678379562289	-3.40984098409841	0.0029620173644413724	-3.40984098409841	0.0058931614851201655	-3.40984098409841	0.005822882240326949
1.0300277248434744	0.13096446700507614	-3.408840884088409	0.0030022330321294267	-3.408840884088409	0.002966517833899614	-3.408840884088409	0.0059021266282361946	-3.408840884088409	0.005831740469100093
1.0620277760438623	0.12233502538071066	-3.4078407840784077	0.0030067946050053346	-3.4078407840784077	0.0029710251413411766	-3.4078407840784077	0.005911105409836631	-3.4078407840784077	0.0058406121737111065
1.0940278272442538	0.11065989847715736	-3.406840684068407	0.003011363108704699	-3.406840684068407	0.0029755392971556505	-3.406840684068407	0.005920097850669432	-3.406840684068407	0.005849497374660492
1.1260278784446418	0.10355329949238579	-3.4058405840584056	0.0030159385537581575	-3.4058405840584056	0.0029800603117484097	-3.4058405840584056	0.0059291039715140955	-3.4058405840584056	0.0058583960924799595
1.1580279296450298	0.09593908629441625	-3.404840484048405	0.0030205209507123635	-3.404840484048405	0.0029845881955406313	-3.404840484048405	0.005938123793181728	-3.404840484048405	0.005867308347732427
1.1900279808454248	0.08934010152284264	-3.4038403840384035	0.0030251103101299826	-3.4038403840384035	0.002989122958969336	-3.4038403840384035	0.005947157336515129	-3.4038403840384035	0.005876234161012125
1.2220280320439476	0.08426395939086294	-3.402840284028403	0.0030297066425897415	-3.402840284028403	0.0029936646124873933	-3.402840284028403	0.005956204622388762	-3.402840284028403	0.005885173552944574
1.2540280832443427	0.09441624365482233	-3.401840184018402	0.003034309958686425	-3.401840184018402	0.0029982131665635607	-3.401840184018402	0.0059652656717088595	-3.401840184018402	0.0058941265441867065
1.2860281344447306	0.08781725888324873	-3.4008400840084008	0.0030389202690309387	-3.4008400840084008	0.0030027686316825035	-3.4008400840084008	0.005974340505413484	-3.4008400840084008	0.005903093155426871
1.3180281856451186	0.07868020304568528	-3.3998399839984	0.003043537584250283	-3.3998399839984	0.003007331018344809	-3.3998399839984	0.0059834291444725235	-3.3998399839984	0.005912073407384875
1.35002823684551	0.06548223350253807	-3.3988398839883986	0.003048161914987625	-3.3988398839883986	0.003011900337067029	-3.3988398839883986	0.005992531609887767	-3.3988398839883986	0.005921067320812069
1.382028288045898	0.07563451776649746	-3.397839783978398	0.0030527932719022913	-3.397839783978398	0.0030164765983816838	-3.397839783978398	0.006001647922692966	-3.397839783978398	0.005930074916491348
1.4140283392444244	0.07258883248730964	-3.3968396839683965	0.003057431665669815	-3.3968396839683965	0.0030210598128373074	-3.3968396839683965	0.0060107781039538755	-3.3968396839683965	0.00593909621523725
1.446028390444816	0.05888324873096447	-3.395839583958396	0.0030620771069819314	-3.395839583958396	0.003025649990998448	-3.395839583958396	0.0060199221747682646	-3.395839583958396	0.005948131237895943
1.4780284416452074	0.05786802030456853	-3.394839483948395	0.003066729606546652	-3.394839483948395	0.0030302471434457243	-3.394839483948395	0.006029080156266032	-3.394839483948395	0.00595718000534534
1.5100284928455954	0.05989847715736041	-3.393839383938394	0.003071389175088221	-3.393839383938394	0.0030348512807758118	-3.393839383938394	0.006038252069609213	-3.393839383938394	0.005966242538495107
1.5420285440459869	0.05177664974619289	-3.3928392839283927	0.0030760558233472067	-3.3928392839283927	0.0030394624136015004	-3.3928392839283927	0.006047437935992036	-3.3928392839283927	0.005975318858286711
1.5740285952463748	0.05228426395939086	-3.3918391839183917	0.0030807295620804776	-3.3918391839183917	0.0030440805525516943	-3.3918391839183917	0.006056637776640946	-3.3918391839183917	0.005984408985693481
1.6060286464449047	0.04263959390862944	-3.390839083908391	0.0030854104020612565	-3.390839083908391	0.0030487057082714555	-3.390839083908391	0.00606585161281471	-3.390839083908391	0.005993512941720642
1.6380286976452927	0.05279187817258883	-3.3898389838983896	0.0030900983540791322	-3.3898389838983896	0.003053337891422019	-3.3898389838983896	0.006075079465804455	-3.3898389838983896	0.006002630747405412
1.6700287488456806	0.04568527918781726	-3.388838883888389	0.0030947934289400824	-3.388838883888389	0.0030579771126808103	-3.388838883888389	0.006084321356933622	-3.388838883888389	0.006011762423816958
1.7020288000460722	0.04213197969543147	-3.387838783878388	0.0030994956374665156	-3.387838783878388	0.0030626233827414913	-3.387838783878388	0.0060935773075581744	-3.387838783878388	0.00602090799205654
1.7340288512464637	0.04111675126903553	-3.386838683868387	0.0031042049904972634	-3.386838683868387	0.0030672767123139585	-3.386838683868387	0.006102847339066516	-3.386838683868387	0.0060300674732574975
1.7660289024468516	0.03959390862944162	-3.3858385838583858	0.003108921498887651	-3.3858385838583858	0.0030719371121243916	-3.3858385838583858	0.006112131472879595	-3.3858385838583858	0.006039240888585336
1.7980289536453815	0.03705583756345178	-3.3848384838483847	0.0031136451735094667	-3.3848384838483847	0.003076604592915259	-3.3848384838483847	0.006121429730450963	-3.3848384838483847	0.006048428259237746
1.8300290048457695	0.026395939086294416	-3.383838383838384	0.003118376025251054	-3.383838383838384	0.003081279165445357	-3.383838383838384	0.006130742133266793	-3.383838383838384	0.006057629606444665
1.8620290560461574	0.030964467005076143	-3.3828382838283826	0.0031231140650172726	-3.3828382838283826	0.003085960840489831	-3.3828382838283826	0.0061400687028459475	-3.3828382838283826	0.0060668449514683425
1.894029107246549	0.03604060913705584	-3.381838183818382	0.003127859303729557	-3.381838183818382	0.0030906496288401865	-3.381838183818382	0.006149409460740017	-3.381838183818382	0.006076074315603355
1.926029158446937	0.03654822335025381	-3.380838083808381	0.003132611752325937	-3.380838083808381	0.0030953455413043375	-3.380838083808381	0.006158764428533416	-3.380838083808381	0.006085317720176693
1.958029209647332	0.03147208121827411	-3.37983798379838	0.003137371421761075	-3.37983798379838	0.0031000485887066175	-3.37983798379838	0.006168133627843331	-3.37983798379838	0.00609457518654777
1.9900292608458547	0.02131979695431472	-3.378837883788379	0.0031421383230062507	-3.378837883788379	0.003104758781887798	-3.378837883788379	0.006177517080319899	-3.378837883788379	0.006103846736108514
2.022029312046246	0.01979695431472081	-3.3778377837783777	0.0031469124670494334	-3.3778377837783777	0.0031094761317051333	-3.3778377837783777	0.006186914807646161	-3.3778377837783777	0.006113132390283383
2.0540293632466375	0.027411167512690356	-3.376837683768377	0.003151693864895279	-3.376837683768377	0.003114200649032361	-3.376837683768377	0.00619632683153812	-3.376837683768377	0.0061224321705294245
2.0860294144470255	0.024873096446700507	-3.3758375837583756	0.0031564825275651816	-3.3758375837583756	0.0031189323447597616	-3.3758375837583756	0.0062057531737448705	-3.3758375837583756	0.006131746098336346
2.1180294656474135	0.023857868020304568	-3.374837483748375	0.003161278466097238	-3.374837483748375	0.0031236712297941314	-3.374837483748375	0.006215193856048557	-3.374837483748375	0.006141074195226525
2.150029516847805	0.01979695431472081	-3.3738373837383735	0.0031660816915463795	-3.3738373837383735	0.0031284173150588727	-3.3738373837383735	0.006224648900264471	-3.3738373837383735	0.006150416482755106
2.1820295680463313	0.019289340101522844	-3.372837283728373	0.00317089221498427	-3.372837283728373	0.003133170611493951	-3.372837283728373	0.00623411832824107	-3.372837283728373	0.00615977298250999
2.2140296192467193	0.024365482233502538	-3.371837183718372	0.0031757100474994484	-3.371837183718372	0.0031379311300559843	-3.371837183718372	0.006243602161860085	-3.371837183718372	0.006169143716111949
2.2460296704471143	0.02081218274111675	-3.3708370837083708	0.0031805352001972524	-3.3708370837083708	0.0031426988817182156	-3.3708370837083708	0.006253100423036527	-3.3708370837083708	0.00617852870521464
2.2780297216475023	0.018274111675126905	-3.36983698369837	0.003185367684199941	-3.36983698369837	0.003147473877470572	-3.36983698369837	0.0062626131337187065	-3.36983698369837	0.00618792797150465
2.3100297728478902	0.018781725888324875	-3.3688368836883686	0.0031902075106466387	-3.3688368836883686	0.003152256128319678	-3.3688368836883686	0.006272140315888386	-3.3688368836883686	0.006197341536701574
2.3420298240482817	0.016751269035532996	-3.367836783678368	0.0031950546906934097	-3.367836783678368	0.003157045645288875	-3.367836783678368	0.006281681991560717	-3.367836783678368	0.006206769422558029
2.3740298752486697	0.016243654822335026	-3.3668366836683665	0.0031999092355132664	-3.3668366836683665	0.003161842439418263	-3.3668366836683665	0.006291238182784383	-3.3668366836683665	0.0062162116508597525
2.4060299264471996	0.019289340101522844	-3.365836583658366	0.003204771156296195	-3.365836583658366	0.003166646521764704	-3.365836583658366	0.006300808911641555	-3.365836583658366	0.00622566824342558
2.4380299776475876	0.008629441624365483	-3.364836483648365	0.003209640464249177	-3.364836483648365	0.0031714579034018697	-3.364836483648365	0.006310394200248043	-3.364836483648365	0.006235139222107581
2.470030028847979	0.013197969543147208	-3.363836383638364	0.003214517170596243	-3.363836383638364	0.003176276595420257	-3.363836383638364	0.006319994070753305	-3.363836383638364	0.006244624608791056
2.5020300800483706	0.012690355329949238	-3.3628362836283627	0.0032194012865784526	-3.3628362836283627	0.003181102608927204	-3.3628362836283627	0.006329608545340466	-3.3628362836283627	0.00625412442539459
2.5340301312487585	0.015736040609137057	-3.3618361836183617	0.003224292823453967	-3.3618361836183617	0.0031859359550469382	-3.3618361836183617	0.006339237646226414	-3.3618361836183617	0.006263638693870118
2.5660301824491465	0.012690355329949238	-3.360836083608361	0.0032291917924980253	-3.360836083608361	0.0031907766449205768	-3.360836083608361	0.006348881395661805	-3.360836083608361	0.0062731674362029605
2.5980302336476764	0.01015228426395939	-3.3598359835983596	0.003234098205003032	-3.3598359835983596	0.0031956246897061765	-3.3598359835983596	0.006358539815931217	-3.3598359835983596	0.00628271067441192
2.6300302848480643	0.01015228426395939	-3.358835883588359	0.0032390120722785246	-3.358835883588359	0.003200480100578735	-3.358835883588359	0.006368212929353052	-3.358835883588359	0.006292268430549242
2.6620303360484523	0.009644670050761422	-3.357835783578358	0.003243933405651229	-3.357835783578358	0.0032053428887302386	-3.357835783578358	0.006377900758279695	-3.357835783578358	0.006301840726700763
2.694030387248844	0.005076142131979695	-3.356835683568357	0.0032488622164650862	-3.356835683568357	0.00321021306536968	-3.356835683568357	0.00638760332509754	-3.356835683568357	0.006311427584985891
2.7260304384492353	0.007614213197969543	-3.3558355835583558	0.0032537985160812745	-3.3558355835583558	0.0032150906417230713	-3.3558355835583558	0.006397320652227048	-3.3558355835583558	0.006321029027557707
2.758030489649627	0.007106598984771574	-3.3548354835483547	0.003258742315878221	-3.3548354835483547	0.0032199756290334927	-3.3548354835483547	0.0064070527621227485	-3.3548354835483547	0.006330645076602973
2.790030540848153	0.01015228426395939	-3.353835383538354	0.003263693627251659	-3.353835383538354	0.0032248680385611023	-3.353835383538354	0.006416799677273359	-3.353835383538354	0.006340275754342207
2.822030592048541	0.008629441624365483	-3.3528352835283526	0.0032686524616146254	-3.3528352835283526	0.0032297678815831703	-3.3528352835283526	0.0064265614202018055	-3.3528352835283526	0.006349921083029746
2.8540306432489326	0.006091370558375634	-3.351835183518352	0.0032736188303975023	-3.351835183518352	0.003234675169394093	-3.351835183518352	0.00643633801346528	-3.351835183518352	0.006359581084953759
2.8860306944493206	0.012690355329949238	-3.350835083508351	0.0032785927450480383	-3.350835083508351	0.0032395899133054393	-3.350835083508351	0.006446129479655288	-3.350835083508351	0.006369255782436345
2.9180307456497085	0.008629441624365483	-3.34983498349835	0.0032835742170313617	-3.34983498349835	0.0032445121246459517	-3.34983498349835	0.006455935841397692	-3.34983498349835	0.006378945197833537
2.9500307968501036	0.007106598984771574	-3.348834883488349	0.003288563257830051	-3.348834883488349	0.0032494418147615994	-3.348834883488349	0.006465757121352801	-3.348834883488349	0.006388649353535404
2.9820308480486264	0.008121827411167513	-3.3478347834783477	0.0032935598789440986	-3.3478347834783477	0.0032543789950155765	-3.3478347834783477	0.006475593342215356	-3.3478347834783477	0.0063983682719660545
3.014030899249018	0.006091370558375634	-3.346834683468347	0.0032985640918909943	-3.346834683468347	0.003259323676788353	-3.346834683468347	0.0064854445267146605	-3.346834683468347	0.006408101975583714
3.0460309504494094	0.007614213197969543	-3.3458345834583456	0.00330357590820572	-3.3458345834583456	0.003264275871477689	-3.3458345834583456	0.006495310697614583	-3.3458345834583456	0.006417850486880788
3.0780310016497974	0.0040609137055837565	-3.344834483448345	0.0033085953394407777	-3.344834483448345	0.003269235590498655	-3.344834483448345	0.006505191877713604	-3.344834483448345	0.006427613828383879
3.110031052850189	0.003045685279187817	-3.3438343834383435	0.003313622397166228	-3.3438343834383435	0.0032742028452836754	-3.3438343834383435	0.0065150880898449315	-3.3438343834383435	0.006437392022653886
3.142031104050577	0.003553299492385787	-3.342834283428343	0.003318657092969703	-3.342834283428343	0.003279177647282534	-3.342834283428343	0.006524999356876463	-3.342834283428343	0.006447185092285987
3.174031155249103	0.0025380710659898475	-3.341834183418342	0.0033236994384564563	-3.341834183418342	0.00328416000796242	-3.341834183418342	0.006534925701710892	-3.341834183418342	0.006456993059909774
3.2060312064494947	0.005076142131979695	-3.3408340834083408	0.003328749445249369	-3.3408340834083408	0.0032891499388079475	-3.3408340834083408	0.006544867147285793	-3.3408340834083408	0.006466815948189251
3.238031257649886	0.004568527918781726	-3.33983398339834	0.003333807124988959	-3.33983398339834	0.0032941474513211648	-3.33983398339834	0.006554823716573584	-3.33983398339834	0.006476653779822891
3.270031308850274	0.0025380710659898475	-3.3388338833883386	0.003338872489333487	-3.3388338833883386	0.0032991525570216233	-3.3388338833883386	0.006564795432581665	-3.3388338833883386	0.0064865065775437155
3.3020313600506657	0.0040609137055837565	-3.337833783378338	0.0033439455499588446	-3.337833783378338	0.0033041652674463433	-3.337833783378338	0.006574782318352416	-3.337833783378338	0.006496374364119309
3.3340314112510536	0.005583756345177665	-3.3368336833683365	0.0033490263185587503	-3.3368336833683365	0.00330918559414991	-3.3368336833683365	0.006584784396963297	-3.3368336833683365	0.006506257162351919
3.36603146244958	0.0020304568527918783	-3.335833583358336	0.0033541148068446133	-3.335833583358336	0.003314213548704428	-3.335833583358336	0.006594801691526821	-3.335833583358336	0.00651615499507844
3.3980315136499715	0.0010152284263959391	-3.334833483348335	0.0033592110265457074	-3.334833483348335	0.0033192491426996197	-3.334833483348335	0.006604834225190726	-3.334833483348335	0.006526067885170547
3.4300315648503594	0.003553299492385787	-3.333833383338334	0.0033643149894090705	-3.333833383338334	0.0033242923877427905	-3.333833383338334	0.006614882021137941	-3.333833383338334	0.0065359958555347
3.462031616050751	0.0020304568527918783	-3.3328332833283327	0.003369426707199626	-3.3328332833283327	0.003329343295458897	-3.3328332833283327	0.006624945102586636	-3.3328332833283327	0.006545938929112194
3.4940316672511424	0.003553299492385787	-3.3318331833183317	0.0033745461917001444	-3.3318331833183317	0.0033344018774905493	-3.3318331833183317	0.006635023492790341	-3.3318331833183317	0.00655589712887923
3.5260317184515304	0.0025380710659898475	-3.330833083308331	0.0033796734547113213	-3.330833083308331	0.003339468145498053	-3.330833083308331	0.006645117215037938	-3.330833083308331	0.0065658704778469605
3.5580317696500603	0.0025380710659898475	-3.3298329832983296	0.0033848085080517717	-3.3298329832983296	0.0033445421111594317	-3.3298329832983296	0.006655226292653747	-3.3298329832983296	0.006575858999061558
3.5900318208504483	0.0025380710659898475	-3.328832883288329	0.0033899513635580743	-3.328832883288329	0.0033496237861704438	-3.328832883288329	0.006665350748997549	-3.328832883288329	0.006585862715604232
3.622031872050836	0.0025380710659898475	-3.327832783278328	0.0033951020330847763	-3.327832783278328	0.003354713182244627	-3.327832783278328	0.006675490607464718	-3.327832783278328	0.006595881650591327
3.6540319232512277	0.0020304568527918783	-3.326832683268327	0.003400260528504471	-3.326832683268327	0.003359810311113315	-3.326832683268327	0.006685645891486145	-3.326832683268327	0.006605915827174333
3.6860319744516157	0.003045685279187817	-3.3258325832583258	0.003405426861707743	-3.3258325832583258	0.0033649151845256604	-3.3258325832583258	0.0066958166245284275	-3.3258325832583258	0.0066159652685399825
3.718032025652007	0.0020304568527918783	-3.3248324832483247	0.0034106010446032877	-3.3248324832483247	0.0033700278142486753	-3.3248324832483247	0.00670600283009383	-3.3248324832483247	0.006626029997910263
3.7500320768505335	0.0020304568527918783	-3.323832383238324	0.0034157830891178606	-3.323832383238324	0.0033751482120672415	-3.323832383238324	0.00671620453172037	-3.323832383238324	0.006636110038542492
3.782032128050925	0.0010152284263959391	-3.3228322832283226	0.0034209730071963628	-3.3228322832283226	0.0033802763897841574	-3.3228322832283226	0.006726421752981893	-3.3228322832283226	0.00664620541372938
3.814032179251313	0.0025380710659898475	-3.321832183218322	0.003426170810801832	-3.321832183218322	0.0033854123592201428	-3.321832183218322	0.006736654517488088	-3.321832183218322	0.006656316146799055
3.8460322304517045	0.0025380710659898475	-3.320832083208321	0.0034313765119154756	-3.320832083208321	0.0033905561322138864	-3.320832083208321	0.006746902848884568	-3.320832083208321	0.006666442261115153
3.8780322816520925	0.005583756345177665	-3.31983198319832	0.0034365901225367358	-3.31983198319832	0.0033957077206220655	-3.31983198319832	0.006757166770852905	-3.31983198319832	0.006676583780076829
3.910032332852484	0.003045685279187817	-3.318831883188319	0.0034418116546832494	-3.318831883188319	0.0034008671363193626	-3.318831883188319	0.006767446307110733	-3.318831883188319	0.006686740727118861
3.9420323840510103	0.0020304568527918783	-3.3178317831783177	0.003447041120390937	-3.3178317831783177	0.003406034391198514	-3.3178317831783177	0.006777741481411739	-3.3178317831783177	0.006696913125711658
3.9740324352513983	0.0005076142131979696	-3.316831683168317	0.0034522785317139862	-3.316831683168317	0.003411209497170312	-3.316831683168317	0.006788052317545724	-3.316831683168317	0.006707100999361334
4.006032486451794	0.0025380710659898475	-3.3158315831583156	0.0034575239007249366	-3.3158315831583156	0.0034163924661636696	-3.3158315831583156	0.006798378839338739	-3.3158315831583156	0.0067173043716097815
4.038032537652182	0.003553299492385787	-3.314831483148315	0.0034627772395146167	-3.314831483148315	0.003421583310125591	-3.314831483148315	0.006808721070653037	-3.314831483148315	0.006727523266034683
4.07003258885257	0.0010152284263959391	-3.3138313831383135	0.0034680385601922785	-3.3138313831383135	0.0034267820410212664	-3.3138313831383135	0.006819079035387186	-3.3138313831383135	0.006737757706249616
4.102032640052961	0.0010152284263959391	-3.312831283128313	0.003473307874885537	-3.312831283128313	0.003431988670834041	-3.312831283128313	0.006829452757476086	-3.312831283128313	0.006748007715904043
4.1340326912514875	0.0	-3.311831183118312	0.0034785851957404566	-3.311831183118312	0.0034372032115654832	-3.311831183118312	0.006839842260891095	-3.311831183118312	0.006758273318683438
4.1660327424518755	0.0010152284263959391	-3.3108310831083108	0.0034838705349215294	-3.3108310831083108	0.003442425675235384	-3.3108310831083108	0.006850247569640013	-3.3108310831083108	0.006768554538309301
4.198032793652267	0.0025380710659898475	-3.30983098309831	0.0034891639046117635	-3.30983098309831	0.003447656073881806	-3.30983098309831	0.00686066870776716	-3.30983098309831	0.0067788513985392014
4.2300328448526585	0.0025380710659898475	-3.3088308830883086	0.0034944653170126514	-3.3088308830883086	0.003452894419561103	-3.3088308830883086	0.006871105699353427	-3.3088308830883086	0.0067891639231668745
4.26203289605305	0.0010152284263959391	-3.307830783078308	0.00349977478434424	-3.307830783078308	0.003458140724347938	-3.307830783078308	0.00688155856851636	-3.307830783078308	0.00679949213602223
4.294032947253438	0.0015228426395939086	-3.3068306830683065	0.00350509231884513	-3.3068306830683065	0.003463395000335332	-3.3068306830683065	0.006892027339410192	-3.3068306830683065	0.006809836060971454
4.326032998451964	0.0015228426395939086	-3.305830583058306	0.0035104179327725333	-3.305830583058306	0.0034686572596346675	-3.305830583058306	0.006902512036225875	-3.305830583058306	0.006820195721917006
4.358033049652356	0.0010152284263959391	-3.304830483048305	0.0035157516384022656	-3.304830483048305	0.003473927514375739	-3.304830483048305	0.006913012683191179	-3.304830483048305	0.006830571142797738
4.390033100852744	0.0020304568527918783	-3.303830383038304	0.0035210934480288227	-3.303830383038304	0.0034792057767067705	-3.303830383038304	0.006923529304570752	-3.303830383038304	0.006840962347588914
4.422033152053132	0.0010152284263959391	-3.3028302830283027	0.003526443373965343	-3.3028302830283027	0.0034844920587944347	-3.3028302830283027	0.006934061924666132	-3.3028302830283027	0.006851369360302262
4.454033203253523	0.0010152284263959391	-3.3018301830183017	0.003531801428543713	-3.3018301830183017	0.0034897863728239023	-3.3018301830183017	0.0069446105678158156	-3.3018301830183017	0.006861792204986043
4.486033254453915	0.0015228426395939086	-3.300830083008301	0.003537167624114515	-3.300830083008301	0.003495088730998843	-3.300830083008301	0.006955175258395337	-3.300830083008301	0.006872230905725095
4.518033305652441	0.0020304568527918783	-3.2998299829982995	0.0035425419730471482	-3.2998299829982995	0.0035003991455414933	-3.2998299829982995	0.006965756020817336	-3.2998299829982995	0.0068826854866409146
4.550033356852833	0.0005076142131979696	-3.298829882988299	0.0035479244877297442	-3.298829882988299	0.0035057176286926264	-3.298829882988299	0.006976352879531554	-3.298829882988299	0.006893155971891671
4.582033408053221	0.0010152284263959391	-3.297829782978298	0.0035533151805693165	-3.297829782978298	0.003511044192711647	-3.297829782978298	0.006986965859024956	-3.297829782978298	0.006903642385672308
4.6140334592536085	0.0025380710659898475	-3.296829682968297	0.003558714063991681	-3.296829682968297	0.003516378849876564	-3.296829682968297	0.006997594983821732	-3.296829682968297	0.00691414475221455
4.646033510454	0.0005076142131979696	-3.2958295829582958	0.00356412115044157	-3.2958295829582958	0.0035217216124840546	-3.2958295829582958	0.007008240278483411	-3.2958295829582958	0.006924663095787014
4.678033561654388	0.0005076142131979696	-3.2948294829482947	0.003569536452382597	-3.2948294829482947	0.003527072492849468	-3.2948294829482947	0.0070189017676088455	-3.2948294829482947	0.0069351974406952135
4.710033612852918	0.0015228426395939086	-3.293829382938294	0.003574959982297337	-3.293829382938294	0.003532431503306875	-3.293829382938294	0.007029579475834354	-3.293829382938294	0.0069457478112816395
4.742033664053306	0.0025380710659898475	-3.2928292829282926	0.0035803917526873114	-3.2928292829282926	0.003537798656209086	-3.2928292829282926	0.007040273427833708	-3.2928292829282926	0.006956314231925834
4.774033715253697	0.0	-3.291829182918292	0.0035858317760730446	-3.291829182918292	0.0035431739639276718	-3.291829182918292	0.007050983648318206	-3.291829182918292	0.006966896727044401
4.806033766454089	0.0005076142131979696	-3.290829082908291	0.0035912800649940822	-3.290829082908291	0.0035485574388530116	-3.290829082908291	0.007061710162036786	-3.290829082908291	0.006977495321091112
4.838033817654477	0.0005076142131979696	-3.28982898289829	0.0035967366320090216	-3.28982898289829	0.0035539490933942995	-3.28982898289829	0.007072452993775978	-3.28982898289829	0.0069881100385569255
4.870033868854865	0.0015228426395939086	-3.288828882888289	0.0036022014896955512	-3.288828882888289	0.003559348939979595	-3.288828882888289	0.0070832121683600405	-3.288828882888289	0.006998740903970054
4.902033920053395	0.0010152284263959391	-3.2878287828782877	0.003607674650650445	-3.2878287828782877	0.0035647569910558295	-3.2878287828782877	0.007093987710651024	-3.2878287828782877	0.0070093879418960435
4.934033971253783	0.0005076142131979696	-3.286828682868287	0.003613156127489655	-3.286828682868287	0.003570173259088855	-3.286828682868287	0.007104779645548759	-3.286828682868287	0.007020051176937787
4.966034022454171	0.0005076142131979696	-3.2858285828582856	0.003618645932848271	-3.2858285828582856	0.0035755977565634627	-3.2858285828582856	0.007115587997990989	-3.2858285828582856	0.007030730633735631
4.998034073654566	0.0	-3.284828482848285	0.0036241440793805834	-3.284828482848285	0.0035810304959834074	-3.284828482848285	0.007126412792953372	-3.284828482848285	0.0070414263369673775
5.030034124854954	0.0010152284263959391	-3.2838283828382835	0.0036296505797601296	-3.2838283828382835	0.0035864714898714506	-3.2838283828382835	0.007137254055449572	-3.2838283828382835	0.007052138311348408
5.062034176055345	0.0005076142131979696	-3.282828282828283	0.0036351654466796825	-3.282828282828283	0.0035919207507693705	-3.282828282828283	0.007148111810531297	-3.282828282828283	0.007062866581631656
5.0940342272538714	0.0010152284263959391	-3.281828182818282	0.0036406886928513032	-3.281828182818282	0.0035973782912380094	-3.281828182818282	0.007158986083288376	-3.281828182818282	0.007073611172607746
5.126034278454259	0.0005076142131979696	-3.2808280828082808	0.0036462203310063768	-3.2808280828082808	0.0036028441238572964	-3.2808280828082808	0.007169876898848815	-3.2808280828082808	0.007084372109105015
5.158034329654651	0.0005076142131979696	-3.27982798279828	0.003651760373895621	-3.27982798279828	0.003608318261226259	-3.27982798279828	0.007180784282378807	-3.27982798279828	0.007095149415989549
5.190034380855039	0.0010152284263959391	-3.2788278827882786	0.003657308834289151	-3.2788278827882786	0.003613800715963095	-3.2788278827882786	0.007191708259082883	-3.2788278827882786	0.0071059431181652866
5.22203443205543	0.0	-3.277827782778278	0.0036628657249764347	-3.277827782778278	0.0036192915007051385	-3.277827782778278	0.007202648854203876	-3.277827782778278	0.0071167532405740285
5.254034483255822	0.0	-3.2768276827682765	0.0036684310587664424	-3.2768276827682765	0.0036247906281089634	-3.2768276827682765	0.00721360609302306	-3.2768276827682765	0.007127579808195551
5.286034534454348	0.0010152284263959391	-3.275827582758276	0.0036740048484875353	-3.275827582758276	0.0036302981108503355	-3.275827582758276	0.007224580000860097	-3.275827582758276	0.007138422846047586
5.318034585654736	0.0020304568527918783	-3.274827482748275	0.003679587106987622	-3.274827482748275	0.003635813961624314	-3.274827482748275	0.007235570603073263	-3.274827482748275	0.007149282379185969
5.350034636855128	0.0	-3.273827382738274	0.0036851778471340894	-3.273827382738274	0.0036413381931452234	-3.273827382738274	0.007246577925059329	-3.273827382738274	0.00716015843270462
5.382034688055516	0.0005076142131979696	-3.2728272827282727	0.0036907770818139147	-3.2728272827282727	0.003646870818146721	-3.2728272827282727	0.00725760199225375	-3.2728272827282727	0.007171051031735663
5.414034739255907	0.0	-3.2718271827182717	0.003696384823933614	-3.2718271827182717	0.003652411849381798	-3.2718271827182717	0.007268642830130664	-3.2718271827182717	0.007181960201449431
5.446034790456295	0.0020304568527918783	-3.270827082708271	0.0037020010864193503	-3.270827082708271	0.0036579612996228334	-3.270827082708271	0.007279700464202947	-3.270827082708271	0.007192885967054551
5.4780348416548215	0.0010152284263959391	-3.2698269826982695	0.003707625882216909	-3.2698269826982695	0.003663519181661613	-3.2698269826982695	0.007290774920022315	-3.2698269826982695	0.007203828353798016
5.510034892855213	0.0005076142131979696	-3.268826882688269	0.003713259224291745	-3.268826882688269	0.0036690855083093468	-3.268826882688269	0.007301866223179331	-3.268826882688269	0.007214787386965203
5.5420349440556045	0.0015228426395939086	-3.267826782678268	0.0037189011256290078	-3.267826782678268	0.0036746602923967203	-3.267826782678268	0.007312974399303494	-3.267826782678268	0.007225763091879982
5.574034995255992	0.0005076142131979696	-3.266826682668267	0.0037245515992335976	-3.266826682668267	0.0036802435467739145	-3.266826682668267	0.007324099474063287	-3.266826682668267	0.00723675549390472
5.606035046456384	0.0	-3.2658265826582658	0.0037302106581301496	-3.2658265826582658	0.003685835284310625	-3.2658265826582658	0.0073352414731662745	-3.2658265826582658	0.007247764618440394
5.638035097656772	0.0010152284263959391	-3.2648264826482647	0.00373587831536311	-3.2648264826482647	0.0036914355178961147	-3.2648264826482647	0.007346400422359099	-3.2648264826482647	0.007258790490926602
5.670035148855298	0.0020304568527918783	-3.263826382638264	0.003741554583996717	-3.263826382638264	0.0036970442604392167	-3.263826382638264	0.0073575763474275505	-3.263826382638264	0.007269833136841644
5.70203520005569	0.0015228426395939086	-3.2628262826282626	0.0037472394771150917	-3.2628262826282626	0.003702661524868391	-3.2628262826282626	0.007368769274196705	-3.2628262826282626	0.0072808925817026
5.734035251256078	0.0010152284263959391	-3.261826182618262	0.003752933007822213	-3.261826182618262	0.0037082873241317277	-3.261826182618262	0.007379979228530881	-3.261826182618262	0.00729196885106534
5.766035302456469	0.0015228426395939086	-3.260826082608261	0.0037586351892419717	-3.260826082608261	0.0037139216711970006	-3.260826082608261	0.007391206236333752	-3.260826082608261	0.00730306197052464
5.798035353656861	0.0010152284263959391	-3.25982598259826	0.0037643460345181986	-3.25982598259826	0.0037195645790516828	-3.25982598259826	0.007402450323548413	-3.25982598259826	0.007314171965714192
5.830035404857249	0.0025380710659898475	-3.258825882588259	0.003770065556814725	-3.258825882588259	0.0037252160607029847	-3.258825882588259	0.00741371151615741	-3.258825882588259	0.007325298862306685
5.862035456055779	0.0015228426395939086	-3.2578257825782577	0.0037757937693153267	-3.2578257825782577	0.003730876129177869	-3.2578257825782577	0.0074249898401828164	-3.2578257825782577	0.0073364426860138806
5.8940355072561665	0.0010152284263959391	-3.256825682568257	0.003781530685223859	-3.256825682568257	0.003736544797523101	-3.256825682568257	0.007436285321686306	-3.256825682568257	0.007347603462586634
5.9260355584565545	0.0005076142131979696	-3.2558255825582556	0.0037872763177642173	-3.2558255825582556	0.00374222207880527	-3.2558255825582556	0.0074475979867691805	-3.2558255825582556	0.007358781217814995
5.958035609656946	0.0	-3.254825482548255	0.0037930306801803987	-3.254825482548255	0.0037479079861108084	-3.254825482548255	0.007458927861572465	-3.254825482548255	0.007369975977528223
5.9900356608573375	0.0010152284263959391	-3.2538253825382535	0.003798793785736515	-3.2538253825382535	0.003753602532546046	-3.2538253825382535	0.007470274972276961	-3.2538253825382535	0.007381187767594907
6.0220357120577255	0.0	-3.252825282528253	0.00380456564771683	-3.252825282528253	0.0037593057312372107	-3.252825282528253	0.007481639345103264	-3.252825282528253	0.007392416613922938
6.054035763256255	0.0005076142131979696	-3.251825182518252	0.0038103462794258085	-3.251825182518252	0.0037650175953304905	-3.251825182518252	0.007493021006311869	-3.251825182518252	0.007403662542459665
6.086035814456643	0.0005076142131979696	-3.2508250825082508	0.0038161356941880994	-3.2508250825082508	0.0037707381379920328	-3.2508250825082508	0.007504419982203259	-3.2508250825082508	0.007414925579191898
6.118035865657031	0.0	-3.24982498249825	0.003821933905348629	-3.24982498249825	0.0037764673724079998	-3.24982498249825	0.007515836299117885	-3.24982498249825	0.007426205750145965
6.150035916857423	0.0010152284263959391	-3.2488248824882486	0.0038277409262725904	-3.2488248824882486	0.003782205311784588	-3.2488248824882486	0.007527269983436286	-3.2488248824882486	0.007437503081387817
6.182035968057811	0.0010152284263959391	-3.247824782478248	0.003833556770345466	-3.247824782478248	0.0037879519693480505	-3.247824782478248	0.007538721061579101	-3.247824782478248	0.007448817599023009
6.214036019258202	0.0005076142131979696	-3.2468246824682465	0.003839381450973099	-3.2468246824682465	0.0037937073583447487	-3.2468246824682465	0.007550189560007241	-3.2468246824682465	0.007460149329196881
6.246036070456729	0.0005076142131979696	-3.245824582458246	0.003845214981581681	-3.245824582458246	0.0037994714920411583	-3.245824582458246	0.0075616755052217875	-3.245824582458246	0.007471498298094473
6.27803612165712	0.0010152284263959391	-3.244824482448245	0.0038510573756178256	-3.244824482448245	0.00380524438372392	-3.244824482448245	0.007573178923764172	-3.244824482448245	0.007482864531940714
6.310036172857512	0.0015228426395939086	-3.243824382438244	0.0038569086465485695	-3.243824382438244	0.0038110260466998635	-3.243824382438244	0.00758469984221621	-3.243824382438244	0.007494248057000396
6.3420362240579	0.0	-3.2428242824282427	0.003862768807861388	-3.2428242824282427	0.003816816494296027	-3.2428242824282427	0.0075962382872001594	-3.2428242824282427	0.007505648899578295
6.3740362752582875	0.0005076142131979696	-3.2418241824182417	0.003868637873064295	-3.2418241824182417	0.003822615739859711	-3.2418241824182417	0.007607794285378738	-3.2418241824182417	0.007517067086019179
6.406036326458679	0.0	-3.240824082408241	0.003874515855685765	-3.240824082408241	0.003828423796758478	-3.240824082408241	0.007619367863455276	-3.240824082408241	0.0075285026427078985
6.438036377659067	0.0015228426395939086	-3.2398239823982395	0.003880402769274908	-3.2398239823982395	0.0038342406783802283	-3.2398239823982395	0.007630959048173695	-3.2398239823982395	0.00753995559606946
6.470036428857593	0.0005076142131979696	-3.238823882388239	0.0038862986274013404	-3.238823882388239	0.003840066398133168	-3.238823882388239	0.007642567866318598	-3.238823882388239	0.007551425972569045
6.502036480057985	0.0015228426395939086	-3.237823782378238	0.0038922034436553506	-3.237823782378238	0.0038459009694459113	-3.237823782378238	0.007654194344715375	-3.237823782378238	0.007562913798712123
6.534036531258376	0.0005076142131979696	-3.236823682368237	0.0038981172316478545	-3.236823682368237	0.0038517444057674485	-3.236823682368237	0.007665838510230176	-3.236823682368237	0.007574419101044453
6.566036582458768	0.0015228426395939086	-3.2358235823582358	0.003904040005010459	-3.2358235823582358	0.0038575967205672227	-3.2358235823582358	0.007677500389770057	-3.2358235823582358	0.007585941906152214
6.598036633659156	0.0005076142131979696	-3.2348234823482347	0.003909971777395459	-3.2348234823482347	0.003863457927335127	-3.2348234823482347	0.007689180010282986	-3.2348234823482347	0.007597482240662003
6.630036684859544	0.0005076142131979696	-3.233823382338234	0.003915912562475923	-3.233823382338234	0.0038693280395815624	-3.233823382338234	0.007700877398757933	-3.233823382338234	0.007609040131240926
6.662036736058074	0.0005076142131979696	-3.2328232823282326	0.003921862373945675	-3.2328232823282326	0.0038752070708374564	-3.2328232823282326	0.007712592582224928	-3.2328232823282326	0.0076206156045966755
6.694036787258462	0.0005076142131979696	-3.231823182318232	0.003927821225519355	-3.231823182318232	0.003881095034654287	-3.231823182318232	0.007724325587755105	-3.231823182318232	0.0076322086874775485
6.72603683845885	0.0015228426395939086	-3.230823082308231	0.003933789130932422	-3.230823082308231	0.0038869919446041304	-3.230823082308231	0.007736076442460831	-3.230823082308231	0.007643819406672561
6.758036889659245	0.0010152284263959391	-3.22982298229823	0.00393976610394125	-3.22982298229823	0.003892897814279685	-3.22982298229823	0.007747845173495646	-3.22982298229823	0.007655447789011461
6.790036940859633	0.0020304568527918783	-3.228822882288229	0.0039457521583230485	-3.228822882288229	0.0038988126572942917	-3.228822882288229	0.007759631808054453	-3.228822882288229	0.007667093861364812
6.822036992060021	0.0015228426395939086	-3.2278227822782277	0.003951747307876023	-3.2278227822782277	0.003904736487281989	-3.2278227822782277	0.0077714363733735175	-3.2278227822782277	0.007678757650644076
6.8540370432585505	0.0025380710659898475	-3.226822682268227	0.003957751566419297	-3.226822682268227	0.003910669317897517	-3.226822682268227	0.007783258896730495	-3.226822682268227	0.007690439183801628
6.886037094458938	0.0	-3.2258225822582256	0.003963764947793021	-3.2258225822582256	0.003916611162816375	-3.2258225822582256	0.00779509940544461	-3.2258225822582256	0.007702138487830873
6.918037145659326	0.0005076142131979696	-3.224822482248225	0.003969787465858357	-3.224822482248225	0.003922562035734832	-3.224822482248225	0.007806957926876586	-3.224822482248225	0.00771385558976625
6.950037196859718	0.0010152284263959391	-3.2238223822382235	0.003975819134497532	-3.2238223822382235	0.0039285219503699745	-3.2238223822382235	0.007818834488428824	-3.2238223822382235	0.007725590516683362
6.982037248060109	0.0010152284263959391	-3.222822282228223	0.003981859967613871	-3.222822282228223	0.003934490920459721	-3.222822282228223	0.00783072911754533	-3.222822282228223	0.007737343295698955
7.014037299260501	0.0020304568527918783	-3.221822182218222	0.003987909979131818	-3.221822182218222	0.0039404689597628715	-3.221822182218222	0.007842641841711944	-3.221822182218222	0.007749113953971063
7.046037350459027	0.0005076142131979696	-3.2208220822082207	0.003993969182996979	-3.2208220822082207	0.003946456082059133	-3.2208220822082207	0.0078545726884563	-3.2208220822082207	0.0077609025186990335
7.078037401659415	0.0020304568527918783	-3.21982198219822	0.004000037593176131	-3.21982198219822	0.003952452301149134	-3.21982198219822	0.007866521685347854	-3.21982198219822	0.007772709017123569
7.110037452859807	0.0010152284263959391	-3.2188218821882186	0.004006115223657316	-3.2188218821882186	0.003958457630854499	-3.2188218821882186	0.007878488859998091	-3.2188218821882186	0.0077845334765268455
7.142037504060195	0.0015228426395939086	-3.217821782178218	0.004012202088449763	-3.217821782178218	0.003964472085017816	-3.217821782178218	0.007890474240060412	-3.217821782178218	0.00779637592423249
7.174037555260583	0.0005076142131979696	-3.2168216821682165	0.004018298201584051	-3.2168216821682165	0.003970495677502743	-3.2168216821682165	0.007902477853230377	-3.2168216821682165	0.007808236387605772
7.206037606460974	0.0025380710659898475	-3.215821582158216	0.0040244035771120346	-3.215821582158216	0.003976528422193975	-3.215821582158216	0.007914499727245575	-3.215821582158216	0.007820114894053513
7.2380376576595005	0.0005076142131979696	-3.214821482148215	0.0040305182291069455	-3.214821482148215	0.003982570332997319	-3.214821482148215	0.007926539889885896	-3.214821482148215	0.007832011471024287
7.270037708859892	0.0	-3.213821382138214	0.004036642171663365	-3.213821382138214	0.003988621423839699	-3.213821382138214	0.007938598368973399	-3.213821382138214	0.007843926146008389
7.3020377600602835	0.0005076142131979696	-3.2128212821282127	0.004042775418897331	-3.2128212821282127	0.003994681708669212	-3.2128212821282127	0.007950675192372551	-3.2128212821282127	0.007855858946537958
7.3340378112606714	0.0	-3.2118211821182117	0.004048917984946297	-3.2118211821182117	0.004000751201455133	-3.2118211821182117	0.007962770387990158	-3.2118211821182117	0.007867809900187001
7.366037862461063	0.0015228426395939086	-3.210821082108211	0.004055069883969215	-3.210821082108211	0.0040068299161879735	-3.210821082108211	0.007974883983775464	-3.210821082108211	0.007879779034571474
7.398037913661451	0.0010152284263959391	-3.2098209820982095	0.004061231130146538	-3.2098209820982095	0.004012917866879503	-3.2098209820982095	0.007987016007720294	-3.2098209820982095	0.00789176637734936
7.430037964859977	0.0005076142131979696	-3.208820882088209	0.0040674017376802745	-3.208820882088209	0.004019015067562766	-3.208820882088209	0.007999166487859007	-3.208820882088209	0.007903771956220693
7.462038016060369	0.0	-3.207820782078208	0.004073581720793999	-3.207820782078208	0.004025121532292144	-3.207820782078208	0.008011335452268616	-3.207820782078208	0.007915795798927676
7.494038067260757	0.0	-3.206820682068207	0.004079771093732923	-3.206820682068207	0.004031237275143371	-3.206820682068207	0.008023522929068863	-3.206820682068207	0.007927837933254682
7.526038118461148	0.0010152284263959391	-3.2058205820582057	0.00408596987076386	-3.2058205820582057	0.004037362310213554	-3.2058205820582057	0.008035728946422278	-3.2058205820582057	0.007939898387028388
7.55803816966154	0.0	-3.2048204820482047	0.004092178066175347	-3.2048204820482047	0.004043496651621238	-3.2048204820482047	0.008047953532534185	-3.2048204820482047	0.007951977188117772
7.590038220861928	0.0005076142131979696	-3.203820382038204	0.004098395694277591	-3.203820382038204	0.004049640313506397	-3.203820382038204	0.008060196715652852	-3.203820382038204	0.007964074364434217
7.622038272060454	0.0005076142131979696	-3.2028202820282026	0.004104622769402582	-3.2028202820282026	0.004055793310030523	-3.2028202820282026	0.008072458524069537	-3.2028202820282026	0.007976189943931586
7.6540383232608455	0.0005076142131979696	-3.201820182018202	0.004110859305904031	-3.201820182018202	0.004061955655376582	-3.201820182018202	0.008084738986118493	-3.201820182018202	0.007988323954606236
7.6860383744612335	0.0	-3.200820082008201	0.004117105318157524	-3.200820082008201	0.004068127363749129	-3.200820082008201	0.008097038130177122	-3.200820082008201	0.008000476424497147
7.718038425661625	0.0010152284263959391	-3.1998199819982	0.004123360820560428	-3.1998199819982	0.0040743084493742735	-3.1998199819982	0.008109355984665967	-3.1998199819982	0.00801264738168593
7.7500384768620165	0.0015228426395939086	-3.1988198819881988	0.004129625827532037	-3.1988198819881988	0.004080498926499759	-3.1988198819881988	0.008121692578048786	-3.1988198819881988	0.008024836854296918
7.7820385280624045	0.0005076142131979696	-3.1978197819781977	0.004135900353513504	-3.1978197819781977	0.004086698809394959	-3.1978197819781977	0.008134047938832704	-3.1978197819781977	0.008037044870497249
7.814038579260934	0.0010152284263959391	-3.196819681968197	0.004142184412967972	-3.196819681968197	0.004092908112350944	-3.196819681968197	0.00814642209556816	-3.196819681968197	0.008049271458496881
7.846038630461322	0.003045685279187817	-3.1958195819581956	0.004148478020380526	-3.1958195819581956	0.0040991268496804924	-3.1958195819581956	0.008158815076849034	-3.1958195819581956	0.008061516646548719
7.87803868166171	0.0005076142131979696	-3.194819481948195	0.004154781190258269	-3.194819481948195	0.004105355035718123	-3.194819481948195	0.008171226911312718	-3.194819481948195	0.008073780462948618
7.910038732862102	0.0010152284263959391	-3.1938193819381935	0.004161093937130352	-3.1938193819381935	0.004111592684820146	-3.1938193819381935	0.008183657627640182	-3.1938193819381935	0.008086062936035514
7.94203878406249	0.004568527918781726	-3.192819281928193	0.004167416275547992	-3.192819281928193	0.004117839811364672	-3.192819281928193	0.008196107254555987	-3.192819281928193	0.00809836409419141
7.974038835262881	0.003045685279187817	-3.191819181918192	0.004173748220084526	-3.191819181918192	0.0041240964297516725	-3.191819181918192	0.008208575820828404	-3.191819181918192	0.008110683965841518
8.006038886461408	0.0005076142131979696	-3.1908190819081907	0.004180089785335407	-3.1908190819081907	0.00413036255440298	-3.1908190819081907	0.008221063355269512	-3.1908190819081907	0.008123022579454296
8.038038937661799	0.0005076142131979696	-3.18981898189819	0.004186440985918309	-3.18981898189819	0.004136638199762355	-3.18981898189819	0.008233569886735168	-3.18981898189819	0.008135379963541484
8.070038988862187	0.0005076142131979696	-3.1888188818881886	0.004192801836473081	-3.1888188818881886	0.0041429233802955	-3.1888188818881886	0.008246095444125174	-3.1888188818881886	0.008147756146658233
8.102039040062579	0.0015228426395939086	-3.187818781878188	0.004199172351661821	-3.187818781878188	0.004149218110490087	-3.187818781878188	0.008258640056383212	-3.187818781878188	0.008160151157403076
8.134039091262967	0.0020304568527918783	-3.1868186818681865	0.004205552546168922	-3.1868186818681865	0.004155522404855817	-3.1868186818681865	0.00827120375249712	-3.1868186818681865	0.008172565024418134
8.166039142463358	0.0020304568527918783	-3.185818581858186	0.004211942434701068	-3.185818581858186	0.00416183627792442	-3.185818581858186	0.008283786561498726	-3.185818581858186	0.00818499777638902
8.198039193661884	0.0015228426395939086	-3.184818481848185	0.004218342031987293	-3.184818481848185	0.004168159744249716	-3.184818481848185	0.008296388512464085	-3.184818481848185	0.00819744944204504
8.230039244862272	0.0015228426395939086	-3.1838183818381838	0.0042247513527790175	-3.1838183818381838	0.00417449281840764	-3.1838183818381838	0.00830900963451345	-3.1838183818381838	0.008209920050159176
8.262039296062664	0.0020304568527918783	-3.1828182818281827	0.004231170411850071	-3.1828182818281827	0.004180835514996262	-3.1828182818281827	0.008321649956811415	-3.1828182818281827	0.008222409629548207
8.294039347263055	0.0025380710659898475	-3.1818181818181817	0.004237599223996736	-3.1818181818181817	0.004187187848635846	-3.1818181818181817	0.008334309508566885	-3.1818181818181817	0.008234918209072727
8.326039398463443	0.0025380710659898475	-3.180818081808181	0.004244037804037751	-3.180818081808181	0.00419354983396885	-3.180818081808181	0.008346988319033253	-3.180818081808181	0.008247445817637238
8.358039449663835	0.0025380710659898475	-3.1798179817981795	0.0042504861668144185	-3.1798179817981795	0.0041999214856600145	-3.1798179817981795	0.008359686417508382	-3.1798179817981795	0.008259992484190236
8.390039500862361	0.0020304568527918783	-3.178817881788179	0.004256944327190534	-3.178817881788179	0.004206302818396315	-3.178817881788179	0.008372403833334706	-3.178817881788179	0.008272558237724222
8.42203955206275	0.0020304568527918783	-3.177817781778178	0.004263412300052529	-3.177817781778178	0.004212693846887087	-3.177817781778178	0.008385140595899343	-3.177817781778178	0.008285143107275834
8.45403960326314	0.0010152284263959391	-3.176817681768177	0.004269890100309407	-3.176817681768177	0.0042190945858639846	-3.176817681768177	0.008397896734634033	-3.176817681768177	0.00829774712192586
8.486039654463529	0.0020304568527918783	-3.1758175817581757	0.0042763777428928675	-3.1758175817581757	0.004225505050081061	-3.1758175817581757	0.008410672279015378	-3.1758175817581757	0.008310370310799347
8.518039705663924	0.005583756345177665	-3.1748174817481747	0.004282875242757254	-3.1748174817481747	0.004231925254314776	-3.1748174817481747	0.008423467258564762	-3.1748174817481747	0.008323012703065635
8.550039756864312	0.0010152284263959391	-3.173817381738174	0.004289382614879669	-3.173817381738174	0.004238355213364048	-3.173817381738174	0.008436281702848495	-3.173817381738174	0.008335674327938433
8.582039808062838	0.0015228426395939086	-3.1728172817281726	0.004295899874259956	-3.1728172817281726	0.004244794942050284	-3.1728172817281726	0.008449115641477888	-3.1728172817281726	0.00834835521467592
8.61403985926323	0.0040609137055837565	-3.171817181718172	0.004302427035920743	-3.171817181718172	0.004251244455217398	-3.171817181718172	0.008461969104109268	-3.171817181718172	0.008361055392580752
8.646039910463617	0.004568527918781726	-3.170817081708171	0.004308964114907484	-3.170817081708171	0.0042577037677318675	-3.170817081708171	0.00847484212044409	-3.170817081708171	0.00837377489100019
8.678039961664005	0.0025380710659898475	-3.16981698169817	0.00431551112628851	-3.16981698169817	0.00426417289448276	-3.16981698169817	0.008487734720228991	-3.16981698169817	0.008386513739326123
8.710040012864397	0.0040609137055837565	-3.1688168816881688	0.004322068085155028	-3.1688168816881688	0.004270651850381753	-3.1688168816881688	0.008500646933255866	-3.1688168816881688	0.00839927196699515
8.742040064064788	0.003045685279187817	-3.1678167816781677	0.004328635006621188	-3.1678167816781677	0.004277140650363197	-3.1678167816781677	0.008513578789361946	-3.1678167816781677	0.008412049603488677
8.774040115263311	0.004568527918781726	-3.166816681668167	0.004335211905824082	-3.166816681668167	0.004283639309384118	-3.166816681668167	0.008526530318429797	-3.166816681668167	0.008424846678332924
8.806040166463706	0.007614213197969543	-3.1658165816581656	0.004341798797923832	-3.1658165816581656	0.004290147842424282	-3.1658165816581656	0.008539501550387523	-3.1658165816581656	0.008437663221099064
8.838040217664094	0.003553299492385787	-3.164816481648165	0.0043483956981035755	-3.164816481648165	0.004296666264486199	-3.164816481648165	0.008552492515208697	-3.164816481648165	0.00845049926140322
8.870040268864486	0.007614213197969543	-3.1638163816381635	0.00435500262156952	-3.1638163816381635	0.004303194590595193	-3.1638163816381635	0.008565503242912536	-3.1638163816381635	0.008463354828906616
8.902040320064874	0.005583756345177665	-3.162816281628163	0.004361619583550964	-3.162816281628163	0.004309732835799395	-3.162816281628163	0.008578533763563849	-3.162816281628163	0.008476229953315538
8.934040371265262	0.003045685279187817	-3.161816181618162	0.004368246599300402	-3.161816181618162	0.004316281015169825	-3.161816181618162	0.00859158410727327	-3.161816181618162	0.008489124664381512
8.966040422463792	0.006091370558375634	-3.1608160816081607	0.004374883684093422	-3.1608160816081607	0.0043228391438003815	-3.1608160816081607	0.008604654304197202	-3.1608160816081607	0.008502038991901318
8.99804047366418	0.007106598984771574	-3.15981598159816	0.0043815308532288814	-3.15981598159816	0.004329407236807905	-3.15981598159816	0.008617744384537917	-3.15981598159816	0.008514972965717038
9.030040524864571	0.0040609137055837565	-3.1588158815881586	0.0043881881220288665	-3.1588158815881586	0.00433598530933221	-3.1588158815881586	0.008630854378543648	-3.1588158815881586	0.008527926615716197
9.062040576064962	0.0040609137055837565	-3.157815781578158	0.004394855505838721	-3.157815781578158	0.004342573376536096	-3.157815781578158	0.008643984316508606	-3.157815781578158	0.008540899971831727
9.09404062726535	0.008121827411167513	-3.1568156815681565	0.004401533020027144	-3.1568156815681565	0.004349171453605425	-3.1568156815681565	0.008657134228773159	-3.1568156815681565	0.008553893064042155
9.126040678465738	0.005583756345177665	-3.155815581558156	0.004408220679986151	-3.155815581558156	0.004355779555749108	-3.155815581558156	0.008670304145723767	-3.155815581558156	0.008566905922371573
9.158040729664268	0.005583756345177665	-3.154815481548155	0.0044149185011311725	-3.154815481548155	0.004362397698199188	-3.154815481548155	0.008683494097793142	-3.154815481548155	0.008579938576889778
9.190040780864656	0.008629441624365483	-3.1538153815381538	0.00442162649890103	-3.1538153815381538	0.004369025896210828	-3.1538153815381538	0.008696704115460292	-3.1538153815381538	0.008592991057712284
9.222040832065048	0.005076142131979695	-3.1528152815281527	0.004428344688758033	-3.1528152815281527	0.004375664165062391	-3.1528152815281527	0.00870993422925061	-3.1528152815281527	0.008606063395000446
9.254040883265436	0.008629441624365483	-3.1518151815181517	0.00443507308618796	-3.1518151815181517	0.004382312520055438	-3.1518151815181517	0.00872318446973588	-3.1518151815181517	0.008619155618961483
9.286040934465827	0.009137055837563452	-3.150815081508151	0.004441811706700137	-3.150815081508151	0.004388970976514786	-3.150815081508151	0.008736454867534419	-3.150815081508151	0.008632267759848563
9.318040985666219	0.01015228426395939	-3.1498149814981495	0.004448560565827447	-3.1498149814981495	0.004395639549788541	-3.1498149814981495	0.00874974545331115	-3.1498149814981495	0.00864539984796091
9.350041036864745	0.011675126903553299	-3.148814881488149	0.0044553196791263724	-3.148814881488149	0.004402318255248116	-3.148814881488149	0.008763056257777603	-3.148814881488149	0.008658551913643796
9.382041088065133	0.007614213197969543	-3.147814781478148	0.004462089062177019	-3.147814781478148	0.004409007108288289	-3.147814781478148	0.008776387311692061	-3.147814781478148	0.008671723987288705
9.414041139265525	0.014213197969543147	-3.146814681468147	0.004468868730583209	-3.146814681468147	0.004415706124327232	-3.146814681468147	0.008789738645859567	-3.146814681468147	0.008684916099333306
9.446041190465913	0.007614213197969543	-3.1458145814581457	0.004475658699972417	-3.1458145814581457	0.004422415318806529	-3.1458145814581457	0.008803110291132071	-3.1458145814581457	0.00869812828026162
9.4780412416663	0.008121827411167513	-3.1448144814481447	0.004482458985995913	-3.1448144814481447	0.004429134707191242	-3.1448144814481447	0.008816502278408403	-3.1448144814481447	0.008711360560604009
9.510041292866696	0.016751269035532996	-3.143814381438144	0.004489269604328682	-3.143814381438144	0.004435864304969912	-3.143814381438144	0.008829914638634445	-3.143814381438144	0.008724612970937282
9.542041344065218	0.013197969543147208	-3.1428142814281426	0.004496090570669615	-3.1428142814281426	0.004442604127654643	-3.1428142814281426	0.008843347402803129	-3.1428142814281426	0.008737885541884786
9.57404139526561	0.017766497461928935	-3.141814181418142	0.004502921900741369	-3.141814181418142	0.004449354190781067	-3.141814181418142	0.008856800601954547	-3.141814181418142	0.00875117830411643
9.606041446466001	0.01116751269035533	-3.140814081408141	0.004509763610290543	-3.140814081408141	0.0044561145099084615	-3.140814081408141	0.008870274267176022	-3.140814081408141	0.008764491288348804
9.63804149766639	0.012690355329949238	-3.13981398139814	0.004516615715087645	-3.13981398139814	0.004462885100619715	-3.13981398139814	0.008883768429602158	-3.13981398139814	0.008777824525345208
9.67004154886678	0.009644670050761422	-3.1388138813881388	0.004523478230927153	-3.1388138813881388	0.004469665978521411	-3.1388138813881388	0.008897283120414889	-3.1388138813881388	0.00879117804591574
9.702041600067169	0.02233502538071066	-3.1378137813781377	0.004530351173627514	-3.1378137813781377	0.004476457159243829	-3.1378137813781377	0.008910818370843662	-3.1378137813781377	0.008804551880917388
9.734041651265695	0.018781725888324875	-3.136813681368137	0.004537234559031253	-3.136813681368137	0.004483258658441012	-3.136813681368137	0.008924374212165371	-3.136813681368137	0.008817946061254061
9.766041702466087	0.019289340101522844	-3.1358135813581356	0.004544128403004932	-3.1358135813581356	0.004490070491790785	-3.1358135813581356	0.008937950675704505	-3.1358135813581356	0.008831360617876701
9.798041753666478	0.024873096446700507	-3.134813481348135	0.004551032721439238	-3.134813481348135	0.004496892674994784	-3.134813481348135	0.008951547792833218	-3.134813481348135	0.008844795581783315
9.830041804866866	0.02233502538071066	-3.1338133813381335	0.004557947530248993	-3.1338133813381335	0.004503725223778515	-3.1338133813381335	0.008965165594971401	-3.1338133813381335	0.008858250984019095
9.862041856067258	0.018274111675126905	-3.132813281328133	0.004564872845373207	-3.132813281328133	0.004510568153891362	-3.132813281328133	0.008978804113586689	-3.132813281328133	0.008871726855676415
9.894041907267646	0.02131979695431472	-3.131813181318132	0.004571808682775095	-3.131813181318132	0.004517421481106653	-3.131813181318132	0.008992463380194661	-3.131813181318132	0.008885223227894999
9.926041958466172	0.023857868020304568	-3.1308130813081307	0.004578755058442153	-3.1308130813081307	0.00452428522122168	-3.1308130813081307	0.00900614342635877	-3.1308130813081307	0.008898740131861907
9.958042009666563	0.02030456852791878	-3.12981298129813	0.004585711988386134	-3.12981298129813	0.004531159390057726	-3.12981298129813	0.009019844283690527	-3.12981298129813	0.008912277598811663
9.990042060866951	0.02284263959390863	-3.1288128812881286	0.004592679488643148	-3.1288128812881286	0.004538044003460126	-3.1288128812881286	0.009033565983849561	-3.1288128812881286	0.00892583566002632
10.022042112067343	0.027411167512690356	-3.127812781278128	0.004599657575273648	-3.127812781278128	0.00454493907729828	-3.127812781278128	0.00904730855854359	-3.127812781278128	0.008939414346835471
10.054042163267734	0.028426395939086295	-3.1268126812681265	0.004606646264362509	-3.1268126812681265	0.00455184462746571	-3.1268126812681265	0.009061072039528622	-3.1268126812681265	0.008953013690616421
10.086042214468122	0.028426395939086295	-3.125812581258126	0.004613645572019026	-3.125812581258126	0.004558760669880073	-3.125812581258126	0.009074856458608938	-3.125812581258126	0.008966633722794175
10.118042265666652	0.029441624365482234	-3.124812481248125	0.004620655514376985	-3.124812481248125	0.004565687220483224	-3.124812481248125	0.009088661847637266	-3.124812481248125	0.008980274474841576
10.15004231686704	0.03401015228426396	-3.1238123812381238	0.004627676107594686	-3.1238123812381238	0.0045726242952412385	-3.1238123812381238	0.0091024882385147	-3.1238123812381238	0.008993935978279306
10.182042368067428	0.03147208121827411	-3.1228122812281227	0.00463470736785496	-3.1228122812281227	0.004579571910144439	-3.1228122812281227	0.009116335663190953	-3.1228122812281227	0.009007618264676043
10.21404241926782	0.04111675126903553	-3.1218121812181217	0.004641749311365254	-3.1218121812181217	0.004586530081207457	-3.1218121812181217	0.009130204153664287	-3.1218121812181217	0.009021321365648455
10.246042470468208	0.03248730964467005	-3.120812081208121	0.004648801954357622	-3.120812081208121	0.004593498824469251	-3.120812081208121	0.009144093741981654	-3.120812081208121	0.00903504531286131
10.278042521668599	0.04111675126903553	-3.1198119811981195	0.004655865313088789	-3.1198119811981195	0.004600478155993153	-3.1198119811981195	0.009158004460238777	-3.1198119811981195	0.009048790138027576
10.31004257286899	0.03959390862944162	-3.118811881188119	0.004662939403840171	-3.118811881188119	0.00460746809186689	-3.118811881188119	0.009171936340580165	-3.118811881188119	0.009062555872908431
10.342042624067517	0.04010152284263959	-3.117811781178118	0.00467002424291794	-3.117811781178118	0.004614468648202649	-3.117811781178118	0.009185889415199275	-3.117811781178118	0.009076342549313401
10.374042675267908	0.04314720812182741	-3.116811681168117	0.00467711984665301	-3.116811681168117	0.0046214798411370805	-3.116811681168117	0.009199863716338512	-3.116811681168117	0.009090150199100379
10.406042726468296	0.04416243654822335	-3.1158115811581157	0.004684226231401152	-3.1158115811581157	0.004628501686831371	-3.1158115811581157	0.00921385927628932	-3.1158115811581157	0.009103978854175724
10.438042777668684	0.04416243654822335	-3.1148114811481147	0.0046913434135429505	-3.1148114811481147	0.0046355342014712435	-3.1148114811481147	0.009227876127392322	-3.1148114811481147	0.009117828546494356
10.470042828869076	0.05177664974619289	-3.113811381138114	0.004698471409483905	-3.113811381138114	0.004642577401267027	-3.113811381138114	0.009241914302037257	-3.113811381138114	0.00913169930805978
10.502042880069467	0.05228426395939086	-3.1128112811281126	0.004705610235654422	-3.1128112811281126	0.004649631302453681	-3.1128112811281126	0.009255973832663217	-3.1128112811281126	0.009145591170924212
10.53404293126799	0.05532994923857868	-3.111811181118112	0.004712759908509878	-3.111811181118112	0.0046566959212908186	-3.111811181118112	0.009270054751758598	-3.111811181118112	0.009159504167188602
10.566042982468385	0.066497461928934	-3.110811081108111	0.004719920444530656	-3.110811081108111	0.004663771274062772	-3.110811081108111	0.00928415709186122	-3.110811081108111	0.009173438329002763
10.598043033668773	0.0715736040609137	-3.10981098109811	0.00472709186022219	-3.10981098109811	0.004670857377078614	-3.10981098109811	0.009298280885558428	-3.10981098109811	0.0091873936885654
10.630043084869161	0.0766497461928934	-3.1088108810881088	0.0047342741721149596	-3.1088108810881088	0.004677954246672183	-3.1088108810881088	0.009312426165487114	-3.1088108810881088	0.009201370278124189
10.662043136069553	0.07055837563451776	-3.1078107810781077	0.004741467396764589	-3.1078107810781077	0.004685061899202156	-3.1078107810781077	0.00932659296433385	-3.1078107810781077	0.009215368129975898
10.69404318726994	0.07309644670050762	-3.106810681068107	0.004748671550751844	-3.106810681068107	0.004692180351052044	-3.106810681068107	0.009340781314834887	-3.106810681068107	0.009229387276466388
10.726043238468467	0.07208121827411168	-3.1058105810581056	0.00475588665068271	-3.1058105810581056	0.0046993096186302786	-3.1058105810581056	0.009354991249776321	-3.1058105810581056	0.00924342774999077
10.758043289668858	0.07461928934010152	-3.104810481048105	0.004763112713188341	-3.104810481048105	0.004706449718370183	-3.104810481048105	0.00936922280199411	-3.104810481048105	0.00925748958299339
10.79004334086925	0.08781725888324873	-3.1038103810381035	0.004770349754925238	-3.1038103810381035	0.0047136006667300966	-3.1038103810381035	0.009383476004374176	-3.1038103810381035	0.009271572807968004
10.822043392069641	0.08527918781725888	-3.102810281028103	0.004777597792575144	-3.102810281028103	0.004720762480193313	-3.102810281028103	0.009397750889852436	-3.102810281028103	0.009285677457457736
10.85404344327003	0.09644670050761421	-3.101810181018102	0.004784856842845199	-3.101810181018102	0.004727935175268222	-3.101810181018102	0.00941204749141494	-3.101810181018102	0.009299803564055279
10.886043494470417	0.08629441624365482	-3.1008100810081007	0.004792126922467876	-3.1008100810081007	0.0047351187684882565	-3.1008100810081007	0.009426365842097896	-3.1008100810081007	0.009313951160402862
10.918043545668947	0.09898477157360407	-3.0998099809981	0.0047994080482011365	-3.0998099809981	0.004742313276411991	-3.0998099809981	0.00944070597498782	-3.0998099809981	0.009328120279192402
10.950043596869335	0.11421319796954314	-3.0988098809880986	0.004806700236828338	-3.0988098809880986	0.004749518715623159	-3.0988098809880986	0.009455067923221518	-3.0988098809880986	0.009342310953165556
10.982043648069723	0.11116751269035532	-3.097809780978098	0.004814003505158378	-3.097809780978098	0.0047567351027306744	-3.097809780978098	0.009469451719986177	-3.097809780978098	0.00935652321511374
11.014043699270115	0.10913705583756345	-3.0968096809680965	0.004821317870025687	-3.0968096809680965	0.00476396245436871	-3.0968096809680965	0.00948385739851956	-3.0968096809680965	0.00937075709787831
11.046043750470506	0.13756345177664975	-3.095809580958096	0.004828643348290269	-3.095809580958096	0.0047712007871966895	-3.095809580958096	0.009498284992109921	-3.095809580958096	0.009385012634350548
11.078043801670894	0.13248730964467004	-3.094809480948095	0.004835979956837735	-3.094809480948095	0.004778450117899365	-3.094809480948095	0.00951273453409617	-3.094809480948095	0.009399289857471802
11.110043852869424	0.132994923857868	-3.0938093809380938	0.004843327712579372	-3.0938093809380938	0.004785710463186838	-3.0938093809380938	0.009527206057867952	-3.0938093809380938	0.009413588800233498
11.142043904069812	0.15279187817258882	-3.0928092809280927	0.004850686632452151	-3.0928092809280927	0.004792981839794586	-3.0928092809280927	0.009541699596865707	-3.0928092809280927	0.00942790949567729
11.174043955270204	0.15532994923857868	-3.0918091809180916	0.004858056733418787	-3.0918091809180916	0.004800264264483535	-3.0918091809180916	0.009556215184580715	-3.0918091809180916	0.009442251976895065
11.206044006470592	0.15786802030456853	-3.090809080908091	0.004865438032467738	-3.090809080908091	0.004807557754040055	-3.090809080908091	0.009570752854555243	-3.090809080908091	0.009456616277029062
11.23804405767098	0.16294416243654822	-3.0898089808980895	0.004872830546613317	-3.0898089808980895	0.00481486232527604	-3.0898089808980895	0.009585312640382565	-3.0898089808980895	0.009471002429271952
11.270044108871375	0.17258883248730963	-3.088808880888089	0.0048802342928956615	-3.088808880888089	0.004822177995028912	-3.088808880888089	0.009599894575707047	-3.088808880888089	0.009485410466866876
11.302044160069897	0.1817258883248731	-3.087808780878088	0.004887649288380793	-3.087808780878088	0.0048295047801616905	-3.087808780878088	0.00961449869422429	-3.087808780878088	0.009499840423107583
11.334044211270289	0.18578680203045686	-3.086808680868087	0.0048950755501606935	-3.086808680868087	0.00483684269756301	-3.086808680868087	0.009629125029681112	-3.086808680868087	0.009514292331338431
11.36604426247068	0.21725888324873097	-3.0858085808580857	0.004902513095353287	-3.0858085808580857	0.00484419176414716	-3.0858085808580857	0.009643773615875643	-3.0858085808580857	0.009528766224954523
11.398044313671068	0.2065989847715736	-3.0848084808480847	0.004909961941102516	-3.0848084808480847	0.004851551996854142	-3.0848084808480847	0.009658444486657506	-3.0848084808480847	0.00954326213740178
11.430044364871456	0.20862944162436547	-3.083808380838084	0.00491742210457836	-3.083808380838084	0.004858923412649674	-3.083808380838084	0.009673137675927758	-3.083808380838084	0.00955778010217697
11.462044416071848	0.24263959390862944	-3.0828082808280826	0.004924893602976927	-3.0828082808280826	0.00486630602852529	-3.0828082808280826	0.009687853217639049	-3.0828082808280826	0.009572320152827857
11.494044467270374	0.23756345177664975	-3.081808180818082	0.00493237645352039	-3.081808180818082	0.004873699861498291	-3.081808180818082	0.009702591145795676	-3.081808180818082	0.0095868823229532
11.526044518470766	0.23908629441624366	-3.080808080808081	0.004939870673457152	-3.080808080808081	0.004881104928611881	-3.080808080808081	0.009717351494453694	-3.080808080808081	0.009601466646202912
11.558044569671157	0.2928934010152284	-3.07980798079808	0.004947376280061765	-3.07980798079808	0.004888521246935126	-3.07980798079808	0.009732134297720903	-3.07980798079808	0.009616073156278068
11.590044620871545	0.2736040609137056	-3.0788078807880788	0.004954893290635082	-3.0788078807880788	0.0048959488335630465	-3.0788078807880788	0.009746939589757048	-3.0788078807880788	0.009630701886931013
11.622044672071937	0.29898477157360404	-3.0778077807780777	0.0049624217225041935	-3.0778077807780777	0.004903387705616623	-3.0778077807780777	0.009761767404773834	-3.0778077807780777	0.009645352871965463
11.654044723272325	0.3395939086294416	-3.076807680768077	0.004969961593022557	-3.076807680768077	0.004910837880242859	-3.076807680768077	0.009776617777034978	-3.076807680768077	0.009660026145236525
11.68604477447085	0.3446700507614213	-3.0758075807580756	0.004977512919569977	-3.0758075807580756	0.0049182993746148115	-3.0758075807580756	0.009791490740856381	-3.0758075807580756	0.00967472174065085
11.718044825671242	0.34213197969543147	-3.074807480748075	0.004985075719552668	-3.074807480748075	0.00492577220593162	-3.074807480748075	0.009806386330606041	-3.074807480748075	0.00968943969216661
11.75004487687163	0.3700507614213198	-3.0738073807380735	0.0049926500104032845	-3.0738073807380735	0.004933256391418571	-3.0738073807380735	0.009821304580704392	-3.0738073807380735	0.009704180033793721
11.782044928072022	0.38730964467005075	-3.072807280728073	0.005000235809580978	-3.072807280728073	0.004940751948327105	-3.072807280728073	0.009836245525624072	-3.072807280728073	0.009718942799593747
11.814044979272413	0.38934010152284265	-3.071807180718072	0.005007833134571427	-3.071807180718072	0.004948258893934891	-3.071807180718072	0.009851209199890291	-3.071807180718072	0.00973372802368014
11.846045030472801	0.4451776649746193	-3.0708070807080707	0.005015442002886879	-3.0708070807080707	0.004955777245545846	-3.0708070807080707	0.00986619563808071	-3.0708070807080707	0.009748535740218202
11.878045081671328	0.4436548223350254	-3.06980698069807	0.005023062432066167	-3.06980698069807	0.004963307020490167	-3.06980698069807	0.009881204874825588	-3.06980698069807	0.009763365983425238
11.91004513287172	0.48934010152284263	-3.0688068806880686	0.00503069443967482	-3.0688068806880686	0.004970848236124399	-3.0688068806880686	0.009896236944807934	-3.0688068806880686	0.009778218787570615
11.942045184072107	0.5025380710659898	-3.067806780678068	0.005038338043304983	-3.067806780678068	0.004978400909831436	-3.067806780678068	0.009911291882763445	-3.067806780678068	0.00979309418697578
11.974045235272499	0.5081218274111675	-3.0668066806680665	0.005045993260575624	-3.0668066806680665	0.00498596505902062	-3.0668066806680665	0.009926369723480691	-3.0668066806680665	0.009807992216014458
12.006045286472887	0.5558375634517766	-3.065806580658066	0.005053660109132382	-3.065806580658066	0.004993540701127697	-3.065806580658066	0.009941470501801148	-3.065806580658066	0.009822912909112616
12.038045337673278	0.5908629441624366	-3.064806480648065	0.005061338606647807	-3.064806480648065	0.005001127853614951	-3.064806480648065	0.009956594252619359	-3.064806480648065	0.00983785630074863
12.070045388871804	0.5979695431472081	-3.0638063806380638	0.005069028770821204	-3.0638063806380638	0.005008726533971162	-3.0638063806380638	0.009971741010882846	-3.0638063806380638	0.009852822425453293
12.102045440072196	0.6431472081218275	-3.0628062806280627	0.005076730619378849	-3.0628062806280627	0.00501633675971171	-3.0628062806280627	0.009986910811592397	-3.0628062806280627	0.009867811317809966
12.134045491272584	0.7025380710659899	-3.0618061806180616	0.005084444170073894	-3.0618061806180616	0.005023958548378563	-3.0618061806180616	0.010002103689801997	-3.0618061806180616	0.009882823012454588
12.166045542472975	0.6802030456852792	-3.060806080608061	0.005092169440686491	-3.060806080608061	0.005031591917540361	-3.060806080608061	0.010017319680618926	-3.060806080608061	0.009897857544075798
12.198045593673363	0.7385786802030457	-3.0598059805980595	0.005099906449023821	-3.0598059805980595	0.005039236884792433	-3.0598059805980595	0.010032558819203953	-3.0598059805980595	0.009912914947415025
12.230045644873751	0.7426395939086294	-3.058805880588059	0.00510765521292009	-3.058805880588059	0.005046893467756833	-3.058805880588059	0.010047821140771278	-3.058805880588059	0.009927995257266516
12.262045696072281	0.8020304568527918	-3.057805780578058	0.005115415750236625	-3.057805780578058	0.0050545616840824035	-3.057805780578058	0.01006310668058868	-3.057805780578058	0.009943098508477487
12.29404574727267	0.8152284263959391	-3.056805680568057	0.005123188078861879	-3.056805680568057	0.00506224155144479	-3.056805680568057	0.010078415473977606	-3.056805680568057	0.009958224735948139
12.326045798473064	0.8573604060913705	-3.0558055805580557	0.0051309722167114874	-3.0558055805580557	0.005069933087546509	-3.0558055805580557	0.010093747556313223	-3.0558055805580557	0.009973373974631767
12.358045849673452	0.9086294416243654	-3.0548054805480547	0.0051387681817283	-3.0548054805480547	0.005077636310116954	-3.0548054805480547	0.01010910296302452	-3.0548054805480547	0.009988546259534863
12.39004590087384	0.9619289340101523	-3.053805380538054	0.005146575991882445	-3.053805380538054	0.005085351236912475	-3.053805380538054	0.010124481729594355	-3.053805380538054	0.01000374162571714
12.422045952074232	0.950253807106599	-3.0528052805280526	0.005154395665171346	-3.0528052805280526	0.005093077885716396	-3.0528052805280526	0.010139883891559636	-3.0528052805280526	0.010018960108291683
12.454046003272758	0.9771573604060914	-3.051805180518052	0.005162227219619769	-3.051805180518052	0.005100816274339049	-3.051805180518052	0.010155309484511259	-3.051805180518052	0.010034201742424958
12.486046054473146	0.9715736040609138	-3.050805080508051	0.005170070673279853	-3.050805080508051	0.005108566420617844	-3.050805080508051	0.010170758544094306	-3.050805080508051	0.010049466563336964
12.518046105673537	0.9598984771573604	-3.04980498049805	0.005177926044231213	-3.04980498049805	0.005116328342417287	-3.04980498049805	0.010186231106008078	-3.04980498049805	0.010064754606301253
12.550046156873929	0.9598984771573604	-3.0488048804880488	0.005185793350580872	-3.0488048804880488	0.005124102057629018	-3.0488048804880488	0.010201727206006138	-3.0488048804880488	0.010080065906645036
12.582046208074317	0.883248730964467	-3.0478047804780477	0.005193672610463418	-3.0478047804780477	0.0051318875841718774	-3.0478047804780477	0.010217246879896528	-3.0478047804780477	0.010095400499749295
12.614046259274708	0.884263959390863	-3.046804680468047	0.005201563842040942	-3.046804680468047	0.005139684939991911	-3.046804680468047	0.010232790163541698	-3.046804680468047	0.010110758421048804
12.646046310473235	0.8893401015228426	-3.0458045804580456	0.005209467063503198	-3.0458045804580456	0.0051474941430624645	-3.0458045804580456	0.010248357092858682	-3.0458045804580456	0.010126139706032284
12.678046361673626	0.850253807106599	-3.044804480448045	0.005217382293067493	-3.044804480448045	0.005155315211384146	-3.044804480448045	0.010263947703819101	-3.044804480448045	0.010141544390242369
[truncated: 8,044 more rows]
